# Supplementary material for: Anticancer Effect of Deuterium Depleted Water - Redox Disbalance Leads to Oxidative Stress
Source: Mol Cell Proteomics. 2019 Sep 13;18(12):2373–87. doi: 10.1074/mcp.RA119.001455 (PMC6885702; doi:10.1074/mcp.RA119.001455)
Supplement: Supplementary Table S1 [file 144400_2_supp_382933_pwmsxg.xlsx]

## Sheet: Table S1
	Table S1. Common identified proteins in protein abundances analysis.
	A, TMT10 set A
	B, TMT10 set B
													Raw intensity																				Normalization
Common	Protein IDs	Peptide counts (all)	Peptide counts (razor+unique)	Peptide counts (unique)	Protein names	Gene names	Fasta headers	Number of proteins	Peptides	Score	Sequence coverage Rep A [%]	Sequence coverage Rep B [%]	Control-A-1	DDW-A-1	CAMP-A-1	PCTL-A-1	MTX-A-1	DDW-A-2	CAMP-A-2	PCTL-A-2	MTX-A-2	Control-B-2	Control-B-1	DDW-B-1	CAMP-B-1	PCTL-B-1	MTX-B-2	DDW-B-2	CAMP-B-2	PCTL-B-2	MTX-B-2	Control-B-2	Control-A-1	DDW-A-1	CAMP-A-1	PCTL-A-1	MTX-A-1	DDW-A-2	CAMP-A-2	PCTL-A-2	MTX-A-2	Control-B-2	Control-B-1	DDW-B-1	CAMP-B-1	PCTL-B-1	MTX-B-2	DDW-B-2	CAMP-B-2
	Q13415	2	2	2	Origin recognition complex subunit 1	ORC1		1	2	5.3735	1.7	3	76.248	113.44	127.3	206.86	116.15	192.88	133.87	160.06	341.67	57.212	598.34	1037	130.17	823.62	892.45	1335.1	206.71	1088.8	1140.7	511.5	1	1.48778	1.66955	2.71299	1.52332	2.52964	1.75572	2.0992	4.48104	0.750341	1	1.73313	0.217552	1.37651	1.49154	2.23134	0.345472
	Q96QZ7	2	2	2	Membrane-associated guanylate kinase, WW and PDZ domain-containing protein 1	MAGI1		1	2	10.288	1.1	1.3	138.22	240.68	103.94	354.91	170.92	59.398	79.302	139.69	125.44	192.98	1144	1500.9	458.52	1594.3	1764.5	1811.8	738.17	1318.2	1667	1539.7	1	1.74128	0.75199	2.56772	1.23658	0.429735	0.573738	1.01064	0.907539	1.39618	1	1.31198	0.400804	1.39362	1.5424	1.58374	0.645253
	P68871	2	1	1	Hemoglobin subunit beta;LVV-hemorphin-7;Spinorphin	HBB		1	2	1.7423	15	15	256.81	1047.1	153.28	591.14	490.22	778.54	295.9	431.09	698.86	1197.9	385.68	1119	216.26	357.95	408.95	1063.7	103.83	325.11	814.08	1301.5	1	4.07733	0.596861	2.30186	1.90888	3.03158	1.15221	1.67863	2.72131	4.66454	1	2.90137	0.560724	0.928101	1.06033	2.75799	0.269213
	Q01432	3	1	1	AMP deaminase 3	AMPD3		1	3	1.8802	3.4	3.4	337.16	555.54	259.86	572.33	666.8	748.53	521.55	670.8	814.75	384.53	277.21	599.94	277.74	893.86	977.07	470.98	280.2	636.23	715.75	423.51	1	1.6477	0.770732	1.6975	1.9777	2.2201	1.54689	1.98956	2.41651	1.1405	1	2.16421	1.00191	3.22449	3.52466	1.699	1.01079
	Q5SYE7	2	2	2	NHS-like protein 1	NHSL1		1	2	2.9199	0.9	1.7	391.03	194.43	80.191	294.63	539.05	517.91	187.35	248.05	514.96	179.61	761.6	1553.1	553.76	1363	1648.2	1507.7	923.11	1278.7	2093.1	1052.7	1	0.497225	0.205076	0.753472	1.37854	1.32448	0.479119	0.63435	1.31693	0.459325	1	2.03926	0.727101	1.78965	2.16413	1.97965	1.21207
	Q96JK2	2	2	2	DDB1- and CUL4-associated factor 5	DCAF5		1	2	1.8697	1.6	3	350.75	428.99	158.24	441.07	445.17	320.81	52.095	590.56	540.65	376.18	1025.6	762.61	922.69	1298.7	1339.1	1118.9	691.81	1383.2	1143.8	1165.8	1	1.22306	0.451148	1.25751	1.26919	0.91464	0.148525	1.68371	1.54141	1.0725	1	0.743574	0.899659	1.26628	1.30567	1.09097	0.674542
	Q9UJM3	3	3	2	ERBB receptor feedback inhibitor 1	ERRFI1		1	3	2.4351	1.9	4.3	1134.2	1472.6	392.6	921.85	910.81	1721.5	539.07	989.4	953.71	947.91	487.3	504.23	152.8	557.11	516.47	598.75	230	348.46	528.52	340.71	1	1.29836	0.346147	0.812776	0.803042	1.51781	0.475287	0.872333	0.840866	0.835752	1	1.03474	0.313565	1.14326	1.05986	1.22871	0.471989
	Q9HB20	2	2	2	Pleckstrin homology domain-containing family A member 3	PLEKHA3		1	2	2.8903	4	7.3	302.66	417.79	187.76	481.05	226.83	629.03	236.54	402.53	417.53	331.35	1002.9	1525.9	705.38	1569.4	1545	1316.9	795.63	1416.7	1233.7	973.68	1	1.38039	0.620366	1.58941	0.749455	2.07834	0.781537	1.32997	1.37953	1.09479	1	1.52149	0.70334	1.56486	1.54053	1.31309	0.793329
	Q5VYV7	2	2	2	Protein SLX4IP	SLX4IP		1	2	5.1928	4.2	3.9	349.22	647.39	164.62	284.61	443.11	459.43	106.19	213.73	592.41	322.19	776.01	1762.9	888.77	2223.3	1870.1	1702.3	856.75	1450.7	1646.6	947.35	1	1.85382	0.471393	0.814988	1.26886	1.31559	0.304078	0.612021	1.69638	0.922599	1	2.27175	1.14531	2.86504	2.40989	2.19366	1.10405
	Q96NT5	2	2	2	Proton-coupled folate transporter	SLC46A1		1	2	1.7036	2.6	5.4	1009	1111.5	431.67	1625.8	1419.9	1591.6	651.93	1262.4	1394.1	1309.4	203.57	638.51	83.412	1166.9	1050.5	769.54	99.519	682.44	1017.8	536.68	1	1.10159	0.42782	1.6113	1.40723	1.5774	0.646115	1.25114	1.38167	1.29772	1	3.13656	0.409746	5.73218	5.16039	3.78022	0.488869
	P31944	2	2	2	Caspase-14;Caspase-14 subunit p17, mature form;Caspase-14 subunit p10, mature form;Caspase-14 subunit p20, intermediate form;Caspase-14 subunit p8, intermediate form	CASP14		1	2	5.9576	5.8	5.4	374.19	492.96	366.68	480.74	800.14	643.3	274.33	392.6	322.8	382.11	1621.4	1975.5	779.21	2066.5	3033.8	4010.3	1336.9	2258.9	2529.6	1950	1	1.31741	0.97993	1.28475	2.13833	1.71918	0.73313	1.0492	0.862663	1.02117	1	1.21839	0.480579	1.27452	1.8711	2.47336	0.824534
	Q9Y5W8	2	2	2	Sorting nexin-13	SNX13		1	2	5.8673	2.1	1.7	219	450.33	188.34	684.16	495.12	601.77	154.72	530.71	566.66	198.59	2056.9	3359.8	1369.8	2826.7	4449.6	3252.8	1783.3	3046.6	3809.1	2769.2	1	2.0563	0.86	3.12402	2.26082	2.74781	0.706484	2.42333	2.58749	0.906804	1	1.63343	0.665954	1.37425	2.16326	1.58141	0.866984
	Q14511	4	1	1	Enhancer of filamentation 1;Enhancer of filamentation 1 p55	NEDD9		1	4	7.5394	4.4	3.5	1182.7	1760.4	680.66	1860.3	1687.1	1707.6	977.17	1321.8	1554.9	1236.6	583.97	1167.4	434.92	1283.8	724	1079	648.53	905.71	1095.4	661.74	1	1.48846	0.575514	1.57293	1.42648	1.44381	0.82622	1.11761	1.3147	1.04557	1	1.99908	0.744764	2.1984	1.23979	1.8477	1.11055
	Q9ULE0	2	1	1	Protein WWC3	WWC3		1	2	2.8091	1.6	1.6	854.73	1621.9	945.01	1830.7	2649.2	1508.1	1004.5	1635.9	2357.7	1032	607.82	890.46	514.2	1111.6	1294.3	1009.8	605.51	825.6	1255.2	471.16	1	1.89756	1.10562	2.14185	3.09946	1.76442	1.17522	1.91394	2.75841	1.2074	1	1.46501	0.845974	1.82883	2.12941	1.66135	0.9962
	Q9NRD1	4	4	3	F-box only protein 6	FBXO6		1	4	8.5248	7.5	4.1	2725.9	3558.3	1571.7	5286.8	3958.1	3917.5	2349	3345.9	4235.3	3673	282.86	499.87	141.31	510.56	275.45	538.49	321.32	467.45	427.18	350.57	1	1.30537	0.57658	1.93947	1.45203	1.43714	0.861734	1.22745	1.55373	1.34744	1	1.7672	0.499576	1.80499	0.973803	1.90373	1.13597
	Q9NY74	2	2	2	Ewings tumor-associated antigen 1	ETAA1		1	2	3.3347	1.4	0.9	709.48	853.78	128.65	1005.8	998.56	868.14	294.57	678.18	945.4	939.18	1569.5	2498	979.56	2244.9	2137	2022.7	1273.5	2101.5	2303.7	2247	1	1.20339	0.18133	1.41766	1.40745	1.22363	0.415191	0.955883	1.33253	1.32376	1	1.59159	0.624122	1.43033	1.36158	1.28875	0.811405
	P15923	2	2	2	Transcription factor E2-alpha	TCF3		1	2	3.9896	2.1	3.5	983.17	1895.2	443.84	1570.2	1483.1	1869.2	682.3	1411.6	1467.8	1403.2	1063.7	1560.2	363.9	1055.8	1342.5	1512.1	622.21	1423	1388.4	1055.1	1	1.92764	0.451438	1.59708	1.50849	1.9012	0.69398	1.43576	1.49293	1.42722	1	1.46677	0.342108	0.992573	1.2621	1.42155	0.584949
	Q96S19	2	2	2	UPF0585 protein C16orf13	C16orf13		1	2	4.745	9.3	4.4	8183.9	11655	4729.7	13210	17213	12805	6111.2	11682	16861	11028	96.498	293.74	45.618	318.68	294.16	304.27	74.116	102.64	124.78	198.34	1	1.42414	0.577927	1.61414	2.10328	1.56466	0.746734	1.42744	2.06026	1.34752	1	3.044	0.472735	3.30245	3.04835	3.15312	0.768057
	Q96DX4	2	2	2	RING finger and SPRY domain-containing protein 1	RSPRY1		1	2	38.392	6.4	4.7	2992.5	4215.6	1764.6	4327.9	4009.9	4441.3	2756.2	4003	4091.6	2982.4	651.5	546.13	407.21	492.74	522.11	653.17	114.29	667.74	583.06	502.13	1	1.40872	0.589674	1.44625	1.33998	1.48414	0.921036	1.33768	1.36728	0.996625	1	0.838266	0.625035	0.756316	0.801397	1.00256	0.175426
	Q9Y3Y4	2	2	2	Pygopus homolog 1	PYGO1		1	2	3.4262	4.8	2.4	2061	3161.6	1541.1	3580.4	4107.8	3546.7	1608	3589.6	3852.2	2622.6	321.68	784.88	441.98	450.77	1005.9	1001.7	462.2	775.8	1180.2	650.87	1	1.53401	0.747744	1.73721	1.99311	1.72086	0.780204	1.74168	1.86909	1.27249	1	2.43994	1.37397	1.4013	3.12702	3.11396	1.43683
	Q13905	2	2	2	Rap guanine nucleotide exchange factor 1	RAPGEF1		1	2	8.3987	2.2	2.2	519.02	815.98	27.287	909.7	575.58	933.78	396.98	782.49	907.27	757.3	3214.3	5559.5	1570.7	4854.4	4332.8	4005	2242.4	3774.2	4938.1	4018.8	1	1.57216	0.0525741	1.75273	1.10897	1.79912	0.764865	1.50763	1.74804	1.4591	1	1.72961	0.48866	1.51025	1.34798	1.24599	0.697632
	P57071	2	2	2	PR domain zinc finger protein 15	PRDM15		1	2	3.2954	0.6	0.9	837.29	2081.4	590.36	1715.6	1870.6	2196.1	961.08	1370.1	1862.5	1207.2	1481.9	1869	1221.4	1710.8	2433.1	1602	933.79	1489.4	2161.7	1220.1	1	2.48588	0.705084	2.04899	2.23411	2.62287	1.14785	1.63635	2.22444	1.44179	1	1.26122	0.824212	1.15446	1.64188	1.08104	0.63013
	O95271	2	2	2	Tankyrase-1	TNKS		1	2	3.4674	0.8	0.8	599.09	907.43	137.05	852.45	429.11	923.22	249.95	612.11	773.12	469.33	3669.1	4958.8	1948.5	5423.5	4888.9	5711.9	2218.9	4933.4	4888.8	4680.3	1	1.51468	0.228764	1.42291	0.71627	1.54104	0.417216	1.02173	1.29049	0.783405	1	1.3515	0.531057	1.47816	1.33245	1.55676	0.604753
	P55317;P55318	2;1	1;0	1;0	Hepatocyte nuclear factor 3-alpha;Hepatocyte nuclear factor 3-gamma	FOXA1;FOXA3	;	2	2	3.247	5.3	5.3	1341.6	2834.3	1813.5	2899.4	3304	3186.2	1041	2588.2	3248.9	2530.5	674.34	1224.1	542.56	1266.9	1417	1127.1	576.63	889.34	1431.9	774.22	1	2.11263	1.35174	2.16115	2.46273	2.37493	0.775939	1.92919	2.42166	1.88618	1	1.81526	0.804579	1.87873	2.10131	1.67141	0.855103
	Q9UF56	2	2	2	F-box/LRR-repeat protein 17	FBXL17		1	2	11.038	3	4.6	617.86	1312.8	299.88	1235.8	1237.5	1139.6	323.31	1260.7	1324.9	1026.3	2335.4	3509.5	882.49	3757.9	2997.3	3398.4	1721.1	2782.4	3530.5	2733.8	1	2.12475	0.485353	2.00013	2.00288	1.84443	0.523274	2.04043	2.14434	1.66106	1	1.50274	0.377875	1.6091	1.28342	1.45517	0.736962
	Q6ZN17	3	3	3	Protein lin-28 homolog B	LIN28B		1	3	6.4444	13.2	10.4	2411.4	3402.4	1843.7	3970.4	4433.8	3705	2061	2842.7	4010.3	2969.7	576.37	1203.6	255.04	752.11	1033.7	1036.8	553.65	997.19	991.03	640.78	1	1.41096	0.764577	1.64651	1.83868	1.53645	0.85469	1.17886	1.66306	1.23153	1	2.08824	0.442494	1.30491	1.79347	1.79884	0.960581
	Q08999	2	2	2	Retinoblastoma-like protein 2	RBL2		1	2	4.4866	2.3	1.1	2416.2	3098.1	2008.7	4169.3	2840.3	2960.4	2176.1	2913.7	2934.1	2738.4	517.06	799.04	818.87	1439.6	750	764.35	1146.5	1094.1	550.47	798.31	1	1.28222	0.831347	1.72556	1.17552	1.22523	0.900629	1.2059	1.21434	1.13335	1	1.54535	1.5837	2.7842	1.45051	1.47826	2.21734
	P30281	2	2	2	G1/S-specific cyclin-D3	CCND3		1	2	6.395	3.4	7.5	1236	2135.3	776.2	1570.4	2198.1	1623.6	819.82	1447.8	1482.8	978.79	1175.4	1998.9	1285.5	2765.6	1727.7	1945.9	2131.7	2402.3	1746.4	956.12	1	1.72759	0.627994	1.27055	1.7784	1.31359	0.663285	1.17136	1.19968	0.791901	1	1.70061	1.09367	2.3529	1.46988	1.65552	1.8136
	Q8N137	2	2	2	Centrobin	CNTROB		1	2	9.0516	1.8	1.4	1203.2	2257.5	1084.3	1704.2	2375.7	2170.7	877.43	1482.8	2208.5	1431.9	1284.1	2118.3	741.85	1772.6	1482	2411	908.3	1834.3	1920.9	1318.6	1	1.87625	0.90118	1.41639	1.97448	1.80411	0.729247	1.23238	1.83552	1.19008	1	1.64964	0.57772	1.38042	1.15412	1.87758	0.707344
	Q9H0C5	2	1	1	BTB/POZ domain-containing protein 1	BTBD1		1	2	19.46	6.2	4.4	1348.5	1393.9	759.31	1506.2	1640.8	1881.4	922.86	1429.4	2110.8	1217	1729.1	1569	784.94	2446	2329.3	2693.5	1229.4	1647.4	2406.8	1658.9	1	1.03367	0.563077	1.11694	1.21676	1.39518	0.68436	1.05999	1.56529	0.902484	1	0.907408	0.453959	1.41461	1.34712	1.55775	0.711006
	Q8N511	2	2	2	Transmembrane protein 199	TMEM199		1	2	3.4511	3.8	4.3	1951.1	2543	1106.8	2873.5	2753.8	2591.2	1041	2788	3160.7	2060.6	725.85	1325.1	758.98	1767.7	1682.9	1645	818.21	985.06	1156.1	871.14	1	1.30337	0.56727	1.47276	1.41141	1.32807	0.533545	1.42894	1.61996	1.05612	1	1.82558	1.04564	2.43535	2.31852	2.26631	1.12724
	Q6P1L5	3	3	3	Protein FAM117B	FAM117B		1	3	5.1994	7.1	2.4	1399	2771	934.59	1979.8	2455.9	2734.2	1097.5	2098.9	1770.1	1679.8	833.65	1730.8	1057.4	1951.7	2494.4	1500.6	811.94	1501.4	1811.9	963.4	1	1.9807	0.668041	1.41515	1.75547	1.9544	0.784489	1.50029	1.26526	1.20071	1	2.07617	1.2684	2.34115	2.99214	1.80004	0.973958
	P49674	6	1	1	Casein kinase I isoform epsilon	CSNK1E		1	6	1.9272	15.9	15.9	842.05	1499.5	620.78	1104	1867.4	1582.7	777.64	1393.6	1601.9	1266.6	1724.1	2902.1	1122.2	3272.6	2636.5	2968.2	1571.5	2578.1	2838.5	1874.6	1	1.78077	0.737225	1.31109	2.21768	1.87958	0.923508	1.65501	1.90238	1.50419	1	1.68326	0.65089	1.89815	1.5292	1.72159	0.91149
	Q13114	2	2	2	TNF receptor-associated factor 3	TRAF3		1	2	3.4976	1.9	1.4	805.61	539.83	58.831	498.86	638.58	533.74	202.59	317.68	512.46	434.54	6068	8578.6	3263.2	9275	9476.1	10441	4042.2	7962.9	9986.8	7773	1	0.670089	0.0730267	0.619233	0.792666	0.662529	0.251474	0.394335	0.636114	0.539393	1	1.41374	0.537772	1.52851	1.56165	1.72067	0.66615
	O15525	5	1	1	Transcription factor MafG	MAFG		1	5	2.2112	21	12.3	168.94	542.74	365.48	475.52	669.22	729.95	166.8	529.99	580.41	481.26	5671.7	8939.4	3683.1	7070.4	9508.8	8753.2	3376.5	6731.6	6850	7393.1	1	3.21262	2.16337	2.81473	3.96129	4.32076	0.987333	3.13715	3.4356	2.8487	1	1.57614	0.649382	1.24661	1.67653	1.54331	0.595324
	Q9Y5J6	2	2	2	Mitochondrial import inner membrane translocase subunit Tim10 B	TIMM10B		1	2	5.3903	8.7	15.5	149.15	388.43	99.662	392.71	400.32	477.62	115.36	342.67	531.54	268.06	8318.2	12164	5123	12627	12558	13251	6075.2	10982	14363	10139	1	2.60429	0.6682	2.63299	2.68401	3.20228	0.77345	2.29749	3.56379	1.79725	1	1.46234	0.615878	1.518	1.5097	1.59301	0.73035
	Q7Z4N8	3	2	2	Prolyl 4-hydroxylase subunit alpha-3	P4HA3		1	3	4.2267	2.8	3.7	1426.3	1756.7	349.23	2241.7	3754	1452.4	1038.2	2255.7	3467.5	1775.6	1453.7	1869.7	669.26	2304.3	2998.1	2110.2	700.49	1848.7	2875.9	2091.4	1	1.23165	0.24485	1.57169	2.63198	1.0183	0.727897	1.5815	2.43112	1.2449	1	1.28617	0.460384	1.58513	2.06239	1.45161	0.481867
	Q12923	3	3	3	Tyrosine-protein phosphatase non-receptor type 13	PTPN13		1	3	11.271	0.9	0.9	912.55	1480.6	457.45	1415.5	1472.3	1681.9	585.57	1250	1386.1	1049.9	2255.8	3087.9	904.68	3623.3	3400.3	3615.5	1745.6	3368.7	3645.2	2574	1	1.62249	0.501288	1.55115	1.61339	1.84308	0.641685	1.36979	1.51893	1.15051	1	1.36887	0.401046	1.60622	1.50736	1.60276	0.773827
	Q9UBU6	2	2	2	Protein FAM8A1	FAM8A1		1	2	46.619	4.8	11.4	1057.9	1811.8	771.08	1516.1	1940.1	1893	793.16	1469.1	1796.6	1620.3	1913.4	2097.6	1094.1	2552.1	2858.6	2472	1314.7	2233.7	2954.5	1974.8	1	1.71264	0.728878	1.43312	1.83392	1.78939	0.74975	1.38869	1.69827	1.53162	1	1.09627	0.571809	1.3338	1.49399	1.29194	0.687101
	Q2PPJ7	4	3	3	Ral GTPase-activating protein subunit alpha-2	RALGAPA2		1	4	11.813	1.8	1.8	515.1	786.21	403.03	591.31	745.28	763.7	488.64	568.58	586.79	546.53	4361	5573.3	2939.8	6244.8	6184.2	6419.2	3014.3	6132.3	6195	5559.4	1	1.52632	0.782431	1.14795	1.44686	1.48262	0.948631	1.10382	1.13918	1.06102	1	1.27799	0.674111	1.43197	1.41807	1.47196	0.691195
	Q96RT8	3	3	3	Gamma-tubulin complex component 5	TUBGCP5		1	3	13.248	3.1	1.8	5332.4	6923.1	3114.9	8670.3	8219.1	7095.1	3829.4	6710.6	8438.4	6224.4	616.91	676.09	96.964	630	987.5	478.33	324.68	368.2	631.74	847.26	1	1.29831	0.584146	1.62597	1.54135	1.33056	0.718138	1.25846	1.58248	1.16728	1	1.09593	0.157177	1.02122	1.60072	0.775364	0.5263
	O94885	3	3	3	SAM and SH3 domain-containing protein 1	SASH1		1	3	3.3463	1.2	1.4	1620.5	4056.8	2156	3851.9	4096.3	3724.7	1820.7	3484.3	3474.7	2475.1	624.49	1409.2	454.88	1336	1534.5	1523.3	849.22	1423.6	1290.1	1113	1	2.50342	1.33045	2.37698	2.5278	2.29849	1.12354	2.15014	2.14421	1.52737	1	2.25656	0.728402	2.13935	2.45721	2.43927	1.35986
	P51790	2	2	2	H(+)/Cl(-) exchange transporter 3	CLCN3		1	2	1.5877	1.1	2	159.36	132.36	114.8	416.03	416.86	288.83	308.5	392.72	337.06	337.13	10825	14033	6748.3	16105	15034	14090	7751.8	13348	15440	11793	1	0.830572	0.720382	2.61063	2.61584	1.81244	1.93587	2.46436	2.11509	2.11552	1	1.29635	0.6234	1.48776	1.38882	1.30162	0.716102
	Q9NWF9	2	2	2	E3 ubiquitin-protein ligase RNF216	RNF216		1	2	2.7373	1.3	2.2	657.68	1106	495.1	841.58	1132.4	997.5	553.38	996.37	1033.4	986.77	3114.2	4467.2	2328.2	4496.6	4727.6	5315.1	2343.3	4070.1	4766.1	3799.7	1	1.68167	0.752798	1.27962	1.72181	1.5167	0.841412	1.51498	1.57128	1.50038	1	1.43446	0.747608	1.4439	1.51808	1.70673	0.752456
	Q96AJ1	3	1	1	Clusterin-associated protein 1	CLUAP1		1	3	4.3805	3.9	5.6	1158.4	2053.2	924.85	1679	1802.8	1993.3	875.73	1697	2038.9	1455.1	2062.6	2886.5	1363.8	2799.5	3094	2590.1	1093.8	2369.5	2794.3	1988.7	1	1.77244	0.798386	1.44941	1.55628	1.72074	0.755982	1.46495	1.7601	1.25613	1	1.39945	0.661204	1.35727	1.50005	1.25575	0.530302
	Q8N6V9	4	3	3	Testis-expressed sequence 9 protein	TEX9		1	4	2.6362	4.6	6.1	311.07	554.57	380.32	578.93	817.69	984.68	540.62	680.46	804.78	432.46	3427.9	10245	1679.4	3330.6	10616	16853	2619.5	8150.1	7931.5	7108.7	1	1.78278	1.22262	1.86109	2.62864	3.16546	1.73794	2.18748	2.58713	1.39023	1	2.98871	0.489921	0.971615	3.09694	4.91642	0.76417
	Q04726	10	3	3	Transducin-like enhancer protein 3	TLE3		1	10	5.3377	10.6	9.1	9238.4	11489	5338.1	12980	11807	12975	5948.8	11545	11383	11012	453.68	688.54	36.977	605.51	608.17	482.2	112.38	498.85	492.88	404.74	1	1.24361	0.577817	1.40501	1.27804	1.40446	0.643921	1.24968	1.23214	1.19198	1	1.51768	0.0815046	1.33466	1.34053	1.06286	0.247708
	O14939	2	2	2	Phospholipase D2	PLD2		1	2	2.8694	0.8	2	704.67	1007.8	652.39	1070.5	938.86	1272.1	739.16	1040.3	1249	875.99	3072.7	4242.1	1871.1	5019	5526.6	4950	2364.8	4332.6	5179.4	3899.3	1	1.43017	0.925809	1.51915	1.33234	1.80524	1.04894	1.47629	1.77246	1.24312	1	1.38058	0.608943	1.63342	1.79861	1.61096	0.769616
	O14713	3	2	2	Integrin beta-1-binding protein 1	ITGB1BP1		1	3	4.246	5.5	11	8231.4	10996	4588.5	11275	11994	12816	5416.8	8998.8	11678	10431	436.97	842.55	43.554	495.81	482.59	619.33	367.65	418.73	445.93	612.9	1	1.33586	0.557439	1.36975	1.4571	1.55696	0.658065	1.09323	1.41871	1.26722	1	1.92816	0.0996727	1.13465	1.1044	1.41733	0.841362
	Q86V85	2	2	2	Integral membrane protein GPR180	GPR180		1	2	6.1638	5	5	914.2	1150.1	555.79	1200.2	1626.3	1410.5	669.93	1164.1	1525	998.15	2717.6	3446.6	3099.2	4137.2	5174.9	3939.2	2144.1	3748.7	5328.8	3222.9	1	1.25804	0.607952	1.31284	1.77893	1.54288	0.732805	1.27335	1.66813	1.09183	1	1.26825	1.14042	1.52237	1.90422	1.44951	0.788968
	Q99618	3	3	3	Cell division cycle-associated protein 3	CDCA3		1	3	30.524	17.2	6.3	1999.3	2763.7	652.32	3184.6	3257.6	2947.1	991.02	2055.3	3659.3	2739.5	1480.6	1776.8	713.26	2102.8	2298.1	2612.4	1222.6	1824.4	2519.4	2411.1	1	1.38233	0.326274	1.59286	1.62937	1.47407	0.495683	1.02801	1.83029	1.37023	1	1.20005	0.481737	1.42024	1.55214	1.76442	0.825746
	O60906	3	3	3	Sphingomyelin phosphodiesterase 2	SMPD2		1	3	10.137	7.8	9.2	4155.3	6828.2	2924.4	5250.3	7082.7	8268.2	2490.7	5133.1	5622.5	4100.9	570.2	1132.2	414.69	1335.2	1445.2	1172.7	402.71	1260.4	985.61	674.09	1	1.64325	0.703776	1.26352	1.7045	1.9898	0.599403	1.23531	1.35309	0.986908	1	1.98562	0.727271	2.34163	2.53455	2.05665	0.706261
	P50135	2	2	2	Histamine N-methyltransferase	HNMT		1	2	4.8166	11.3	3.1	2407.6	3242	1885.4	3173.2	4187.3	3543.9	2388.5	3785.6	4257.3	2877.6	956.35	1209.2	1254.1	1283.4	2289.3	1773.2	1208.8	1260.1	1820.1	1097.3	1	1.34657	0.783104	1.31799	1.7392	1.47196	0.992067	1.57235	1.76828	1.19522	1	1.26439	1.31134	1.34198	2.39379	1.85413	1.26397
	O75164	3	3	3	Lysine-specific demethylase 4A	KDM4A		1	3	4.9963	1.1	1.6	182.53	531.59	83.271	377.44	506.44	395.09	96.224	436.13	541.05	347.43	12069	17816	7634.4	17821	18426	18306	8978.2	16393	17285	15230	1	2.91234	0.456204	2.06782	2.77456	2.16452	0.527168	2.38936	2.96417	1.90341	1	1.47618	0.632563	1.47659	1.52672	1.51678	0.743906
	Q7Z7M0	2	2	2	Multiple epidermal growth factor-like domains protein 8	MEGF8		1	2	2.386	0.5	0.9	876.59	1583.9	774.21	1879.7	1984.4	1613	971.1	1792.4	2017.4	1337	1951.2	3673.3	2052.6	3417.7	4264.9	3436.6	2420.9	3437.9	4418.5	2578.1	1	1.80689	0.883207	2.14433	2.26377	1.84008	1.10782	2.04474	2.30142	1.52523	1	1.88259	1.05197	1.75159	2.18578	1.76128	1.24072
	Q8N720	2	2	2	Zinc finger protein 655	ZNF655		1	2	1.8347	1.8	3.9	1577.3	1884.3	855.28	1850.6	2353.9	2008	908.74	2140.1	2494.9	1900.5	1987.9	2855.8	1382	2813.9	3384	3447.3	1897.1	2882.3	3117.5	2414.4	1	1.19464	0.542243	1.17327	1.49236	1.27306	0.576136	1.35681	1.58175	1.20491	1	1.43659	0.695206	1.41551	1.7023	1.73414	0.954324
	O95696	2	2	2	Bromodomain-containing protein 1	BRD1		1	2	3.6904	0.9	0.8	1546.4	2039.2	780.13	2382	2172.6	2493.5	1199.4	1680.7	2108.9	1755.2	2346.2	3330	1536.7	3171.1	3365.9	3214	2184.1	2789.3	3714.2	2716.2	1	1.31868	0.504481	1.54035	1.40494	1.61245	0.775608	1.08685	1.36375	1.13502	1	1.41932	0.654974	1.35159	1.43462	1.36987	0.93091
	Q14451	2	2	2	Growth factor receptor-bound protein 7	GRB7		1	2	2.4402	1.9	1.7	2213.7	4055	1408	4427.2	4811.7	3638.9	2235.7	3267.5	4308.1	3125.1	1211.3	1472.6	701.68	1836.6	2427.6	1505.1	1279.1	1608.5	2645.7	1368.4	1	1.83177	0.636039	1.99991	2.1736	1.64381	1.00994	1.47604	1.94611	1.41171	1	1.21572	0.579278	1.51622	2.00413	1.24255	1.05597
	Q96HA8	2	2	2	Protein N-terminal glutamine amidohydrolase	WDYHV1		1	2	8.931	8.8	13.7	334.89	1009.9	414.01	678.9	1587.7	1105.3	740.79	863.06	1016.6	785.27	5551.1	6571.5	3762.4	6848.3	9519	8158.4	3562.1	6751.1	6921.6	5848.9	1	3.01562	1.23626	2.02723	4.74096	3.30049	2.21204	2.57714	3.03562	2.34486	1	1.18382	0.677776	1.23368	1.7148	1.46969	0.641693
	Q15011	2	1	1	Homocysteine-responsive endoplasmic reticulum-resident ubiquitin-like domain member 1 protein	HERPUD1		1	2	2.7029	4.9	4.9	1559.2	2689	1016.5	2506.1	2110.8	2708	1282.5	2475.1	1852.6	1901.7	1811.7	3297.5	1429.7	3048.1	3250.9	3683.1	1542.1	3107.1	3101.7	2632.3	1	1.7246	0.651937	1.6073	1.35377	1.73679	0.822537	1.58742	1.18817	1.21966	1	1.82011	0.789148	1.68245	1.79439	2.03295	0.851189
	O15287	2	1	1	Fanconi anemia group G protein	FANCG		1	2	2.7384	2.7	2.7	1231.7	2156.1	1216.6	1789.8	1868.3	2279.9	828.09	1180.1	1914.5	1169.3	3073.9	4598.1	2779.1	3621	4570.1	4277.6	1983.5	2655.1	5495.9	3113.7	1	1.75051	0.987741	1.45311	1.51685	1.85102	0.672315	0.958107	1.55436	0.949338	1	1.49585	0.904096	1.17798	1.48674	1.39159	0.645271
	P19883	4	4	4	Follistatin	FST		1	4	28.421	13.1	3.5	1123.3	1585	223.8	1621	2857.7	1918.5	1034.7	1953	3039.5	1575.2	1910.7	3818.5	1386.7	3721.1	7384.1	6109.2	2468.1	3525.7	8023.6	3538.5	1	1.41102	0.199234	1.44307	2.54402	1.70791	0.921125	1.73863	2.70587	1.4023	1	1.99848	0.725755	1.94751	3.8646	3.19736	1.29173
	Q15035	2	2	2	Translocating chain-associated membrane protein 2	TRAM2		1	2	1.8375	2.2	3.8	630.45	605.6	331.9	859.09	713.56	804.53	343.91	567.78	797	630.08	9241.5	11060	4908.6	12452	12197	10734	5234.3	9803.8	10628	8973.2	1	0.960584	0.526449	1.36266	1.13183	1.27612	0.545499	0.900595	1.26418	0.999413	1	1.19678	0.531148	1.3474	1.31981	1.1615	0.566391
	P55197	2	2	2	Protein AF-10	MLLT10		1	2	9.7309	0.9	2	3557.3	4837.3	1528.5	3912.6	3550.5	4452.1	1594.9	3305.9	3478.5	3501.4	1538.5	2618.7	780.03	1841.6	1944.3	2597.2	1060.9	2028.6	1718.2	2188.9	1	1.35982	0.42968	1.09988	0.998088	1.25154	0.448346	0.929328	0.977848	0.984286	1	1.70211	0.507007	1.19701	1.26376	1.68814	0.689568
	Q92664	2	2	2	Transcription factor IIIA	GTF3A		1	2	2.2379	1.9	4.1	1340.2	1811.9	204.48	1630.6	1579.9	2034.6	846.12	1418.9	1771.8	1506.8	4303.2	6046.7	1086.5	6147.1	5494	6344.3	2923.2	5372.7	6094.1	5238.5	1	1.35196	0.152574	1.21668	1.17885	1.51813	0.631339	1.05872	1.32204	1.12431	1	1.40516	0.252487	1.4285	1.27672	1.47432	0.679308
	Q96DU7	2	2	2	Inositol-trisphosphate 3-kinase C	ITPKC		1	2	2.6224	1.2	2.5	2481.1	3617.3	2547.9	4449.3	4240	3405.8	2530.7	3878.6	3709.6	3568.8	1107.9	1967.8	927.56	2004.4	2479	2216.1	1245.7	2195	1809.2	1265.3	1	1.45794	1.02692	1.79328	1.70892	1.3727	1.01999	1.56326	1.49514	1.43839	1	1.77615	0.837224	1.80919	2.23757	2.00027	1.12438
	Q92503	2	2	2	SEC14-like protein 1	SEC14L1		1	2	3.0757	1.3	1.5	4590.1	6436.2	3593.6	7179.5	7245.7	6875.2	2557.6	5899.9	5704.6	5077.6	972.62	1258.4	651.63	1228.5	1245.1	1403.7	577.39	1428.9	1257.1	922.22	1	1.40219	0.782902	1.56413	1.57855	1.49783	0.557199	1.28535	1.24281	1.10621	1	1.29382	0.669974	1.26308	1.28015	1.44322	0.593644
	Q92845	2	1	1	Kinesin-associated protein 3	KIFAP3		1	2	6.1534	1.5	2.4	2523.7	3380.3	966.49	3703.2	2718.7	3678.8	1433.5	3176	3347	3297.5	2020.9	2625.6	990.83	3159.4	2616.4	3073.1	1373.8	2353.8	2174	2129.4	1	1.33942	0.382965	1.46737	1.07727	1.4577	0.568015	1.25847	1.32623	1.30661	1	1.29922	0.490291	1.56336	1.29467	1.52066	0.679796
	Q8N8D1	3	2	2	Programmed cell death protein 7	PDCD7		1	3	2.755	2.3	5.2	504.47	756.04	332.69	937.09	1001.5	996.17	434.64	800.94	1106.7	534.92	7303.8	10109	4983.4	9243.3	9165.1	10090	4701.1	8182.2	11540	9020.2	1	1.49868	0.659484	1.85757	1.98525	1.97469	0.861577	1.58769	2.19379	1.06036	1	1.38407	0.682302	1.26555	1.25484	1.38147	0.643651
	Q96ED9	4	4	4	Protein Hook homolog 2	HOOK2		1	4	28.011	5.1	2.4	4411.3	6047.5	2765	6730.9	6760.4	6664.9	3244.5	6059.2	7145.8	5369.6	733.98	1314.5	707.33	1459.5	1158.1	1511.1	616.28	1420.5	1355.2	1000.5	1	1.37091	0.626799	1.52583	1.53252	1.51087	0.735497	1.37356	1.61989	1.21724	1	1.79092	0.963691	1.98847	1.57784	2.05878	0.839641
	Q9HB58	3	3	3	Sp110 nuclear body protein	SP110		1	3	4.7089	1	2.9	2582.3	3321.8	1669.2	4079.2	4414.9	3860.4	2173.1	3583	3675.4	3090.3	1458.6	2286.6	1059.6	2330	2094.3	2499.3	1215.7	2000.8	2330.6	1721.9	1	1.28637	0.6464	1.57968	1.70968	1.49495	0.841537	1.38752	1.4233	1.19672	1	1.56767	0.72645	1.59742	1.43583	1.71349	0.83347
	A6NFI3	3	2	2	Zinc finger protein 316	ZNF316		1	3	6.963	3.5	4.5	1483.6	1811.8	421.04	1970	1515	1869.6	1209	1230.3	1539.3	1550.4	3342.2	7496.8	2083.9	6105.5	5340.2	5280.5	2182.3	4696.3	5001.8	5015.3	1	1.22122	0.283796	1.32785	1.02116	1.26018	0.81491	0.829267	1.03754	1.04503	1	2.24307	0.623511	1.82679	1.59781	1.57995	0.652953
	Q14123	3	3	3	Calcium/calmodulin-dependent 3,5-cyclic nucleotide phosphodiesterase 1C	PDE1C		1	3	3.2237	2.8	3.4	1323.3	2560.5	814.2	2111.2	3240.5	2918.5	636.54	2035.1	3306.5	1900.8	3098.3	3541.3	1217.4	3776.6	6067.9	4210.1	1780.2	3409.4	5673.4	3431.9	1	1.93494	0.61528	1.59541	2.4488	2.20547	0.481025	1.5379	2.49868	1.43641	1	1.14298	0.392925	1.21893	1.95846	1.35884	0.574573
	Q53TN4	2	2	2	Cytochrome b reductase 1	CYBRD1		1	2	3.6436	9.8	3.5	3902.4	4772.8	2293	5814.1	5423.1	6493.2	2078.7	4190.1	6143.8	4537.7	1483.8	1733.9	466.49	1784.7	1680	2380.8	669.57	1476.1	2148.3	1905.1	1	1.22304	0.587587	1.48988	1.38968	1.6639	0.532672	1.07372	1.57436	1.1628	1	1.16855	0.314389	1.20279	1.13223	1.60453	0.451254
	Q8WTX7;A6NHX0	2;1	2;1	2;1	GATS-like protein 3;GATS-like protein 2	GATSL3;GATSL2	;	2	2	3.7095	2.7	6.1	389.61	904.59	173.67	519.26	732.68	1107.2	318.4	480.77	938.11	874.47	8961.4	14006	6259.5	13590	14626	14756	6531.5	11733	13722	11126	1	2.32178	0.445753	1.33277	1.88055	2.84182	0.817227	1.23398	2.40782	2.24448	1	1.56293	0.698496	1.5165	1.63211	1.64662	0.728848
	P32970	2	2	2	CD70 antigen	CD70		1	2	2.3076	5.7	5.7	236.07	617.29	115	359.5	604.35	383.02	41.168	505.02	427.36	385.73	14500	22718	14213	25988	28891	24727	16875	22865	29776	18296	1	2.61486	0.487144	1.52285	2.56005	1.62248	0.174389	2.13928	1.81031	1.63396	1	1.56676	0.980207	1.79228	1.99248	1.70531	1.16379
	Q6NZ67;Q6P582	2;1	2;1	2;1	Mitotic-spindle organizing protein 2B;Mitotic-spindle organizing protein 2A	MZT2B;MZT2A	;	2	2	15.959	13.3	22.2	2150.4	4117.3	1216.2	3640.4	4257.6	3664.6	1807.3	3260.3	3731.3	3146.6	1587	2890.9	1026.8	2793.2	3806.1	3564.9	1110.4	1987.8	3345.4	2207.8	1	1.91467	0.565569	1.69289	1.97991	1.70415	0.840448	1.51614	1.73517	1.46326	1	1.82161	0.647007	1.76005	2.3983	2.24631	0.699685
	Q9H7Z3	2	2	2	Protein NRDE2 homolog	NRDE2		1	2	22.728	1.5	2.2	998.96	1274.2	402.14	1436.8	1555.4	1945.5	637.35	1237	1550.2	1148.7	5316.5	6239.3	2899.9	6975.1	7582	7435.8	3658.1	6609.6	8289.1	5401.3	1	1.27553	0.402559	1.4383	1.55702	1.94753	0.638014	1.23829	1.55181	1.1499	1	1.17357	0.545453	1.31197	1.42613	1.39863	0.688065
	P46531	4	2	2	Neurogenic locus notch homolog protein 1;Notch 1 extracellular truncation;Notch 1 intracellular domain	NOTCH1		1	4	4.4514	0.8	1.5	769.28	1240.7	252.37	1437.5	1389	1179.4	559.19	1132.1	1451.2	717.58	6408.3	9705.2	3342.5	9098	9082.3	9838.8	4379.8	7643.2	9440.4	6594.9	1	1.61281	0.32806	1.86863	1.80558	1.53312	0.7269	1.47164	1.88644	0.932794	1	1.51447	0.521589	1.41972	1.41727	1.53532	0.683457
	Q96B45	2	2	2	UPF0693 protein C10orf32	C10orf32		1	2	8.5641	28.6	16.2	7145.3	8150.6	3493	11086	9709.6	9044.5	4058.6	8097	10505	8689.9	776.99	1099.5	502.94	1065.6	779.47	1157	497.8	1064.5	1176.3	950.17	1	1.14069	0.488853	1.55151	1.35888	1.2658	0.56801	1.13319	1.4702	1.21617	1	1.41508	0.647293	1.37145	1.00319	1.48908	0.640677
	Q9BSU1	2	2	2	UPF0183 protein C16orf70	C16orf70		1	2	5.7316	3.6	5.7	1273.2	1468.3	213.9	1564.9	1536.7	1117.7	611.33	1448.8	1459.7	1111.3	5514	7125.7	2264.1	9164.4	10739	9055.3	3060.9	8042.5	9664.9	5960.7	1	1.15324	0.168002	1.22911	1.20696	0.877867	0.480152	1.13792	1.14648	0.87284	1	1.29229	0.410609	1.66202	1.94759	1.64224	0.555114
	P23468	4	1	0	Receptor-type tyrosine-protein phosphatase delta	PTPRD		1	4	2.8331	2.6	1.3	2176.7	4219.6	1519.3	4264.5	4178.2	4791.3	1918.7	3726.7	3994	2786.2	1839.8	2592.7	854.45	3394.6	2809.6	2976.5	1204	2483.5	2898.1	2151.4	1	1.93853	0.697983	1.95916	1.91951	2.20118	0.881472	1.71209	1.83489	1.28001	1	1.40923	0.464425	1.84509	1.52712	1.61784	0.654419
	Q96EX3	2	2	2	WD repeat-containing protein 34	WDR34		1	2	5.0788	3.2	5	1971.2	2412	1109.7	2849.4	2949.6	3003.7	1234.1	2213.1	2942.8	2195.6	2725.5	4078.1	2033.7	3911.3	4275.7	4046.8	1797.9	3571	4045.6	3099.9	1	1.22362	0.562957	1.44552	1.49635	1.52379	0.626065	1.12272	1.4929	1.11384	1	1.49628	0.746175	1.43508	1.56878	1.48479	0.659659
	P21741	2	2	2	Midkine	MDK		1	2	2.877	14	7	2089.8	3178.2	603.37	2626.9	2902.5	3129.5	1062.4	2510.7	3082.6	2520	2840.6	3681.8	1070.8	4765.2	4195.9	5028	1656.5	3986.3	4685.4	4324.8	1	1.52082	0.288721	1.25701	1.38889	1.49751	0.508374	1.20141	1.47507	1.20586	1	1.29613	0.376963	1.67753	1.47712	1.77005	0.583151
	P55201	3	3	3	Peregrin	BRPF1		1	3	16.535	2.4	0.7	2238.7	4602	2138.5	4159.4	3875	4213.1	2275.7	4017.1	4710.9	3595	1621.7	2986.1	1233.8	2318.7	2746.4	2719.5	1118.3	1852	2912	2098.4	1	2.05566	0.955242	1.85795	1.73092	1.88194	1.01653	1.79439	2.1043	1.60584	1	1.84134	0.760807	1.4298	1.69353	1.67694	0.689585
	Q9H3R5	2	2	2	Centromere protein H	CENPH		1	2	12.591	7.3	11.7	1112.8	1038.6	385.64	1422.7	2143.8	1326.4	302.88	1261.2	1634.3	1369	6173.1	8404.7	2801.1	7503.3	10311	10570	3619.7	7251.7	10736	7088	1	0.933321	0.346549	1.27849	1.92649	1.19195	0.272178	1.13336	1.46864	1.23023	1	1.3615	0.453759	1.21548	1.67031	1.71227	0.586367
	Q684P5	2	2	2	Rap1 GTPase-activating protein 2	RAP1GAP2		1	2	3.4346	1.4	3	1913.4	2223.8	367.93	2940.5	3159.1	2444.6	1081.6	2062.8	3795.9	1783.4	3643.6	4076.3	1687.1	4854.7	5669.6	4232.2	2330.9	4277.5	5955.5	4254.7	1	1.16222	0.192291	1.53679	1.65104	1.27762	0.565276	1.07808	1.98385	0.932058	1	1.11876	0.463031	1.33239	1.55604	1.16154	0.639724
	Q99504	3	3	3	Eyes absent homolog 3	EYA3		1	3	7.8115	5.8	2.4	1711.5	2265.2	726.52	1614.8	1982.1	2117.3	942.41	1705.2	2698.3	2224.5	3229.7	5540.1	2143	5116	6375.2	6598.4	2181.2	4591	5972.3	4428.5	1	1.32352	0.424493	0.9435	1.15811	1.2371	0.550634	0.996319	1.57657	1.29974	1	1.71536	0.663529	1.58405	1.97393	2.04304	0.675357
	Q2TAZ0	4	3	3	Autophagy-related protein 2 homolog A	ATG2A		1	4	4.3845	1.4	1.3	2176.4	3918	1398.4	3658.9	4014.5	3614	1417	2820.4	3643.8	2509.8	1992.1	3415.9	1499	3357.5	3989.6	3334	1701.2	2535.6	3329.8	2736.1	1	1.80022	0.642529	1.68117	1.84456	1.66054	0.651075	1.2959	1.67423	1.15319	1	1.71472	0.752472	1.68541	2.00271	1.67361	0.853973
	Q5TKA1	3	3	3	Protein lin-9 homolog	LIN9		1	3	6.9698	4.4	1.5	2521	6788.7	1565.3	4823.5	3988.7	3967.9	1838.3	3289.6	4448.3	3689.2	2058	2932.7	874.7	3144	2527.7	3495.6	864.85	2515.8	2787.4	2300.4	1	2.69286	0.620904	1.91333	1.58219	1.57394	0.729195	1.30488	1.7645	1.46339	1	1.42502	0.425024	1.5277	1.22823	1.69854	0.420238
	Q6PI47	2	2	2	BTB/POZ domain-containing protein KCTD18	KCTD18		1	2	6.4439	3.5	3.3	975.53	1404.4	304.27	1533.1	1622.5	1534.2	567.08	1366.1	1503.2	1071.7	5356.7	7814	3705.6	9246.5	10853	7903.6	4072.3	8111	9127.1	6217.2	1	1.43963	0.311902	1.57156	1.6632	1.57268	0.581305	1.40037	1.54091	1.09858	1	1.45873	0.691769	1.72616	2.02606	1.47546	0.760226
	Q9H813	2	2	2	Transmembrane protein 206	TMEM206		1	2	7.8636	4.6	6.6	4552	5265.2	2664.3	6239.4	6488.4	5555.8	3243	5047.4	5500	5267.4	1317.7	1789.6	784.75	2050	2729	1710.6	628.04	1658.3	2503.1	1499.5	1	1.15668	0.585303	1.37069	1.4254	1.22052	0.712434	1.10883	1.20826	1.15716	1	1.35812	0.595545	1.55574	2.07103	1.29817	0.476618
	Q76N89	4	3	3	E3 ubiquitin-protein ligase HECW1	HECW1		1	4	6.6942	2	2.9	3058.3	3260.4	1310.8	4076.3	4068	3973.3	2126.6	3306.1	4363.5	3172.3	1940.6	3249.9	1529.8	2505.2	2937	3030	1578.6	2776.2	2761.4	2382	1	1.06608	0.428604	1.33286	1.33015	1.29919	0.695354	1.08103	1.42677	1.03728	1	1.67469	0.788313	1.29094	1.51345	1.56137	0.81346
	P18433	3	3	3	Receptor-type tyrosine-protein phosphatase alpha	PTPRA		1	3	8.2125	3.9	2.1	3146.6	3262.5	1782.8	4160.7	4050.1	3512.2	1839.4	3475.1	3620.7	3177.4	1843.3	3706.1	761.23	3380.5	2452.3	3740.6	1355.6	3107.8	3746.4	2718.7	1	1.03683	0.56658	1.32228	1.28714	1.11619	0.584567	1.1044	1.15067	1.00979	1	2.01058	0.412971	1.83394	1.33039	2.0293	0.73542
	Q6UWZ7	2	2	2	BRCA1-A complex subunit Abraxas	FAM175A		1	2	7.2913	3.2	5.6	1600.8	1999.6	910.2	2268.2	2345.5	2310.2	1336	1625	2991.9	2131.6	3622.1	4307.1	2417.4	5172.7	5834	4474	2730.5	4072.2	5702.6	4045.9	1	1.24913	0.568591	1.41692	1.4652	1.44315	0.834583	1.01512	1.869	1.33158	1	1.18912	0.667403	1.42809	1.61067	1.2352	0.753844
	Q96ST8	7	7	5	Centrosomal protein of 89 kDa	CEP89		1	7	2.0995	4	3.6	830.88	1437.1	657.51	1484.7	922.92	1380.8	705.29	994.97	1411.6	1117.1	5930.9	9302.9	3759.9	9709.1	8394.8	11062	4218.4	8464.5	9068.8	7836.5	1	1.72961	0.791342	1.7869	1.11077	1.66185	0.848847	1.19749	1.69892	1.34448	1	1.56855	0.633951	1.63704	1.41543	1.86515	0.711258
	A6NKF1	2	2	2	SAC3 domain-containing protein 1	SAC3D1		1	2	2.0531	3.7	7.2	3707.7	7363.6	3140.1	9113.7	8174.6	7917.8	3881.1	6868.4	8142.4	5242.2	1087.9	1336	877.31	2068.2	1859.6	1173.1	701.61	1808	1757	1143.3	1	1.98603	0.846913	2.45805	2.20476	2.1355	1.04677	1.85247	2.19608	1.41387	1	1.22805	0.806425	1.90109	1.70935	1.07832	0.644921
	Q3MIX3	3	3	3	Uncharacterized aarF domain-containing protein kinase 5	ADCK5		1	3	3.3597	3.4	4.5	2713.8	3271.7	1597.9	4274.9	4684	4211.6	1972.3	3748.1	4652.6	3435.8	2116.9	2696.4	1128.5	2669.3	3809.8	2919.1	1696.7	2949.2	3167.8	2144.6	1	1.20558	0.588805	1.57525	1.72599	1.55192	0.726767	1.38113	1.71442	1.26605	1	1.27375	0.533091	1.26095	1.79971	1.37895	0.801502
	O43166	4	3	3	Signal-induced proliferation-associated 1-like protein 1	SIPA1L1		1	4	4.0981	1.8	1.2	1983.4	3964.9	1590	3519.9	4365	3534.9	1975.4	3182.1	3876.1	2529.5	2349	3200.5	1309.1	3381.7	3546.7	3879.4	1212.5	3228.3	4227.3	3016.9	1	1.99904	0.801654	1.77468	2.20077	1.78224	0.995967	1.60437	1.95427	1.27534	1	1.36249	0.557301	1.43963	1.50988	1.65151	0.516177
	Q5TCQ9	3	3	3	Membrane-associated guanylate kinase, WW and PDZ domain-containing protein 3	MAGI3		1	3	7.0875	1.3	1.9	8001.8	11909	3238.3	9248.9	10367	11868	4843.1	7778.9	9992.7	8703.7	501.87	1278.1	528.33	1456.5	1227.2	1077.3	664.72	1295.3	1534.4	965.14	1	1.48829	0.404696	1.15585	1.29558	1.48317	0.605251	0.972144	1.24881	1.08772	1	2.54668	1.05272	2.90215	2.44525	2.14657	1.32449
	P14373	2	2	2	Zinc finger protein RFP	TRIM27		1	2	8.6526	2.9	3.1	921.19	1043.1	556.43	1061.3	1501.4	1050.9	616.7	874.12	1423.7	1008.1	7218.4	9740.7	3651	9842.7	10830	11503	5711.9	8290	12357	8626.5	1	1.13234	0.604034	1.1521	1.62985	1.14081	0.66946	0.948903	1.5455	1.09435	1	1.34943	0.505791	1.36356	1.50033	1.59357	0.791297
	P54259	2	2	2	Atrophin-1	ATN1		1	2	5.4892	1.3	1.8	906.38	794.55	470.71	873.6	884.99	1162.2	621.54	964.46	1005	1127.6	8415.2	12027	4245.2	12260	13154	11603	6024.7	9843.6	11983	9857.1	1	0.876619	0.51933	0.963834	0.976401	1.28224	0.685739	1.06408	1.10881	1.24407	1	1.4292	0.504468	1.45689	1.56312	1.37881	0.715931
	Q52LW3	2	2	2	Rho GTPase-activating protein 29	ARHGAP29		1	2	3.2435	1.7	1.7	727.78	1243.1	485.12	884.51	1017.8	1432.9	680.49	1017.6	1176.7	1045.4	7543.7	11845	4390.7	11678	10023	11982	5710.7	9523.6	10542	8237.5	1	1.70807	0.666575	1.21535	1.3985	1.96886	0.935022	1.39822	1.61683	1.43642	1	1.57018	0.582035	1.54805	1.32866	1.58835	0.757016
	P15104	2	2	2	Glutamine synthetase	GLUL		1	2	2.5891	4.3	2.1	10931	15840	7535.1	17444	21733	16949	6949.6	14219	16662	12301	603.65	827.66	119.92	1026.8	1014.1	1215.4	391.16	948.52	710.12	388.26	1	1.44909	0.689333	1.59583	1.9882	1.55054	0.63577	1.3008	1.52429	1.12533	1	1.37109	0.198658	1.70099	1.67995	2.01342	0.647991
	Q99707	2	2	2	Methionine synthase	MTR		1	2	6.1764	1.7	0.9	3978.9	5452.8	2604.7	5628.3	4882.3	5360.8	2617	4349.6	4941	4702.1	1606.6	2514.9	963.18	2404.7	2415.1	2686.5	1287.7	1896.6	2335	1981.4	1	1.37043	0.654628	1.41454	1.22705	1.34731	0.657719	1.09317	1.2418	1.18176	1	1.56536	0.599515	1.49676	1.50324	1.67216	0.801506
	Q7Z402	3	3	3	Transmembrane channel-like protein 7	TMC7		1	3	15.558	1	3.2	8200.2	10377	6037.6	12843	13800	11258	6592.9	11956	12604	9930.1	414.31	1232.8	348.79	1064	1224.9	1104.3	679.86	1081.3	1286.9	647.08	1	1.26546	0.736275	1.56618	1.68289	1.37289	0.803993	1.45801	1.53704	1.21096	1	2.97555	0.841858	2.56813	2.95648	2.6654	1.64095
	Q562F6	4	4	4	Shugoshin-like 2	SGOL2		1	4	8.8744	2.6	1.3	3843.4	5423.9	2190	4271.3	7124	6114.2	1906.1	4347.7	5805.7	4365	1600.8	2121	1618.1	2341	3008.5	2251.1	1066.5	2058.7	2625.9	1978.2	1	1.41122	0.569808	1.11133	1.85357	1.59083	0.495941	1.13121	1.51056	1.13571	1	1.32496	1.01081	1.46239	1.87937	1.40623	0.666229
	Q15560	4	1	1	Transcription elongation factor A protein 2	TCEA2		1	4	2.2132	11.4	11.4	2233.9	3053.3	1405.2	3696.4	3654.5	3214.8	1821	3197.5	4050.1	2833.1	1833.1	3873.6	1555.3	4400.8	3850	3855.9	2566.2	3612.1	3874.5	2655.1	1	1.3668	0.629034	1.65468	1.63593	1.4391	0.815166	1.43135	1.81302	1.26823	1	2.11314	0.848453	2.40074	2.10027	2.10349	1.39992
	Q96NT0	2	2	2	Coiled-coil domain-containing protein 115	CCDC115		1	2	5.0074	6.7	10.6	1523.5	2606.8	1249.7	2790	3614.2	2577.7	1203.9	2440.5	2503.8	1958.8	3725	4650	1829.7	4783.6	5747.5	5263.7	2369.3	4780.1	5113.3	3934.5	1	1.71106	0.820282	1.83131	2.3723	1.69196	0.79022	1.6019	1.64345	1.28572	1	1.24832	0.491195	1.28419	1.54295	1.41307	0.636054
	Q96FS4	3	3	3	Signal-induced proliferation-associated protein 1	SIPA1		1	3	4.238	0.8	2.2	961.3	1059.2	809.52	1682.6	1708.9	1436.8	711.69	1358.9	1420.5	1049.3	5211.6	9803.7	4063	9101.9	9951.3	9366.3	4115.4	7940.3	10280	7776.8	1	1.10184	0.84211	1.75034	1.7777	1.49464	0.740341	1.41361	1.47769	1.09154	1	1.88113	0.779607	1.74647	1.90945	1.7972	0.789662
	Q6ZSS7	2	2	2	Major facilitator superfamily domain-containing protein 6	MFSD6		1	2	4.18	1.1	2.9	545.72	812.95	310.81	796.12	1023.7	653.76	494.3	908.73	805.5	807.77	10269	14656	8690.1	13642	18286	15747	9142.2	13231	14829	12665	1	1.48968	0.569541	1.45884	1.87587	1.19798	0.905776	1.66519	1.47603	1.48019	1	1.42721	0.846246	1.32846	1.7807	1.53345	0.890272
	Q9BV73	4	4	4	Centrosome-associated protein CEP250	CEP250		1	4	13.433	0.5	2	1521.1	2275.1	1002	2199.6	2793.2	2568.5	1134.2	2202.3	2284.9	1963.8	3073.7	5628.1	2699.2	6085.4	7064.2	5528	2759.6	5494.6	6243.1	4148.3	1	1.49569	0.658734	1.44606	1.8363	1.68858	0.745645	1.44783	1.50214	1.29104	1	1.83105	0.87816	1.97983	2.29827	1.79848	0.89781
	P46019	2	2	2	Phosphorylase b kinase regulatory subunit alpha, liver isoform	PHKA2		1	2	2.9	0.7	0.8	3619.9	5383.6	2641.5	5153	6040.9	5831.7	2913.9	4757.1	6933.7	4432	1564.9	1834.9	924.23	2706.3	3254.9	2004.3	1197.3	2251	2650.3	2059.7	1	1.48722	0.729716	1.42352	1.6688	1.61101	0.804967	1.31415	1.91544	1.22434	1	1.17253	0.5906	1.72938	2.07994	1.28078	0.765097
	Q8IYR2	2	2	2	SET and MYND domain-containing protein 4	SMYD4		1	2	7.3694	2.7	1.1	14750	22390	8881.5	19879	25054	22716	11071	19242	23826	17807	557.5	747.29	108.27	591	753.84	658.97	325.32	574.15	671.25	600.01	1	1.51797	0.602136	1.34773	1.69858	1.54007	0.750576	1.30454	1.61532	1.20725	1	1.34043	0.194206	1.06009	1.35218	1.18201	0.583534
	O43542	3	3	3	DNA repair protein XRCC3	XRCC3		1	3	3.4942	6.9	9.2	1005.1	1452.3	604.3	1105.5	1313.1	1722.3	599.04	888.61	2470.6	951.52	6277.8	11052	3675.5	9981.6	11073	11017	4509.3	9569.7	11730	8040.2	1	1.44493	0.601234	1.09989	1.30644	1.71356	0.596	0.884101	2.45806	0.946692	1	1.76049	0.585476	1.58998	1.76383	1.75491	0.718293
	Q96A72	12	1	1	Protein mago nashi homolog 2	MAGOHB		1	12	2.7377	60.1	60.8	3445.2	4287.3	2493.5	5115.4	6676.6	4959.5	3191.9	4716.3	4577.6	4599.6	1280.1	2337.8	1732.7	1902.7	3861.5	2045.6	1899.1	2593.2	3374.2	1433	1	1.24443	0.723761	1.48479	1.93794	1.43954	0.926477	1.36895	1.32869	1.33507	1	1.82626	1.35357	1.48637	3.01656	1.598	1.48356
	Q8NEZ4	2	2	2	Histone-lysine N-methyltransferase 2C	KMT2C		1	2	7.0231	0.2	0.1	3964.5	5462.7	2618.5	5867.7	5603.4	5649.9	3027.8	5449.9	5299.9	5677.3	1620.3	2348.4	973.82	2353.9	2520.7	2760.9	1204.4	2020.5	2605.6	2116.9	1	1.3779	0.660487	1.48006	1.41339	1.42512	0.763728	1.37468	1.33684	1.43203	1	1.44936	0.601012	1.45276	1.5557	1.70394	0.743319
	Q9NS73	2	2	2	MAP3K12-binding inhibitory protein 1	MBIP		1	2	2.7232	5.5	2.9	2726.9	2928.7	1333.4	3336.6	3715.6	4055.6	1529.4	2609.7	3210.8	2789.9	3195.1	3798.4	1801.8	4578	4201.6	4734.2	2204.8	3898.8	3768.3	3718.6	1	1.074	0.48898	1.22359	1.36257	1.48726	0.560857	0.957021	1.17745	1.0231	1	1.18882	0.563926	1.43282	1.31501	1.48171	0.690057
	Q14012	4	3	3	Calcium/calmodulin-dependent protein kinase type 1	CAMK1		1	4	6.3234	11.9	5.1	20279	26702	12894	29747	34046	31882	17062	27620	32471	24347	161.23	524.99	207.1	411.67	586.92	811.72	231.73	522.42	507.7	279.56	1	1.31673	0.63583	1.46689	1.67888	1.57217	0.841363	1.362	1.60121	1.2006	1	3.25616	1.2845	2.55331	3.64027	5.03455	1.43726
	Q969R8	2	2	2	Integrin-alpha FG-GAP repeat-containing protein 2	ITFG2		1	2	17.827	3.8	3.6	9414	9970.3	5263.5	12421	10531	11725	5412.5	8961.2	11432	9483	1013.5	1274.9	718.19	1317.9	1716.1	1208.2	446.59	1004.3	1274.1	875.75	1	1.05909	0.559114	1.31942	1.11865	1.24549	0.574942	0.951901	1.21436	1.00733	1	1.25792	0.708624	1.30035	1.69324	1.19211	0.440641
	Q5JUR7	2	1	1	Testis-expressed sequence 30 protein	TEX30		1	2	2.2418	3.5	3.5	3029.3	3646.1	1250.5	3270.6	3532.4	4431.5	1359.4	2468	3728.7	2805.1	3038.4	4871.2	1371.4	4079.5	4340.9	4929.9	1959.6	3272.1	4767.4	4080.7	1	1.20361	0.412802	1.07966	1.16608	1.46288	0.448751	0.81471	1.23088	0.92599	1	1.60321	0.451356	1.34265	1.42868	1.62253	0.644945
	Q9BQ15	2	2	1	SOSS complex subunit B1	NABP2		1	2	48.27	10.4	10.4	1940.3	3016.1	1477.3	2886	3559.8	3881.3	1394.2	2576.8	3598	2360.6	3074.8	4374.6	1769.9	4408.5	4887	5329.7	2029.2	4287	4519.7	4856.3	1	1.55445	0.761377	1.4874	1.83466	2.00036	0.718549	1.32804	1.85435	1.21662	1	1.42273	0.575615	1.43375	1.58937	1.73335	0.659945
	Q86YM7	3	2	2	Homer protein homolog 1	HOMER1		1	3	4.6318	8.2	3.4	2426.4	3862	1791.1	4277.6	5007.1	4665.3	2493.7	4013.7	4470.1	4060.2	1774.2	2799.8	2052.2	4179	2951.8	3457.5	2110	2913.3	2917.4	2402.9	1	1.59166	0.738172	1.76294	2.06359	1.92273	1.02774	1.65418	1.84228	1.67334	1	1.57806	1.15669	2.35543	1.66374	1.94877	1.18927
	Q9HCJ3	2	2	2	Ribonucleoprotein PTB-binding 2	RAVER2		1	2	9.0079	5.1	5.1	2161.3	3765.1	1763.2	3383.9	3645.7	3872.2	2199.2	3473	3737.2	2758.5	2450.5	3785.5	1966.4	4084.2	4453.8	3877.4	2165.1	3222.6	4027.3	2949.3	1	1.74205	0.815805	1.56568	1.68681	1.79161	1.01754	1.6069	1.72914	1.27632	1	1.54479	0.802448	1.66668	1.81751	1.58229	0.883534
	Q08357	2	2	2	Sodium-dependent phosphate transporter 2	SLC20A2		1	2	9.0462	1.8	6.4	2189.3	3894.1	2444.9	4406.9	5340.4	3720.1	2530.1	3748.9	4996.5	2593.6	2050.7	3125.2	1829.5	3327.9	4755.7	3388.1	1439	2805	4517.9	2465.3	1	1.7787	1.11675	2.01293	2.43932	1.69922	1.15567	1.71237	2.28224	1.18467	1	1.52397	0.892134	1.62281	2.31906	1.65217	0.701712
	Q14449	3	1	1	Growth factor receptor-bound protein 14	GRB14		1	3	1.8085	3	4.1	2348.9	3872.1	1935.6	4483.4	4202.7	3994	2057.5	3248.2	4038.1	2853	2028.8	3694	2044.1	4053.9	4445.9	4546.5	1558.1	3199.7	3682.6	2780.9	1	1.64847	0.824045	1.90872	1.78922	1.70037	0.875942	1.38286	1.71915	1.21461	1	1.82078	1.00754	1.99818	2.19139	2.24098	0.767991
	P56270	3	1	1	Myc-associated zinc finger protein	MAZ		1	3	2.5032	5.5	5.5	2947	5047.6	1081.4	2935.3	4153.5	4167.3	1889.2	3290.7	3819.9	3684.4	3331.2	5023.5	1112.2	2713.6	4334.1	4509.1	1743.3	3711.5	3765.6	4043.5	1	1.71279	0.366949	0.99603	1.4094	1.41408	0.641059	1.11663	1.2962	1.25022	1	1.50802	0.333874	0.814601	1.30106	1.3536	0.523325
	B2RTY4	3	3	3	Unconventional myosin-IXa	MYO9A		1	3	5.0604	0.6	0.7	2914.2	4457.6	1548.2	4631.2	4963.2	4373.6	1828.8	3774.3	4016.3	3231	2801.9	3505.9	1218.1	3934.2	3615.9	3490.6	1879.9	3490.2	3580.9	2802.1	1	1.52961	0.531261	1.58918	1.70311	1.50079	0.627548	1.29514	1.37818	1.10871	1	1.25126	0.434741	1.40412	1.29052	1.2458	0.670938
	Q13753	3	3	3	Laminin subunit gamma-2	LAMC2		1	3	9.2164	2.1	1.1	2035.1	3548.6	1352.6	4244.6	3836.1	4291.2	1697.3	3347.7	4014.8	2695.3	3252.8	4868.4	792.32	5264.8	3516.3	4996.7	2428.6	4133.2	4388.7	3642.4	1	1.7437	0.664636	2.0857	1.88497	2.10859	0.834013	1.64498	1.97278	1.32441	1	1.49668	0.243581	1.61854	1.08101	1.53612	0.746618
	Q9Y3Q8	2	1	1	TSC22 domain family protein 4	TSC22D4		1	2	17.407	8.9	8.9	1942.8	3210.3	2291.8	3325.1	4503.5	3432.9	2188.7	3848	4024.7	2877.9	2116.2	2857.5	2617.6	3972.3	5033.3	3356.8	2234.5	3882.3	4381.1	3305.7	1	1.65241	1.17964	1.7115	2.31805	1.76699	1.12657	1.98065	2.0716	1.48132	1	1.3503	1.23693	1.87709	2.37846	1.58624	1.0559
	Q9H2K0	2	2	2	Translation initiation factor IF-3, mitochondrial	MTIF3		1	2	4.1445	4.7	4.7	2959.7	4186.8	1830.3	4469.5	5153.6	4908.2	2265.6	4335.1	4444.3	3879.4	2117.4	3103.9	1665.3	3562.4	3416.3	3533.9	1848.7	3157.6	3715.4	2358.6	1	1.4146	0.618407	1.51012	1.74126	1.65834	0.765483	1.46471	1.5016	1.31074	1	1.4659	0.786483	1.68244	1.61344	1.66898	0.873099
	Q9Y2K1	4	4	4	Zinc finger and BTB domain-containing protein 1	ZBTB1		1	4	7.8699	4.9	4.3	3346.1	4098.9	1336.3	3581.9	3533	4130.7	1847.2	2982.4	3505.9	3802.3	2585.7	4349.8	1570.7	4189.2	4500.5	4258.6	2006.4	3823.1	5077.9	2962.6	1	1.22498	0.39936	1.07047	1.05586	1.23448	0.552046	0.891306	1.04776	1.13634	1	1.68225	0.607456	1.62014	1.74053	1.64698	0.77596
	Q9P2R6	2	2	2	Arginine-glutamic acid dipeptide repeats protein	RERE		1	2	2.0592	1	0.5	4110.8	6038.3	3074.8	7216	7933.3	7471.9	3357	5571.6	7759.8	6706.6	1650.2	2225.8	1138.6	2530	2149	2083.5	1529.4	2009	2021.7	1377.8	1	1.46889	0.747981	1.75538	1.92987	1.81763	0.816629	1.35536	1.88766	1.63146	1	1.34881	0.689977	1.53315	1.30227	1.26257	0.926797
	Q9NYU1	3	1	1	UDP-glucose:glycoprotein glucosyltransferase 2	UGGT2		1	3	2.204	1.8	1.8	2155.1	2716.4	1430	3096	3261.3	3659.5	1499.2	2862	3609.9	2247.8	3639.5	4584.8	1746.7	5611.6	5142.3	5642.5	2292.3	5266.8	5612.9	4097.5	1	1.26045	0.663542	1.43659	1.51329	1.69807	0.695652	1.32801	1.67505	1.04301	1	1.25973	0.479929	1.54186	1.41291	1.55035	0.629839
	Q8IXQ3	2	2	2	Uncharacterized protein C9orf40	C9orf40		1	2	7.9889	27.8	27.8	2886.4	4944.2	1868.5	4889.7	5993.7	5348.8	2544.6	4232.9	4875.2	3814.7	1906.1	3542.6	1456.8	3291.4	3855.4	3591.7	1640.5	2574.4	4327.8	2726.4	1	1.71293	0.647346	1.69405	2.07653	1.8531	0.881583	1.4665	1.68902	1.32161	1	1.85856	0.764283	1.72677	2.02266	1.88432	0.860658
	P01024	11	2	2	Complement C3;Complement C3 beta chain;C3-beta-c;Complement C3 alpha chain;C3a anaphylatoxin;Acylation stimulating protein;Complement C3b alpha chain;Complement C3c alpha chain fragment 1;Complement C3dg fragment;Complement C3g fragment;Complement C3d fragment;Complement C3f fragment;Complement C3c alpha chain fragment 2	C3		1	11	8.0177	5.5	4.7	5458.9	7146.4	3839.6	9470.5	9556.6	7195.1	3884.5	6652.3	8245.5	4714.9	1247.7	1975	1006.6	2462.9	2415.4	2023.3	1330.1	2157	1970.3	1168.2	1	1.30913	0.703365	1.73487	1.75065	1.31805	0.71159	1.21862	1.51047	0.863709	1	1.58291	0.806764	1.97395	1.93588	1.62162	1.06604
	O75167	2	2	2	Phosphatase and actin regulator 2	PHACTR2		1	2	13.725	4.1	1.7	5394.8	7495.7	3401.8	7310.3	8133.6	8400.8	3944.4	6708.1	8017.5	6856.2	1474.2	1938.5	734.16	2199.3	2668.5	2138.6	1096.3	2108.5	2011.6	1881	1	1.38943	0.63057	1.35506	1.50767	1.5572	0.731149	1.24344	1.48615	1.27089	1	1.31495	0.498006	1.49186	1.81013	1.45069	0.743658
	P41134	2	2	2	DNA-binding protein inhibitor ID-1	ID1		1	2	3.7377	18.1	6.5	4999.2	7756.8	3435	7691.4	8298.1	8296.5	3739.3	7407.3	7879.5	6025.3	1597.6	2351.6	780.28	2698	2284.9	2138.4	853.59	1878.3	2510.6	1741.5	1	1.55161	0.68711	1.53853	1.65989	1.65957	0.74798	1.4817	1.57615	1.20525	1	1.47196	0.488408	1.68878	1.43021	1.33851	0.534295
	Q9NWU2	2	2	2	Glucose-induced degradation protein 8 homolog	GID8		1	2	40.429	14.9	7.5	31743	33060	9172.7	42431	49839	41453	11562	40959	48516	41934	435.65	450.16	103.15	416.25	460.16	582.19	116.22	474.81	484.39	543.75	1	1.04149	0.288968	1.3367	1.57008	1.30589	0.364238	1.29033	1.5284	1.32105	1	1.03331	0.236773	0.955469	1.05626	1.33637	0.266774
	Q96T21	3	3	3	Selenocysteine insertion sequence-binding protein 2	SECISBP2		1	3	5.3989	5.7	1.8	3622.1	6655.5	2680.3	6708.9	5736.1	5981.9	3371.2	5107.7	6579	4845.8	1873.8	2950.5	1372.5	3224.8	2791.8	2592.9	1377.1	2225.1	2644.1	2291.3	1	1.83747	0.739985	1.85221	1.58364	1.6515	0.930731	1.41015	1.81635	1.33784	1	1.57461	0.732469	1.72099	1.48991	1.38377	0.734924
	Q9NYQ6	2	2	2	Cadherin EGF LAG seven-pass G-type receptor 1	CELSR1		1	2	6.4471	0.4	1.1	1452.2	2658.8	1341.8	3002.1	3478.2	2654.2	1556.7	2450.1	3357	2331.2	3057.3	5921.6	2553.9	6691.4	6606.8	6443	2950.3	5686	6325.1	4832.7	1	1.83088	0.923977	2.06728	2.39512	1.82771	1.07196	1.68716	2.31167	1.60529	1	1.93687	0.835345	2.18866	2.16099	2.10742	0.965002
	Q9ULJ7	3	3	3	Ankyrin repeat domain-containing protein 50	ANKRD50		1	3	6.648	2.3	0.6	6221.5	8983.8	4374.4	8508.5	8563	8945.9	4320.5	8115.4	9083	7335.4	1442.9	1813.2	1076.5	1870.2	1505.9	2123.2	821.33	1593.9	2106.3	1733.3	1	1.44399	0.70311	1.3676	1.37636	1.4379	0.694447	1.30441	1.45994	1.17904	1	1.25664	0.746067	1.29614	1.04366	1.47148	0.569222
	P42684	3	2	2	Abelson tyrosine-protein kinase 2	ABL2		1	3	10.474	3	1.2	8825.8	12870	5457.4	11883	13378	12698	6563.5	11698	12757	11214	931.67	1443.5	403.44	1333.7	1422.6	1722.9	545.7	1414.8	1265.4	1368.3	1	1.45822	0.618346	1.34639	1.51578	1.43874	0.743672	1.32543	1.44542	1.27059	1	1.54937	0.433029	1.43152	1.52694	1.84926	0.585722
	Q96HA7	3	3	3	Tonsoku-like protein	TONSL		1	3	7.964	2	2	2763.8	3992.5	1367.9	3320.4	4179.3	4149.9	1585.2	3146.3	3988.1	3001.7	4086.7	5297.7	1712.5	3948.2	6126	5457.8	1622.1	3977.3	5711.8	3738.3	1	1.44457	0.494935	1.20139	1.51216	1.50152	0.573558	1.1384	1.44298	1.08608	1	1.29633	0.419042	0.96611	1.49901	1.3355	0.396922
	P82970;REV__Q99700	2;1	1;0	1;0	High mobility group nucleosome-binding domain-containing protein 5	HMGN5	;	2	2	8.4327	8.5	8.5	2950.9	4686.7	4928.4	4550.8	6450.4	3838.4	3502.9	5240.1	4488.9	3841.5	1502.6	2866	2876.9	3165.1	3857.8	2624	2021.9	3162.8	2940.6	2239.3	1	1.58823	1.67013	1.54217	2.18591	1.30076	1.18706	1.77576	1.5212	1.30181	1	1.90736	1.91461	2.10642	2.56742	1.74631	1.3456
	O43164	3	3	3	E3 ubiquitin-protein ligase Praja-2	PJA2		1	3	29.657	4.5	4.9	3011	5084.2	1827.6	5405.4	4227.5	5038.6	2220	4091	3136.4	3480.8	2923.4	3681.2	2183.3	3868.5	3591.7	4324.9	2069.8	3985.5	3442	3627.3	1	1.68854	0.606974	1.79522	1.40402	1.6734	0.737297	1.35868	1.04165	1.15603	1	1.25922	0.746836	1.32329	1.2286	1.47941	0.708011
	Q96MX3	3	1	1	Zinc finger protein 48	ZNF48		1	3	2.642	6.5	6.5	3040.5	4355.4	1793.6	4169.4	4859.2	5213.5	2409.9	3875.1	4934.4	3995.6	2959.7	3846.7	1860.4	3780.1	4146.4	4186.3	1927.3	3078.6	4569.5	2916.5	1	1.43246	0.589903	1.37129	1.59816	1.71469	0.7926	1.27449	1.62289	1.31413	1	1.29969	0.628577	1.27719	1.40095	1.41443	0.651181
	Q96JM2	3	3	3	Zinc finger protein 462	ZNF462		1	3	2.834	1	0.4	5768.1	7264.5	3273.9	7488	7332.2	7980.4	4089.2	5722	7649.5	6502.7	2096	2683	653.48	2417.8	2617.6	2786.1	1063.7	2370.2	2629.2	1973.4	1	1.25943	0.567587	1.29817	1.27116	1.38354	0.708934	0.992008	1.32617	1.12736	1	1.28006	0.311775	1.15353	1.24885	1.32925	0.50749
	Q9BY49	2	2	2	Peroxisomal trans-2-enoyl-CoA reductase	PECR		1	2	3.3138	3.3	5.9	771.9	676.28	351.79	849.44	867.37	812.23	412.8	887.58	838.07	656.02	13737	17534	12481	27769	22873	18481	14862	19369	20624	16513	1	0.876124	0.455746	1.10045	1.12368	1.05225	0.534784	1.14986	1.08572	0.849877	1	1.27641	0.908568	2.02147	1.66507	1.34534	1.0819
	Q8NHG8	2	2	2	E3 ubiquitin-protein ligase ZNRF2	ZNRF2		1	2	18.745	11.6	11.6	2413.5	4584	1400	4997.8	4911.4	5202.6	2235.8	3636	6012.5	3522	2655.7	4245.9	1799.9	4214.2	4720.3	4779.1	2233.2	3794.4	4797.1	3163.6	1	1.89932	0.58007	2.07077	2.03497	2.15562	0.926372	1.50653	2.4912	1.45929	1	1.59879	0.67775	1.58685	1.77742	1.79956	0.840908
	Q709F0	2	2	2	Acyl-CoA dehydrogenase family member 11	ACAD11		1	2	23.394	1.2	2.2	2599	2871.3	2009.5	4682.4	4595.5	3885.6	1853.1	3390.5	4026.4	3352.6	2786.1	3996.2	3439.6	4579.5	4587.5	4474.9	2757.5	4985.1	4938.7	3457.6	1	1.10477	0.773182	1.80162	1.76818	1.49504	0.713005	1.30454	1.54921	1.28996	1	1.43433	1.23456	1.6437	1.64657	1.60615	0.989735
	O75582	2	2	2	Ribosomal protein S6 kinase alpha-5	RPS6KA5		1	2	2.1813	2	0.9	3098.1	4180.7	2171.4	5034.2	5472.1	5007.9	2433	3386.3	5534.7	3789.3	2503.8	3477.6	2005.4	4346.5	5193.3	3845.9	2017.5	3705.6	4960.1	2664.7	1	1.34944	0.700881	1.62493	1.76628	1.61644	0.78532	1.09302	1.78648	1.2231	1	1.38893	0.800943	1.73596	2.07417	1.53603	0.805775
	Q9BXJ8	2	2	2	Transmembrane protein 120A	TMEM120A		1	2	4.6936	5.5	3.2	2856	3472.2	1213.6	4873.3	5193.9	4122.8	2418.1	3767.7	5776.8	3229.6	3325.1	3601.7	1337.1	5229	5809	4858.4	2047.4	4290.2	5792.4	3983.2	1	1.21576	0.42493	1.70634	1.81859	1.44356	0.846674	1.31922	2.02269	1.13081	1	1.08319	0.402123	1.57258	1.74702	1.46113	0.615741
	Q9HAT2	2	2	2	Sialate O-acetylesterase	SIAE		1	2	4.4415	3.6	1.3	6302.6	7498.9	5176	10128	11194	7369.4	5917.6	7742	10410	7026.2	1434.8	987.96	1450.2	2284.4	2473.6	1590.9	1593.2	1716.6	2336.7	1340.4	1	1.18981	0.821248	1.60696	1.77609	1.16926	0.938914	1.22838	1.6517	1.11481	1	0.68857	1.01073	1.59214	1.724	1.1088	1.1104
	Q9HCH5	2	2	2	Synaptotagmin-like protein 2	SYTL2		1	2	16.55	2.5	1.1	1767.1	2770.4	890.87	2860.4	2553.3	2275.2	1604.3	2389.5	2603.9	1869.6	4323.5	7682.2	2929.4	7719.1	9659.9	7284.5	4082.9	7171.3	8101.1	6407.6	1	1.56777	0.504142	1.6187	1.44491	1.28753	0.907872	1.35222	1.47354	1.058	1	1.77685	0.677553	1.78538	2.23428	1.68486	0.944351
	Q7L1V2	2	2	2	Vacuolar fusion protein MON1 homolog B	MON1B		1	2	37.946	5.5	2.9	2303	2316.5	1266.8	3322	3890.3	3759.3	1736.2	2641	3221.4	2490	3699.8	5637	2609.9	6212.3	6904.7	5777.1	3437.4	6013.8	7269.6	4561.1	1	1.00586	0.550065	1.44247	1.68923	1.63235	0.753886	1.14677	1.39878	1.0812	1	1.5236	0.705417	1.67909	1.86624	1.56146	0.929077
	O43187	2	2	2	Interleukin-1 receptor-associated kinase-like 2	IRAK2		1	2	6.3056	2.1	4	1952.1	3706.1	1121.6	4847.5	5068.2	4983.7	1847.3	4024	4470.3	2524.2	2773.8	5263.9	1715.6	6016.3	5696.8	6465.2	2924.8	5191.3	5690.3	3159	1	1.89852	0.574561	2.48322	2.59628	2.55299	0.946314	2.06137	2.29	1.29307	1	1.89772	0.618502	2.16897	2.05379	2.33081	1.05444
	Q12805	2	2	2	EGF-containing fibulin-like extracellular matrix protein 1	EFEMP1		1	2	3.5544	4.9	2.6	1810	3951.4	1458.5	3963.6	4692.8	3829	1909.9	3095.2	4549.7	2310.9	3008.2	5470.8	2172	5971.5	6540.4	5765.1	2805.4	5066.3	6401.3	3850	1	2.18309	0.805801	2.18983	2.59271	2.11547	1.05519	1.71006	2.51365	1.27674	1	1.81863	0.722026	1.98507	2.17419	1.91646	0.932584
	Q9H6A9	2	2	2	Pecanex-like protein 3	PCNXL3		1	2	21.573	2.1	0.9	5299.7	5584.1	2140.2	6297.9	7000.9	6065.9	3034.1	5754.6	6280.1	4889.3	2213.8	2831.6	1331.2	2791.2	3477.7	3560.7	1727.1	3106.4	3152.2	2943.8	1	1.05366	0.403834	1.18835	1.321	1.14457	0.572504	1.08584	1.18499	0.922562	1	1.27907	0.601319	1.26082	1.57092	1.60841	0.780152
	O94966	4	4	4	Ubiquitin carboxyl-terminal hydrolase 19	USP19		1	4	20.706	2.2	4.5	1619.6	2196.7	1232.4	2815.9	2895.1	2903.8	1292.8	2018.2	2561.9	2326.2	5267.3	9473.5	2512.5	8716.3	6334.8	10031	3382.7	6017.6	8340.5	7847.5	1	1.35632	0.760929	1.73864	1.78754	1.79291	0.798222	1.24611	1.58181	1.43628	1	1.79855	0.477	1.65479	1.20267	1.90439	0.642208
	O95164	2	2	2	Ubiquitin-like protein 3	UBL3		1	2	7.2905	12.8	10.3	6566.7	7820.9	2754.8	9430.4	7570.4	9034.1	4895.3	8260.8	7442.1	7585.6	1496.4	2475.2	1035.3	2684.7	2585.6	2403.1	1232.6	2138.7	2300.6	2083.5	1	1.19099	0.419511	1.43609	1.15285	1.37574	0.745473	1.25798	1.13331	1.15516	1	1.6541	0.69186	1.79411	1.72788	1.60592	0.82371
	O43739	3	1	0	Cytohesin-3	CYTH3		1	3	3.1853	7	5.2	6316.2	9324.3	4574.6	11296	10076	9494	5479.3	9280	10007	7453.9	1242.9	1618.3	845.46	2530.9	2209.6	2245.5	886.89	1946.7	2792.5	1539.9	1	1.47625	0.724265	1.78842	1.59526	1.50312	0.867499	1.46924	1.58434	1.18012	1	1.30204	0.680232	2.03629	1.77778	1.80666	0.713565
	Q8N2Y8	3	3	3	Iporin	RUSC2		1	3	4.5439	2.6	1.9	2340.7	4235.7	5178.6	4304.4	7228.3	4919.1	3993.2	4070.5	9268.7	3492.5	2644	3220	1773.3	3506.2	5085.6	3511.7	1708.5	3197.5	4564.5	2137.4	1	1.80959	2.21242	1.83894	3.08809	2.10155	1.70599	1.73901	3.9598	1.49208	1	1.21785	0.670688	1.3261	1.92345	1.32818	0.64618
	Q8WUH2	4	4	4	Transforming growth factor-beta receptor-associated protein 1	TGFBRAP1		1	4	6.0801	2.7	3.6	833.5	1653.2	616.6	1531.1	1650.5	1978.5	1149.6	1548.1	1684	733.56	8382.2	12955	6091.2	14346	15905	13819	7309.7	10233	14829	10510	1	1.98344	0.739772	1.83695	1.9802	2.37373	1.37924	1.85735	2.0204	0.880096	1	1.54554	0.726683	1.71148	1.89747	1.64861	0.87205
	Q9UPW0	2	2	2	Forkhead box protein J3	FOXJ3		1	2	12.041	3.9	2.4	6002	8778.2	3392	8129.2	8439.5	8893	3855.8	6835.2	8084.6	6312.4	1930.2	3055.3	801.2	2662.4	2459.9	3604.7	904.99	2490.4	2918	2310.8	1	1.46255	0.565145	1.35442	1.40611	1.48167	0.642419	1.13882	1.34698	1.05172	1	1.58289	0.415087	1.37934	1.27443	1.86753	0.468858
	P11169;Q8TDB8	3;2	2;1	2;1	Solute carrier family 2, facilitated glucose transporter member 3;Solute carrier family 2, facilitated glucose transporter member 14	SLC2A3;SLC2A14	;	2	3	1.7223	4.8	3.4	9257.2	11920	5339.9	15042	19190	13995	7280.3	13516	18019	10201	913.44	1282.8	626.55	1776	2016.4	1618.2	657.05	1342.1	1616.6	1070.1	1	1.28765	0.576837	1.6249	2.07298	1.5118	0.786447	1.46005	1.94648	1.10195	1	1.40436	0.685924	1.9443	2.20748	1.77154	0.719314
	Q5NDL2	2	2	2	EGF domain-specific O-linked N-acetylglucosamine transferase	EOGT		1	2	5.4806	2.7	4.7	2317.7	2939.2	1488.8	3466.2	3941.8	3400.5	1481	2679.8	3958.4	2681.6	4319.6	5763.7	2591.9	6660	7156.2	6470.2	3402.4	5370.4	7258	5539.3	1	1.26815	0.642361	1.49553	1.70074	1.46719	0.638996	1.15623	1.7079	1.15701	1	1.33431	0.600032	1.54181	1.65668	1.49787	0.787666
	Q9NQA3	8	1	1	WAS protein family homolog 6	WASH6P		1	8	129.52	17.4	11.9	1186.5	2152.5	551.35	2165	2313.6	2106	1047.8	1790	2152.6	1553.1	6273.9	9833.2	7097.5	9968.1	11502	10350	6268.9	8901.7	12223	8916.5	1	1.81416	0.464686	1.82469	1.94994	1.77497	0.883102	1.50864	1.81424	1.30898	1	1.56732	1.13127	1.58882	1.83331	1.64969	0.999203
	Q9UJY4	3	3	3	ADP-ribosylation factor-binding protein GGA2	GGA2		1	3	8.6994	3.3	7.2	638.35	972.53	399.65	1078.8	1344.3	799.92	317.87	998.92	1050.4	949.31	15878	21523	9492.2	20295	24182	24314	10651	19577	23447	18421	1	1.52351	0.626067	1.68998	2.1059	1.25311	0.497956	1.56485	1.64549	1.48713	1	1.35552	0.597821	1.27818	1.52299	1.5313	0.670802
	Q8TDH9	3	3	3	Biogenesis of lysosome-related organelles complex 1 subunit 5	BLOC1S5		1	3	22.572	4.3	20.3	1097.2	2035.9	493.32	1234.8	1720.3	2679.5	930.95	1804	2034.7	1462.8	7857	13549	4786.5	11777	13363	13685	5943.3	11506	13046	10477	1	1.85554	0.449617	1.12541	1.5679	2.44213	0.848478	1.64419	1.85445	1.33321	1	1.72445	0.609202	1.49892	1.70078	1.74176	0.756434
	Q8IWR1	2	2	2	Tripartite motif-containing protein 59	TRIM59		1	2	6.2651	6.5	4.2	3831.5	5835.9	2873	5835.3	7217	5842.8	2138.2	5048.8	6380.4	3780.9	2629.5	4114.8	1539.5	3659.7	4358.4	4252.4	1693.7	3538.1	4382.4	2878.2	1	1.52314	0.749837	1.52298	1.8836	1.52494	0.558058	1.31771	1.66525	0.986794	1	1.56486	0.585473	1.39179	1.6575	1.61719	0.644115
	Q6ZUT9	4	4	4	DENN domain-containing protein 5B	DENND5B		1	4	3.8633	0.7	4.1	4006.8	5643.7	1201.2	5449.6	4885.3	5543.9	1923.6	3999.2	5094.1	4042.1	3050.7	5086.3	1859.5	4640.6	4906.9	4852.9	2608.5	4296.2	4604.4	3436.4	1	1.40853	0.29979	1.36009	1.21925	1.38362	0.480084	0.998103	1.27136	1.00881	1	1.66726	0.609532	1.52116	1.60845	1.59075	0.85505
	O60447	3	3	3	Ecotropic viral integration site 5 protein homolog	EVI5		1	3	6.1959	3.8	1.4	3586.2	4637.8	3201.3	6581.7	6901.8	5471.4	2740	5328.4	5640.9	3503.2	2738.5	4465.6	1200.8	4407.1	3311.8	5275.9	2049.6	3399.1	4275.6	3290.3	1	1.29324	0.892672	1.83529	1.92454	1.52568	0.76404	1.48581	1.57295	0.976856	1	1.63067	0.438488	1.60931	1.20935	1.92657	0.748439
	P18462;P30450;P30456	11;10;9	1;0;0	0;0;0	HLA class I histocompatibility antigen, A-25 alpha chain;HLA class I histocompatibility antigen, A-26 alpha chain;HLA class I histocompatibility antigen, A-43 alpha chain	HLA-A	;;	3	11	3.2852	41.1	33.7	3319.5	5532.8	2454.1	5802.4	5649.6	6640.9	3510.8	4351.6	6548.2	3836.7	2736.9	4613.6	1440.7	4052.4	4098.9	5038.7	2156	3108.9	4267.5	2894.9	1	1.66676	0.739298	1.74797	1.70194	2.00057	1.05763	1.31092	1.97265	1.15581	1	1.6857	0.526398	1.48065	1.49764	1.84102	0.787753
	Q96GI7	2	2	2	Protein FAM89A	FAM89A		1	2	3.2524	6.5	3.8	1777.7	2796.7	1002.4	2414.9	2895.5	2727	1166.9	2307.9	2807.9	2146.7	5524.7	9828.3	2995.4	10911	8890.9	9956.1	4643.1	7072.3	8557.5	7105.4	1	1.57321	0.563875	1.35844	1.62879	1.534	0.65641	1.29825	1.57951	1.20757	1	1.77897	0.542183	1.97495	1.6093	1.80211	0.840426
	Q96PE7	2	2	2	Methylmalonyl-CoA epimerase, mitochondrial	MCEE		1	2	6.1898	12.5	5.1	7593.2	11624	5927.4	13219	14254	10890	5913.3	11997	14611	9485.4	1087.8	1865.3	749.99	1672.1	2414.9	1823.7	870.19	1887.8	1868.7	1491.9	1	1.53084	0.78062	1.7409	1.87721	1.43418	0.778763	1.57997	1.92422	1.2492	1	1.71475	0.689456	1.53714	2.21999	1.6765	0.799954
	Q8TEP8	3	3	3	Centrosomal protein of 192 kDa	CEP192		1	3	5.2378	1.3	0.5	1749.1	2676.1	853.8	2258.2	2559.7	2657.2	1537.5	2307.8	2243.5	2000.1	7020.5	9200.8	4721.5	9375.2	9795.6	9769	4428.2	7123.7	8918.8	7693.2	1	1.52999	0.488137	1.29106	1.46344	1.51918	0.879023	1.31942	1.28266	1.1435	1	1.31056	0.67253	1.3354	1.39529	1.3915	0.630753
	Q9Y625	3	2	2	Glypican-6;Secreted glypican-6	GPC6		1	3	13.025	4.7	5.2	1345.7	1689.3	574.38	2170.9	2494.1	2042.3	475.35	2082.6	2473.4	2148.1	8694.7	13866	4461.8	11769	15414	15638	3906.4	10332	12382	10435	1	1.25533	0.426826	1.61321	1.85338	1.51765	0.353236	1.5476	1.838	1.59627	1	1.59476	0.513163	1.35358	1.7728	1.79857	0.449285
	Q9UKA4	2	2	2	A-kinase anchor protein 11	AKAP11		1	2	3.1688	0.5	0.4	688.92	1239.4	481.48	1389.3	1715.6	1047.2	567.41	1029.5	1068.9	867.88	12883	18249	9410.8	19301	24080	19028	9472.7	17973	23308	15973	1	1.79905	0.698891	2.01663	2.49027	1.52006	0.823622	1.49437	1.55156	1.25977	1	1.41652	0.730482	1.49818	1.86913	1.47699	0.735287
	P26045	4	4	4	Tyrosine-protein phosphatase non-receptor type 3	PTPN3		1	4	5.1332	2.6	2.7	7033.6	14256	8408.2	12589	17048	13598	8521	14093	14912	10551	1157.3	2042.6	901.12	1863.1	2218	1987.7	405.04	1175.3	1718.9	1150.1	1	2.02684	1.19543	1.78984	2.42379	1.93329	1.21147	2.00367	2.12011	1.50009	1	1.76497	0.77864	1.60987	1.91653	1.71753	0.349987
	Q96IZ6	6	1	1	Methyltransferase-like protein 2A	METTL2A		1	6	3.9755	18.3	18.3	3574.4	4524.7	3188.8	4534.2	6645.7	4789.2	2497.2	5354.7	4357.7	3165.5	3340.4	3302.9	3555	3498.5	6342	4205.1	2730.3	4949.5	3824.6	3067	1	1.26586	0.892122	1.26852	1.85925	1.33986	0.698635	1.49807	1.21914	0.885603	1	0.988774	1.06424	1.04733	1.89858	1.25886	0.817357
	Q9BSQ5	3	3	3	Cerebral cavernous malformations 2 protein	CCM2		1	3	4.8523	2.3	4.3	1185.2	1574.2	702.07	2168.5	2474.6	1879.5	959.53	1907.2	1941.8	1829.4	7277.5	12931	4482.6	14250	15850	12977	6348.6	12433	12852	8516.4	1	1.32821	0.592364	1.82965	2.08792	1.58581	0.809593	1.60918	1.63837	1.54354	1	1.77685	0.615953	1.95809	2.17795	1.78317	0.87236
	Q07283	4	2	2	Trichohyalin	TCHH		1	4	1.9286	0.7	1.8	1138.1	1841	601.89	1916.7	1994.9	1922.9	809.69	1705.6	2106.1	1729.6	9082	12204	4985	14547	14210	13868	6339.6	12383	14961	10940	1	1.61761	0.528855	1.68412	1.75283	1.68957	0.71144	1.49864	1.85054	1.51973	1	1.34376	0.548888	1.60174	1.56463	1.52698	0.69804
	Q9H8K7	2	2	2	Uncharacterized protein C10orf88	C10orf88		1	2	7.7207	6.3	3.8	4786.4	8550.2	2687.9	9341.6	8668.5	9079.5	4322.2	6993.2	10268	5727.6	2092.6	3619.8	621.02	3853.7	2597.8	3579.9	1613.3	2783.9	3577.7	2592.2	1	1.78635	0.56157	1.9517	1.81107	1.89694	0.903017	1.46106	2.14524	1.19664	1	1.72981	0.29677	1.84158	1.24142	1.71074	0.770955
	Q13118	3	2	2	Krueppel-like factor 10	KLF10		1	3	2.0483	4.4	5.8	1984.7	3152.2	1154.1	2574.1	2154	3056.5	1378.5	2229.2	2156.6	2341	5457.2	8949.6	3324	11152	13551	11587	3514.5	7027.3	11886	6444.9	1	1.58825	0.581498	1.29697	1.0853	1.54003	0.694563	1.12319	1.08661	1.17952	1	1.63996	0.609104	2.04354	2.48314	2.12325	0.644012
	Q5VV42	3	3	3	Threonylcarbamoyladenosine tRNA methylthiotransferase	CDKAL1		1	3	3.8104	1.4	4.1	473.53	682.56	159.37	764.6	618.46	877.69	372.17	577.1	942.99	648.6	25883	45569	12609	38381	35596	36269	17157	30937	35386	30825	1	1.44143	0.336557	1.61468	1.30606	1.8535	0.785948	1.21872	1.9914	1.36971	1	1.76058	0.487154	1.48287	1.37527	1.40127	0.662868
	Q05D32	4	4	4	CTD small phosphatase-like protein 2	CTDSPL2		1	4	10.682	8.2	8.2	4190.7	6425.2	2523.3	5740.5	4233.1	7693.9	2632.3	4641.7	6058.6	4472.3	3224.3	4682.8	2099.9	4613.2	4107.4	4981.3	1679.8	3873.8	4054.9	3813.1	1	1.5332	0.602119	1.36982	1.01012	1.83595	0.628129	1.10762	1.44573	1.0672	1	1.45235	0.651273	1.43076	1.27389	1.54492	0.520981
	Q9Y375	3	3	3	Complex I intermediate-associated protein 30, mitochondrial	NDUFAF1		1	3	6.7084	6.1	5.8	1799	2523.8	1518.7	2428.4	3343.7	2596.1	1296.3	2113.8	3074.5	2072.3	5537.9	7955.4	4216.3	8723.9	12425	9735.5	5170.8	7896.1	9411.8	8150.5	1	1.40289	0.844191	1.34986	1.85864	1.44308	0.720567	1.17499	1.70901	1.15192	1	1.43654	0.761354	1.57531	2.24363	1.75798	0.933711
	Q6AI12	3	3	3	Ankyrin repeat domain-containing protein 40	ANKRD40		1	3	10.952	9.8	5.2	6817	9734.4	2307.6	8912.5	8477.7	10354	4803.7	8000	7879.2	7148.8	2537.2	3326.6	710.13	3206.6	2274.9	3975.3	1931.4	2856.4	2169.6	2979.3	1	1.42796	0.338507	1.30739	1.24361	1.51885	0.704665	1.17354	1.15582	1.04867	1	1.31113	0.279887	1.26383	0.896618	1.56681	0.761233
	O15327	3	3	3	Type II inositol 3,4-bisphosphate 4-phosphatase	INPP4B		1	3	10.131	1.9	1.7	15611	19450	10018	23413	28591	22502	11322	21708	28037	17552	669.63	1030	301.06	1272.1	1296.7	1258.1	666.97	1132.9	1561	772.31	1	1.24592	0.641727	1.49978	1.83146	1.44142	0.725258	1.39056	1.79598	1.12434	1	1.53816	0.449592	1.89971	1.93644	1.8788	0.996028
	Q6ZT12	3	3	3	E3 ubiquitin-protein ligase UBR3	UBR3		1	3	7.6787	1.3	1.4	6134.3	9127.5	3447.5	9871.3	10581	9840.7	3961.4	8596.9	9742.5	7228.2	2093.1	3233.2	1139	3180.3	2824.1	2949.2	1544.6	2548.5	2891	2201.6	1	1.48794	0.562004	1.6092	1.72489	1.60421	0.645779	1.40145	1.5882	1.17833	1	1.54469	0.544169	1.51942	1.34924	1.40901	0.737948
	Q9Y2Z2	3	3	3	Protein MTO1 homolog, mitochondrial	MTO1		1	3	7.7134	4	2.8	9541.4	13993	5887.9	16365	15111	14891	8092.7	13063	14414	10883	1291.3	1561.4	835.99	2042.9	1838.9	1423.7	1119.6	1700.4	1963.3	1510.1	1	1.46656	0.61709	1.71516	1.58373	1.56067	0.848167	1.36909	1.51068	1.14061	1	1.20917	0.647402	1.58205	1.42407	1.10253	0.867033
	Q86Y91	4	4	4	Kinesin-like protein KIF18B	KIF18B		1	4	9.4563	2.5	5.2	1028.5	1617.1	343.6	1228.8	1882.8	1572.9	399.4	891.28	1998.7	1191.6	14344	21945	7294.7	18206	24390	24467	7981.2	15248	26460	17692	1	1.57229	0.334079	1.19475	1.83063	1.52931	0.388333	0.866582	1.94332	1.15858	1	1.52991	0.508554	1.26924	1.70036	1.70573	0.556414
	Q14999;Q8IWT3	3;1	3;1	3;1	Cullin-7	CUL7		2	3	4.3816	1.2	1.6	4254.5	6924.1	5356.3	8231.5	10025	7093.1	4579.3	7414.3	8152.1	6365.5	1838.6	2802.2	1461.8	4163.9	3860.4	2797.9	1750.4	3106.5	3988	2207.1	1	1.62748	1.25897	1.93477	2.35633	1.6672	1.07634	1.7427	1.91611	1.49618	1	1.52409	0.795061	2.26471	2.09964	1.52176	0.952029
	Q9BWL3;REV__Q99550	2;1	2;1	2;1	Uncharacterized protein C1orf43	C1orf43	;	2	2	1.548	2.4	4	5419.1	6768.4	2950.6	7324.3	8367.9	7190.9	3076.1	6225.3	6300.9	6539.8	2229.4	4132.3	1849.5	4088.2	4392.5	3819.1	1588.7	3603.4	3600.6	2913.4	1	1.24899	0.544482	1.35157	1.54415	1.32695	0.56764	1.14877	1.16272	1.20681	1	1.85355	0.829595	1.83377	1.97026	1.71306	0.712613
	Q8TF46	3	3	3	DIS3-like exonuclease 1	DIS3L		1	3	10.207	2.2	2.7	2524.3	3562.7	1396.7	3179.8	2884.4	3688.4	1304.6	2930.8	3178.2	2882.1	7340.1	10863	2727.4	9089.2	6777.3	10657	2972.2	6692.5	7772.8	8165.2	1	1.41136	0.553302	1.25968	1.14265	1.46116	0.516817	1.16103	1.25904	1.14174	1	1.47995	0.371575	1.23829	0.923325	1.45189	0.404926
	Q86Y37	2	2	2	CDK2-associated and cullin domain-containing protein 1	CACUL1		1	2	28.773	4.9	4.6	1629.3	3382.1	1687.7	3219	2481.4	3158	1689	2614.3	2955.7	2712.4	5384.4	10815	2815.4	10183	8381.6	10086	4152.4	7307.8	9508.1	8526.5	1	2.0758	1.03584	1.9757	1.52299	1.93826	1.03664	1.60455	1.81409	1.66476	1	2.00858	0.522881	1.8912	1.55665	1.87319	0.771191
	Q9Y4E6	3	3	3	WD repeat-containing protein 7	WDR7		1	3	1.6263	1	1.5	2016.9	3533.4	2169.7	3999.8	3421.8	2659.9	1763.9	3048.3	3557.6	2175.7	5099.3	8420.7	3559.3	8549.8	8967.1	8132.1	4404.8	6542	8338.8	5377.3	1	1.7519	1.07576	1.98314	1.69656	1.31881	0.87456	1.51138	1.7639	1.07873	1	1.65134	0.697998	1.67666	1.7585	1.59475	0.863805
	Q92793	12	4	4	CREB-binding protein	CREBBP		1	12	78.355	5.4	3.7	3167.7	4488.3	1183.1	3661.4	4135.5	4780.1	1678	3235.3	4038.9	4098.5	5000.9	6771.1	2696.7	6812.1	6376.9	7990.3	3624.1	6295.2	5491.6	6789.8	1	1.4169	0.373489	1.15585	1.30552	1.50901	0.529722	1.02134	1.27503	1.29384	1	1.35398	0.539243	1.36217	1.27515	1.59777	0.72469
	Q9UPZ6	2	2	2	Thrombospondin type-1 domain-containing protein 7A	THSD7A		1	2	2.1839	1.4	0.6	4907.2	5843.6	1485.2	7669	7720.8	5887	3029.2	5655.4	8037	5487.7	2811.4	4226.9	1726.9	4815.3	5219.8	3946.5	1776.9	4329	5179.4	3610.8	1	1.19082	0.302657	1.56281	1.57336	1.19967	0.617297	1.15247	1.6378	1.1183	1	1.50349	0.614249	1.71278	1.85666	1.40375	0.632034
	Q8N568	4	4	4	Serine/threonine-protein kinase DCLK2	DCLK2		1	4	11.798	5.6	5.1	5527	7637.9	3408.9	10448	10528	9110.7	4617.1	8965.7	8672.6	6561.4	2353	3177.6	1261.5	3398.3	3223.7	3275.4	1400.1	2594.8	3418	2382.5	1	1.38193	0.616772	1.89036	1.90483	1.6484	0.835372	1.62216	1.56913	1.18715	1	1.35045	0.536124	1.44424	1.37004	1.39201	0.595028
	Q9H5I1	2	2	2	Histone-lysine N-methyltransferase SUV39H2	SUV39H2		1	2	3.2303	2.4	4.1	1936.1	2229.1	325.92	2439	1509.2	2356.2	860.83	1981	1874.6	1481	11098	13952	5384.9	14640	14611	16814	7057.3	12523	17006	13491	1	1.15134	0.168338	1.25975	0.779505	1.21698	0.444621	1.02319	0.968235	0.76494	1	1.25716	0.485214	1.31916	1.31654	1.51505	0.635907
	P11171	3	2	2	Protein 4.1	EPB41		1	3	2.3536	1.5	2.9	2430.4	3347.3	2155.8	4086	4600.5	3938.9	2097.4	3462.3	4007.1	3167.4	4686	6890.6	2834.3	7207	7235	7256.7	3408.1	6128	7221.4	5786.3	1	1.37726	0.887014	1.6812	1.8929	1.62068	0.862986	1.42458	1.64874	1.30324	1	1.47047	0.604844	1.53799	1.54396	1.54859	0.727294
	Q5VWQ0	2	2	2	Round spermatid basic protein 1	RSBN1		1	2	3.4727	1.7	2.6	3177.4	3640.8	822.62	4192.8	4802.4	4327.5	1728.6	3811.8	3925	3664.1	4914.1	6548.2	2491.5	7100.7	9110.3	7338.3	2819.1	7955.2	8266.8	6681.5	1	1.14584	0.258897	1.31957	1.51142	1.36196	0.54403	1.19966	1.23529	1.15318	1	1.33253	0.50701	1.44496	1.85391	1.49332	0.573676
	Q14642	2	2	2	Type I inositol 1,4,5-trisphosphate 5-phosphatase	INPP5A		1	2	1.6005	1.9	2.2	2963.7	4632.3	2289	5314.5	5918.6	5080.7	2994	4291.4	5208.7	3748.2	3926.3	5396.9	2380.5	5062.2	5977.7	6984.1	2553.1	4416.9	5556.6	4466.1	1	1.56301	0.772345	1.7932	1.99703	1.71431	1.01022	1.44799	1.7575	1.2647	1	1.37455	0.606296	1.28931	1.52248	1.7788	0.650256
	Q6P9B9	2	2	2	Integrator complex subunit 5	INTS5		1	2	6.412	2.4	2.4	4092.5	5750	2858.1	6052.1	6543.2	6285.1	3096	5335.9	6430.7	4615.3	3086.2	4459	2036.3	4397.1	4254.6	5157.2	3025.8	4001.1	4615.4	3868	1	1.40501	0.698375	1.47883	1.59883	1.53576	0.756506	1.30382	1.57134	1.12775	1	1.44482	0.659808	1.42476	1.37859	1.67105	0.980429
	Q8IZ07	4	3	3	Ankyrin repeat domain-containing protein 13A	ANKRD13A		1	4	4.6233	7.5	4.6	1828.5	3408.6	1194.1	2933.5	2857.7	2974.2	1473.1	2448.9	2899.1	2129.8	8686.2	10557	4312.3	9010.9	11703	11451	3660.5	8418.4	10274	8055.3	1	1.86415	0.653049	1.60432	1.56287	1.62658	0.805633	1.33929	1.58551	1.16478	1	1.21538	0.496454	1.03738	1.34731	1.3183	0.421416
	Q9UBF6	2	2	2	RING-box protein 2	RNF7		1	2	19.549	30.1	19.5	6911.7	11535	3494.5	10399	8645.3	10632	5286.6	8243.5	10145	9770.1	2140.4	2952.7	1099.5	2598	3392.4	3032.1	1264.7	3139.6	2543.5	2376.1	1	1.66891	0.505592	1.50455	1.25082	1.53826	0.764877	1.19269	1.4678	1.41356	1	1.37951	0.513689	1.21379	1.58494	1.4166	0.590871
	Q6PCD5	2	2	2	E3 ubiquitin-protein ligase RFWD3	RFWD3		1	2	9.4841	1.2	1.9	5102.3	5037.8	2230.5	4702.2	3703.1	5123	2223.7	3625.1	4129.6	3774.3	5816.9	6466.2	1482.4	6571.5	6326.1	8006	2279.3	5567	5329.2	6391.2	1	0.987359	0.437156	0.921584	0.725771	1.00406	0.435823	0.710484	0.80936	0.739725	1	1.11162	0.254844	1.12973	1.08754	1.37633	0.391841
	Q9Y2K5	3	3	3	R3H domain-containing protein 2	R3HDM2		1	3	5.8549	3.2	1.7	3197.7	5462.8	1837	5648.6	5625.3	5221.7	2650	4945	5026.1	3737.8	3455.7	4906.6	2831.8	6126.5	6550.3	5516.7	3129.9	5434.2	5437.8	4541.5	1	1.70835	0.574475	1.76646	1.75917	1.63295	0.828721	1.54642	1.57179	1.1689	1	1.41986	0.819458	1.77287	1.89551	1.59641	0.905721
	Q8WWY8	2	2	2	Lipase member H	LIPH		1	2	2.45	1.6	2	7215.4	14769	3352.7	12606	9221.6	14735	5509.7	8950.1	14820	9235.2	1672.5	2393	833.74	2655.1	2611	1974	1597.9	2991.2	3235.7	2025.6	1	2.04687	0.464659	1.7471	1.27804	2.04216	0.763603	1.24042	2.05394	1.27993	1	1.43079	0.498499	1.5875	1.56114	1.18027	0.955396
	Q8N5I2	2	2	2	Arrestin domain-containing protein 1	ARRDC1		1	2	4.3504	2.8	2.5	3028.2	5000.8	1723.9	5622.2	5290.9	5258.5	3007.6	3997.6	6394.8	3982.4	3308.6	4395.2	2931.9	6094.6	6964.4	5750	3643.2	5136.1	5617.5	4788.8	1	1.65141	0.569282	1.85661	1.74721	1.73651	0.993197	1.32012	2.11175	1.3151	1	1.32842	0.886145	1.84205	2.10494	1.7379	1.10113
	Q16514	3	3	3	Transcription initiation factor TFIID subunit 12	TAF12		1	3	6.8615	18	5	6881.5	10621	3704.9	10265	10383	10255	4775.5	8470.9	11274	8747.8	1789.8	3240.5	1179.2	2850.5	3233.6	3214.9	1390.9	2647.9	3111.5	2533.6	1	1.54341	0.538386	1.49168	1.50883	1.49023	0.693962	1.23097	1.63831	1.27121	1	1.81054	0.658845	1.59264	1.80668	1.79623	0.777126
	Q9BRL6	3	1	1	Serine/arginine-rich splicing factor 8	SRSF8		1	3	42.675	11.3	11.3	2395.6	3478.5	1904.5	4044.9	2912.5	3704.7	2443.8	2888.8	2871.3	2686.7	5948.5	9281.5	3415.5	9442.8	7292.2	9066.3	3974.1	7605.2	7859.8	6679.7	1	1.45204	0.794999	1.68847	1.21577	1.54646	1.02012	1.20588	1.19857	1.12151	1	1.56031	0.574178	1.58743	1.22589	1.52413	0.668084
	O95759	3	3	3	TBC1 domain family member 8	TBC1D8		1	3	12.256	3.2	2.3	4754.8	7182.8	3206.2	9561	9250.9	7560.5	4182.2	7058.3	8449.1	5517.6	2173.8	3304.8	1425.9	4371.8	4629.6	4042.5	2056.1	3517	4086.6	2888.9	1	1.51064	0.674308	2.01081	1.94559	1.59008	0.879574	1.48446	1.77696	1.16043	1	1.52029	0.655948	2.01113	2.12973	1.85965	0.945855
	Q71F56	3	3	3	Mediator of RNA polymerase II transcription subunit 13-like	MED13L		1	3	4.3433	0.9	1.4	11342	14535	8248.8	17243	15823	16152	8913.3	15285	17104	11578	1448.4	2437.5	645.23	1664.8	2162	2134.2	824.23	1874	1518.4	1355.8	1	1.28152	0.727279	1.52028	1.39508	1.42409	0.785867	1.34765	1.50802	1.02081	1	1.68289	0.445478	1.14941	1.49268	1.47349	0.569062
	Q9P266	4	4	4	Junctional protein associated with coronary artery disease	KIAA1462		1	4	13.064	2.1	2.1	3767	5337.7	2792.3	5605.4	6356.6	6246.7	3483.3	5095	6086.7	4383.4	3191.2	5153.3	2161.9	5370.2	5263.7	5795.5	3080	4631.4	5343.4	3911.5	1	1.41696	0.741253	1.48803	1.68744	1.65827	0.924688	1.35254	1.6158	1.16363	1	1.61485	0.677457	1.68282	1.64944	1.81609	0.965154
	Q9BRB3	2	2	2	Phosphatidylinositol N-acetylglucosaminyltransferase subunit Q	PIGQ		1	2	3.9255	2.5	2.5	3400.3	5539.6	3153.9	6341.2	6847.6	6610.5	3778.9	5679.5	6693.1	4854.5	3143.8	4020.5	2590.9	5053.9	6238.5	5142.1	2209.3	4258.7	5178.3	3493.5	1	1.62915	0.927536	1.86489	2.01382	1.94409	1.11134	1.67029	1.96839	1.42767	1	1.27887	0.82413	1.60758	1.98438	1.63563	0.702748
	P21675;Q8IZX4	5;1	4;1	4;1	Transcription initiation factor TFIID subunit 1	TAF1		2	5	21.805	1.9	1.1	8295.5	10604	5352.6	10218	12657	12812	6209.7	10671	11836	9943.1	1673.5	2997.9	970.11	2589.3	2467.1	2658	1381.3	2158.6	3075.9	2490.5	1	1.27828	0.645241	1.23175	1.52577	1.54445	0.748562	1.28636	1.4268	1.19861	1	1.7914	0.579689	1.54724	1.47422	1.58829	0.825396
	Q53H47	2	2	2	Histone-lysine N-methyltransferase SETMAR;Histone-lysine N-methyltransferase;Transposon Hsmar1 transposase	SETMAR		1	2	7.5519	3.2	1.9	8181.8	12466	5919.2	15001	12768	13030	6012	13142	11639	11469	1571.3	1927	1105.6	2717.4	2386.1	2430.5	1488.3	2088.8	2515.1	1843	1	1.52363	0.723459	1.83346	1.56054	1.59256	0.734802	1.60625	1.42255	1.40177	1	1.22637	0.703621	1.7294	1.51855	1.54681	0.947177
	Q96JC1	3	3	3	Vam6/Vps39-like protein	VPS39		1	3	6.5564	1	2.6	2334	3064.8	1694.6	3722.6	3391	3325.1	2160.7	3740.8	4256.8	3078.4	4805.1	6850.8	6296.7	7743.2	10698	7461	4247.5	8015.9	9446	5618.4	1	1.31311	0.72605	1.59494	1.45287	1.42464	0.92575	1.60274	1.82382	1.31894	1	1.42574	1.31042	1.61145	2.22638	1.55273	0.883957
	Q68DH5	3	3	3	LMBR1 domain-containing protein 2	LMBRD2		1	3	9.5043	3.7	3.2	1588.5	2743.7	1312.8	3054	3532.1	3189.5	1416.2	2621.4	3453.5	2075.3	6562.2	10095	5616.8	11335	12077	10750	5199.9	9400	12148	8220.9	1	1.72723	0.82644	1.92257	2.22354	2.00787	0.891533	1.65024	2.17406	1.30645	1	1.53836	0.855932	1.72732	1.84039	1.63817	0.792402
	Q15528	2	2	2	Mediator of RNA polymerase II transcription subunit 22	MED22		1	2	5.0832	4.5	11.5	6027.2	6294.6	2601.3	6792.5	8701.8	7522.7	2975.4	6890.1	7185.4	6475.6	2597.4	4282.1	1522.3	4286.7	5650.3	4600.7	2410	4284.6	5195.6	3494.1	1	1.04437	0.431593	1.12697	1.44375	1.24813	0.493662	1.14317	1.19216	1.0744	1	1.64861	0.586086	1.65038	2.17537	1.77127	0.927851
	O75398	2	2	2	Deformed epidermal autoregulatory factor 1 homolog	DEAF1		1	2	1.8089	1.4	3	7424.8	11435	4766.5	10826	13491	12455	6315.8	10695	12378	8153.1	1915	2756	1037.4	2827	2772.6	3390.2	1245.9	2433.2	3124.6	2418.2	1	1.54011	0.64197	1.45809	1.81702	1.67749	0.850636	1.44044	1.66712	1.09809	1	1.43916	0.541723	1.47624	1.44783	1.77034	0.650601
	Q9NPE2	2	2	2	Neugrin	NGRN		1	2	5.3065	7.2	4.1	4881.6	6551.1	3319.9	6396.6	5251.5	6862.9	4160.5	6845.8	4773.6	6116.1	3529.7	4612.8	2652.1	4843	3895.9	4597.2	2937.6	4712.5	3605.2	4557.9	1	1.342	0.680084	1.31035	1.07577	1.40587	0.852282	1.40237	0.977876	1.25289	1	1.30685	0.751367	1.37207	1.10375	1.30243	0.832252
	P16885	2	2	2	1-phosphatidylinositol 4,5-bisphosphate phosphodiesterase gamma-2	PLCG2		1	2	12.948	0.8	1.1	5539	8456.8	4819.8	9279.2	8995.3	9200.6	4894.1	7742	9003.6	6871.3	2215.6	3019.9	2218.8	3907.7	4178.6	3206.6	1919.8	3137.7	4271.3	2167.8	1	1.52677	0.870157	1.67525	1.62399	1.66106	0.883571	1.39773	1.62549	1.24053	1	1.36302	1.00144	1.76372	1.88599	1.44728	0.866492
	Q14674	2	2	2	Separin	ESPL1		1	2	2.3726	0.4	0.6	2975.3	4336.4	1433.2	3957.5	4896.8	5198.2	1450.7	3537.3	5000.5	3535	4536.3	7915	2875.8	8757.5	10374	8705.1	3610.2	5938.8	10280	5946	1	1.45747	0.481699	1.33012	1.64582	1.74712	0.487581	1.18889	1.68067	1.18812	1	1.74481	0.633953	1.93054	2.28689	1.91899	0.795847
	O14686	3	3	3	Histone-lysine N-methyltransferase 2D	KMT2D		1	3	3.1702	0.3	0.1	7108	10607	4038	11184	11018	11239	5610.6	9369.7	11170	10629	1448.5	2534.7	1345.1	3092	3458.2	3097.1	1548.6	2944.4	3294.3	2828.4	1	1.49226	0.568092	1.57344	1.55008	1.58118	0.789336	1.31819	1.57147	1.49536	1	1.74988	0.928616	2.13462	2.38744	2.13814	1.06911
	Q3ZCM7	12	1	1	Tubulin beta-8 chain	TUBB8		1	12	103.89	25.9	25.9	6767.7	13984	1309.4	14375	4025.9	13366	2075.4	5021.9	10372	16991	2953.4	4743.7	1090.6	5902.6	2788.7	5230.8	1033.7	2809.5	4975.8	5627.1	1	2.06629	0.193478	2.12406	0.59487	1.97497	0.306663	0.742039	1.53257	2.5106	1	1.60618	0.369269	1.99858	0.944234	1.77111	0.350003
	Q9H0F6	2	2	2	Sharpin	SHARPIN		1	2	2.7045	4.7	2.6	15391	24229	10560	26043	28594	26082	13012	24392	27062	20269	1011.2	1332.1	291.55	1611.4	1615.2	1378.1	812.29	1179	1561.4	706.01	1	1.57423	0.686115	1.69209	1.85784	1.69463	0.845429	1.58482	1.7583	1.31694	1	1.31735	0.288321	1.59355	1.59731	1.36284	0.803293
	Q9UNN8	2	2	2	Endothelial protein C receptor	PROCR		1	2	5.2351	3.4	4.2	4404.3	5908.5	3779.4	7403.8	7708.5	6893.7	4143.8	6900.7	7733.8	5713.7	3050.9	4504	1658.7	5212.2	5069.3	5000.4	1916.2	3887.1	4997.5	3785.6	1	1.34153	0.858116	1.68104	1.75022	1.56522	0.940853	1.56681	1.75597	1.2973	1	1.47629	0.543676	1.70841	1.66158	1.63899	0.628077
	P24468;P10589;P10588	3;2;1	3;2;1	3;2;1	COUP transcription factor 2;COUP transcription factor 1	NR2F2;NR2F1	;	3	3	2.3735	3.9	3.6	4689.5	6197	2335.7	7017.6	5770.9	5970	3189.1	5671.9	5911.6	5309.7	4417.8	5613.8	1848.6	5169.5	4914.5	6118	3143.8	4467.9	4814.5	4764	1	1.32146	0.49807	1.49645	1.2306	1.27306	0.680051	1.20949	1.2606	1.13225	1	1.27072	0.418444	1.17015	1.11243	1.38485	0.711621
	Q9NZC9	5	5	5	SWI/SNF-related matrix-associated actin-dependent regulator of chromatin subfamily A-like protein 1	SMARCAL1		1	5	16.471	4.8	8.1	2736.5	3730.7	916.97	3544.7	3452.8	3985.8	1329.8	3175.5	2900.8	2894.7	7534.5	11063	3057.7	10861	10252	11912	4648.2	9887.1	9955.5	8822.3	1	1.36331	0.335089	1.29534	1.26176	1.45653	0.485949	1.16042	1.06004	1.05781	1	1.46831	0.405827	1.4415	1.36067	1.58099	0.616922
	Q6ZVK8	2	2	2	8-oxo-dGDP phosphatase NUDT18	NUDT18		1	2	10.762	3.4	5.6	5284.9	7744.7	3473.1	9600.4	10257	8003	4765.9	7904.2	9703.2	6972.2	2471.6	3252.4	1462.9	3307.8	4685.8	3465.5	2407	3674.3	4800.3	2955.1	1	1.46544	0.657174	1.81657	1.94081	1.51431	0.901796	1.49562	1.83602	1.31927	1	1.31591	0.591884	1.33832	1.89586	1.40213	0.973863
	O75676	3	3	3	Ribosomal protein S6 kinase alpha-4	RPS6KA4		1	3	6.6444	2.2	2.1	2250.7	3281.7	1248.8	3125.6	2643.6	3338	1412.2	2465.2	2632.8	2260.8	9401.6	13655	4628.2	11938	7901.4	13484	5652.7	11004	9029.8	10439	1	1.45808	0.55485	1.38872	1.17457	1.48309	0.627449	1.0953	1.16977	1.00449	1	1.45241	0.492278	1.26978	0.840431	1.43422	0.601249
	Q8WU10	2	2	2	Pyridine nucleotide-disulfide oxidoreductase domain-containing protein 1	PYROXD1		1	2	2.4891	2	1.6	2578.6	3936.6	1557.8	3834.1	2790	4387.1	1715.6	3040	2779	3139	6697.2	8417.2	5055.2	9249.9	9195.4	10461	4720.4	8174.2	8696.6	9311.2	1	1.52664	0.604126	1.48689	1.08198	1.70135	0.665322	1.17893	1.07772	1.21733	1	1.25682	0.754823	1.38116	1.37302	1.562	0.704832
	Q68CP4	2	2	2	Heparan-alpha-glucosaminide N-acetyltransferase	HGSNAT		1	2	3.1539	2.1	0.9	6024.2	8380.1	4893.8	10132	11290	10790	5047	9538.5	10180	7804.8	2032.5	3194.6	2295.1	2950	4036.3	3106.5	2057.2	2933.9	3069.4	2386.1	1	1.39107	0.812357	1.68188	1.87411	1.79111	0.837788	1.58336	1.68985	1.29557	1	1.57176	1.1292	1.45141	1.98588	1.52841	1.01215
	Q658P3	3	3	3	Metalloreductase STEAP3	STEAP3		1	3	19.333	7.4	1.4	11330	17065	6710.6	16409	19270	17521	7750.7	13984	18920	13159	1528.6	2218.6	776.55	2074.1	2058.6	2376.7	1024.3	1921.1	2282.5	1666.2	1	1.50618	0.592286	1.44828	1.70079	1.54643	0.684086	1.23425	1.6699	1.16143	1	1.45139	0.508014	1.35686	1.34672	1.55482	0.67009
	O60930	3	3	3	Ribonuclease H1	RNASEH1		1	3	8.3255	15.7	7.3	4574.2	7567.5	5216.4	5966.2	7849.3	7561.6	3773.9	6798.3	6318.6	5334.1	3271.3	4768.8	1851.7	4462.3	5194.5	5015.6	2422.9	4229.9	5278.3	4039.7	1	1.65439	1.1404	1.30432	1.71599	1.6531	0.82504	1.48623	1.38136	1.16613	1	1.45777	0.566044	1.36408	1.5879	1.53321	0.740654
	Q7Z5W3	2	2	2	Pre-miRNA 5-monophosphate methyltransferase	BCDIN3D		1	2	5.7985	3.1	7.2	3183.2	3395.4	1291.1	3647.7	3255.8	3302.6	1811.9	3199.6	3376.3	2765.4	6831.1	10439	5394.1	10782	9554.6	10321	5239.1	8288.2	10769	7335.4	1	1.06666	0.405598	1.14592	1.02281	1.03751	0.569207	1.00515	1.06066	0.868748	1	1.52816	0.789639	1.57837	1.39869	1.51088	0.766948
	Q96EN8	4	3	3	Molybdenum cofactor sulfurase	MOCOS		1	4	7.8932	3.4	1.9	3762.5	5791.8	2073.7	6354.9	5989.5	6356.6	3209.9	4681.2	5835.5	4975.4	3647.9	6018.1	2781.3	5763.7	6754.6	5698.7	3297.9	5469.8	7700.3	4738.5	1	1.53935	0.55115	1.68901	1.59189	1.68946	0.85313	1.24417	1.55096	1.32237	1	1.64974	0.762439	1.58	1.85164	1.56219	0.904054
	O95167	2	2	2	NADH dehydrogenase [ubiquinone] 1 alpha subcomplex subunit 3	NDUFA3		1	2	31.906	41.7	8.3	791.29	901.05	412.37	1147.2	1143	1608.7	241.65	986.99	1490.2	1183.3	27296	26702	13374	34594	34490	32905	15801	29735	36660	27281	1	1.13871	0.521136	1.44978	1.44448	2.03301	0.305387	1.24732	1.88325	1.49541	1	0.978239	0.489962	1.26737	1.26356	1.20549	0.578876
	Q8IXZ2	4	4	4	Zinc finger CCCH domain-containing protein 3	ZC3H3		1	4	4.2646	2.2	4.4	773.84	1053.2	493.57	1066	911.64	1339.2	489.25	990.45	968.28	933.2	21465	33441	19500	32537	32009	33499	17463	26285	33102	27625	1	1.361	0.637819	1.37755	1.17807	1.73059	0.632237	1.27992	1.25127	1.20593	1	1.55793	0.908456	1.51582	1.49122	1.56063	0.813557
	Q9NQX7	2	2	2	Integral membrane protein 2C;CT-BRI3	ITM2C		1	2	4.7194	3.4	7.1	950.37	1886	1033	2732.6	1472.7	2036.1	1194.7	2016.8	1934.4	930.91	11542	18921	9821.7	18737	18743	20402	10357	20673	17696	13392	1	1.98449	1.08695	2.8753	1.54961	2.14243	1.25709	2.12212	2.03542	0.979524	1	1.63932	0.850953	1.62338	1.6239	1.76763	0.897331
	Q8N653	3	3	3	Leucine-zipper-like transcriptional regulator 1	LZTR1		1	3	41.041	3	3.7	979.09	1656	790.24	1912.1	1915.5	1634.4	858.36	1390.9	1425	984.13	15328	21965	9865.5	23909	24020	24696	12457	19529	24522	17179	1	1.69137	0.807117	1.95294	1.95641	1.66931	0.876692	1.4206	1.45543	1.00515	1	1.433	0.643626	1.55983	1.56707	1.61117	0.812696
	O15550	4	4	3	Lysine-specific demethylase 6A	KDM6A		1	4	17.93	2	2	7281.2	9174.4	4681.6	10582	10175	10857	4814	9374.5	10111	8024.6	2700.8	3813.1	1483.9	4292.7	3463.8	3820.4	1629	3455	3331.2	2911.2	1	1.26001	0.642971	1.45333	1.39743	1.4911	0.661155	1.28749	1.38864	1.1021	1	1.41184	0.54943	1.58942	1.28251	1.41454	0.603155
	Q15172	5	3	3	Serine/threonine-protein phosphatase 2A 56 kDa regulatory subunit alpha isoform	PPP2R5A		1	5	11.464	9.1	11.1	3631.5	4573.7	2518.8	5328.3	5183.2	5283	2787.3	4577.2	5915.1	3907.4	4896.7	6653.2	3230	7247.5	8029.1	7773.2	3837.5	5181.4	7065	5683.3	1	1.25945	0.693598	1.46724	1.42729	1.45477	0.767534	1.26042	1.62883	1.07597	1	1.35871	0.659628	1.48008	1.6397	1.58744	0.783691
	Q9BXP2	3	3	3	Solute carrier family 12 member 9	SLC12A9		1	3	8.3458	2.6	1.2	9510	13109	6666.7	16047	17854	14402	8858.4	13347	15358	11051	1764.7	2263.8	1289.4	2622.4	2949.7	2357.8	1314.3	1948.6	2506.9	1908.7	1	1.37844	0.70102	1.68738	1.87739	1.51441	0.931483	1.40347	1.61493	1.16204	1	1.28282	0.730662	1.48603	1.6715	1.33609	0.744772
	Q86SK9	2	2	2	Stearoyl-CoA desaturase 5	SCD5		1	2	9.157	9.1	5.5	3543.9	8986	6375.6	7456.5	9967.4	6065.4	4190.5	7663.7	8298.5	4509.2	1997.8	4937	3269.1	5722.2	6324.4	4786.7	2355.8	4323.2	5010.6	2611.2	1	2.53562	1.79903	2.10404	2.81255	1.7115	1.18245	2.1625	2.34163	1.27238	1	2.47122	1.63635	2.86425	3.16568	2.39599	1.1792
	Q9Y291	2	2	2	28S ribosomal protein S33, mitochondrial	MRPS33		1	2	3.8798	19.8	8.5	15923	20038	10063	20777	20969	20742	10655	19054	23120	16864	763.9	1615.3	1353	1569.5	1171.4	2102.6	1273.4	1398.5	2671.4	1205.2	1	1.25843	0.631979	1.30484	1.3169	1.30264	0.669158	1.19663	1.45199	1.0591	1	2.11454	1.77117	2.05459	1.53345	2.75245	1.66697
	Q9H2Y7	3	3	3	Zinc finger protein 106	ZNF106		1	3	1.5403	0.8	0.8	3364	8828	2017.8	5794.2	4046.2	5427.5	2143.7	3650.2	4326	4684.9	4881.1	8617.4	2982.2	7997.1	6440.1	9061.2	3817.1	7000	6722	7206.6	1	2.62426	0.599822	1.72241	1.20279	1.61341	0.637247	1.08508	1.28597	1.39266	1	1.76546	0.610969	1.63838	1.3194	1.85638	0.782016
	Q8N5U6	2	2	2	RING finger protein 10	RNF10		1	2	6.0622	3	1.1	4417.9	6164.6	2597.9	6116.5	5173.4	6116.4	3318.4	5502.9	5187.1	4520.4	4367.5	5790.4	2601	6793.8	7020.1	7053.6	3833.1	5645.7	6403.9	5680.1	1	1.39537	0.58804	1.38448	1.17101	1.38446	0.751126	1.24559	1.17411	1.0232	1	1.32579	0.595535	1.55554	1.60735	1.61502	0.877642
	Q5ST30	2	2	2	Valine--tRNA ligase, mitochondrial	VARS2		1	2	3.1596	2.9	1	8518.2	11652	5895.7	12537	14548	11430	5848.6	10363	12396	10150	1910.7	2901.4	1582	3376.7	3370.2	3121.1	1528.1	2420.7	3996.2	2444.1	1	1.36789	0.69213	1.47179	1.70787	1.34183	0.6866	1.21657	1.45524	1.19157	1	1.5185	0.827969	1.76726	1.76386	1.63349	0.799759
	Q96AE7	3	3	3	Tetratricopeptide repeat protein 17	TTC17		1	3	2.628	1.5	2.2	6779.8	9856.2	3958.1	9915.7	8832.4	10210	4992.1	8311.6	8840.6	9506.6	2052.1	3723.5	1836.3	4079.8	3868.7	4499.9	2086.1	4087.1	3844.8	3931.5	1	1.45376	0.583808	1.46254	1.30275	1.50594	0.73632	1.22594	1.30396	1.40219	1	1.81448	0.894839	1.98811	1.88524	2.19283	1.01657
	Q58WW2	3	3	3	DDB1- and CUL4-associated factor 6	DCAF6		1	3	6.4943	2.4	3.3	2507.6	3571	1371.4	3873.7	3970.7	3958.1	1792.4	3667.7	3342.2	2849.1	7253.9	10368	4302.9	12447	10832	11317	5498	10020	10714	9250.3	1	1.42407	0.546897	1.54478	1.58347	1.57844	0.714787	1.46263	1.33283	1.13619	1	1.4293	0.593184	1.7159	1.49327	1.56013	0.757937
	Q96EH3	2	2	2	Mitochondrial assembly of ribosomal large subunit protein 1	MALSU1		1	2	10.363	9	15	1673.5	2420.2	769.77	2106.7	2186.2	2123.6	1126.6	2240.9	1859.8	1647	11938	16531	8533.5	19145	21323	17884	10200	17986	18608	12999	1	1.44619	0.459976	1.25886	1.30636	1.26896	0.6732	1.33905	1.11132	0.984165	1	1.38474	0.714818	1.6037	1.78615	1.49807	0.854414
	Q5T4F4	3	3	3	Protrudin	ZFYVE27		1	3	8.4393	7.1	5.4	7016.6	8803.5	3164.9	10151	9386	9925.4	4498.4	7809.4	11248	7929.2	2778.3	3651.1	2070.3	4277.8	4353.6	4764.6	2019.5	3830.1	4402	3601.1	1	1.25467	0.451059	1.44671	1.33768	1.41456	0.641108	1.11299	1.60306	1.13006	1	1.31415	0.745168	1.53972	1.567	1.71493	0.726883
	Q9UHC7;Q13434	4;1	2;1	2;1	E3 ubiquitin-protein ligase makorin-1	MKRN1		2	4	7.9426	5.2	6.2	2545.8	3180.4	1086.4	4063.8	3524.8	3878.2	2148	3741.6	3942.8	2745.7	6350.3	11026	5129.6	10995	11560	12007	6025.2	10223	10942	8532.1	1	1.24927	0.426742	1.59628	1.38455	1.52337	0.843743	1.46971	1.54875	1.07852	1	1.7363	0.807773	1.73141	1.82039	1.89078	0.948806
	Q9NVR2	2	2	2	Integrator complex subunit 10	INTS10		1	2	4.5877	2.5	1.1	8345.2	11634	5248.6	11474	13271	12926	5384	11630	12548	10287	2341.5	3586	1233.5	3181.3	3192.7	3915.3	1422	2969.7	3802.1	2769.2	1	1.39409	0.628936	1.37492	1.59026	1.54891	0.645161	1.39362	1.50362	1.23268	1	1.5315	0.526799	1.35866	1.36353	1.67213	0.607303
	O43513	2	2	2	Mediator of RNA polymerase II transcription subunit 7	MED7		1	2	17.096	8.6	17.2	640.74	878.75	1025.9	877.52	1320.1	1251.5	530.87	872.11	1125.4	980.78	23414	37188	12950	37077	35246	42908	16684	29289	35549	31774	1	1.37146	1.60112	1.36954	2.06027	1.95321	0.828526	1.3611	1.75641	1.5307	1	1.58828	0.553088	1.58354	1.50534	1.83258	0.712565
	Q9H6Y7	5	5	5	E3 ubiquitin-protein ligase RNF167	RNF167		1	5	80.934	14	18.3	3114.9	5400.3	2854.8	5744.5	6342.6	5566.4	2961.1	5844.3	5767.2	4986	3519.8	6768.4	3721.6	6848.1	9815.1	8068.5	3537.1	5900.1	6552.3	5119.5	1	1.7337	0.916498	1.8442	2.03621	1.78702	0.950624	1.87624	1.85149	1.60069	1	1.92295	1.05733	1.94559	2.78854	2.29232	1.00492
	Q9NRG4	4	4	4	N-lysine methyltransferase SMYD2	SMYD2		1	4	7.1743	7.4	8.8	3097.2	4048	2020.1	4706	6051	4333.1	2042.8	4280.7	4744.4	3683.4	5764.6	8094.6	3796	9312.4	10270	8991.7	4834.2	7770.1	9231.7	6692.3	1	1.30699	0.652234	1.51944	1.9537	1.39904	0.659563	1.38212	1.53184	1.18927	1	1.40419	0.658502	1.61545	1.78156	1.55981	0.838601
	Q9BRS8	3	3	3	La-related protein 6	LARP6		1	3	11.373	8.8	2.4	9014	13523	5236.4	13389	11914	14696	7150.3	11336	13241	11428	1828	3393.2	1154.5	3261	3464.8	3483.5	1491.3	2600.2	3316.7	2702.7	1	1.50022	0.580919	1.48536	1.32172	1.63035	0.793244	1.2576	1.46894	1.26781	1	1.85624	0.631565	1.78392	1.8954	1.90563	0.81581
	Q9NYV6;A6NIE6	2;1	2;1	2;1	RNA polymerase I-specific transcription initiation factor RRN3;Putative RRN3-like protein RRN3P2	RRN3;RRN3P2	;	2	2	4.6167	3.2	3.2	3807.1	5490.5	2611	6523.8	5257.2	6447.1	3191.6	5676	4859.6	4212.5	5151.4	6620.4	3149.2	8496.6	6505.7	7613.1	4420.9	6001.2	5857.6	6031	1	1.44217	0.685824	1.71359	1.38089	1.69344	0.838328	1.4909	1.27646	1.10649	1	1.28517	0.611329	1.64938	1.2629	1.47787	0.858194
	Q96QE3	4	4	4	ATPase family AAA domain-containing protein 5	ATAD5		1	4	7.9142	2.6	1.7	9554.3	12223	4093.9	11024	11757	12933	5030.5	10054	10316	10609	3562.8	4414	1118.9	3444.9	3131.6	5101.7	1106	2650.1	3746.7	4102.8	1	1.27932	0.428488	1.15383	1.23055	1.35363	0.526517	1.0523	1.07972	1.11039	1	1.23891	0.314051	0.966908	0.878972	1.43194	0.31043
	P29375	2	2	2	Lysine-specific demethylase 5A	KDM5A		1	2	2.7817	0.6	0.6	1935	2655.9	1115.7	2855.8	2756.6	3119.1	1775.9	2517.6	2896.3	2461.3	10008	13607	5908.7	14484	13353	13383	7704.5	12727	16038	13488	1	1.37256	0.576589	1.47587	1.4246	1.61194	0.917778	1.30109	1.4968	1.27199	1	1.35961	0.590398	1.44724	1.33423	1.33723	0.769834
	Q9NX00	2	2	2	Transmembrane protein 160	TMEM160		1	2	6.4335	6.9	12.2	2923	3075.2	1512.9	3102	4958.1	3903.9	1781.7	3087.7	3919.6	3140.8	8029.6	10622	4112.3	11082	14104	12249	5043.6	9992.9	12068	9262.9	1	1.05207	0.517585	1.06124	1.69624	1.33558	0.609545	1.05635	1.34095	1.07451	1	1.32286	0.512143	1.38014	1.7565	1.52548	0.628126
	Q13099	3	3	3	Intraflagellar transport protein 88 homolog	IFT88		1	3	5.018	2.2	3.2	1649.2	2628.5	2064.2	3331.9	3397.1	3372.4	1513.1	3195.9	2638.9	2462.9	9509.1	13163	4522.1	16275	11773	17338	6517.1	10969	14266	10204	1	1.5938	1.25164	2.02031	2.05985	2.04487	0.917475	1.93785	1.60011	1.49339	1	1.38425	0.475555	1.71152	1.23808	1.82331	0.685354
	P02511	3	3	3	Alpha-crystallin B chain	CRYAB		1	3	2.6468	6.3	14.9	3167.1	4161	2210.1	5010.8	6943.3	4753.5	2638.9	4881.1	6241.3	3673.4	4855.8	6906.4	3550.1	8056.2	11769	7476	4134.5	7995.2	8778.2	6523.8	1	1.31382	0.697831	1.58214	2.19232	1.5009	0.833223	1.54119	1.97067	1.15986	1	1.4223	0.731105	1.65909	2.4237	1.5396	0.851456
	Q9NRR4	3	3	3	Ribonuclease 3	DROSHA		1	3	3.705	1.9	1.8	9302.1	15698	6926.2	17545	16564	16978	7842.2	13721	16093	13348	2068.9	3023.6	1114.8	2614.7	2981	2842.4	1360.1	2277.6	2222.3	1992.2	1	1.68758	0.744585	1.88613	1.78067	1.82518	0.843057	1.47504	1.73004	1.43494	1	1.46145	0.538837	1.26381	1.44086	1.37387	0.657402
	O60936	2	2	2	Nucleolar protein 3	NOL3		1	2	18.759	31.2	9.6	5971	10847	4243.2	9577.4	11831	11895	5974.1	9738.9	12276	8072.2	2181.3	4322.1	1647.5	3736.7	4359.5	4755	1779.9	3632.7	4970.9	2974.5	1	1.81661	0.710635	1.60399	1.98141	1.99213	1.00052	1.63103	2.05594	1.3519	1	1.98143	0.755284	1.71306	1.99858	2.17989	0.815981
	Q9UMS6	2	2	2	Synaptopodin-2	SYNPO2		1	2	4.607	1	1.9	3269.9	4911.3	2491.2	4995.1	6114.1	5271.2	3247.3	4650.8	5733.4	3758.9	4411.1	7255.2	3999	8105.8	9129.5	8156.6	4219.5	7220.5	9327.1	5448.4	1	1.50197	0.761858	1.5276	1.86981	1.61204	0.993088	1.42231	1.75339	1.14955	1	1.64476	0.906577	1.83759	2.06967	1.84911	0.956564
	Q9P2X3	2	2	2	Protein IMPACT	IMPACT		1	2	65.022	3.4	9.1	3339	4199.6	2507.7	4928	4646.5	4064.5	2550.3	4335.4	4624.8	3024.4	6564.6	8107.9	4365.6	9361.3	9578.7	7248.9	5795.9	7970.3	11138	6584.3	1	1.25774	0.751033	1.47589	1.39158	1.21728	0.763792	1.29841	1.38509	0.90578	1	1.23509	0.665021	1.42603	1.45914	1.10424	0.882902
	Q8WYH8	3	2	2	Inhibitor of growth protein 5	ING5		1	3	2.9029	11.7	3.3	11283	16166	5527.9	14493	15716	16770	6847.8	12299	15352	12970	2107.1	2984.8	1039.3	2937.4	3010	3195.2	1401.6	2336.1	2953.3	2313.2	1	1.43277	0.489932	1.2845	1.39289	1.48631	0.606913	1.09005	1.36063	1.14952	1	1.41654	0.493237	1.39405	1.4285	1.5164	0.66518
	Q9NZM4	3	3	3	Glioma tumor suppressor candidate region gene 1 protein	GLTSCR1		1	3	8.6618	2.1	2.9	3400.2	4251.7	1403	4254.1	3767.5	4887.4	1904.2	3500.2	3948.4	3633.9	7496.2	9982.7	3805.2	11055	11501	11127	4899.4	9571.7	10360	9145.1	1	1.25043	0.412623	1.25113	1.10802	1.43739	0.560026	1.02941	1.16123	1.06873	1	1.3317	0.507617	1.47475	1.53424	1.48435	0.653584
	O75503	2	2	2	Ceroid-lipofuscinosis neuronal protein 5	CLN5		1	2	3.6229	6.1	2.5	6611.8	7778	4941.4	10583	9539.8	9174.7	6393.7	8695.1	9506.1	7836.4	3053.4	3524.2	2303.3	4760	4823.6	3333.3	2440.1	4096.4	4233.4	3482.4	1	1.17638	0.747361	1.60062	1.44284	1.38763	0.967014	1.31509	1.43775	1.18521	1	1.15419	0.754339	1.55892	1.57975	1.09167	0.799142
	Q9P2H3	3	3	3	Intraflagellar transport protein 80 homolog	IFT80		1	3	2.3127	1.3	1.5	15753	21471	12184	26201	31655	23989	12740	21464	29077	19536	1131.4	1595.3	825.57	1575.6	1838.4	1866.6	783.23	1521.4	1817.4	1366.9	1	1.36298	0.77344	1.66324	2.00946	1.52282	0.808735	1.36253	1.84581	1.24014	1	1.41002	0.729689	1.39261	1.62489	1.64981	0.692266
	Q9P0L1;Q13106;Q6PK81;Q96NL3	5;3;3;3	2;1;1;1	0;0;0;0	Zinc finger protein with KRAB and SCAN domains 7;Zinc finger protein 154;Zinc finger protein 773;Zinc finger protein 599	ZKSCAN7;ZNF154;ZNF773;ZNF599	;;;	4	5	2.3093	8	11.9	2849.7	3084.1	2935.4	2810.1	3714.8	3176.5	2603	3104	3275.5	2887.4	8210.5	11906	5881.6	10469	9716	10953	8799.6	10408	10188	8120.2	1	1.08225	1.03007	0.986104	1.30358	1.11468	0.913429	1.08924	1.14942	1.01323	1	1.45009	0.716351	1.27507	1.18336	1.33402	1.07175
	O95295	4	4	4	SNARE-associated protein Snapin	SNAPIN		1	4	38.949	36.8	24.3	10682	12250	4236.7	15678	14163	16602	5640.2	11323	13328	11879	2794.3	3592.1	807.33	3609.3	3627.7	3744.9	1626.5	2840.9	2929.2	3038.9	1	1.14679	0.39662	1.4677	1.32588	1.5542	0.52801	1.06001	1.24771	1.11206	1	1.28551	0.28892	1.29167	1.29825	1.34019	0.582078
	P40424;P40425;P40426	2;1;1	2;1;1	2;1;1	Pre-B-cell leukemia transcription factor 1;Pre-B-cell leukemia transcription factor 2;Pre-B-cell leukemia transcription factor 3	PBX1;PBX2;PBX3	;;	3	2	5.1621	5.8	3.3	7157.2	12641	5343.2	13010	12931	13900	6355.2	10849	13049	9409.2	2567.6	3698.7	1318.4	3776.8	4232.8	3812.4	1278.1	3074.4	3747.9	3493.5	1	1.76619	0.746549	1.81775	1.80671	1.9421	0.887945	1.51582	1.8232	1.31465	1	1.44053	0.513476	1.47095	1.64854	1.48481	0.49778
	Q9HAN9	2	2	2	Nicotinamide/nicotinic acid mononucleotide adenylyltransferase 1	NMNAT1		1	2	2.5915	6.1	2.5	5502.4	7221	4402.9	7615.9	7577.2	6178.5	4474.9	6432.8	7359.1	4978.9	3823.8	5353.9	4373.1	5815.6	5903.3	5350.3	3700.3	5096.4	5807.7	3383.3	1	1.31234	0.800178	1.38411	1.37707	1.12287	0.813263	1.16909	1.33743	0.90486	1	1.40015	1.14365	1.5209	1.54383	1.39921	0.967702
	Q9BX63	3	3	3	Fanconi anemia group J protein	BRIP1		1	3	38.228	2.4	2.1	3088.1	4530	616.86	3005.6	3347.7	4646.4	957.83	2956.9	3143.4	3271.1	10138	15480	3742.5	12623	20718	19075	4932.3	11432	16705	13111	1	1.46692	0.199754	0.973285	1.08406	1.50461	0.310168	0.957514	1.01791	1.05926	1	1.52693	0.369156	1.24512	2.0436	1.88153	0.486516
	Q8WVN8	4	2	2	Ubiquitin-conjugating enzyme E2 Q2	UBE2Q2		1	4	2.6561	10.4	8	8329.5	14331	6107.6	14558	14686	13900	6915	11710	14034	10167	1905.9	3447	1206.1	3663.2	3863.4	3572.2	1643.7	3151.9	3258.2	2590.8	1	1.72051	0.733249	1.74776	1.76313	1.66877	0.830182	1.40585	1.68486	1.2206	1	1.80859	0.632824	1.92203	2.02707	1.87429	0.862427
	O60518	4	2	2	Ran-binding protein 6	RANBP6		1	4	7.101	3.8	2.4	7900.5	11661	5181.5	12874	14816	12986	5441.9	10510	14697	9767	2314.1	3379.7	1518.2	3870	4702.6	3982.6	1594.2	3430.3	4087.8	2401.4	1	1.47598	0.655845	1.62952	1.87532	1.64369	0.688805	1.3303	1.86026	1.23625	1	1.46048	0.656065	1.67236	2.03215	1.72101	0.688907
	Q5TC82	6	6	5	Roquin-1	RC3H1		1	6	10.805	2.2	3.9	1596.9	2324.5	812.46	2408.3	1949.5	2157.7	841.7	2524.6	2361.6	1666.5	10804	18666	9385.9	22226	26587	19355	11666	18997	23002	16313	1	1.45563	0.508773	1.50811	1.2208	1.35118	0.527084	1.58094	1.47887	1.04358	1	1.72769	0.868743	2.0572	2.46085	1.79147	1.07979
	Q76L83	2	2	2	Putative Polycomb group protein ASXL2	ASXL2		1	2	3.2925	0.7	1.5	3909.6	6519.4	1732	5584.9	4473.8	5218.8	2862.9	4387.4	5566.8	4941.3	5201.4	10640	3143.5	9072.2	8524	8861	3681.1	7238.7	9018.5	8565.3	1	1.66754	0.443012	1.42851	1.14431	1.33487	0.732274	1.12221	1.42388	1.26389	1	2.0456	0.604357	1.74418	1.63879	1.70358	0.707713
	Q6P4F7	3	3	3	Rho GTPase-activating protein 11A	ARHGAP11A		1	3	5.7395	1.9	1.3	5395.5	9067.2	1743.4	5915.4	7343.9	8783	2134.2	4773.8	8523.3	6703.7	3676.9	4902.4	6999.3	5283.4	8240.5	5806.5	4338.2	6061.9	6366	4868	1	1.68051	0.323121	1.09636	1.36112	1.62784	0.395552	0.884774	1.57971	1.24246	1	1.3333	1.90359	1.43692	2.24115	1.57918	1.17985
	Q8TEY7	3	3	3	Ubiquitin carboxyl-terminal hydrolase 33	USP33		1	3	7.8011	1.8	2.5	15581	20660	7092.8	20928	23048	20474	9854.7	17684	19061	17371	1660.8	2173.5	657.74	2861.7	2188.8	2781.3	1267.2	2156.1	2421.9	1424.3	1	1.32597	0.455221	1.34317	1.47924	1.31404	0.632482	1.13497	1.22335	1.11488	1	1.30871	0.396038	1.72309	1.31792	1.67467	0.763006
	Q9NUT2	7	6	6	ATP-binding cassette sub-family B member 8, mitochondrial	ABCB8		1	7	6.8078	8.6	4.1	13551	18832	8646.4	21461	21831	20822	10085	18278	22268	18151	1417.3	2349.6	899.45	2161.2	2556	2234.6	1087.1	1915.6	2225.2	1869.6	1	1.38971	0.638064	1.58372	1.61103	1.53657	0.744226	1.34883	1.64327	1.33946	1	1.6578	0.634622	1.52487	1.80343	1.57666	0.767022
	O00750;Q68DN1	3;1	3;1	2;0	Phosphatidylinositol 4-phosphate 3-kinase C2 domain-containing subunit beta	PIK3C2B		2	3	2.5084	1.6	0.6	5794.6	7684.8	4466.2	8741.2	7934.8	8382	4858.2	7592.8	8584.4	7138.3	3550.8	4676.7	2473.9	6320.8	5068.7	5069.4	3092.8	4576.6	5473.8	4081.6	1	1.3262	0.770752	1.50851	1.36934	1.44652	0.838401	1.31032	1.48145	1.23189	1	1.31708	0.696716	1.78011	1.42748	1.42768	0.871015
	Q92995	2	2	2	Ubiquitin carboxyl-terminal hydrolase 13	USP13		1	2	6.9095	1.5	2.4	4539.5	6216.3	2062.8	5793.2	6432.5	6045.1	2676.2	5260.4	6265	5756.8	5491.8	8513.8	2923	6769.2	8653.6	8524.9	3723.9	6669.4	8344.6	6857.9	1	1.36938	0.454411	1.27618	1.41701	1.33167	0.589536	1.15881	1.38011	1.26816	1	1.55027	0.532248	1.2326	1.57573	1.5523	0.678084
	P68106	2	1	1	Peptidyl-prolyl cis-trans isomerase FKBP1B	FKBP1B		1	2	5.7288	17.6	17.6	2872.9	5151.9	2372.6	5369.6	5990.2	5636.4	2797.2	5000.7	5409.7	4086.1	5851.8	8867.7	4574.1	9318.9	8960.3	9203	4261.5	7754.5	7480.8	7430.6	1	1.79328	0.825855	1.86905	2.08507	1.96192	0.97365	1.74065	1.88301	1.42229	1	1.51538	0.781657	1.59248	1.5312	1.57268	0.728237
	A6ZKI3;Q9BWD3	2;1	2;1	2;1	Protein FAM127A;Protein FAM127B	FAM127A;FAM127B	;	2	2	3.7296	18.6	8	21528	28676	26951	29295	35362	37290	17599	26840	31860	22915	1169.7	1474.1	463.14	1301.9	1348.6	1665.1	698.25	1266.5	1340.5	1270.4	1	1.33203	1.2519	1.36079	1.6426	1.73216	0.817493	1.24675	1.47993	1.06443	1	1.26024	0.395948	1.11302	1.15295	1.42353	0.596948
	Q6UUV9	2	2	2	CREB-regulated transcription coactivator 1	CRTC1		1	2	3.8675	3.6	2.1	8783.3	12152	5857.7	13186	14555	13599	6419.9	11201	14979	10970	2140	3244.4	1656	3382	4222.4	3644.7	1876	3284.5	4460.8	2708.8	1	1.38353	0.666913	1.50126	1.65712	1.54828	0.730921	1.27526	1.7054	1.24896	1	1.51607	0.773832	1.58037	1.97308	1.70313	0.876636
	O95363	2	2	2	Phenylalanine--tRNA ligase, mitochondrial	FARS2		1	2	3.343	1.6	2.2	4398.7	5452.9	1411.9	6433.7	5707.5	6459	2811.2	5340.3	6558.5	4360.4	6489.2	7793.7	2371.6	9568.7	9312.3	8411.3	4608.9	8459.9	9376.9	7815.7	1	1.23966	0.320981	1.46264	1.29754	1.46839	0.639098	1.21406	1.49101	0.991293	1	1.20103	0.365469	1.47456	1.43505	1.2962	0.710242
	Q92625;Q7Z6G8	4;1	4;1	4;1	Ankyrin repeat and SAM domain-containing protein 1A	ANKS1A		2	4	42.988	3.1	2.5	3140	5025.9	1786.1	4948.5	5154.1	5027.8	2747.7	4317.9	6205.5	4284.6	6763.7	11015	3390.8	11479	10081	10548	4581.1	9077.2	9334.2	8321.1	1	1.60061	0.568822	1.57596	1.64143	1.60121	0.875064	1.37513	1.97627	1.36452	1	1.62855	0.501323	1.69715	1.49046	1.5595	0.677307
	Q13393	4	4	4	Phospholipase D1	PLD1		1	4	2.7741	0.7	2.8	744.8	1212.8	455.84	1211.1	1238.9	1054.8	526.08	1096.6	1287.8	545.89	28825	41436	22601	45690	50228	43904	25413	43879	44803	33239	1	1.62836	0.61203	1.62607	1.6634	1.41622	0.706337	1.47234	1.72905	0.732935	1	1.4375	0.784076	1.58508	1.74252	1.52312	0.881631
	Q9Y4E5	5	5	5	Zinc finger protein 451	ZNF451		1	5	7.1631	4.1	1.4	19381	32264	9969.4	27602	30953	34479	17680	27678	37013	23452	981.72	1529.8	926.97	1430.2	1978.9	1295	707.67	1381	2133	1519.6	1	1.66472	0.51439	1.42418	1.59708	1.77901	0.912234	1.4281	1.90976	1.21005	1	1.55829	0.944231	1.45683	2.01575	1.31911	0.720847
	P01106	4	4	4	Myc proto-oncogene protein	MYC		1	4	4.3257	2.3	6.6	3603	5688	3158.1	4724.3	4425.6	5317	2649.5	4413.4	4397.7	3717.7	7018.9	12120	3742.1	10223	9307.9	11426	4231.3	9037	8404.8	9581.1	1	1.57868	0.87652	1.31121	1.22831	1.47571	0.735359	1.22492	1.22057	1.03183	1	1.72677	0.533146	1.4565	1.32612	1.62789	0.602844
	Q8NB91	2	2	2	Fanconi anemia group B protein	FANCB		1	2	2.867	2	1.2	15237	19284	9261.9	21643	27169	21443	11575	18403	23905	16613	1652.3	1831.6	986.33	1970.4	2949.8	3617.1	872.45	1832.6	2491.9	2068.4	1	1.2656	0.607856	1.42042	1.78309	1.4073	0.759664	1.20778	1.56888	1.09031	1	1.10852	0.596944	1.19252	1.78527	2.18913	0.528022
	Q6MZP7	2	2	2	Protein lin-54 homolog	LIN54		1	2	2.0734	1.1	2	3089.1	4078.9	1536.2	3941.4	3841.2	4823.7	1806.6	3300	4224.2	3246.8	9833.7	13144	4384.9	11655	13787	15679	5682.9	11135	13826	10488	1	1.32042	0.497297	1.27591	1.24347	1.56152	0.584831	1.06827	1.36745	1.05105	1	1.33663	0.445905	1.18521	1.40202	1.59442	0.5779
	Q9UKI8	8	2	2	Serine/threonine-protein kinase tousled-like 1	TLK1		1	8	2.6249	6.5	6.7	6422.8	9653.2	4440.8	9389.5	8946.3	9527.7	4426.9	7866.7	9274.8	7584	4027.5	6155.8	1791.3	5435	4876.7	6820.2	2185.2	5111.2	5566.7	5958.5	1	1.50296	0.691412	1.4619	1.3929	1.48342	0.689248	1.22481	1.44404	1.18079	1	1.52844	0.444767	1.34947	1.21085	1.69341	0.54257
	Q9HBM1	3	3	3	Kinetochore protein Spc25	SPC25		1	3	10.126	9.8	18.8	4242.2	6579.2	3104.4	6508.5	7538	6279	2925.7	5833.5	6469.5	4911.5	6180.7	8580.2	2647.1	7815.3	9189.7	9034	3217.3	5926.6	9412.3	7159.5	1	1.55089	0.73179	1.53423	1.77691	1.48013	0.689666	1.37511	1.52503	1.15777	1	1.38822	0.428285	1.26447	1.48684	1.46165	0.52054
	Q8TEB1	4	4	4	DDB1- and CUL4-associated factor 11	DCAF11		1	4	12.539	5.3	7.3	2249.5	4432.3	3802.2	3395.9	4225.3	4526.4	2332.4	3510.4	5588.3	2809.3	7755.6	11872	4019	12297	13521	13151	5224.9	10545	12807	9928.5	1	1.97035	1.69024	1.50962	1.87833	2.01218	1.03685	1.56052	2.48424	1.24886	1	1.53076	0.518206	1.58556	1.74339	1.69568	0.673694
	P78552	2	2	2	Interleukin-13 receptor subunit alpha-1	IL13RA1		1	2	2.0073	3.5	1.9	7739.9	14682	6694.4	13184	14270	17213	6882	11746	12622	10083	2915.5	3826.7	2107.1	3547.7	3393.8	3852.1	1905.7	3555.3	3487.5	2839.5	1	1.89692	0.864921	1.70338	1.84369	2.22393	0.889159	1.51759	1.63077	1.30273	1	1.31254	0.722723	1.21684	1.16405	1.32125	0.653644
	Q96Q42	2	2	2	Alsin	ALS2		1	2	3.8216	0.7	1.8	4061.9	5144.8	2431.4	5679.5	6324.8	5431.3	2835.8	5324.6	6281.2	4703.2	5088.4	8400.8	5572.7	8453.5	10912	9649.4	4263.9	8045.1	8528.7	6821.4	1	1.2666	0.598587	1.39824	1.5571	1.33713	0.698146	1.31086	1.54637	1.15788	1	1.65097	1.09518	1.66133	2.14449	1.89635	0.837965
	Q8NFZ8	3	3	3	Cell adhesion molecule 4	CADM4		1	3	17.928	11.6	11.6	4879.9	6618.4	3560.6	6176.4	7848.1	6984.9	2985.5	5662.6	7428.5	5453.7	5059.1	7878.6	3029.3	7184.7	8154.3	7992.7	3906.1	6416.8	8766.9	6050	1	1.35626	0.729646	1.26568	1.60825	1.43136	0.611795	1.16039	1.52226	1.11758	1	1.55731	0.598782	1.42015	1.61181	1.57987	0.772094
	P05106	3	3	3	Integrin beta-3	ITGB3		1	3	18.231	2	2.8	3536.8	4801.2	1924.6	5772.6	7888.6	5680.2	2480.8	6505.7	8694.1	4596.3	5009.7	8106.8	2901.6	9667.7	11359	8799.6	4557.6	8806.5	12313	6703.2	1	1.3575	0.544164	1.63215	2.23043	1.60603	0.701425	1.83943	2.45818	1.29956	1	1.61822	0.579196	1.9298	2.2674	1.75651	0.909755
	P57086	2	2	2	SCAN domain-containing protein 1	SCAND1		1	2	2.4632	6.7	11.2	2598.1	4367.9	1295.1	3835.4	3476.4	3954.4	2146.1	3322.2	3828.3	2989.2	8520.5	12261	6467.3	15548	13667	14384	7783	15332	12105	11930	1	1.68119	0.49848	1.47623	1.33805	1.52204	0.826027	1.2787	1.4735	1.15053	1	1.439	0.759028	1.82478	1.60401	1.68816	0.913444
	P17535	2	1	1	Transcription factor jun-D	JUND		1	2	15.733	6.3	4	4751.9	6668.3	3374.7	7914.1	7184.6	6669.3	3924.3	6503.4	7533.3	5424.5	4584.8	7276.8	3657.8	7615.2	8639.4	6678.3	3828.7	5901.1	8216.5	5582.9	1	1.40329	0.710179	1.66546	1.51194	1.4035	0.825838	1.36859	1.58532	1.14154	1	1.58716	0.79781	1.66097	1.88436	1.45662	0.835085
	Q9Y4C1	5	5	5	Lysine-specific demethylase 3A	KDM3A		1	5	9.2403	1.4	3.3	2213.6	3250.4	1056	3017.6	3302.4	3775.3	1398.4	2564.4	3238.2	2891.3	12547	17630	6714.4	17357	17659	18807	8151.4	15278	16756	14689	1	1.46838	0.477051	1.36321	1.49187	1.7055	0.631731	1.15847	1.46287	1.30615	1	1.40512	0.53514	1.38336	1.40743	1.49892	0.649669
	Q86TM6	3	3	3	E3 ubiquitin-protein ligase synoviolin	SYVN1		1	3	6.0546	4.1	4.1	6373.2	9212.8	3081.3	9629.6	11126	12023	5291.9	8492.6	9908.6	8386.3	3763.7	4674.9	2061.8	6027.7	6523.5	5565.4	2868.6	5125	5798.4	4409.4	1	1.44555	0.483478	1.51095	1.74575	1.88649	0.830336	1.33255	1.55473	1.31587	1	1.2421	0.547812	1.60154	1.73327	1.4787	0.762176
	O95210	2	2	2	Starch-binding domain-containing protein 1	STBD1		1	2	20.246	6.4	8.7	2045.5	3960.4	973.01	3830.8	3519.2	3609.9	1848.5	3448.8	4437.4	2939	10824	14428	6600.9	15972	16072	15160	7865	13837	16141	11872	1	1.93615	0.475683	1.87279	1.72046	1.7648	0.903691	1.68604	2.16935	1.43681	1	1.33296	0.609839	1.47561	1.48485	1.40059	0.726626
	O60353	2	2	2	Frizzled-6	FZD6		1	2	3.457	2.7	1.6	3671.2	6636.4	2917.6	6085.5	7096.3	6674.2	3297.9	5372.6	6935.6	4579.5	6085.3	8704.2	4098.9	8841.3	9436.4	8507.5	3936.7	8087.3	9071.4	5541.8	1	1.80769	0.794727	1.65763	1.93296	1.81799	0.898317	1.46345	1.88919	1.24741	1	1.43036	0.673574	1.45289	1.55069	1.39804	0.64692
	Q96J42	2	2	2	Thioredoxin domain-containing protein 15	TXNDC15		1	2	40.725	5.3	8.6	1187.9	2491.1	698.9	3029.3	2659.5	2794.5	1372.2	2450	2817.9	1858.3	13769	22800	9333.2	22596	24599	24169	11773	20050	22894	18810	1	2.09706	0.588349	2.55013	2.23882	2.35247	1.15515	2.06246	2.37217	1.56436	1	1.65589	0.677842	1.64108	1.78655	1.75532	0.855037
	Q96HP4	3	2	2	Oxidoreductase NAD-binding domain-containing protein 1	OXNAD1		1	3	5.5023	7.4	5.8	9179.5	12862	4414.5	12956	15515	13058	6750.2	11341	14035	10315	2933.3	3823.9	1626	4313.6	4566.3	3919.5	2625	3782	4391.4	3543.2	1	1.40117	0.480909	1.41141	1.69018	1.42252	0.735356	1.23547	1.52895	1.1237	1	1.30362	0.554324	1.47056	1.55671	1.33621	0.894897
	Q14678	3	2	2	KN motif and ankyrin repeat domain-containing protein 1	KANK1		1	3	3.888	0.7	2.8	2531.8	3770.6	1613.9	3352.5	4364.4	3347.1	1655.3	2840.5	4454.8	2673.2	8995.6	15074	7492	15178	15265	15787	8816.8	12849	16035	11673	1	1.4893	0.637452	1.32416	1.72383	1.32202	0.653804	1.12193	1.75954	1.05585	1	1.67571	0.832852	1.68727	1.69694	1.75497	0.980124
	O75529	4	4	4	TAF5-like RNA polymerase II p300/CBP-associated factor-associated factor 65 kDa subunit 5L	TAF5L		1	4	7.9853	5.8	5.6	5948	9262.4	4476.9	9875.6	10379	11273	4792.5	8194.1	11189	8057.2	3740.6	5637.5	2876	5629.2	5917.7	5608.3	2328.8	4514.4	6388.8	4604.5	1	1.55723	0.752673	1.66032	1.74496	1.89526	0.805733	1.37762	1.88114	1.35461	1	1.50711	0.768861	1.50489	1.58202	1.4993	0.622574
	Q6EMK4	2	2	2	Vasorin	VASN		1	2	3.5149	3.1	1	4359.6	7357.2	3679.7	8130.5	9786.5	8008.7	3508.5	7526	8702.3	5141.7	4218.5	7381.8	2972.6	8097.1	9967.9	6791.9	3162.5	7078.9	8240.7	4543.6	1	1.68759	0.844045	1.86496	2.24482	1.83703	0.804776	1.72631	1.99612	1.1794	1	1.74986	0.704658	1.91943	2.3629	1.61003	0.749674
	Q99719	3	3	3	Septin-5	2017-09-05		1	3	6.7947	3.3	4.9	2250	3982.7	1663.9	4605	4485.8	4014.3	2031.6	3344.2	4806.6	2467.5	9684.7	18318	4327.1	13419	14370	16629	7845.4	13651	14106	10589	1	1.77009	0.739511	2.04667	1.99369	1.78413	0.902933	1.48631	2.13627	1.09667	1	1.89144	0.446798	1.38559	1.48378	1.71704	0.810082
	Q00973	2	2	2	Beta-1,4 N-acetylgalactosaminyltransferase 1	B4GALNT1		1	2	3.2418	3.8	3.8	5315	8418.6	2870.5	7205.9	9099.8	8735.7	3806	6516.6	8856	5936.4	4644.4	7334.4	2817	6874.1	8459.7	8583.5	3478.3	5721.3	7693	5687.2	1	1.58393	0.540075	1.35577	1.7121	1.64359	0.716087	1.22608	1.66623	1.11691	1	1.57919	0.606537	1.48008	1.82148	1.84814	0.748923
	O76080	2	2	2	AN1-type zinc finger protein 5	ZFAND5		1	2	43.937	20.7	8.5	3654	5601	2047.6	5845.3	4611.9	6544.6	3484.6	5807.7	5650.7	5456.5	6690.8	10044	5018.2	10685	8193.1	10771	5347.2	9084	7404.7	7612	1	1.53284	0.560372	1.5997	1.26215	1.79108	0.95364	1.58941	1.54644	1.4933	1	1.50117	0.750015	1.59697	1.22453	1.60982	0.799187
	A7E2V4	4	3	3	Zinc finger SWIM domain-containing protein 8	ZSWIM8		1	4	5.2233	2	1	12166	19262	7734.5	20652	18446	18765	9287.6	16923	18734	17126	1467.2	2820.2	1478.4	2822.7	3235.2	3264.9	1694.6	3276.7	2910.4	2158.3	1	1.58326	0.635747	1.69752	1.51619	1.54241	0.763406	1.39101	1.53987	1.40769	1	1.92216	1.00763	1.92387	2.20502	2.22526	1.15499
	Q8N0T1	2	2	2	Uncharacterized protein C8orf59	C8orf59		1	2	2.736	7	16	6170	8188.7	3087.6	7424.5	8027.6	8855.4	4099.9	6562.4	6987.3	6841	6089.9	8378.4	2536.1	7516	6689.1	7690.2	3139.4	6039.3	6493.3	6475.6	1	1.32718	0.500421	1.20332	1.30107	1.43524	0.664489	1.0636	1.13246	1.10875	1	1.37579	0.416444	1.23417	1.09839	1.26278	0.515509
	Q53SF7	2	2	2	Cordon-bleu protein-like 1	COBLL1		1	2	1.8565	0.7	1.8	4883.9	6785.1	3742.2	7903.6	9880.6	7657.6	4745.8	7433.5	9605.7	6823.7	4373.6	5854.2	2923.8	7265.6	8173.7	6576.9	3536.7	5861.5	7585.9	5616.3	1	1.38928	0.766232	1.6183	2.0231	1.56793	0.971723	1.52204	1.96681	1.39718	1	1.33853	0.668511	1.66124	1.86887	1.50377	0.808647
	Q9NPB8	4	4	4	Glycerophosphocholine phosphodiesterase GPCPD1	GPCPD1		1	4	22.133	6.2	5.2	5674	7966.8	5599.9	8881.1	12726	9064.7	5966.5	7874.7	11913	6438.3	3137.8	5050	3141.5	5101.7	7407.2	4785.2	3128.4	5291.1	6760.2	4706.6	1	1.40409	0.98694	1.56523	2.24286	1.59759	1.05155	1.38786	2.09958	1.1347	1	1.60941	1.00118	1.62588	2.36063	1.52502	0.997004
	Q9ULI0	2	2	2	ATPase family AAA domain-containing protein 2B	ATAD2B		1	2	18.773	1	1.6	2847.6	3753	1435.4	4292.4	4203.5	3969.6	2252.6	4064	3860	3668.1	11450	14458	5336	14555	13262	14856	6436.7	12776	12917	11946	1	1.31795	0.504074	1.50737	1.47616	1.39402	0.791052	1.42717	1.35553	1.28814	1	1.26271	0.466026	1.27118	1.15825	1.29747	0.562157
	Q9ULV3	4	4	4	Cip1-interacting zinc finger protein	CIZ1		1	4	17.61	3.8	3.7	6442.2	9126.8	3972.4	8491.7	8521.6	9405.2	4225.6	7467.2	7787	8036.2	5889.6	7595	1160.5	7324.6	6041.5	8568.6	3125.9	5472.1	6442.9	7146	1	1.41672	0.616622	1.31814	1.32278	1.45994	0.655925	1.15911	1.20875	1.24743	1	1.28956	0.197042	1.24365	1.02579	1.45487	0.530749
	Q9ULG6	3	3	3	Cell cycle progression protein 1	CCPG1		1	3	6.5485	4	1.5	16371	22698	10122	25525	24007	25771	12117	21220	24879	18346	1273.7	1916.5	1388.1	2352.2	2322.2	2752.7	1560.8	2112.4	2444	1780.2	1	1.38648	0.618288	1.55916	1.46643	1.57419	0.74015	1.29619	1.5197	1.12064	1	1.50467	1.08982	1.84675	1.82319	2.16118	1.22541
	Q15283	4	4	4	Ras GTPase-activating protein 2	RASA2		1	4	25.078	6.2	4.7	8937.3	11504	6956.4	13442	15495	12583	6834.6	11385	14747	10438	2634.8	4231.6	2011.6	4089.2	5277.8	4636.1	2248.4	3341.4	4773.1	3439.5	1	1.28719	0.778356	1.50403	1.73375	1.40792	0.764728	1.27387	1.65005	1.16791	1	1.60604	0.763474	1.552	2.00311	1.75956	0.853348
	Q9NYS0	2	2	2	NF-kappa-B inhibitor-interacting Ras-like protein 1	NKIRAS1		1	2	3.1715	8.9	5.2	5516.6	7066.7	3573.1	8449.4	8341.3	8139	4776.3	6944.4	7625.3	6766.3	4839.8	6666.9	3043.8	7702.7	7545	7113.8	3828.3	6966.8	7042.9	6002	1	1.28099	0.6477	1.53163	1.51204	1.47537	0.865805	1.25882	1.38225	1.22653	1	1.37752	0.62891	1.59153	1.55895	1.46985	0.791004
	Q5VSY0	2	2	2	G kinase-anchoring protein 1	GKAP1		1	2	4.6512	4.9	3	19955	27440	17937	32472	39374	27760	17533	33779	34744	26369	1183.1	1794.7	782.13	1650.1	1520.5	1968.7	1091.5	1717.3	1406	1569.9	1	1.37509	0.898872	1.62726	1.97314	1.39113	0.878627	1.69276	1.74112	1.32142	1	1.51695	0.661085	1.39473	1.28518	1.66402	0.922576
	Q9BX70	3	3	2	BTB/POZ domain-containing protein 2	BTBD2		1	3	1.5954	4.4	2.1	9245.4	18126	4535.6	13348	13294	19931	7682.5	14772	15503	13125	2803.5	3931.5	1361.5	4175.2	3991.4	4329.2	1895.4	4005.4	3690.9	3409	1	1.96054	0.490579	1.44374	1.4379	2.15577	0.830954	1.59777	1.67683	1.41962	1	1.40235	0.485643	1.48928	1.42372	1.54421	0.676083
	O76081;Q9UGC6;P49795	3;1;1	3;1;1	3;1;1	Regulator of G-protein signaling 20	RGS20		3	3	2.2301	3.9	3.9	15392	21280	13863	26651	27871	23411	13705	22128	28708	18482	1272.5	2224.6	1625.3	1945.6	2609.7	2109.9	1204.8	1993.8	2533.5	1707.7	1	1.38254	0.900663	1.73148	1.81075	1.52098	0.890398	1.43763	1.86512	1.20075	1	1.74821	1.27725	1.52896	2.05084	1.65807	0.946798
	Q03164	8	7	7	Histone-lysine N-methyltransferase 2A;MLL cleavage product N320;MLL cleavage product C180	KMT2A		1	8	27.813	2.2	0.8	7697.2	9984.7	3109.6	8841.1	8933.3	9781.1	4020.6	7053.1	8781.7	7505.8	5590	6825.5	2491.3	6349.9	6480.2	7489	3057.8	5876	6375	5641.5	1	1.29719	0.403991	1.14861	1.16059	1.27073	0.522346	0.91632	1.1409	0.975134	1	1.22102	0.445671	1.13594	1.15925	1.33971	0.547013
	Q86XJ1	2	2	2	GAS2-like protein 3	GAS2L3		1	2	3.3541	1.9	1	1959.2	3080.5	634.11	1272.6	2214.6	2894	762.56	1712.3	1727.2	1662.4	20280	27422	13247	30348	30964	28777	15791	25480	32586	21569	1	1.57233	0.323658	0.649551	1.13036	1.47713	0.38922	0.873979	0.881584	0.84851	1	1.35217	0.653205	1.49645	1.52682	1.41898	0.778649
	Q8TD26	5	4	4	Chromodomain-helicase-DNA-binding protein 6	CHD6		1	5	9.0788	0.8	1.5	4297.3	6137.7	2822.2	6078.9	7113.3	6749.1	3306.7	5202.8	7142.2	5700.5	5893	9587.7	4125.9	8920.3	10127	9296.8	4803.7	7869.9	8750.4	6823.2	1	1.42827	0.656738	1.41459	1.6553	1.57054	0.769483	1.21071	1.66202	1.32653	1	1.62696	0.700136	1.51371	1.71848	1.5776	0.815154
	Q6ZRY4;REV__Q9NUD5	3;1	2;1	2;1	RNA-binding protein with multiple splicing 2	RBPMS2		2	3	59.938	7.2	17.7	5609.2	8275.4	2490.1	9149.8	6927.7	10961	3447.4	6849	8220.8	8509.5	5065.5	7073.5	2986.8	6955	8691.2	8390.3	3718.4	5571.4	7905.7	6112.8	1	1.47533	0.443931	1.63121	1.23506	1.95411	0.614597	1.22103	1.46559	1.51706	1	1.39641	0.589636	1.37301	1.71576	1.65636	0.734064
	Q8NG08	3	3	3	DNA helicase B	HELB		1	3	2.2347	1	1.7	9298.8	13884	6254	15226	19206	15518	8304.2	14599	16222	11107	2748.5	4115.5	1857.7	3405.3	3611.2	4458.7	1956.8	3569.7	3612.9	3311.8	1	1.4931	0.67256	1.63742	2.06543	1.66882	0.89304	1.56999	1.74453	1.19446	1	1.49736	0.675896	1.23897	1.31388	1.62223	0.711952
	O75063	4	4	4	Glycosaminoglycan xylosylkinase	FAM20B		1	4	7.2205	5.1	7.3	7503.5	10602	4047.2	11906	10917	11776	4485.4	10334	10578	8948.7	4483.8	5268	2700.8	5447.3	5804.3	5120.6	2843.8	4856.3	4975.4	5421.7	1	1.41294	0.539375	1.58673	1.45492	1.5694	0.597774	1.37722	1.40974	1.1926	1	1.1749	0.602346	1.21488	1.2945	1.14202	0.634239
	Q15853;P22415	5;1	4;1	4;1	Upstream stimulatory factor 2	USF2		2	5	17.139	12.4	10.1	8863.4	13625	6538.1	14567	15678	16427	7375.3	13083	14404	11803	2921	4419.3	2099.1	3827.6	4192.5	4395.8	1629.7	3704.6	4218.9	3710.4	1	1.53722	0.737651	1.6435	1.76885	1.85335	0.832107	1.47607	1.62511	1.33166	1	1.51294	0.718624	1.31037	1.4353	1.5049	0.557925
	Q08495	3	3	3	Dematin	DMTN		1	3	15.053	6.2	10.9	5706.3	7426	3503.2	8142.1	9031.5	8178.4	3719.4	7991.7	9334.8	6886.6	5375.5	7305.9	2747.2	7251.3	7757.4	8058.4	3510.9	6957.7	7608.9	5821	1	1.30137	0.613918	1.42686	1.58272	1.43322	0.651806	1.4005	1.63588	1.20684	1	1.35911	0.511059	1.34895	1.4431	1.4991	0.65313
	Q5T7W0	5	5	4	Zinc finger protein 618	ZNF618		1	5	3.862	4	0.9	5624.2	8169.2	3128.2	8465.4	9470.5	7834.2	3999.6	7006.1	9696.6	6471.1	4779.7	6307.6	2980	7433.3	8175.2	7105.1	3764.4	6775.2	7501.8	8057.8	1	1.45251	0.556204	1.50517	1.68388	1.39294	0.711141	1.24571	1.72409	1.15058	1	1.31966	0.62347	1.55518	1.7104	1.48652	0.787581
	P49116	3	3	3	Nuclear receptor subfamily 2 group C member 2	NR2C2		1	3	7.0847	2	7	2119.3	3217.7	935.69	3600.7	2907.6	3532.3	1353.3	3097	3323.6	2899	16326	20079	5069.3	20080	19999	22209	9738	18209	20455	18590	1	1.51828	0.441509	1.699	1.37196	1.66673	0.63856	1.46133	1.56825	1.3679	1	1.22988	0.310505	1.22994	1.22498	1.36035	0.596472
	Q5VWN6	3	3	3	Protein FAM208B	FAM208B		1	3	23.825	1.4	2.2	5340.2	8381.8	3464.8	7477.8	8000.5	8636.3	3300.4	6693.8	7525.1	6344.3	5448.3	8131.8	3085.1	7131.9	8866	9151.8	3820.6	6738.1	8261.7	6860.9	1	1.56957	0.648815	1.40028	1.49816	1.61722	0.618029	1.25347	1.40914	1.18803	1	1.49254	0.56625	1.30901	1.6273	1.67975	0.701246
	Q9H9L4	2	2	2	KAT8 regulatory NSL complex subunit 2	KANSL2		1	2	2.5896	4.1	4.1	6221.7	8721	2168.8	7704.1	6462.3	8307.3	3615	6219.6	8003.5	6554	6926.3	9311.1	2313.1	9634.1	7717.2	9620.8	3517.8	7699.8	8409.1	7591.1	1	1.40171	0.348586	1.23826	1.03867	1.33521	0.581031	0.999662	1.28638	1.05341	1	1.34431	0.333959	1.39094	1.11419	1.38902	0.50789
	Q9H6Q4	2	2	2	Cytosolic Fe-S cluster assembly factor NARFL	NARFL		1	2	5.938	4	1.7	9274.8	11636	5631.9	13803	15165	13189	7491.9	11921	15316	10755	3161.7	3509.6	2312.4	4037.2	5119.1	4886.3	2342.8	3841.7	5003.8	3746.5	1	1.25458	0.607226	1.48823	1.63508	1.42203	0.807769	1.28531	1.65136	1.15959	1	1.11004	0.731379	1.27691	1.6191	1.54547	0.740994
	Q5T5C0	3	3	3	Syntaxin-binding protein 5	STXBP5		1	3	1.8168	1.4	2.6	7683.4	10203	5314.4	12961	13688	11200	6027.9	9649.1	12305	9709.7	3504.2	4746.6	2772.9	5446.4	5582.5	4911.9	2245.4	5232.6	5502.8	4214.7	1	1.32793	0.691673	1.68688	1.7815	1.45769	0.784535	1.25584	1.6015	1.26372	1	1.35455	0.791308	1.55425	1.59309	1.40172	0.640774
	O60237	6	4	4	Protein phosphatase 1 regulatory subunit 12B	PPP1R12B		1	6	8.5204	4.6	3.7	10934	19343	8047.9	19137	23639	18592	9677.2	17001	19724	15917	2036.7	3151.8	1543.9	3144.4	3492.2	3598.9	1719.9	2942.1	3064.1	2456.8	1	1.76907	0.736044	1.75023	2.16197	1.70038	0.885056	1.55487	1.80391	1.45573	1	1.5475	0.75804	1.54387	1.71464	1.76703	0.844454
	Q9Y597	3	3	3	BTB/POZ domain-containing protein KCTD3	KCTD3		1	3	10.853	2.8	3.4	9230.2	11505	4864.3	11956	11884	13748	5849.2	9367.2	10992	11089	3804.5	5378	1734.5	5818.8	5393.2	6806.7	2087.7	4816.5	5226	4308.7	1	1.24645	0.526998	1.29531	1.28751	1.48946	0.633702	1.01484	1.19087	1.20138	1	1.41359	0.455907	1.52945	1.41758	1.78912	0.548745
	Q96AB6	3	3	3	Protein N-terminal asparagine amidohydrolase	NTAN1		1	3	11.747	12.9	6.8	8370.9	11861	5059.9	13408	15921	13744	7206.1	11494	15414	9576.8	2600.3	4079.5	2550.5	4635.6	5654.9	4914.9	2272.1	4538	5025.5	3825.7	1	1.41693	0.604463	1.60174	1.90195	1.64188	0.860851	1.37309	1.84138	1.14406	1	1.56886	0.980848	1.78272	2.17471	1.89013	0.873784
	Q8TB37	2	2	2	Iron-sulfur protein NUBPL	NUBPL		1	2	24.314	8.5	6.3	9066.3	13859	12371	15107	18255	15371	7914.6	13336	14200	10287	2606.2	3539.1	1726.9	4716.9	4238.7	4237.9	2293.5	3716.5	3717.9	2916.2	1	1.52863	1.3645	1.66628	2.0135	1.6954	0.872969	1.47094	1.56624	1.13464	1	1.35795	0.662612	1.80988	1.62639	1.62608	0.880017
	P36021	2	2	2	Monocarboxylate transporter 8	SLC16A2		1	2	8.0896	2	4.5	4173	6568.4	3631.2	6959.5	7335.6	6823.1	4067.2	6041.6	6763.9	4704.6	5318.7	8156.8	5264.8	9714.7	10416	8303.1	5752.8	8413.4	9664	6293.1	1	1.57402	0.870165	1.66775	1.75787	1.63506	0.974647	1.44778	1.62087	1.12739	1	1.53361	0.989866	1.82652	1.95837	1.56111	1.08162
	Q8TCB7	2	2	2	Methyltransferase-like protein 6	METTL6		1	2	4.0962	3.2	6.3	3632.1	6289.8	2461.2	5806.5	6206.7	6835.7	3165.4	5268.9	6143.3	4899.1	7798.2	11430	3898.5	10965	10074	12909	5179.4	9127.9	10048	10265	1	1.73173	0.677625	1.59866	1.70885	1.88202	0.871507	1.45065	1.69139	1.34883	1	1.46572	0.499923	1.40609	1.29184	1.65538	0.664179
	Q9UL40	3	3	3	Zinc finger protein 346	ZNF346		1	3	18.851	16	4.4	5148.2	6924.3	3501.9	7772.9	9377	8182.3	3990.3	6083.9	7564.1	6778.2	5591.8	7296.8	4031.5	8011.7	10599	7700.4	4164.7	6530.8	9450.6	6646.8	1	1.34499	0.680218	1.50983	1.82141	1.58935	0.775086	1.18175	1.46927	1.31662	1	1.30491	0.720966	1.43276	1.89545	1.37709	0.744787
	Q92574	4	4	4	Hamartin	TSC1		1	4	24.435	2.1	3.7	3823	6344.6	2775.7	6152	6755.6	6276.2	2810.1	5100.8	6511.1	4898.9	6692.5	9932	5153.2	9811.6	12519	10623	5683	9599.1	10953	8117.8	1	1.65959	0.726053	1.60921	1.76709	1.6417	0.735051	1.33424	1.70314	1.28143	1	1.48405	0.769996	1.46606	1.8706	1.5873	0.84916
	Q9UKI2	2	2	2	Cdc42 effector protein 3	CDC42EP3		1	2	4.3899	12.6	5.5	11642	15182	7716.9	21077	22365	16640	9198.4	17130	21766	15209	2142.7	3289.2	1377	3163.1	4183	3262.3	1926.2	3564.2	4146	2624.9	1	1.30407	0.66285	1.81043	1.92106	1.42931	0.790105	1.4714	1.86961	1.30639	1	1.53507	0.642647	1.47622	1.95221	1.52252	0.898959
	Q14781	3	3	3	Chromobox protein homolog 2	CBX2		1	3	2.9062	3.9	3.9	6193.1	7867.1	3559	8199.4	8532.1	8146.2	3806.6	6695.3	8851.7	7675.3	5795.6	8150.6	3110.9	7282.9	8785.4	8503	3722.9	6434.9	8139.1	6700.2	1	1.2703	0.574672	1.32396	1.37768	1.31537	0.614652	1.08109	1.42928	1.23933	1	1.40634	0.536769	1.25663	1.51587	1.46715	0.642367
	P16591	3	3	3	Tyrosine-protein kinase Fer	FER		1	3	3.2037	3	3	12238	16794	6274.1	17314	17944	17630	7781.1	13995	18967	14152	2684.4	3613.4	1263.4	4280.1	4003.6	4090.5	1820.7	4037.6	3919.3	3534.9	1	1.37228	0.512674	1.41477	1.46625	1.44059	0.635815	1.14357	1.54984	1.1564	1	1.34607	0.470645	1.59443	1.49143	1.5238	0.678252
	Q8NB25	2	2	2	Protein FAM184A	FAM184A		1	2	1.7549	0.7	0.7	3451.9	6460.6	3074	6302.6	7969.4	6975.5	3186	5976.5	7183.8	4643.1	6740.2	11407	3487.3	9882.5	10526	10545	5239	8939	10137	9188.3	1	1.87161	0.890524	1.82584	2.3087	2.02077	0.92297	1.73137	2.08111	1.34509	1	1.69238	0.517388	1.4662	1.56167	1.56449	0.777277
	Q8TD43	2	2	2	Transient receptor potential cation channel subfamily M member 4	TRPM4		1	2	3.7085	1.8	0.8	5422.1	7550.3	3431.8	8461.7	7798.4	7510.8	3823.8	9593.9	7858.3	8363.9	4665.3	6027.3	3729.2	7858.3	7758.9	7381.4	4217.8	9066.8	7145.3	9103.6	1	1.3925	0.632928	1.56059	1.43826	1.38522	0.705225	1.76941	1.44931	1.54256	1	1.29194	0.799348	1.68441	1.66311	1.58219	0.904079
	Q96LT9	3	3	3	RNA-binding protein 40	RNPC3		1	3	4.5165	3.5	5.4	4401.6	5940.6	1669.6	6261.8	6167.1	6638.4	2812.8	5237.5	6315.8	5520.2	6674.4	12422	4260.3	11433	12149	12898	5417.1	11459	10805	8179.2	1	1.34965	0.379317	1.42262	1.4011	1.50818	0.63904	1.18991	1.43489	1.25413	1	1.86114	0.638305	1.71296	1.82024	1.93246	0.811624
	Q8NDZ2	2	2	2	SUMO-interacting motif-containing protein 1	SIMC1		1	2	1.7876	1.7	0.7	6632.7	12499	1584.7	10637	7682	12188	4157.9	6128.7	12513	7113.3	4953.5	10385	1192.5	10790	6915.3	10883	3245.8	5865.2	11539	6312.2	1	1.88445	0.238922	1.60372	1.1582	1.83756	0.626879	0.924013	1.88656	1.07246	1	2.0965	0.240739	2.17826	1.39604	2.19703	0.655254
	Q13286	2	2	2	Battenin	CLN3		1	2	7.8203	7.1	3.9	7048.1	10475	4516.2	11027	11629	10671	5239.7	9202.9	10406	7521.5	4175.7	6279.6	2711.7	7681.5	6534.3	7073.3	2863.4	5348.2	6547	4889	1	1.48622	0.640768	1.56454	1.64995	1.51403	0.74342	1.30573	1.47643	1.06717	1	1.50384	0.6494	1.83957	1.56484	1.69392	0.685729
	O60907;Q9BQ87	6;4	2;2	2;2	F-box-like/WD repeat-containing protein TBL1X;F-box-like/WD repeat-containing protein TBL1Y	TBL1X;TBL1Y	;	2	6	5.0471	9.2	8.5	8290.3	12280	5187.3	13078	13244	12645	5253.7	11009	11762	10666	4057.9	5227.2	2095.4	5095.5	6060.2	6214.7	2726.8	4722	6013.4	3892.6	1	1.48125	0.625707	1.57751	1.59753	1.52528	0.633717	1.32794	1.41877	1.28656	1	1.28815	0.516375	1.2557	1.49343	1.53151	0.671973
	Q6ZQQ6	3	3	3	WD repeat-containing protein 87	WDR87		1	3	2.3942	0.2	0.5	2137	3021.9	1935.6	3569.4	3838.8	2912.7	2063.4	2775.2	4433.4	3194.7	12022	18157	7104.2	18535	20360	20955	10753	14609	20538	13949	1	1.41409	0.905756	1.67029	1.79635	1.36299	0.965559	1.29864	2.07459	1.49495	1	1.51031	0.590933	1.54176	1.69356	1.74305	0.894444
	Q9HD47	2	2	2	Ran guanine nucleotide release factor	RANGRF		1	2	4.5008	7	12.4	3447.2	4831.2	2566.5	5199.2	5653.8	5653.1	2412.2	3815.9	5731.8	3969.4	8388.7	13719	5751.7	13944	13528	13004	6822.8	11401	12955	9602.5	1	1.40149	0.744517	1.50824	1.64011	1.63991	0.699756	1.10696	1.66274	1.15149	1	1.63541	0.685649	1.66224	1.61265	1.55018	0.813332
	Q9NPG3	3	2	2	Ubinuclein-1	UBN1		1	3	5.1505	1.5	3	2156.1	5381	1862.1	4175.8	3963.1	4122.9	1635.5	3303.1	3746.1	3337.4	10100	17628	8007.9	17189	17400	16690	8396.9	14351	18509	14909	1	2.49571	0.863643	1.93674	1.83809	1.9122	0.758546	1.53198	1.73744	1.54789	1	1.74535	0.792861	1.70188	1.72277	1.65248	0.831376
	O60583	3	3	3	Cyclin-T2	CCNT2		1	3	4.6224	4.2	4.2	5974.2	7411.5	3618.3	7771.5	7446.4	8808.5	4382.4	7198.5	7475	6768.2	5815.6	7635.7	4692.3	8209	7427.8	7921.5	4957.9	7114.6	8079.7	6478.4	1	1.24058	0.605654	1.30084	1.24643	1.47442	0.733554	1.20493	1.25121	1.1329	1	1.31297	0.806847	1.41155	1.27722	1.36211	0.852517
	Q96DF8	3	3	3	Protein DGCR14	DGCR14		1	3	11.006	5	6.9	2811.4	5093.8	1864.9	4505.1	5785.1	4920.2	2185.9	3910.6	5095.1	4108.3	9778.3	14185	6137.7	13553	14952	14543	7786.6	12262	15235	11737	1	1.81184	0.663335	1.60244	2.05773	1.75009	0.777513	1.39098	1.8123	1.4613	1	1.45066	0.627686	1.38603	1.5291	1.48727	0.796314
	Q8IV32	2	2	2	Coiled-coil domain-containing protein 71	CCDC71		1	2	3.7455	1.7	2.1	6815.8	9350.9	4885.3	10187	9057.8	9901.2	5295.3	7683.2	10483	7930.9	4842.4	6714.6	3009.8	8413.8	8040.3	7718.7	3179.3	5309.3	7462.6	4273.1	1	1.37194	0.716761	1.49462	1.32894	1.45268	0.776915	1.12726	1.53804	1.16361	1	1.38663	0.621551	1.73753	1.6604	1.59398	0.656555
	Q8TCY9	3	3	3	Up-regulator of cell proliferation	URGCP		1	3	5.6761	2	2.9	3987.9	5069.2	2428.2	5992.9	5690.1	5713.3	2326.3	5132.7	5243.8	4759.6	8912.7	12120	4852.5	12828	11622	14125	5859.9	11145	11542	11176	1	1.27115	0.608892	1.50277	1.42684	1.43266	0.58334	1.28707	1.31493	1.19351	1	1.35986	0.544448	1.43929	1.30398	1.58482	0.657478
	Q6ZU80	2	2	2	Centrosomal protein of 128 kDa	CEP128		1	2	4.8366	1	2	4716.8	7014.6	2133.4	6549.3	7306.2	7731.3	2596.7	4679	6829	5721.1	6206.1	10200	4199.1	13818	11669	11907	4527.2	9319.5	10933	9200.3	1	1.48715	0.452298	1.3885	1.54897	1.6391	0.550522	0.991986	1.4478	1.21292	1	1.64354	0.676608	2.22652	1.88025	1.9186	0.729476
	Q96M96	5	5	5	FYVE, RhoGEF and PH domain-containing protein 4	FGD4		1	5	11.045	3.5	4.8	2266.5	3409	1435.8	4137.5	4153.5	4473.1	1815.7	3437.7	4361.2	2847.5	10824	15773	9062.7	18564	22582	17904	10183	15877	19775	11966	1	1.50408	0.633488	1.8255	1.83256	1.97357	0.801103	1.51674	1.9242	1.25634	1	1.45722	0.837278	1.71508	2.08629	1.6541	0.94078
	Q9UBT6	3	2	2	DNA polymerase kappa	POLK		1	3	3.5302	1.8	2	1225.1	1798.6	634.56	1546.1	1874.8	1863.6	719.19	1687.7	2152.9	1488.9	30347	56432	12941	40559	35083	39204	18658	35438	37623	33581	1	1.46813	0.517966	1.26202	1.53032	1.52118	0.587046	1.3776	1.75733	1.21533	1	1.85956	0.426434	1.33651	1.15606	1.29186	0.614822
	Q5VUM1	2	2	2	Succinate dehydrogenase assembly factor 4, mitochondrial	SDHAF4		1	2	3.0619	7.4	9.3	6281.8	6185.6	2875.4	8861.7	7639	7809.3	1900.9	7197.1	8837	6431.7	6334.8	9103.6	4100	9954.7	11526	9344.1	4201.8	8894.7	9608.4	7347.5	1	0.984686	0.457735	1.41069	1.21605	1.24316	0.302604	1.14571	1.40676	1.02386	1	1.43708	0.647219	1.57143	1.81947	1.47504	0.663289
	Q9NWZ8	2	2	2	Gem-associated protein 8	GEMIN8		1	2	4.7827	3.3	8.3	7598.4	9874.3	4511.4	10275	9057.5	10656	5634.9	8829.7	8448.7	7966	4460.6	6027.4	3267	6436.3	7663.7	7350.2	4003.3	6225.2	6421.8	5406.2	1	1.29952	0.59373	1.35226	1.19203	1.4024	0.74159	1.16205	1.11191	1.04838	1	1.35125	0.732413	1.44292	1.71809	1.64781	0.89748
	O60499	3	3	3	Syntaxin-10	STX10		1	3	7.5337	12	4.4	8153.2	12528	5655.3	13030	17739	13486	5545.7	11498	14671	10285	3096.7	5584	3309.9	5015.1	5677.9	4719.7	2668.9	5076.3	4199.8	4136.6	1	1.53657	0.693629	1.59815	2.17571	1.65407	0.680187	1.41024	1.79942	1.26147	1	1.80321	1.06885	1.6195	1.83353	1.52411	0.861853
	P14621	3	3	3	Acylphosphatase-2	ACYP2		1	3	5.2426	27.3	7.1	5533.8	7442.3	4471.7	9582.3	10083	8064.4	5073.4	8203.2	10044	7194.8	4818.1	6006.2	3663.3	8260.8	9090	6927.8	3919.3	7390.6	8089.5	5641.9	1	1.34488	0.80807	1.73159	1.82208	1.4573	0.916802	1.48238	1.81503	1.30016	1	1.24659	0.76032	1.71453	1.88664	1.43787	0.813453
	Q9NRW3;Q9UH17;Q96AK3	3;1;1	3;1;1	3;1;1	DNA dC->dU-editing enzyme APOBEC-3C	APOBEC3C		3	3	22.07	17.4	10	9755.9	11689	6784.8	18993	14566	13113	10887	13286	15702	10280	3000.6	4233.3	1848.7	4941	4842.9	4597.4	2254.8	4580.6	4856	3724.9	1	1.19815	0.695456	1.94682	1.49305	1.34411	1.11594	1.36184	1.60949	1.05372	1	1.41082	0.61611	1.64667	1.61398	1.53216	0.75145
	Q9UHB4	2	2	2	NADPH-dependent diflavin oxidoreductase 1	NDOR1		1	2	16.117	5	1.5	6870.2	9903.3	4271.6	10200	11836	10065	4917.6	8853.1	11153	8006.7	4372.1	6247.3	3197.1	5974.1	7671	7368.1	3490.4	5295.5	6782.5	6256.9	1	1.44149	0.621758	1.48467	1.7228	1.46502	0.715787	1.28862	1.62339	1.16542	1	1.4289	0.73125	1.36641	1.75453	1.68525	0.798335
	Q9H9A7	5	5	5	RecQ-mediated genome instability protein 1	RMI1		1	5	16.665	4.5	4	24144	33073	13396	29209	32775	37144	13762	23775	42687	31220	1756.8	1787.2	789.12	1920.4	2055.9	2255.6	877.61	1819.6	2833.4	2131.8	1	1.36982	0.554838	1.20978	1.35748	1.53844	0.569997	0.984717	1.76802	1.29307	1	1.0173	0.44918	1.09312	1.17025	1.28393	0.49955
	O60658;O95263	5;1	5;1	5;1	High affinity cAMP-specific and IBMX-insensitive 3,5-cyclic phosphodiesterase 8A	PDE8A		2	5	11.475	6.6	3.3	17447	23580	11028	26972	26367	25118	13890	22373	27571	21242	1954.9	2609.3	844.42	2943.4	3006	2825.2	1561.1	2371.1	3145.9	2111.4	1	1.35152	0.632086	1.54594	1.51126	1.43967	0.796125	1.28234	1.58027	1.21752	1	1.33475	0.43195	1.50565	1.53767	1.44519	0.798557
	Q9UPR0	2	2	2	Inactive phospholipase C-like protein 2	PLCL2		1	2	2.3082	1.7	0.6	6743.3	9113.7	5590.5	9864.6	9709	9784.2	5376.1	8933.4	9837.3	8294.2	4600.8	7210.9	3639.1	6690.9	6562.4	6979.5	3732.7	6073.9	6890	5729.6	1	1.35152	0.829045	1.46287	1.4398	1.45095	0.797251	1.32478	1.45883	1.22999	1	1.56731	0.790971	1.45429	1.42636	1.51702	0.811315
	A6NKD9	3	3	3	Coiled-coil domain-containing protein 85C	CCDC85C		1	3	8.3751	4.5	9.8	3714.3	5894.3	3069.6	7645.9	7728.1	6569.8	3305.8	6365.4	6243.4	4738.8	7961.6	9845.7	4925.1	11549	12307	10293	5107.8	10305	10892	8327.6	1	1.58692	0.826428	2.0585	2.08063	1.76879	0.89002	1.71375	1.68091	1.27583	1	1.23665	0.618607	1.45059	1.54579	1.29283	0.641554
	Q9Y6B7	4	4	4	AP-4 complex subunit beta-1	AP4B1		1	4	6.6877	1.4	3.9	1869.4	2156.8	571.3	2546	2292.7	2376	1071.9	1865.1	2143	1900	22088	28728	15046	32256	38580	31159	17093	28434	36707	25838	1	1.15374	0.305606	1.36193	1.22644	1.271	0.573393	0.9977	1.14636	1.01637	1	1.30062	0.681184	1.46034	1.74665	1.41068	0.773859
	P02458	4	2	2	Collagen alpha-1(II) chain;Collagen alpha-1(II) chain;Chondrocalcin	COL2A1		1	4	1.515	0.9	2	5010.4	9482.6	3011.3	9821.6	10517	10739	4584.2	8468.9	10075	6422.6	4843.9	7749.2	2658.5	7904	9482.8	8695.6	4001.9	7035	9410.2	6530.7	1	1.89258	0.60101	1.96024	2.09903	2.14334	0.914937	1.69026	2.01082	1.28185	1	1.59979	0.548835	1.63174	1.95768	1.79517	0.826173
	Q9Y2L9	3	3	3	Leucine-rich repeat and calponin homology domain-containing protein 1	LRCH1		1	3	13.906	6	3.4	6557.7	8262.8	4619.5	10058	12976	9060.8	5050.6	9662.2	10647	6656.1	4707.1	6932.7	3043.5	6991.4	8686.2	7081.9	3566.1	7089.9	7613.4	5767.5	1	1.26001	0.704439	1.53377	1.97874	1.3817	0.770179	1.47341	1.62359	1.01501	1	1.47282	0.646576	1.48529	1.84534	1.50451	0.7576
	Q15583;Q9GZN2	2;1	2;1	2;1	Homeobox protein TGIF1;Homeobox protein TGIF2	TGIF1;TGIF2	;	2	2	7.8794	2.5	6.2	4505.9	6068.4	2910.3	5924.4	5051.1	7135.6	2965.8	5263.2	4817.6	6019.6	8434.8	12087	4485.1	12156	10492	13547	6381.4	11306	10471	10576	1	1.34677	0.645887	1.31481	1.121	1.58361	0.658204	1.16807	1.06918	1.33594	1	1.43299	0.531738	1.44117	1.24389	1.60608	0.756556
	Q5I7T1;Q5BKT4	2;2	2;2	2;2	Putative Dol-P-Glc:Glc(2)Man(9)GlcNAc(2)-PP-Dol alpha-1,2-glucosyltransferase;Dol-P-Glc:Glc(2)Man(9)GlcNAc(2)-PP-Dol alpha-1,2-glucosyltransferase	ALG10B;ALG10	;	2	2	4.0743	3.8	3.8	5338	9255.5	4624.8	9168.6	10634	9467.4	4832.5	7318.6	10207	7184.9	4826.4	7913	3790.2	7892.4	7441.7	7620.8	4605.4	6410.8	8122.1	5737.5	1	1.73389	0.866392	1.71761	1.99213	1.77359	0.905302	1.37104	1.91214	1.34599	1	1.63952	0.785306	1.63526	1.54187	1.57898	0.95421
	Q14657	3	3	3	EKC/KEOPS complex subunit LAGE3	LAGE3		1	3	98.567	27.3	32.2	8458.1	10733	3478.3	11512	14296	12106	5066.8	10386	13043	10424	4339.3	5632	2102.5	6634	7927.5	6708.2	3203.7	5254.7	6582.5	5553.2	1	1.26896	0.411239	1.36106	1.69021	1.43129	0.599047	1.22794	1.54207	1.23243	1	1.29791	0.484525	1.52882	1.82691	1.54592	0.738299
	P50219	3	2	2	Motor neuron and pancreas homeobox protein 1	MNX1		1	3	7.0467	9	9	6379.1	9660.4	3710.3	9314.7	10287	10847	4157.2	7847.3	11053	8981.2	4470.8	8241.4	2776.4	7106	8084.7	9040.5	3580.2	6400.7	7531.5	7163.7	1	1.51438	0.581634	1.46019	1.61261	1.7004	0.651691	1.23016	1.73269	1.40791	1	1.84338	0.621007	1.58942	1.80833	2.02212	0.800796
	Q9NPI6	3	3	3	mRNA-decapping enzyme 1A	DCP1A		1	3	14.062	4.8	3.3	3087.6	4882.8	2537.5	5115	5620.8	5208.6	2647.5	4160.2	5565.9	3552.4	9577.1	12823	4911.9	14017	16770	14996	7609.3	13403	15922	11806	1	1.58142	0.821836	1.65663	1.82044	1.68694	0.857462	1.34739	1.80266	1.15054	1	1.33892	0.51288	1.4636	1.75105	1.56582	0.794531
	P49768	3	2	2	Presenilin-1;Presenilin-1 NTF subunit;Presenilin-1 CTF subunit;Presenilin-1 CTF12	PSEN1		1	3	33.796	8.4	8.4	6002.3	8315.8	3647.3	9648.1	10137	9962.6	4407.4	8425.4	9419.7	7536.2	5318.7	7384	3288	8768.5	8903	7892.5	4292.6	7156.8	7203.9	6208.1	1	1.38544	0.60765	1.6074	1.68885	1.6598	0.734285	1.4037	1.56935	1.25555	1	1.38831	0.618196	1.64862	1.67391	1.48392	0.807077
	Q9BX46;Q9H0Z9	3;3	3;3	3;3	RNA-binding protein 24;RNA-binding protein 38	RBM24;RBM38	;	2	3	5.536	8.5	3.8	23102	42823	20113	41501	46153	36642	24268	37794	43662	33573	1135.6	1406.8	707.98	1887.3	1780.4	1652	980.77	1579.5	1829.8	1531.3	1	1.85365	0.870617	1.79642	1.99779	1.5861	1.05047	1.63596	1.88997	1.45325	1	1.23882	0.623441	1.66194	1.56781	1.45474	0.863658
	Q9UHK0	2	2	2	Nuclear fragile X mental retardation-interacting protein 1	NUFIP1		1	2	3.3952	2.4	1.8	5440.2	8385.6	3395	10225	9045.9	9088	4469.5	7300.6	8827.7	7015.9	5396.2	8055.6	6725.4	6306.9	9360.3	8990	3894.9	7024.5	7120.7	6493.6	1	1.54141	0.624058	1.87953	1.66279	1.67053	0.821569	1.34197	1.62268	1.28964	1	1.49283	1.24632	1.16877	1.73461	1.66599	0.721786
	Q8NBI6	2	2	2	Xyloside xylosyltransferase 1	XXYLT1		1	2	6.9191	6.4	6.4	6625.1	8663.8	3704.2	11020	9972.8	9815.1	4449.4	8725	10867	7257.8	5335.4	7180.4	3225.7	8116.4	8615.5	7297.9	4136.7	6772.8	7646.7	5751.4	1	1.30772	0.559116	1.66337	1.50531	1.4815	0.671597	1.31696	1.64028	1.0955	1	1.3458	0.604584	1.52124	1.61478	1.36783	0.775331
	Q9UKB1;Q9Y297	2;1	2;1	2;1	F-box/WD repeat-containing protein 11;F-box/WD repeat-containing protein 1A	FBXW11;BTRC	;	2	2	16.647	4.1	4.1	6956.5	10535	2918	9945.9	8661.8	10643	4551.2	6996.5	9277.8	7026.7	4991.6	9209.7	3568.3	8678.2	6963.6	8999.3	4206.5	6156	11286	5285	1	1.51441	0.419464	1.42973	1.24514	1.52994	0.654237	1.00575	1.33369	1.01009	1	1.84504	0.714861	1.73856	1.39506	1.80289	0.842716
	Q5TGZ0	2	2	2	MICOS complex subunit MIC10	MINOS1		1	2	5.5564	9	19.2	1795.7	3775.5	1483.8	3315.5	3196.2	3799.8	2334.2	3465.8	2955.1	2606.7	20100	17916	6085.2	24779	19005	20404	11132	20030	23099	20540	1	2.10252	0.826307	1.84636	1.77992	2.11606	1.29988	1.93006	1.64565	1.45163	1	0.891343	0.302746	1.23279	0.945522	1.01512	0.553831
	O14757	2	2	2	Serine/threonine-protein kinase Chk1	CHEK1		1	2	16.16	5	5	8210.5	14121	2614.1	9036.5	7344.2	13496	3560.6	7908.9	7373.7	10251	7203.8	11604	1884.1	7978.5	6470.7	11542	2931.7	7324.5	6500.1	8243.3	1	1.71987	0.318385	1.1006	0.894489	1.64375	0.433664	0.963267	0.898082	1.24852	1	1.61082	0.261543	1.10754	0.898234	1.60221	0.406966
	Q9BTX7	2	1	1	Alpha-tocopherol transfer protein-like	TTPAL		1	2	1.9849	3.8	5.6	6129	9705.2	3463.1	10465	10017	9976.3	4731.9	7967.8	10058	6856.7	5154.8	7611	3280.5	8637.2	8952.2	8791.9	3994.8	6745.3	8100.8	6360.7	1	1.58349	0.565035	1.70746	1.63436	1.62772	0.772051	1.30002	1.64105	1.11873	1	1.47649	0.636397	1.67556	1.73667	1.70558	0.774967
	Q9UKD1	3	3	3	Glucocorticoid modulatory element-binding protein 2	GMEB2		1	3	6.1121	5.3	1.5	9549.8	13872	5597.9	13761	14617	14481	6103.3	12468	13800	12820	3849.6	5701.5	2180	5574.8	5514.1	5872.1	2386.3	4798.1	4858.9	4884.5	1	1.4526	0.58618	1.44097	1.53061	1.51637	0.639102	1.30558	1.44506	1.34244	1	1.48106	0.566293	1.44815	1.43238	1.52538	0.619883
	Q99519	2	2	2	Sialidase-1	NEU1		1	2	27.002	8.2	8.2	5741.7	7873.4	5370	8326.8	9902.4	8389.5	6197.7	8385.6	9374	6555.7	4542.3	5948.4	4790.4	8660.7	7814.9	6167.4	5382.1	8188.2	8835.4	6055.7	1	1.37127	0.935263	1.45023	1.72465	1.46115	1.07942	1.46047	1.63262	1.14177	1	1.30956	1.05462	1.90668	1.72047	1.35777	1.18488
	P55199	4	4	4	RNA polymerase II elongation factor ELL	ELL		1	4	4.2176	2.9	5.2	4785.5	5469.5	1933.9	6801.6	6342.5	6597.5	2951.2	5292.1	5321.4	5013.1	9053	13137	5491.8	13105	13068	12980	6103.5	11127	11366	10383	1	1.14293	0.404117	1.42129	1.32536	1.37864	0.616696	1.10586	1.11198	1.04756	1	1.45112	0.606628	1.44759	1.4435	1.43378	0.674196
	Q8WUW1;A1A4V9;Q5VZP5	3;1;1	3;1;1	3;1;1	Protein BRICK1	BRK1		3	3	2.3781	17.3	10.7	20705	22251	9713.8	24827	25216	25341	11298	18953	25013	24228	2183.2	2937	1008	3274.1	3372.1	3307.9	1543.5	2798.5	3006.1	2541.9	1	1.07467	0.469152	1.19908	1.21787	1.22391	0.545665	0.915383	1.20807	1.17015	1	1.34527	0.461708	1.49968	1.54457	1.51516	0.70699
	Q93084	15	3	3	Sarcoplasmic/endoplasmic reticulum calcium ATPase 3	ATP2A3		1	15	2.372	10.8	9.6	4004.4	6151.8	2815.1	6712.8	8057.4	6634.1	3455.9	5801.9	8551.9	4839.7	6785.7	10474	4823.8	11402	15404	11063	5207.1	8823.3	14084	8086.5	1	1.53626	0.703002	1.67636	2.01214	1.6567	0.863026	1.44888	2.13563	1.2086	1	1.54354	0.710877	1.6803	2.27007	1.63034	0.767364
	Q00013	2	2	2	55 kDa erythrocyte membrane protein	MPP1		1	2	2.9732	4.5	1.9	11015	13293	6380	15039	17155	15466	7427.8	13279	15954	12318	3045.4	4850.5	2086.8	5548.4	5225.7	5044.3	2234.1	4753.9	5294.5	3970.2	1	1.20681	0.57921	1.36532	1.55742	1.40409	0.674335	1.20554	1.44839	1.11829	1	1.59273	0.68523	1.8219	1.71593	1.65637	0.733598
	P31321	7	3	3	cAMP-dependent protein kinase type I-beta regulatory subunit	PRKAR1B		1	7	26.649	15.2	10.8	5336.8	9108.2	4330.3	7953	8816.6	10114	4126.6	7331.5	7585.5	7404.6	5305	9045.6	3609.2	9018.4	9434.6	9869.1	3684.7	7759.6	9596.1	7430.1	1	1.70668	0.811404	1.49022	1.65204	1.89514	0.773235	1.37376	1.42136	1.38746	1	1.70511	0.680339	1.69998	1.77844	1.86034	0.694571
	Q8IWE4	4	4	3	DCN1-like protein 3	DCUN1D3		1	4	21.639	17.1	15.1	5024	7736.1	3614.4	9279.4	10488	8814.5	4871.8	8332.3	8157.1	6079.7	5485.9	8249.3	3596.4	9082.6	10192	9011.5	4679.5	7511.3	9302.8	7226.7	1	1.53983	0.719427	1.84701	2.08758	1.75448	0.969705	1.6585	1.62363	1.21013	1	1.50373	0.655572	1.65563	1.85785	1.64267	0.853005
	Q5BJF6	3	3	3	Outer dense fiber protein 2	ODF2		1	3	12.29	4.6	4.6	5921.4	9526.4	3539.4	9078.6	9106.4	10066	4859	8352.4	8744.9	9138	5709.2	9008	2691.1	8175.7	8535.8	9519.4	3785.7	6860.3	7806.7	7924.1	1	1.60881	0.59773	1.53318	1.53788	1.69994	0.820583	1.41054	1.47683	1.54322	1	1.5778	0.471362	1.43202	1.4951	1.66738	0.663088
	Q9Y485	4	3	3	DmX-like protein 1	DMXL1		1	4	2.3395	0.4	0.8	2222.6	2485.3	1270.1	3091.8	4153.9	3486.6	1533	2642.3	3752.3	2573.4	15281	22521	10671	22344	25757	22559	13484	20419	25989	19653	1	1.11819	0.571448	1.39107	1.86894	1.5687	0.689733	1.18883	1.68825	1.15783	1	1.47379	0.698318	1.46221	1.68556	1.47628	0.882403
	Q969W9	4	4	4	Protein TMEPAI	PMEPA1		1	4	87.083	28.2	8	11098	17827	10557	16357	16437	19776	9373.7	14221	18947	14298	3330.9	5503.3	1292.3	4712.7	3924.4	6340.6	1360.9	4264.2	3931.5	3304.3	1	1.60633	0.951252	1.47387	1.48108	1.78194	0.84463	1.2814	1.70724	1.28834	1	1.6522	0.387973	1.41484	1.17818	1.90357	0.408568
	Q5T5P2	5	5	5	Sickle tail protein homolog	KIAA1217		1	5	8.8037	1.2	1.2	8700.9	12758	5790.3	12745	13881	14664	6718.1	11762	13506	11218	3187.1	5830.3	2794.2	5982.3	5358.2	6473.3	2962.5	5284.3	5183.6	4912.4	1	1.46629	0.665483	1.46479	1.59535	1.68534	0.772116	1.35181	1.55225	1.28929	1	1.82934	0.876722	1.87704	1.68121	2.03109	0.929528
	Q8NB46	4	4	4	Serine/threonine-protein phosphatase 6 regulatory ankyrin repeat subunit C	ANKRD52		1	4	8.6101	2	2	2190.9	4252.8	1097.5	3480.6	2975.3	3700	1422.3	2898.2	3196.2	2887.2	18621	24416	7929.6	24996	19751	30417	11685	19536	21902	21400	1	1.94112	0.500936	1.58866	1.35803	1.6888	0.649185	1.32284	1.45885	1.31781	1	1.31121	0.425842	1.34236	1.06068	1.63348	0.627517
	Q9Y2F5;REV__Q4KMP7	5;1	4;0	4;0	Little elongation complex subunit 1	ICE1		2	5	6.7492	1.6	1.2	7391.8	10233	3073.4	9650.7	8383.4	11200	3572	7735.5	7780.6	9441.8	6355.1	9086.7	3127.4	8294.4	7932	9902.3	3946.1	7342.2	7153.5	8368.4	1	1.38437	0.415785	1.3056	1.13415	1.51519	0.483238	1.0465	1.0526	1.27733	1	1.42983	0.492109	1.30516	1.24813	1.55817	0.620934
	Q5QP82	2	2	2	DDB1- and CUL4-associated factor 10	DCAF10		1	2	2.6962	2.7	2.7	5871.4	13046	5186	10845	13252	11639	6972.3	11017	12156	8168.4	4039.3	6037.1	3104.9	7227.8	7427	6405.8	3262.2	5815.4	7284	5087	1	2.22196	0.883265	1.84709	2.25704	1.98232	1.1875	1.87638	2.07038	1.39122	1	1.49459	0.768673	1.78937	1.83868	1.58587	0.807615
	Q96EC8	2	2	2	Protein YIPF6	YIPF6		1	2	16.623	11.9	11.9	2923.1	4033.3	1961.9	4200	4854.3	5040	2222.2	4078.4	4544.4	3507.3	10693	14801	8468.7	20753	19504	17477	8877.9	17343	17481	11278	1	1.3798	0.671171	1.43683	1.66067	1.7242	0.76022	1.39523	1.55465	1.19986	1	1.38418	0.791985	1.9408	1.824	1.63443	0.830253
	Q9BUA3	3	3	3	Uncharacterized protein C11orf84	C11orf84		1	3	8.125	6.3	4.5	8964.9	14373	8158.3	12919	16713	15131	7100.7	12357	14472	11749	3478.3	5277.2	2005	4652.8	6089.3	5883.5	2836	4903.9	5620.5	4287.5	1	1.60325	0.910027	1.44106	1.86427	1.6878	0.792056	1.37838	1.6143	1.31056	1	1.51718	0.576431	1.33766	1.75065	1.69149	0.815341
	Q5JVS0	3	3	3	Intracellular hyaluronan-binding protein 4	HABP4		1	3	22.45	7.3	4.4	4401.7	6242.7	2922.1	6173.4	6235.9	7172.4	3397.8	5784.3	6555.4	5406.6	6903.7	11172	6257.1	11890	11592	12975	6506.7	11195	11090	9809.3	1	1.41825	0.663857	1.4025	1.4167	1.62946	0.771929	1.31411	1.48929	1.2283	1	1.61826	0.90634	1.72226	1.6791	1.87943	0.942495
	Q9H0R3	2	2	2	Transmembrane protein 222	TMEM222		1	2	24.168	16.3	6.7	7373.9	9567	3147.5	9387.5	11242	10092	4996.9	7743.6	12727	7799.9	6019.9	7418.3	2218.6	8064.8	10230	8122.2	3697.1	7430.8	10443	6284.3	1	1.29741	0.426843	1.27307	1.52457	1.36861	0.677647	1.05014	1.72595	1.05777	1	1.2323	0.368544	1.33969	1.69936	1.34923	0.614146
	Q9BPY3	2	2	2	Protein FAM118B	FAM118B		1	2	5.408	3.4	7.7	5675.1	7350.9	2496	8927	7732.7	8544.3	3540.4	6809.1	8298.6	6467.7	7921.1	10839	3554.8	10289	10512	10648	4945.8	8693.2	10939	8737.3	1	1.29529	0.439816	1.57301	1.36257	1.50558	0.623848	1.19982	1.46228	1.13966	1	1.36837	0.448776	1.29894	1.32709	1.34426	0.624383
	Q9BUR4	5	5	5	Telomerase Cajal body protein 1	WRAP53		1	5	37.098	9.3	8.8	7313.2	10603	4502.5	8186	10817	11457	4360.5	6967.2	11578	8465.1	5380.2	7942.4	3705.3	7247.9	7617.5	9088.2	3727.8	7478.7	7364.3	6857.4	1	1.44984	0.615668	1.11935	1.47911	1.56662	0.596251	0.952688	1.58316	1.15751	1	1.47623	0.688692	1.34714	1.41584	1.68919	0.692874
	Q9BWT7	5	3	3	Caspase recruitment domain-containing protein 10	CARD10		1	5	9.7358	3.3	2.5	14834	21275	8787.6	22422	22516	23199	9973.4	19171	21972	17583	2274.5	4060	1690.3	3714.9	3992.6	4499.1	1844.6	3129.2	3601.8	2603.1	1	1.43421	0.592396	1.51153	1.51786	1.56391	0.672334	1.29237	1.48119	1.18532	1	1.78501	0.743152	1.63328	1.75537	1.97806	0.810991
	Q9BU02	2	2	2	Thiamine-triphosphatase	THTPA		1	2	3.5765	6.1	10.4	1555	2849.3	1192.9	3260.3	3402.5	2761.9	1329.2	2330.4	2702.2	1914.3	14689	66257	9365.4	37067	30583	25793	15275	23009	27360	20920	1	1.83235	0.767138	2.09666	2.1881	1.77614	0.854791	1.49865	1.73775	1.23106	1	4.51065	0.637579	2.52345	2.08203	1.75594	1.03989
	O60725	2	2	2	Protein-S-isoprenylcysteine O-methyltransferase	ICMT		1	2	2.4317	2.8	6.3	5516.7	5922.5	1972	6310.2	6751	6745.1	2569.3	5539.1	7244.4	4899.2	9423.8	11017	4818.9	14085	14018	14038	6165.9	10505	15740	11289	1	1.07356	0.35746	1.14384	1.22374	1.22267	0.465731	1.00406	1.31318	0.888067	1	1.16906	0.511354	1.49462	1.48751	1.48963	0.65429
	O15121	3	3	3	Sphingolipid delta(4)-desaturase DES1	DEGS1		1	3	10.663	9.9	5.6	5402.9	7555.7	3643.2	8289.3	8730.8	7994.7	3510.2	7505.6	8782.6	6152.5	6121.9	8773.3	4901.5	9280.6	12307	11118	5531.8	8917.6	9961.3	7433.1	1	1.39845	0.674305	1.53423	1.61595	1.47971	0.649688	1.38918	1.62553	1.13874	1	1.4331	0.80065	1.51597	2.01032	1.8161	0.903608
	P98172	2	2	2	Ephrin-B1	EFNB1		1	2	6.5764	12.7	12.7	6118.1	9616.7	4394.2	10514	10384	10529	5078.5	7432	10221	7065.9	5574.8	8969.1	2958.1	8717	8763.5	9066.8	4216.4	7445.7	8596.6	6833.2	1	1.57184	0.71823	1.71851	1.69726	1.72096	0.830078	1.21476	1.67062	1.15492	1	1.60886	0.53062	1.56364	1.57198	1.62639	0.756332
	Q68DK7	3	3	3	Male-specific lethal 1 homolog	MSL1		1	3	17.173	5.4	6.8	4402	7842.1	2640.4	5355.3	6673.5	7869.7	3061.4	6037.4	6658.4	5037.9	8401.3	11340	5062.4	12676	13202	13713	5575.8	10927	13877	10932	1	1.78149	0.599818	1.21656	1.51602	1.78776	0.695457	1.37151	1.51259	1.14446	1	1.34979	0.602573	1.50881	1.57142	1.63225	0.663683
	Q6ZUT6	4	4	4	Uncharacterized protein C15orf52	C15orf52		1	4	12.955	7.1	9	3601.7	5608.3	5065.2	6725.5	8008.5	6012.5	4879.3	6020.4	5657.6	4552	7099.4	11500	5567.3	11755	12018	12212	7153.1	10841	12527	8605.3	1	1.55713	1.40634	1.86731	2.22353	1.66935	1.35472	1.67154	1.57081	1.26385	1	1.61986	0.784193	1.65577	1.69282	1.72015	1.00756
	Q13889	2	2	2	General transcription factor IIH subunit 3	GTF2H3		1	2	7.2582	6.2	6.2	6552.7	9902.5	4086.4	10656	12132	11319	5259.6	9079.1	11007	8338.9	5388.1	7310.3	3108.8	8543.7	9193.9	8138.7	3736.3	6469.3	8729.2	6122	1	1.51121	0.623621	1.6262	1.85145	1.72738	0.802661	1.38555	1.67977	1.27259	1	1.35675	0.576975	1.58566	1.70633	1.5105	0.693436
	P57721;P57723	9;1	1;0	1;0	Poly(rC)-binding protein 3	PCBP3		2	9	3.9972	23.5	23.5	6702.2	11504	4193.4	18257	8728	12346	8447.8	9648.7	8409.6	5652.8	4301.6	8340.9	3146.3	11284	6068.2	9582	5371.3	5917.1	5429.3	5495.1	1	1.71645	0.625675	2.72403	1.30226	1.84208	1.26045	1.43963	1.25475	0.843425	1	1.93902	0.731426	2.62321	1.41068	2.22754	1.24867
	Q86VW0	3	2	2	SEC14 domain and spectrin repeat-containing protein 1	SESTD1		1	3	3.0485	1.1	2.2	3307.5	4575.4	2357.5	4377.1	5273.6	5467.8	2304.8	3878.6	4984.8	3634.5	11554	18395	6268.1	16961	20331	19636	7157	13805	19654	13810	1	1.38334	0.712774	1.32339	1.59444	1.65315	0.696841	1.17267	1.50712	1.09887	1	1.59209	0.542505	1.46798	1.75965	1.6995	0.619439
	Q9NVH6	3	3	3	Trimethyllysine dioxygenase, mitochondrial	TMLHE		1	3	4.5944	5.9	4.3	8660.6	10315	5831	12597	11812	11117	6744	10475	12967	9617.1	4597.2	6074.1	2700.1	7976.3	7327.6	6185.1	3794.4	6238.4	6972	5287.3	1	1.19103	0.673279	1.45452	1.36388	1.28363	0.778699	1.2095	1.49724	1.11044	1	1.32126	0.587336	1.73503	1.59393	1.34541	0.825372
	Q5BJD5	2	2	2	Transmembrane protein 41B	TMEM41B		1	2	4.2269	2.7	9.3	5818.3	7288.1	2613.5	8275.1	7703.7	8452.7	3294.3	7378.4	7530.1	6098.9	7266.6	11016	3945.6	11785	12358	12268	4720.6	9487.4	11243	9803.6	1	1.25262	0.449186	1.42225	1.32405	1.45278	0.566196	1.26814	1.29421	1.04823	1	1.51598	0.542977	1.6218	1.70066	1.68827	0.64963
	Q96NL6	2	2	2	Sodium channel and clathrin linker 1	SCLT1		1	2	1.6412	0.9	2	4126.9	5780.4	3293.9	6121.4	7898.8	6844	3371.1	6767.2	7824.9	6076.4	7771.5	10434	5697.4	11424	13313	10772	6458.3	11030	11682	10513	1	1.40066	0.798154	1.48329	1.91398	1.65839	0.81686	1.63978	1.89607	1.47239	1	1.3426	0.733115	1.46999	1.71305	1.38609	0.831024
	Q6XQN6	2	2	2	Nicotinate phosphoribosyltransferase	NAPRT		1	2	2.0741	3.2	3.2	4193.6	6944.6	3803.4	6396.6	9464.3	6897.4	4568.1	5356.5	8657.4	4502.1	5396.1	9932.1	8020	10542	15281	10076	7010.5	9399.5	12680	7370.4	1	1.656	0.906953	1.52532	2.25684	1.64474	1.0893	1.2773	2.06443	1.07356	1	1.84061	1.48626	1.95363	2.83186	1.86727	1.29918
	P42263	2	2	2	Glutamate receptor 3	GRIA3		1	2	-2	1.6	1.6	6380.2	7514.4	2738.9	8678.9	10724	10756	4283.7	7680.2	6698	8590.8	7468.2	9541.3	3069.1	9792.5	12986	10882	4434.9	7672.2	8035.9	9500.7	1	1.17777	0.429281	1.36029	1.68083	1.68584	0.671405	1.20376	1.04981	1.34648	1	1.27759	0.410956	1.31123	1.73884	1.45711	0.593838
	Q8IZV5	3	3	3	Retinol dehydrogenase 10	RDH10		1	3	10.311	9.1	6.5	12307	17422	10203	19182	21793	18008	11353	16747	20767	13105	2486.6	2911.9	2377.2	4417	5513.6	2901.7	3498.1	4582.7	5499	2291	1	1.41562	0.82904	1.55863	1.77078	1.46323	0.922483	1.36077	1.68741	1.06484	1	1.17104	0.956004	1.77632	2.21732	1.16693	1.40678
	O43639	4	4	4	Cytoplasmic protein NCK2	NCK2		1	4	14.075	17.6	2.6	9600.5	19667	4681.2	25578	23773	25241	18216	14372	14365	12071	3379.5	5416	1653.4	4673.2	3173.9	6177.3	1955.9	5033.6	2944.3	4435.5	1	2.04854	0.4876	2.66424	2.47623	2.62913	1.8974	1.49701	1.49628	1.25733	1	1.6026	0.489244	1.38281	0.939163	1.82787	0.578754
	Q2TBE0	2	2	2	CWF19-like protein 2	CWF19L2		1	2	1.6329	0.9	0.8	9299.1	13517	5343	13302	15952	14770	6412.6	12124	18340	14227	4040.9	6398.4	2273.5	6051.7	6136.6	6271.9	2760.1	4216.2	6366.7	5260.4	1	1.45358	0.574572	1.43046	1.71543	1.58833	0.689594	1.30378	1.97223	1.52993	1	1.58341	0.562622	1.49761	1.51862	1.5521	0.683041
	P31146	5	3	3	Coronin-1A	CORO1A		1	5	7.4613	5	10.2	6622.7	9005	4636.6	11702	13777	9540.3	6809.5	9697.2	11478	8480.9	4674.6	6533.8	3253.8	7422.8	10835	6810.5	4520.5	7103.2	8655	5965.3	1	1.35972	0.700107	1.76695	2.08027	1.44055	1.02821	1.46424	1.73313	1.28058	1	1.39772	0.69606	1.5879	2.31785	1.45692	0.967035
	Q99755	3	1	1	Phosphatidylinositol 4-phosphate 5-kinase type-1 alpha	PIP5K1A		1	3	3.457	5.5	5.5	4031.8	5463.2	3718.3	5876.5	6779.8	6013.9	3089.9	5621.2	6284.9	4641.9	9070.9	12690	6452.9	13923	14629	14098	7219.3	12064	13171	10239	1	1.35503	0.922243	1.45754	1.68158	1.49162	0.766382	1.39422	1.55883	1.15132	1	1.39898	0.711385	1.53491	1.61274	1.5542	0.795875
	Q96AY4	4	4	4	Tetratricopeptide repeat protein 28	TTC28		1	4	10.744	1.2	1.7	3160.9	5523.5	1807.6	5361.6	6801.3	5936.3	2355.3	4935.6	5850.9	3511.8	11424	15796	6474	16483	19480	17211	6990.8	13654	18539	13751	1	1.74745	0.571862	1.69623	2.1517	1.87804	0.745136	1.56145	1.85102	1.11101	1	1.3827	0.566702	1.44284	1.70518	1.50657	0.61194
	Q99640	3	3	3	Membrane-associated tyrosine- and threonine-specific cdc2-inhibitory kinase	PKMYT1		1	3	30.398	10	4.6	7139.8	11885	2968	8120.5	9565.9	10899	3518.9	7077.4	9460.5	8740.2	7334.5	11532	3129.9	7904.4	11318	10745	3718.6	7548.8	10021	8633.7	1	1.66461	0.415698	1.13736	1.3398	1.52651	0.492857	0.99126	1.32504	1.22415	1	1.5723	0.426737	1.0777	1.54312	1.46499	0.507001
	Q96NW4	3	3	3	Ankyrin repeat domain-containing protein 27	ANKRD27		1	3	6.3592	3.5	2.5	16298	27520	11635	30680	30400	26540	13376	23955	28508	19237	1996.7	3328.8	1592.2	2970.2	4541.5	3206.8	1479.2	2525.5	3516	2124.9	1	1.68855	0.713891	1.88244	1.86526	1.62842	0.820714	1.46981	1.74917	1.18033	1	1.66715	0.797416	1.48755	2.2745	1.60605	0.740822
	Q9BUE0	2	2	2	Mediator of RNA polymerase II transcription subunit 18	MED18		1	2	2.8758	7.2	3.4	9835.5	12168	5951.2	13786	16172	12477	6952.9	12807	14488	11597	4363.5	5408.8	3035.2	5127.2	7277.8	4933.5	3282.1	6740.6	6288.8	5385.6	1	1.23715	0.605073	1.40166	1.64425	1.26857	0.706919	1.30212	1.47303	1.1791	1	1.23956	0.695588	1.17502	1.66788	1.13063	0.752171
	Q7Z7F0	3	3	3	UPF0469 protein KIAA0907	KIAA0907		1	3	5.7527	3.6	5.4	6501	10316	3385.8	10070	7399.6	11246	4279.6	8158	8497.6	8396.3	7179	10598	3504	9842	7612.9	11532	4348.3	8006.1	9305	8868.5	1	1.58683	0.520812	1.54899	1.13822	1.72989	0.658299	1.25488	1.30712	1.29154	1	1.47625	0.48809	1.37094	1.06044	1.60635	0.605697
	Q96HD1	2	2	2	Cysteine-rich with EGF-like domain protein 1	CRELD1		1	2	4.1165	4.5	2.6	13457	22314	10791	27320	41977	23904	12202	23841	33218	17603	1928.3	2475.2	1122	3763.6	4082	2790.1	1953.8	3708.5	4791.7	2767.7	1	1.65817	0.801887	2.03017	3.11934	1.77632	0.90674	1.77164	2.46846	1.30809	1	1.28362	0.58186	1.95177	2.11689	1.44692	1.01322
	O00124	3	3	3	UBX domain-containing protein 8	UBXN8		1	3	68.278	9.6	9.3	4775.7	6824	2665	8655	7900.7	7823.8	3914.5	7292.3	8514.4	5582.5	6926.5	12786	4196.2	11800	12680	14132	4959.4	11153	13143	9522.3	1	1.4289	0.558033	1.8123	1.65435	1.63825	0.81967	1.52696	1.78286	1.16894	1	1.84595	0.605818	1.7036	1.83065	2.04028	0.716004
	Q4LDG9	2	2	2	Dynein light chain 1, axonemal	DNAL1		1	2	1.6597	7.9	4.7	12808	15260	5540.6	17659	15735	17751	7114.1	14636	15899	15373	4264.7	5747.3	1456.1	5520.8	4808.9	6405.6	2514.8	5192.8	6076.4	5717.3	1	1.19144	0.432589	1.37875	1.22853	1.38593	0.555442	1.14272	1.24133	1.20027	1	1.34764	0.341431	1.29453	1.12761	1.502	0.589678
	Q96GF1	2	2	2	E3 ubiquitin-protein ligase RNF185	RNF185		1	2	2.3304	3.6	8.3	6244	8733.2	2254.7	10276	8187.2	9066.6	4419	8319.8	10188	5931	7161.2	11143	3014.7	13475	10257	11358	4645.5	9714.1	12891	8209.2	1	1.39865	0.361099	1.64574	1.31121	1.45205	0.707719	1.33245	1.63165	0.949872	1	1.55602	0.420977	1.88167	1.4323	1.58605	0.648704
	Q969K3	2	2	2	E3 ubiquitin-protein ligase RNF34	RNF34		1	2	6.1024	1.9	5.6	4073.4	6947.2	2847.6	6153.6	7412	7238.6	3545.5	5801.2	6970.8	5944.3	8701.7	13944	5767.8	12681	13632	13393	6349.9	11539	14888	9817.6	1	1.7055	0.699072	1.51068	1.81961	1.77704	0.870403	1.42417	1.7113	1.4593	1	1.60245	0.662836	1.4573	1.56659	1.53912	0.729731
	Q92521	4	3	3	GPI mannosyltransferase 3	PIGB		1	4	4.0538	4.7	4.3	9202.8	12263	4380.9	14184	14958	13286	5696.2	11709	13920	11607	4972.4	6523	2421.1	7415.1	7892.4	7572.1	3145.1	6021	7150.5	5733	1	1.33253	0.47604	1.54127	1.62537	1.44369	0.618964	1.27233	1.51258	1.26125	1	1.31184	0.486908	1.49125	1.58724	1.52283	0.632511
	Q9NX05	4	2	2	Constitutive coactivator of PPAR-gamma-like protein 2	FAM120C		1	4	21.136	4.7	2.8	6968.2	8516.4	4041.8	10084	10080	8573.7	4532.4	9355.9	9528.3	7504.3	6698.2	8952.9	4496.9	10134	9672.2	9146.5	4587.3	8227	10328	7139.5	1	1.22218	0.580035	1.44715	1.44657	1.2304	0.650441	1.34266	1.3674	1.07694	1	1.33661	0.671359	1.51294	1.444	1.36552	0.684856
	Q9H1U4	2	2	2	Multiple epidermal growth factor-like domains protein 9	MEGF9		1	2	10.732	3.8	3.8	6499.4	10054	4434.8	11354	11345	11609	5733.5	9006	10965	9104.2	5295.7	8414	3778.3	9337.6	8092	8434.9	4610.5	7364.6	8680.9	6501.4	1	1.54691	0.68234	1.74693	1.74555	1.78616	0.882158	1.38567	1.68708	1.40078	1	1.58884	0.713466	1.76324	1.52803	1.59278	0.870612
	Q15072	4	2	2	Zinc finger protein OZF	ZNF146		1	4	4.6584	14	11	9338.4	15672	3768.9	12066	11552	16304	6582.8	10999	11235	11582	4304.7	7341	2422.7	8112.1	6771.8	9556.1	3431	6414.6	7862.7	5693.2	1	1.67823	0.403592	1.29208	1.23704	1.74591	0.704917	1.17782	1.2031	1.24026	1	1.70535	0.562803	1.88448	1.57312	2.21992	0.797036
	Q9NXG6	3	3	3	Transmembrane prolyl 4-hydroxylase	P4HTM		1	3	8.6881	4.6	2	1750.6	3053.1	1853.1	3756.1	4175.7	3445.4	1945.6	2766.7	3828.8	2649.5	17613	25294	10866	25756	30888	24733	12507	23088	31482	18880	1	1.74403	1.05855	2.14561	2.3853	1.96813	1.11139	1.58043	2.18714	1.51348	1	1.4361	0.616931	1.46233	1.7537	1.40425	0.7101
	Q96EP0	3	3	3	E3 ubiquitin-protein ligase RNF31	RNF31		1	3	4.1493	0.7	2.9	5408.7	7742.2	3318.6	7858.5	8015.2	7458.6	3526.6	6921.7	8003.7	5858.9	7451.6	12699	4808.3	10094	12307	14389	5825.2	10911	12553	10512	1	1.43143	0.613567	1.45294	1.48191	1.379	0.652024	1.27973	1.47978	1.08324	1	1.7042	0.645271	1.35461	1.65159	1.93099	0.781738
	P47974	3	3	3	Zinc finger protein 36, C3H1 type-like 2	ZFP36L2		1	3	6.4002	4.9	5.1	6447.5	9019.8	3747.5	9247.2	9600.4	8917.3	4429	7937.9	9144.5	8075.2	6103.5	12026	4185.9	9713.4	9699.6	9242.6	5340.3	8486.1	9516.2	9972.6	1	1.39896	0.581233	1.43423	1.48901	1.38306	0.686933	1.23116	1.4183	1.25245	1	1.97034	0.68582	1.59145	1.58919	1.51431	0.874957
	Q9Y3R5	3	3	3	Protein dopey-2	DOPEY2		1	3	2.5874	1.4	0.4	5449.2	9372.4	4996.1	10053	13205	9607.7	5296.2	8388.9	11921	7415.4	5426	7540.4	4346.1	9150	11464	9196.6	4496.5	8227.3	9911.3	6662.9	1	1.71996	0.91685	1.84486	2.42329	1.76314	0.971922	1.53947	2.18766	1.36082	1	1.38968	0.800977	1.68633	2.11279	1.69491	0.828695
	Q6P4A7	4	4	4	Sideroflexin-4	SFXN4		1	4	11.583	11.6	9.8	5195.6	7233.4	3227.6	7094.5	8442.3	8211	3657.3	6640.7	7787.3	6357	6501.3	11336	6259.3	12645	14183	11074	6604.3	10477	12030	9999.7	1	1.39222	0.621218	1.36548	1.62489	1.58038	0.703923	1.27814	1.49883	1.22354	1	1.74365	0.962777	1.945	2.18156	1.70335	1.01584
	Q9H3R2	3	3	3	Mucin-13	MUC13		1	3	12.503	2.7	5.7	3726.3	5927.9	3400	6241.8	8879.8	5663.3	4035.2	5590.2	8664.9	4450.6	8114.9	13337	5343	14739	15219	13224	7550.4	11894	16979	10617	1	1.59083	0.912433	1.67507	2.38301	1.51982	1.0829	1.5002	2.32534	1.19438	1	1.64352	0.658418	1.81629	1.87544	1.62959	0.930437
	Q8WUA7;Q9NU19	5;1	5;1	5;1	TBC1 domain family member 22A	TBC1D22A		2	5	55.426	10.1	10.1	4807.4	6712.3	4647.9	7079.3	8425.5	6616	3974.6	6373	8523.1	6492.7	7904.1	11381	5927.7	11838	13914	12189	6123.8	9863	12007	8907.9	1	1.39624	0.966822	1.47258	1.75261	1.37621	0.826767	1.32566	1.77291	1.35056	1	1.43989	0.749953	1.4977	1.76035	1.54211	0.774762
	Q70CQ3	2	2	2	Ubiquitin carboxyl-terminal hydrolase 30	USP30		1	2	4.4584	1.7	5.4	4342.6	4778.9	1917.8	6591.7	7187.4	5901.9	2915.9	4818.7	6378.8	4164.4	10500	14958	7654.2	16694	18961	16022	7934.1	13955	17582	12255	1	1.10047	0.441625	1.51792	1.65509	1.35907	0.671464	1.10963	1.46889	0.958965	1	1.42457	0.728971	1.5899	1.80581	1.5259	0.755629
	Q96A73	2	2	2	Putative monooxygenase p33MONOX	KIAA1191		1	2	5.5544	2.3	6.2	4823.1	7008.1	3026.2	6551.7	9231.3	7171.6	3773.1	6157.9	8976.7	6305.1	8543.6	11588	5050.2	13165	14144	12101	6310.4	10471	14296	9762.8	1	1.45303	0.627439	1.3584	1.91398	1.48693	0.782298	1.27675	1.86119	1.30727	1	1.35634	0.591109	1.54092	1.65551	1.41638	0.738611
	Q92613	3	3	3	Protein Jade-3	JADE3		1	3	3.1345	2.8	1.2	7012.5	10779	4306.9	10513	12110	10563	4752.1	9302.1	12016	8540.7	6494.4	9161.3	3703.2	7946.3	10269	8872.2	3991.2	7442.3	9773.4	6789.6	1	1.53711	0.614175	1.49918	1.72692	1.50631	0.677661	1.3265	1.71351	1.21793	1	1.41065	0.570214	1.22356	1.58121	1.36613	0.61456
	P33552	2	1	1	Cyclin-dependent kinases regulatory subunit 2	CKS2		1	2	4.3366	20.3	20.3	9995.6	16584	3824.8	10735	10757	18121	4455.6	8899.8	9893.1	11535	6344.4	10801	2083.1	7586.2	7389.2	11542	3661.3	6014.1	5722	9481.4	1	1.65913	0.382648	1.07397	1.07617	1.8129	0.445756	0.890372	0.989745	1.15401	1	1.70245	0.328337	1.19573	1.16468	1.81924	0.577092
	P55283	5	3	3	Cadherin-4	CDH4		1	5	3.2321	2.6	2	5999.7	8553.4	2692.9	10101	13499	9725.3	2877.4	7951.5	12458	6694.5	6129.2	10580	4431.8	11103	15933	11943	3653.4	9077	13655	7051.4	1	1.42564	0.448839	1.68358	2.24995	1.62096	0.479591	1.32532	2.07644	1.11581	1	1.72616	0.723063	1.81149	2.59952	1.94854	0.596065
	Q6PIJ6	4	4	4	F-box only protein 38	FBXO38		1	4	81.612	2.4	4.4	3409.6	4825.2	2011.2	5636.4	4611.2	4427.8	2900	4727.7	4881.9	3954.1	13154	17506	8810.5	19827	17911	19458	10682	17849	17835	14987	1	1.41518	0.589864	1.6531	1.35242	1.29863	0.85054	1.38658	1.43181	1.1597	1	1.33085	0.669796	1.5073	1.36164	1.47925	0.812072
	Q9UHL4	5	5	5	Dipeptidyl peptidase 2	DPP7		1	5	11.808	6.5	12	2671.2	3674.2	2324.9	4492.3	5081.5	3573.4	2571.5	3326.8	4995.2	3044.7	13824	20272	9796.8	22320	26202	19148	12050	20393	25605	16501	1	1.37549	0.870358	1.68175	1.90233	1.33775	0.962676	1.24543	1.87002	1.13982	1	1.46644	0.708681	1.61458	1.8954	1.38513	0.871672
	Q5VWJ9	3	3	3	Sorting nexin-30	SNX30		1	3	5.2385	4.3	4.8	2708.4	5759.1	1706.1	4172.9	4804.5	4667.1	2364.8	3771.3	4456.3	3431.7	13695	18463	9149	21254	23972	20749	10635	18854	23812	19725	1	2.12638	0.629929	1.54073	1.77393	1.72319	0.873135	1.39245	1.64536	1.26706	1	1.34816	0.668054	1.55195	1.75042	1.51508	0.776561
	Q8WV44	3	3	3	E3 ubiquitin-protein ligase TRIM41	TRIM41		1	3	8.8321	6.2	3.8	7853.4	11923	5815.4	11787	12533	12666	6044	10233	12554	9538	5226.2	7313.4	3956.4	8158.7	8437.4	8193.7	3746.1	6540.1	7696.7	6453.3	1	1.5182	0.740495	1.50088	1.59587	1.6128	0.769603	1.303	1.59854	1.21451	1	1.39937	0.757032	1.56112	1.61444	1.56781	0.716792
	Q9BRD0	4	4	4	BUD13 homolog	BUD13		1	4	6.7545	3.6	4.5	4745.9	6169.7	2052.3	6108	6069.3	6782.6	2866.1	4856.6	6849.6	6023.2	10697	15241	6279.8	14391	16555	15746	7880	12860	17204	13522	1	1.30001	0.432436	1.28701	1.27885	1.42915	0.603911	1.02333	1.44327	1.26914	1	1.42479	0.587062	1.34533	1.54763	1.472	0.736655
	Q12791	3	3	3	Calcium-activated potassium channel subunit alpha-1	KCNMA1		1	3	9.2404	1	1.8	3079.6	4910.8	1976.4	5897	7791.3	5574.2	2513.2	6028.2	6635	4237.8	10658	17712	5183.7	17435	20419	18033	7397.1	14734	20595	17250	1	1.59462	0.641772	1.91486	2.52997	1.81004	0.81608	1.95746	2.1545	1.37609	1	1.66185	0.486367	1.63586	1.91584	1.69197	0.694042
	P56377	3	2	2	AP-1 complex subunit sigma-2	AP1S2		1	3	7.3617	10.2	14.6	9335.2	13082	4396.4	15215	16452	14819	6582.9	12665	15542	11424	3370.9	6449.9	3363.8	6325.9	7700.7	7417.1	3788.7	6550.8	7054	6252.3	1	1.40136	0.470949	1.62985	1.76236	1.58743	0.70517	1.35669	1.66488	1.22376	1	1.91341	0.997894	1.87662	2.28446	2.20033	1.12394
	Q9ULR3	2	2	2	Protein phosphatase 1H	PPM1H		1	2	2.6242	1.9	3.5	2528.8	3272.1	1999.3	3597	4103.7	3635	1622.2	3456.6	3767.6	2917.6	14791	21963	11649	26208	27960	25283	14628	24252	27496	23100	1	1.29393	0.790612	1.42241	1.62279	1.43744	0.64149	1.36689	1.48988	1.15375	1	1.48489	0.787574	1.77189	1.89034	1.70935	0.98898
	P15336	5	2	2	Cyclic AMP-dependent transcription factor ATF-2	ATF2		1	5	5.8121	11.3	11.3	10698	14770	6671.1	16583	18821	15758	7545.4	14676	17523	14015	3799.6	5562.4	2594.6	6504.1	5799.3	5550.6	2975.2	5588.2	6463.7	5027.4	1	1.38063	0.623584	1.5501	1.7593	1.47299	0.705309	1.37185	1.63797	1.31006	1	1.46394	0.682861	1.71179	1.52629	1.46084	0.78303
	Q8TDB4	2	2	2	Protein MGARP	MGARP		1	2	23.575	3.3	16.7	8560.4	11886	10233	15064	16038	12322	11290	12894	15115	9310.2	4138.6	5138.2	4080	6479.9	6874.7	5405.5	4789.4	5547.9	6552.6	4316.7	1	1.38849	1.19539	1.75973	1.87351	1.43942	1.31886	1.50624	1.76569	1.08759	1	1.24153	0.985841	1.56572	1.66112	1.30612	1.15725
	P15514	2	2	2	Amphiregulin	AREG		1	2	4.5976	7.9	3.6	13420	20595	6024.8	19968	17489	20479	7487.5	16742	18271	15257	4692.2	6622.1	1271.8	7339.6	3671.4	7203.4	2250.6	5863.2	4447.4	5433.4	1	1.53465	0.448942	1.48793	1.3032	1.52601	0.557936	1.24754	1.36148	1.13689	1	1.4113	0.271046	1.56421	0.782447	1.53519	0.479647
	A5PLN9	2	2	2	Trafficking protein particle complex subunit 13	TRAPPC13		1	2	1.7978	2.2	4.1	5590.5	8439.4	5364.9	8369.6	9349	9136.9	5097.4	7880.8	13921	7107	7125.5	10031	4571.8	9617.7	10690	9834.7	5303.6	9786.7	10277	8088.6	1	1.5096	0.959646	1.49711	1.6723	1.63436	0.911797	1.40968	2.49012	1.27126	1	1.40776	0.641611	1.34976	1.50025	1.38021	0.744313
	Q9H2V7	2	2	2	Protein spinster homolog 1	SPNS1		1	2	76.069	6.1	2.7	10577	17495	6757	17164	16975	18230	8439.8	15390	17317	13507	3962.1	6690.6	2496.8	5996.9	6042.4	6178	2656.2	4708.5	6538.4	4347.2	1	1.65406	0.638839	1.62277	1.6049	1.72355	0.797939	1.45504	1.63723	1.27702	1	1.68865	0.630171	1.51357	1.52505	1.55927	0.670402
	P62834	8	2	2	Ras-related protein Rap-1A	RAP1A		1	8	23.318	29.3	37.5	9454.9	8984.8	1544.1	13734	7496.5	9019.2	4538.8	8399.1	7261.3	10380	10009	11174	2203.7	15469	10100	11878	5740.5	10580	11088	11358	1	0.95028	0.163312	1.45258	0.792869	0.953918	0.480047	0.888333	0.767993	1.09784	1	1.1164	0.220172	1.54551	1.00909	1.18673	0.573534
	Q9BWE0	2	2	2	Replication initiator 1	REPIN1		1	2	16.514	5.5	2.8	10677	16910	6676.2	15624	15700	20888	7244	15743	18115	12723	3748.8	6359.3	2863	6349.7	5432.8	6973	3260	5068.5	6024.3	4913.7	1	1.58378	0.625288	1.46333	1.47045	1.95635	0.678468	1.47448	1.69664	1.19163	1	1.69636	0.763711	1.6938	1.44921	1.86006	0.869612
	Q99500	2	2	2	Sphingosine 1-phosphate receptor 3	S1PR3		1	2	5.1758	6.3	6.3	7274.5	9594.9	4455.2	11405	12100	10383	6192.2	9241.5	11340	8260	6719.6	7863.4	3423.3	9831.8	10473	9220.5	5131.3	8458.1	10612	6991.7	1	1.31898	0.612441	1.56781	1.66334	1.42731	0.85122	1.2704	1.55887	1.13547	1	1.17022	0.50945	1.46315	1.55857	1.37218	0.763632
	Q8N1S5	3	3	3	Zinc transporter ZIP11	SLC39A11		1	3	5.3883	10.5	2.6	15502	21481	10655	24509	26275	22968	11090	22176	25097	19771	2514.2	3349.2	2206.5	4661.1	4937.4	3963	2088.5	4462.5	4666.9	3127	1	1.38569	0.687331	1.58102	1.69494	1.48162	0.715392	1.43053	1.61895	1.27538	1	1.33211	0.877615	1.85391	1.96381	1.57625	0.830682
	O76041	2	1	1	Nebulette	NEBL		1	2	6.4784	1.8	1.8	7493.7	8767.1	4017.6	11386	13694	9108.6	4551.8	9327	14642	8516.1	6448.4	8614.4	3470.3	10334	11334	8347.2	4072.2	9742.2	13144	7788.7	1	1.16993	0.53613	1.51941	1.8274	1.2155	0.607417	1.24465	1.95391	1.13643	1	1.3359	0.538165	1.60257	1.75765	1.29446	0.631505
	Q8N697	4	4	4	Solute carrier family 15 member 4	SLC15A4		1	4	2.4605	2.8	2.6	21229	28245	13250	29544	28085	29291	14553	24452	28527	23186	2418	3521.9	1567.5	3819.8	4373	3833.1	1440.9	2917	3381.8	2873.1	1	1.33049	0.624146	1.39168	1.32295	1.37976	0.685525	1.15182	1.34378	1.09219	1	1.45653	0.648263	1.57974	1.80852	1.58524	0.595906
	Q9BRA0	3	3	3	N-alpha-acetyltransferase 38, NatC auxiliary subunit	NAA38		1	3	5.9863	22.4	15.2	22634	31194	13379	31847	35317	33520	18592	30588	32688	26694	2036.7	2897.6	1443.6	2755.5	3767.8	3436	1799.8	2669.1	2751	2343.5	1	1.37819	0.591102	1.40704	1.56035	1.48096	0.821419	1.35142	1.4442	1.17938	1	1.42269	0.708794	1.35292	1.84995	1.68704	0.883684
	Q8NF50	2	1	1	Dedicator of cytokinesis protein 8	DOCK8		1	2	1.6144	1.3	0.4	6759.4	9789	2854.9	8923.9	12110	8692.8	3676.9	9451.3	9268.7	8907.9	8337.7	10958	4441.9	9767.7	14038	10944	5143.8	10685	10517	9730.1	1	1.44821	0.42236	1.32022	1.79158	1.28603	0.543968	1.39825	1.37123	1.31785	1	1.31427	0.532749	1.17151	1.68368	1.31259	0.616933
	P17707	4	4	4	S-adenosylmethionine decarboxylase proenzyme;S-adenosylmethionine decarboxylase alpha chain;S-adenosylmethionine decarboxylase beta chain	AMD1		1	4	17.257	5.7	9.6	3104.2	3787.3	997.55	3435.7	2782.8	3803	1111.6	2975	3380.2	2890.8	24729	31816	17672	29020	31434	33101	13858	25714	27865	30492	1	1.22006	0.321355	1.10679	0.896463	1.22511	0.358095	0.958379	1.08891	0.931254	1	1.28659	0.714627	1.17352	1.27114	1.33855	0.560395
	Q99959	6	6	6	Plakophilin-2	PKP2		1	6	8.4931	3.1	6.4	2421.2	3791.9	2261.8	3749	4942.5	4522.4	1918.1	3601.7	5071.3	3166.2	17164	20866	12168	22737	28039	24108	13360	20847	27465	18025	1	1.56612	0.934165	1.54841	2.04134	1.86783	0.79221	1.48757	2.09454	1.3077	1	1.21568	0.708926	1.32469	1.63359	1.40457	0.778373
	Q9HA92	2	1	1	Radical S-adenosyl methionine domain-containing protein 1, mitochondrial	RSAD1		1	2	1.7569	3.2	1.8	9626.5	12050	5752.7	14680	13411	13718	6980.5	12322	11947	11889	5340.8	6808.5	3357.1	8831	7596.5	8032.2	4137.1	6657.3	7597.5	5912.8	1	1.25175	0.59759	1.52496	1.39313	1.42502	0.725134	1.28001	1.24105	1.23503	1	1.27481	0.628576	1.6535	1.42235	1.50393	0.774622
	O60344	3	3	3	Endothelin-converting enzyme 2;Methyltransferase-like region;Endothelin-converting enzyme 2 region	ECE2		1	3	6.2667	1.4	1.8	7327.1	9919.3	4619.7	10535	10667	11455	4924.1	8265.2	9501.3	8441.4	7124.5	10445	4575.3	10825	10716	10258	4880.8	8980.9	9478.8	7891.2	1	1.35378	0.630495	1.43781	1.45583	1.56337	0.672039	1.12803	1.29673	1.15208	1	1.46607	0.642192	1.5194	1.50411	1.43982	0.685073
	P11362;P22607	3;1	3;1	3;1	Fibroblast growth factor receptor 1	FGFR1		2	3	6.3278	2.8	4.1	9625.7	12950	5857.7	14541	15242	15845	6323.6	12323	14170	13745	5490.6	8467.7	2659.7	7282.3	7578.4	8338	2965.5	6142.8	7834.4	6232.5	1	1.34536	0.608548	1.51064	1.58347	1.64611	0.65695	1.28022	1.4721	1.42795	1	1.54222	0.48441	1.32632	1.38025	1.5186	0.540105
	Q7Z2K8	5	5	5	G protein-regulated inducer of neurite outgrowth 1	GPRIN1		1	5	3.388	2.7	4.4	4292.2	6320.2	2817.7	6120.2	8277.9	6551.4	2955.3	5957.1	7342	5010.5	10028	15279	5790.4	15578	19790	16599	7899.3	14144	18952	12652	1	1.47248	0.65647	1.42589	1.92859	1.52635	0.688528	1.38789	1.71054	1.16735	1	1.52363	0.577423	1.55345	1.97347	1.65527	0.787724
	Q14686	4	4	4	Nuclear receptor coactivator 6	NCOA6		1	4	8.9389	1.3	1.7	6205.3	8594.2	3268.7	8132.7	6875.7	8602	4021.1	7656	7555.6	8069.5	9125.4	11554	5487.4	13474	11813	13681	5920.3	11933	11812	12221	1	1.38498	0.526759	1.31061	1.10804	1.38623	0.648011	1.23378	1.2176	1.30042	1	1.26614	0.601333	1.47654	1.29452	1.49922	0.648772
	P07204	2	2	2	Thrombomodulin	THBD		1	2	66.079	6.1	1.4	8620.4	14378	4695.8	15707	14271	14405	6542.5	12659	13628	10864	4883.4	7079.1	3492.1	8338.5	8380.2	7398.6	3858.3	7059.2	8409.2	6165.8	1	1.6679	0.544731	1.82207	1.65549	1.67104	0.758956	1.46849	1.5809	1.26027	1	1.44963	0.715096	1.70752	1.71606	1.51505	0.790085
	Q96P48	3	3	3	Arf-GAP with Rho-GAP domain, ANK repeat and PH domain-containing protein 1	ARAP1		1	3	4.1155	1.6	1.4	4652.3	5630.9	4037.1	6716.3	7260.3	6366.7	3411	6231.1	7299.6	5487.7	9987.1	14845	7468.1	14912	15669	15427	8681	12055	15895	11116	1	1.21035	0.867764	1.44365	1.56058	1.36851	0.733186	1.33936	1.56903	1.17957	1	1.48642	0.747775	1.49313	1.56892	1.54469	0.869221
	Q8IZR5	3	3	3	CKLF-like MARVEL transmembrane domain-containing protein 4	CMTM4		1	3	6.0784	3.8	19.2	11033	16243	7826.3	19808	23168	19263	9334.2	17674	21668	13211	2805	4499.4	4926.1	5271.2	7238.2	5278.9	2874.3	4546.1	5098.3	4469.8	1	1.47222	0.709354	1.79534	2.09988	1.74594	0.846026	1.60192	1.96393	1.19741	1	1.60406	1.75619	1.87922	2.58046	1.88196	1.02471
	Q9NTJ4	3	3	3	Alpha-mannosidase 2C1	MAN2C1		1	3	5.0229	1.7	1	39472	36876	13896	46991	35490	38597	19279	38121	37192	48291	1586.3	2425.5	1083.2	2440.1	2835.3	2957.4	1397.6	2205.7	2454.5	1994.1	1	0.934232	0.352047	1.19049	0.899118	0.977832	0.488422	0.965773	0.942238	1.22342	1	1.52903	0.682847	1.53823	1.78737	1.86434	0.881044
	Q9BZV1	3	3	3	UBX domain-containing protein 6	UBXN6		1	3	5.2467	8.4	5.4	3416.7	5808.2	2552.9	6202.3	6349.8	6568.2	2929.6	5590.3	6124.3	4003.8	11616	17413	7167.5	18216	19727	18411	9100.1	15978	22372	13771	1	1.69994	0.747183	1.81529	1.85846	1.92238	0.857436	1.63617	1.79246	1.17183	1	1.49905	0.617037	1.56818	1.69826	1.58497	0.783411
	Q86YD1	3	3	3	Prostate tumor-overexpressed gene 1 protein	PTOV1		1	3	6.4557	7.2	4.8	10307	14388	5038.9	14696	11386	15760	6324.2	11954	12263	11468	6800.6	8172	2868.8	9422.4	7340.1	9374.2	3274.9	7055.3	6880.7	7231.7	1	1.39594	0.488881	1.42583	1.10469	1.52906	0.613583	1.15979	1.18977	1.11264	1	1.20166	0.421845	1.38552	1.07933	1.37844	0.48156
	O75143	4	4	4	Autophagy-related protein 13	ATG13		1	4	11.819	8.1	12.6	5388.8	7794.4	3830.9	8350.6	9632.2	9295.5	4157.1	6925.9	8130.1	5909	7682	11876	5930.9	14442	14537	13052	5760.4	11633	14318	10521	1	1.44641	0.7109	1.54962	1.78745	1.72497	0.771433	1.28524	1.5087	1.09653	1	1.54595	0.772052	1.87998	1.89235	1.69904	0.749857
	Q5W0B1	4	3	3	RING finger protein 219	RNF219		1	4	3.207	1.8	3.3	4521.3	5652.4	1309.3	4912	3656.9	5804.1	2063.1	3539.7	4434.9	5383.8	18538	25720	7337.2	21590	21684	27235	8512.6	20088	23567	22927	1	1.25017	0.289585	1.08641	0.808816	1.28372	0.456307	0.782894	0.98089	1.19076	1	1.38742	0.395792	1.16463	1.16971	1.46914	0.459197
	Q9Y6J9	5	5	5	TAF6-like RNA polymerase II p300/CBP-associated factor-associated factor 65 kDa subunit 6L	TAF6L		1	5	28.983	8.4	6.4	8047.1	10263	8237.1	9859.5	10943	11801	5142.4	9300.2	12099	8690.6	7017.6	8909.6	4724.6	8328.7	10267	9756.5	4512.8	8016.9	8753.3	7935.6	1	1.27537	1.02361	1.22522	1.35987	1.46649	0.639038	1.15572	1.50352	1.07997	1	1.26961	0.67325	1.18683	1.46304	1.39029	0.643069
	Q86TP1	2	2	2	Protein prune homolog	PRUNE		1	2	3.1297	1.5	2.4	7899	13065	5589.8	14435	12641	14055	5910.6	12382	13174	11799	5528.8	7350.5	3274.5	9265.1	8820	8623.9	3864.9	7643.8	8763	6727.8	1	1.65401	0.707659	1.82745	1.60033	1.77934	0.748272	1.56754	1.66781	1.49373	1	1.32949	0.592262	1.67579	1.59528	1.55981	0.699049
	Q8IVS2	2	2	2	Malonyl-CoA-acyl carrier protein transacylase, mitochondrial	MCAT		1	2	42.877	4.1	6.4	3514	4586.8	1555.7	4776.3	5463.7	4719.9	2339.8	4732.8	5310.5	3259.6	15508	20480	9068.4	24383	24341	23400	12638	20074	26051	19240	1	1.30529	0.442715	1.35922	1.55484	1.34317	0.665851	1.34684	1.51124	0.927604	1	1.32061	0.584756	1.57229	1.56958	1.5089	0.814934
	Q9ULG1	3	3	3	DNA helicase INO80	INO80		1	3	3.105	1.1	1.7	4161.7	5894.2	2327.3	6652.2	6115.5	6798.6	3147.3	5452.9	7144.2	5117.3	11925	17682	8492.8	16873	19130	17429	8249.7	15014	18427	14266	1	1.4163	0.559219	1.59843	1.46947	1.63361	0.756253	1.31026	1.71665	1.22962	1	1.48277	0.712184	1.41493	1.60419	1.46155	0.691799
	P56159	2	2	2	GDNF family receptor alpha-1	GFRA1		1	2	3.2975	4.3	2.8	14359	18249	4717	20274	18227	19011	9125.9	16374	16585	14028	4898.9	5861.2	2061.6	6370	4927.6	6949	4225.8	6077.9	5992.8	5521.3	1	1.27091	0.328505	1.41194	1.26938	1.32398	0.635553	1.14033	1.15502	0.976948	1	1.19643	0.420829	1.30029	1.00586	1.41848	0.862602
	O60269	2	2	2	G protein-regulated inducer of neurite outgrowth 2	GPRIN2		1	2	4.902	2.4	2.8	3160.1	4094.2	2112.6	4354.1	5445.1	5143.4	2363	4420.7	4430.5	4966.8	14913	23999	11414	22109	21900	23450	10981	21309	20750	19229	1	1.29559	0.668523	1.37784	1.72308	1.62761	0.747761	1.39891	1.40201	1.57172	1	1.60927	0.765372	1.48253	1.46852	1.57245	0.736337
	Q5T1C6	2	2	2	Acyl-coenzyme A thioesterase THEM4	THEM4		1	2	3.428	7.5	4.6	9639	12343	5447.9	15549	13807	13692	7001.5	13298	13491	12600	6085.4	6726.9	2566	8881.9	8925.5	7719.6	3632.9	7680.8	8572	7803.2	1	1.28053	0.565193	1.61313	1.43241	1.42048	0.726372	1.3796	1.39963	1.30719	1	1.10542	0.421665	1.45954	1.46671	1.26854	0.596986
	Q15904	4	4	3	V-type proton ATPase subunit S1	ATP6AP1		1	4	6.6825	3.4	3.2	2226.1	2948.2	1119.9	3052.9	3387.3	2782.6	1402.3	2579.3	2647.7	1935.8	27704	36637	12171	46032	36640	41963	21967	35978	42405	32087	1	1.32438	0.503077	1.37141	1.52163	1.24999	0.629936	1.15866	1.18939	0.869593	1	1.32244	0.439323	1.66157	1.32255	1.51469	0.792918
	Q01850	4	4	4	Cerebellar degeneration-related protein 2	CDR2		1	4	129.42	7.9	1.8	7831.8	12745	3815.3	12099	12602	14448	5260.7	11844	11649	11338	6318.5	10500	3113.6	9268.7	10760	11002	4452.9	8643	9708.1	6902.2	1	1.62734	0.487155	1.54486	1.60908	1.84479	0.67171	1.5123	1.4874	1.44769	1	1.66179	0.492775	1.46691	1.70294	1.74124	0.70474
	P04626;Q15303	5;1	4;0	4;0	Receptor tyrosine-protein kinase erbB-2	ERBB2		2	5	12.618	2.4	5.5	6313	7829.5	2261	8870.5	6367.2	7848.9	4107.2	7731.5	7716.5	7004	11219	14000	5144.5	17764	14361	14182	7715.5	13467	13268	12196	1	1.24022	0.35815	1.40512	1.00859	1.24329	0.650594	1.2247	1.22232	1.10946	1	1.24788	0.458552	1.58339	1.28006	1.26411	0.687717
	Q8IVH8	3	3	3	Mitogen-activated protein kinase kinase kinase kinase 3	MAP4K3		1	3	12.482	2.9	3.8	2456.4	4227.4	2161.7	3930.3	3744.4	4262.4	2386.4	3621.9	3794.1	3153.6	17210	28552	12079	26161	28359	28679	13460	23110	32690	22943	1	1.72097	0.880028	1.60002	1.52434	1.73522	0.971503	1.47447	1.54458	1.28383	1	1.65904	0.701859	1.5201	1.64782	1.66641	0.782103
	Q15390	4	4	4	Mitochondrial fission regulator 1	MTFR1		1	4	14.379	12.3	7.8	6909.6	11027	4537.7	11138	12112	11593	5695.6	9508.1	10575	8633.7	6760.8	9790.2	5149.4	10055	12058	11104	5555.7	10324	8695.5	7261.1	1	1.5959	0.656724	1.61196	1.75292	1.67781	0.824302	1.37607	1.53048	1.24952	1	1.44808	0.761655	1.48725	1.78352	1.64241	0.821752
	Q7L8W6	2	2	2	Diphthine--ammonia ligase	DPH6		1	2	11.119	10.5	3.4	8922.1	12051	5330.9	13762	10533	12691	6963.1	11342	9525.2	10092	6576.2	8522.1	4084.1	9851.7	8638.5	9704.2	5300.7	8288.5	8323.8	8407.6	1	1.35069	0.597494	1.54246	1.18055	1.42242	0.780433	1.27123	1.0676	1.13112	1	1.2959	0.621043	1.49808	1.3136	1.47565	0.806043
	Q96BW1	3	3	3	Uracil phosphoribosyltransferase homolog	UPRT		1	3	5.2448	6.5	3.2	7117.1	10949	4151.6	11454	14553	12407	5147.9	10748	13259	10535	6410.3	8921.4	4058.3	10543	10229	9618.2	4957.2	8716.3	11010	7937.6	1	1.53841	0.583327	1.60936	2.04479	1.74327	0.723314	1.51017	1.86298	1.48024	1	1.39173	0.63309	1.6447	1.59571	1.50043	0.773318
	Q96RS0	3	3	3	Trimethylguanosine synthase	TGS1		1	3	11.205	2.2	4.8	8658.1	13009	5257.9	12274	12135	12671	6282.2	10453	12164	10892	5807.6	9740.7	3807.3	9220.7	10636	9754.9	4001.2	7912.7	9770.6	7687.9	1	1.50252	0.607281	1.41763	1.40158	1.46349	0.725586	1.20731	1.40493	1.25801	1	1.67723	0.655572	1.5877	1.83139	1.67968	0.688959
	Q96KM6	4	4	4	Zinc finger protein 512B	ZNF512B		1	4	4.7414	2.8	6.7	3378.2	4670.6	2014.5	5068	5604	5344.6	3005.7	4814.2	5463.5	3573.4	15970	20641	8732.4	22875	24540	23250	10693	19709	24643	17928	1	1.38257	0.596323	1.50021	1.65887	1.58209	0.889734	1.42508	1.61728	1.05778	1	1.29249	0.5468	1.43237	1.53663	1.45585	0.669568
	O43933	4	4	4	Peroxisome biogenesis factor 1	PEX1		1	4	14.334	1.6	1.8	5457.8	7392.4	5243.7	9152.4	8993.6	7437.1	5207.4	7283	8401.7	6937.7	7834.7	12920	6717.8	13030	13575	12862	7490.9	11758	12535	10003	1	1.35447	0.960772	1.67694	1.64784	1.36266	0.954121	1.33442	1.53939	1.27115	1	1.64907	0.857442	1.66311	1.73268	1.64167	0.956118
	Q96DX5	2	2	2	Ankyrin repeat and SOCS box protein 9	ASB9		1	2	10.569	8.5	5.8	8317.5	13729	7743.3	13793	16618	12837	6925.1	11758	13929	10407	4131.4	10562	3630	8871.9	9766.2	7515.8	3829.9	7091.7	9143.6	6319	1	1.65062	0.930965	1.65831	1.99796	1.54337	0.832594	1.41365	1.67466	1.25122	1	2.55652	0.878637	2.14743	2.3639	1.81919	0.927022
	Q8NHG7	2	2	2	Small VCP/p97-interacting protein	SVIP		1	2	11.12	18.2	32.5	5453.2	7208.1	2787.6	8565.7	8798.1	8151.9	3367.5	7704.1	8932.3	7913.7	9746.3	11575	5908.1	13989	18417	15219	6064.8	12912	15358	13029	1	1.32181	0.511186	1.57077	1.61338	1.49488	0.617527	1.41277	1.63799	1.4512	1	1.18763	0.606189	1.43531	1.88964	1.56152	0.622267
	Q9HAJ7	2	2	2	Histone deacetylase complex subunit SAP30L	SAP30L		1	2	2.6076	8.7	3.8	8969.9	13843	7415.6	16790	15941	14663	7704.4	12938	15828	12492	5158.4	6804.1	3261.8	7560.4	7799.4	7786.9	4324.9	6752.2	8444.3	6286.4	1	1.54327	0.82672	1.87182	1.77717	1.63469	0.858917	1.44238	1.76457	1.39266	1	1.31903	0.632328	1.46565	1.51198	1.50956	0.838419
	Q9H7P9	4	3	3	Pleckstrin homology domain-containing family G member 2	PLEKHG2		1	4	5.6576	1.7	2.1	10438	14325	6569.5	15600	16624	16762	7539.7	15511	16906	13967	4748.1	6814.1	3479.1	7961.2	7952.1	6686.5	3516.6	6935.2	7585	5675.6	1	1.37239	0.629383	1.49454	1.59264	1.60586	0.722332	1.48601	1.61966	1.33809	1	1.43512	0.732735	1.67671	1.6748	1.40825	0.740633
	Q9BT43	2	1	1	DNA-directed RNA polymerase III subunit RPC7-like	POLR3GL		1	2	2.9323	5	7.8	6127.4	9109.2	5564.5	10520	13128	8514.9	7298.4	10680	11425	7881.4	6153.7	8478.6	5207.1	10948	11836	9590.7	7255.5	10439	11065	8227	1	1.48663	0.908134	1.71688	2.14251	1.38964	1.19111	1.74299	1.86458	1.28626	1	1.37781	0.846174	1.77909	1.9234	1.55853	1.17905
	Q6UW56	2	2	2	All-trans retinoic acid-induced differentiation factor	ATRAID		1	2	1.6988	2.6	6.1	6769.5	8543.3	2177.2	9900.5	6590.5	7678.9	4415.8	6965	7305.8	5944.4	12280	16622	4913.4	18152	13288	16045	8101.7	13623	14716	11370	1	1.26203	0.321619	1.46252	0.973558	1.13434	0.652308	1.02888	1.07922	0.878115	1	1.35358	0.400114	1.47818	1.08208	1.3066	0.659748
	Q71F23	4	4	4	Centromere protein U	CENPU		1	4	15.518	7.2	6.7	9942.6	17481	5948	16447	18582	15824	6808.4	11776	17015	12090	5689	7426.3	2118.3	7475.6	9196.4	8913	3136.1	6681	9543.1	6826.5	1	1.75819	0.598234	1.6542	1.86893	1.59154	0.684771	1.1844	1.71132	1.21598	1	1.30538	0.37235	1.31404	1.61652	1.56671	0.551257
	O95229	3	3	3	ZW10 interactor	ZWINT		1	3	5.9638	6.5	7.6	25839	35296	8626	24994	45430	38021	8173.7	22894	38014	25475	2897.7	5364.1	867.07	2970.1	6788.1	6262	963.69	2825	6060.7	3995	1	1.366	0.333836	0.967297	1.75819	1.47146	0.316332	0.886025	1.47119	0.985913	1	1.85116	0.299227	1.02499	2.34258	2.16102	0.332571
	Q96QD5	2	2	2	DEP domain-containing protein 7	DEPDC7		1	2	2.3072	1.6	2.9	5056.9	6447.6	4958.7	7537.2	9806.8	7027.2	4746.8	6701.8	10084	5847.9	8784.9	12032	7004.3	15176	17350	13019	9185.1	12295	16708	9580.4	1	1.27501	0.980581	1.49048	1.93929	1.38963	0.938678	1.32528	1.99411	1.15642	1	1.36962	0.797311	1.72751	1.97498	1.48197	1.04556
	Q8NC42	2	2	2	E3 ubiquitin-protein ligase RNF149	RNF149		1	2	10.09	2.2	3.5	11782	19118	8187.5	17342	17881	20663	8931.7	14809	16222	13824	3965.4	7128.2	4697	5612.3	6662.5	8441.2	2842.6	6282.3	5040.7	5959.6	1	1.62264	0.694916	1.47191	1.51765	1.75378	0.75808	1.25692	1.37685	1.17332	1	1.7976	1.1845	1.41532	1.68016	2.12871	0.716851
	Q8NFP9	5	4	4	Neurobeachin	NBEA		1	5	14.28	1	1.4	11309	12300	3929.7	15383	16656	13681	4006.4	11831	14787	12642	6140.1	9342	3610.8	10464	9126.3	10281	4008.5	7368.3	10668	7367.7	1	1.08763	0.347484	1.36024	1.47281	1.20974	0.354267	1.04616	1.30754	1.11787	1	1.52147	0.588069	1.70421	1.48634	1.6744	0.65284
	Q9Y243	6	3	2	RAC-gamma serine/threonine-protein kinase	AKT3		1	6	1.6748	6.9	7.1	12227	17479	7420.2	21003	19985	18895	9712.6	18739	19820	15051	3140.6	4638.1	2722.3	7000.4	7088.2	6034.3	3701.1	6616	6742.4	6042.6	1	1.42954	0.60687	1.71776	1.6345	1.54535	0.794357	1.53259	1.621	1.23096	1	1.47682	0.866809	2.229	2.25696	1.92138	1.17847
	Q9NP64	2	2	2	Nucleolar protein of 40 kDa	ZCCHC17		1	2	11.862	3.7	5.8	12172	15384	6968.4	16625	18113	16140	8390.7	13520	17989	13122	5728	7347.7	3258.5	6819.4	7892.3	6618	3530.5	6378.4	8026.8	5679	1	1.26388	0.572494	1.36584	1.48809	1.32599	0.689344	1.11075	1.4779	1.07805	1	1.28277	0.568872	1.19054	1.37785	1.15538	0.616358
	Q9NYJ8	4	4	4	TGF-beta-activated kinase 1 and MAP3K7-binding protein 2	TAB2		1	4	16.398	7.6	5.3	11470	17367	7902.3	18410	19024	18026	9851.9	16333	19872	14747	4509.2	6015.3	2801.2	7208.5	6180.4	7146.5	3411.8	5647.7	7295.2	5353.1	1	1.51412	0.688954	1.60506	1.65859	1.57158	0.858928	1.42398	1.73252	1.2857	1	1.33401	0.621219	1.59862	1.37062	1.58487	0.756631
	Q96PE2;REV__Q8WY22;REV__Q13751;Q86YS6	4;1;1;1	4;1;1;1	4;1;1;1	Rho guanine nucleotide exchange factor 17	ARHGEF17		4	4	6.0301	1.4	0.8	8134.7	13643	6144.8	13881	14916	14929	7788.7	12933	13099	10225	6462	8565.4	4079.2	8057.6	9792.7	8529.2	4739.1	7483	8681.1	6822.2	1	1.67714	0.755381	1.70639	1.83363	1.83522	0.957466	1.58986	1.61026	1.25696	1	1.3255	0.63126	1.24692	1.51543	1.3199	0.73338
	Q5T3F8	2	2	2	CSC1-like protein 2	TMEM63B		1	2	3.048	0.8	1.9	2185.9	3215.2	1844.5	3326.1	3747.9	3860.1	2316	3274.8	3993.5	3086.3	20630	28092	19250	33158	35754	29972	18978	29658	34957	21110	1	1.47088	0.843817	1.52162	1.71458	1.76591	1.05952	1.49815	1.82694	1.41191	1	1.36171	0.933107	1.60727	1.73311	1.45284	0.919922
	Q9NX18	2	2	1	Succinate dehydrogenase assembly factor 2, mitochondrial	SDHAF2		1	2	2.4687	3.6	8.4	4879.5	7944.8	2451.3	6601.8	7223.6	7521.8	3030.3	6407.2	5506	3973.1	12703	18464	7867.1	20589	23975	19800	7459.2	17770	19514	14529	1	1.6282	0.502367	1.35297	1.4804	1.54151	0.621027	1.31309	1.12839	0.814243	1	1.45351	0.61931	1.6208	1.88735	1.55869	0.5872
	Q9UPW5	5	5	4	Cytosolic carboxypeptidase 1	AGTPBP1		1	5	16.654	3.4	3.5	9585.8	13185	5423.4	14331	14242	14982	7075.2	13446	14558	11430	6188.5	9272.9	3162.8	9164.3	9527.4	9202.6	4427.1	8146.5	8960.7	7397.5	1	1.37547	0.565774	1.49502	1.48574	1.56294	0.738092	1.4027	1.5187	1.19239	1	1.49841	0.511077	1.48086	1.53953	1.48705	0.715375
	Q9BSB4	3	3	3	Autophagy-related protein 101	ATG101		1	3	7.2423	8.7	12.8	5646.3	9537.1	3938.9	11835	9636.3	10507	5051.6	8616.1	9397	7497.4	8118.5	12636	5119.1	14056	14320	13435	6700.8	11172	13813	10177	1	1.68909	0.697607	2.09606	1.70666	1.86086	0.894674	1.52597	1.66428	1.32784	1	1.55645	0.630548	1.73135	1.76387	1.65486	0.825374
	Q5VV67	2	2	2	Peroxisome proliferator-activated receptor gamma coactivator-related protein 1	PPRC1		1	2	2.1174	1.9	1.2	9653	14649	5333.3	14600	17684	16284	8118.5	14246	17657	13430	5519.3	6936.5	2980.2	7232.6	10239	7273.1	4000.3	7283.9	10018	7513.2	1	1.51756	0.552502	1.51248	1.83197	1.68694	0.841034	1.47581	1.82917	1.39128	1	1.25677	0.53996	1.31042	1.85513	1.31776	0.724784
	Q96NL8	2	2	2	Protein C8orf37	C8orf37		1	2	16.355	7.2	11.1	5019.2	6401.6	3428.6	6102	8489.2	7051.1	3533.9	6189.2	7602.2	5400.9	10963	15376	7291.8	18844	21500	19208	8675	15260	18068	14239	1	1.27542	0.683097	1.21573	1.69135	1.40483	0.704076	1.2331	1.51462	1.07605	1	1.40254	0.665128	1.71887	1.96114	1.75208	0.791298
	Q8NBK3	3	3	3	Sulfatase-modifying factor 1	SUMF1		1	3	43.429	7.2	6.7	4269.6	6910.9	3456.9	7907.9	7916.6	7954.2	3822.4	7430.5	6759.6	5453.7	9961	16452	7238.9	19402	18065	17572	8397.8	16458	16346	13448	1	1.61863	0.809654	1.85214	1.85418	1.86298	0.89526	1.74033	1.58319	1.27733	1	1.65164	0.726724	1.9478	1.81357	1.76408	0.843068
	Q969P0	2	2	2	Immunoglobulin superfamily member 8	IGSF8		1	2	5.098	2.3	5.4	3711	4783	2040.1	5300.2	5328	5253	2594.2	4753.5	5382.1	4485.6	15368	26626	7609.2	24757	26551	27804	12146	18892	31136	19044	1	1.28887	0.549744	1.42824	1.43573	1.41552	0.699057	1.28092	1.45031	1.20873	1	1.73256	0.495133	1.61094	1.72768	1.80921	0.790344
	Q9BS16	2	2	2	Centromere protein K	CENPK		1	2	1.7679	7.1	4.1	7173.5	12342	4046.9	11068	16399	13476	4074.2	9369.1	15891	9136.6	6768.2	11600	3303.9	10769	15679	12698	4416.3	9325.7	13989	8211.2	1	1.7205	0.564146	1.5429	2.28605	1.87858	0.567951	1.30607	2.21524	1.27366	1	1.7139	0.48815	1.59112	2.31657	1.87613	0.652507
	Q969F9	4	4	4	Hermansky-Pudlak syndrome 3 protein	HPS3		1	4	6.1453	2	1.7	9643.1	14470	6636.7	14941	14663	14210	8124.2	12006	14198	10935	5570.8	8147.1	3716.2	8616.4	9876.1	9248	4905.9	7355.8	8438.9	7293.7	1	1.50055	0.688233	1.5494	1.52057	1.47359	0.842488	1.24504	1.47235	1.13397	1	1.46246	0.667086	1.54671	1.77283	1.66008	0.880646
	O94782	2	2	2	Ubiquitin carboxyl-terminal hydrolase 1	USP1		1	2	2.9416	1.3	2.3	4467.1	6819.5	2141.1	6427.9	6097.3	7689.2	2062.5	5653.8	6303	6712.2	14914	22126	8294.7	20997	20947	23502	7868.9	16763	19399	18469	1	1.52661	0.479304	1.43894	1.36493	1.7213	0.461709	1.26565	1.41098	1.50259	1	1.48357	0.556169	1.40787	1.40452	1.57583	0.527618
	Q8NI77	6	5	5	Kinesin-like protein KIF18A	KIF18A		1	6	10.746	4.5	5	15327	27050	11429	18119	27634	28917	10153	18277	26180	18124	3937.1	6211	2006.7	4876.1	7303	6241.4	1989.9	4195	6244.9	3975.4	1	1.76486	0.745678	1.18216	1.80296	1.88667	0.662426	1.19247	1.7081	1.18249	1	1.57756	0.50969	1.2385	1.85492	1.58528	0.505423
	Q92581	2	2	2	Sodium/hydrogen exchanger 6	SLC9A6		1	2	8.8482	3.3	1.5	6005.7	9357.9	4273.2	10317	11044	10067	4389.1	8599.9	9512.7	7162.7	9650.6	12735	5604.2	12856	15471	13879	5755.8	12173	13183	11047	1	1.55817	0.711524	1.71787	1.83892	1.67624	0.730822	1.43196	1.58395	1.19265	1	1.31961	0.58071	1.33215	1.60311	1.43815	0.596419
	Q9NYZ3	3	3	3	G2 and S phase-expressed protein 1	GTSE1		1	3	10.447	6.2	2.8	8715.9	14727	5787.5	11730	19243	14200	5935	10077	19464	11317	6367	9212.5	3027.3	7956.4	12075	10161	3584.7	6490.5	13216	8420.2	1	1.68967	0.664016	1.34582	2.2078	1.62921	0.680939	1.15616	2.23316	1.29843	1	1.44691	0.475467	1.24963	1.8965	1.59589	0.563012
	Q9H8M7	2	2	2	Protein FAM188A	FAM188A		1	2	1.8505	1.8	3.4	8778.7	7168.5	3922.9	10381	9506.6	8490.7	5502.2	7847.7	10826	7735.8	8409.7	11646	6360.3	13646	13759	11850	7790.6	11938	14770	9947.3	1	0.816579	0.446866	1.18252	1.08292	0.967193	0.626767	0.893948	1.23321	0.881201	1	1.38483	0.756305	1.62265	1.63609	1.40909	0.926383
	P0C7T5	3	3	3	Ataxin-1-like	ATXN1L		1	3	5.6664	4.6	1.3	10616	16713	6628.4	15215	17940	16582	8200.2	14019	16431	15479	4807.5	7277	3402.4	8037.5	8530.3	8360	3814.5	6710.7	8100.8	6534.3	1	1.57432	0.624378	1.43321	1.6899	1.56198	0.772438	1.32055	1.54776	1.45808	1	1.51368	0.707728	1.67187	1.77437	1.73895	0.793448
	Q08AE8	2	2	2	Protein spire homolog 1	SPIRE1		1	2	15.161	0.9	3	47596	63433	35040	68489	71883	65008	38919	62996	77866	53538	1163.5	2239.2	760.75	2024.5	1769.7	1744.6	1103.3	1820.7	1854.7	930.69	1	1.33274	0.736196	1.43897	1.51027	1.36583	0.817695	1.32356	1.63598	1.12484	1	1.92454	0.653846	1.74001	1.52101	1.49944	0.94826
	P54198	3	3	3	Protein HIRA	HIRA		1	3	12.28	2.9	2.9	9113.4	10706	4258.4	11855	10647	12525	5808.1	9675.6	10672	8723.5	8154.8	10955	5025.7	12169	10621	11874	5998.8	10343	11276	9532.9	1	1.17475	0.467268	1.30083	1.16828	1.37435	0.637314	1.06169	1.17102	0.957217	1	1.34338	0.616287	1.49225	1.30242	1.45607	0.735616
	Q9C0H2	3	3	3	Protein tweety homolog 3	TTYH3		1	3	28.479	4.6	3.1	11067	19513	11968	21659	24312	21002	14325	17751	21675	12454	2575.8	5657.8	3208.6	6196.1	9581.4	6028.2	3928.4	6112.1	6035.2	3472.6	1	1.76317	1.08141	1.95708	2.1968	1.89771	1.29439	1.60396	1.95853	1.12533	1	2.19652	1.24567	2.40551	3.71978	2.34032	1.52512
	Q96G61;Q8NFP7	6;5	2;1	2;1	Diphosphoinositol polyphosphate phosphohydrolase 3-beta;Diphosphoinositol polyphosphate phosphohydrolase 3-alpha	NUDT11;NUDT10	;	2	6	25.318	34.8	17.7	13835	19771	8674.9	22434	22325	21916	9610.9	19228	21623	16986	4033.3	5739.6	2715.7	6539.7	6580.2	6436.1	3079.5	5613.9	7458.7	4609.2	1	1.42906	0.627026	1.62154	1.61366	1.5841	0.69468	1.38981	1.56292	1.22776	1	1.42305	0.67332	1.62143	1.63147	1.59574	0.763519
	Q14147	5	5	5	Probable ATP-dependent RNA helicase DHX34	DHX34		1	5	15.674	2.4	4.6	4623	7238.2	3310	8400.7	8596.3	7282.2	3412.3	6448.9	7263	5472.9	11038	18227	7365.3	17800	17410	19667	10709	17043	16495	13930	1	1.56569	0.715985	1.81715	1.85946	1.57521	0.738114	1.39496	1.57106	1.18384	1	1.6513	0.667268	1.61261	1.57728	1.78175	0.970194
	P27540	5	5	5	Aryl hydrocarbon receptor nuclear translocator	ARNT		1	5	26.434	3.9	7.5	6982.8	9341.8	3693.9	8999.5	9944.6	9718.7	3995.7	7904.4	8331.2	7062.3	10812	15266	4914.2	13923	15211	16050	7400.8	13240	15052	12943	1	1.33783	0.529	1.28881	1.42416	1.39181	0.57222	1.13198	1.1931	1.01139	1	1.41195	0.454514	1.28774	1.40686	1.48446	0.684499
	O95613	5	5	5	Pericentrin	PCNT		1	5	13.299	0.3	1.3	3939	6335.6	2239.7	5428.4	6744	6878.1	2473.1	4948.3	6320.7	5669.8	11093	19343	22258	19635	20368	21329	16697	17478	20913	13729	1	1.60843	0.568596	1.37812	1.71211	1.74615	0.62785	1.25623	1.60465	1.4394	1	1.74371	2.00649	1.77004	1.83611	1.92274	1.50518
	O15040	3	3	3	Tectonin beta-propeller repeat-containing protein 2	TECPR2		1	3	2.25	1.1	1.2	15403	17356	10103	19756	18622	18865	10886	16918	18193	15931	3780.8	6736.6	3111.1	7261.7	7190.1	6703.1	3726.9	5491.3	7696.6	4908	1	1.12679	0.655911	1.28261	1.20899	1.22476	0.706745	1.09836	1.18113	1.03428	1	1.78179	0.822868	1.92068	1.90174	1.77293	0.985744
	P00749	3	3	3	Urokinase-type plasminogen activator;Urokinase-type plasminogen activator long chain A;Urokinase-type plasminogen activator short chain A;Urokinase-type plasminogen activator chain B	PLAU		1	3	9.3549	8.4	5.8	12448	17480	6262.2	22177	22792	18528	8790.5	19426	21986	14461	4210.3	5718.9	2839.5	8781.8	9234	6166.6	2920.8	6720.6	8355.6	5574.8	1	1.40424	0.503069	1.78157	1.83098	1.48843	0.706178	1.56057	1.76623	1.16171	1	1.35831	0.674417	2.08579	2.19319	1.46465	0.693727
	Q9NQ92	4	4	4	Coordinator of PRMT5 and differentiation stimulator	COPRS		1	4	30.663	13.6	27.7	3132.4	7116	3752	5908.6	7640.2	7384	3768.8	4985.8	5613.4	4302.8	12470	20381	10339	19628	22102	22713	12486	17553	21052	15384	1	2.27174	1.1978	1.88629	2.43909	2.3573	1.20317	1.59169	1.79204	1.37364	1	1.6344	0.82911	1.57402	1.77241	1.82141	1.00128
	Q4ADV7	3	3	3	RAB6A-GEF complex partner protein 1	RIC1		1	3	2.0948	1.2	0.6	35490	37210	18644	41497	36806	39460	22092	35554	39045	36680	2059	2972.6	1829.5	2909.6	3245.1	3107.2	1661.4	2580.8	3690.3	2723.5	1	1.04846	0.525331	1.16926	1.03708	1.11186	0.622485	1.0018	1.10017	1.03353	1	1.44371	0.888538	1.41311	1.57606	1.50908	0.806897
	P08048;P17010	3;3	3;3	3;3	Zinc finger Y-chromosomal protein;Zinc finger X-chromosomal protein	ZFY;ZFX	;	2	3	2.9144	1	3.4	5381	7887.1	3328.8	7960.9	8158.3	8017.7	3967.7	7248.4	7684.2	5896.1	12433	15994	7445.5	17308	18431	17166	8296.2	16290	16597	13849	1	1.46573	0.618621	1.47945	1.51613	1.49	0.737354	1.34704	1.42802	1.09573	1	1.28642	0.59885	1.3921	1.48243	1.38068	0.667273
	B4DXR9;Q8TB69;Q8IYB9	5;4;3	2;2;2	1;1;1	Zinc finger protein 732;Zinc finger protein 519;Zinc finger protein 595	ZNF732;ZNF519;ZNF595	;;	3	5	2.4122	5.3	12.1	7656	8073.3	2898.4	7884.5	8166.4	8827	3459.6	6074.8	8559.1	7649.7	13160	17206	5706.5	15728	15998	18255	8490	14918	16152	14308	1	1.05451	0.378579	1.02985	1.06667	1.15295	0.451881	0.793469	1.11796	0.999177	1	1.30745	0.433625	1.19514	1.21565	1.38716	0.645137
	Q5TC84	3	3	3	Opioid growth factor receptor-like protein 1	OGFRL1		1	3	4.2688	1.8	6.2	7452.6	11625	5381.6	12172	12886	11099	6232.6	10519	11376	9084.1	6975.7	10669	5647	11152	13540	11644	6615.7	9601.6	11129	8556.6	1	1.55986	0.72211	1.63326	1.72906	1.48928	0.836299	1.41145	1.52645	1.21892	1	1.52945	0.809524	1.59869	1.94102	1.66922	0.948392
	Q9Y2H2	4	4	4	Phosphatidylinositide phosphatase SAC2	INPP5F		1	4	15.791	2.6	2.6	6979.3	9359.2	5514.4	10314	11969	10816	4954.6	9052	13711	8241	8819.2	12674	3769.4	12685	12697	13252	6545.6	12235	14440	9894.1	1	1.34099	0.790108	1.4778	1.71493	1.54973	0.709899	1.29698	1.96452	1.18078	1	1.43709	0.427408	1.43834	1.4397	1.50263	0.742199
	O76070	2	2	2	Gamma-synuclein	SNCG		1	2	9.4099	13.4	12.6	7306.5	9782.9	5984.1	11732	12820	10539	4875.3	9033.6	12039	9706.8	7404	9550.1	7249.6	11896	14142	11020	5686.6	10972	12397	10221	1	1.33893	0.81901	1.60569	1.7546	1.44241	0.667255	1.23638	1.64771	1.32852	1	1.28986	0.979146	1.6067	1.91005	1.48838	0.768044
	P14543;O43182	2;1	2;1	2;1	Nidogen-1;Rho GTPase-activating protein 6	NID1;ARHGAP6	;	2	2	1.5358	0.5	1.3	7107.5	8375.5	4331.6	9466.3	10131	9866.9	4322.3	7742.6	11356	9013.5	9686.4	13059	5254.6	13758	15150	14663	6826.8	12180	15084	12552	1	1.1784	0.609441	1.33187	1.4254	1.38824	0.608132	1.08936	1.59775	1.26817	1	1.34818	0.542472	1.42034	1.56405	1.51377	0.704782
	P78364	3	3	3	Polyhomeotic-like protein 1	PHC1		1	3	17.769	4.4	4.4	8115.4	11392	5371.7	11821	14206	11939	7033.2	10994	14105	8970.7	6787.1	10361	4360.6	10596	12961	11398	6289.6	9018.4	12977	8165.9	1	1.40375	0.661914	1.45661	1.7505	1.47115	0.866649	1.35471	1.73805	1.10539	1	1.52657	0.642484	1.5612	1.90965	1.67936	0.926699
	Q9BXS9	2	2	2	Solute carrier family 26 member 6	SLC26A6		1	2	3.809	1.2	2.2	6866.6	12147	5919.6	11155	12704	12279	6807	10609	12288	9105.2	6108	8991	13063	10196	11087	9963	7969.6	8097.4	11752	7017.6	1	1.769	0.862086	1.62453	1.85012	1.78822	0.99132	1.54502	1.78953	1.32601	1	1.472	2.13867	1.66929	1.81516	1.63114	1.30478
	O95772	3	3	3	MLN64 N-terminal domain homolog	STARD3NL		1	3	6.4792	12	7.7	17436	23691	11111	26461	30977	27621	12779	23362	30900	20506	3085.8	4489.1	2436.5	5436.9	5851	5023.7	2602.7	5153.2	5450.8	3994	1	1.35874	0.637245	1.51761	1.77661	1.58414	0.732909	1.33987	1.7722	1.17607	1	1.45476	0.789585	1.76191	1.8961	1.62801	0.843444
	Q4U2R6	2	2	2	39S ribosomal protein L51, mitochondrial	MRPL51		1	2	5.4624	14.1	9.4	13551	16962	3092.2	18389	15097	17737	7611	14778	17833	14974	8250.4	10107	1191.6	11350	7706.3	10048	3877.1	8494.9	12089	8881.4	1	1.25172	0.22819	1.35702	1.11409	1.30891	0.561656	1.09055	1.31599	1.10501	1	1.22503	0.144429	1.37569	0.934052	1.21788	0.469929
	Q9P2D8	2	2	2	Protein unc-79 homolog	UNC79		1	2	2.1593	0.6	0.3	13738	21392	10756	23251	24112	21457	11662	17578	24454	17157	3355.4	6220.6	2837.6	5919.1	7094.1	6384.9	4033.2	5199.2	6680.5	4496.3	1	1.55714	0.782938	1.69246	1.75513	1.56187	0.848886	1.27952	1.78003	1.24887	1	1.85391	0.845682	1.76405	2.11423	1.90287	1.202
	Q9UKU7	2	2	2	Isobutyryl-CoA dehydrogenase, mitochondrial	ACAD8		1	2	3.4432	4.6	2.4	10726	16597	8685.9	19171	22948	19997	10687	17224	18792	13282	5141.3	5967.9	3863.6	7955.2	7052.1	6007.9	4631.4	6625.3	7720.3	5587.3	1	1.54736	0.809799	1.78734	2.13947	1.86435	0.996364	1.60582	1.752	1.2383	1	1.16078	0.751483	1.54731	1.37166	1.16856	0.900823
	Q7Z6M4	4	4	4	Transcription termination factor 4, mitochondrial;mTERF domain-containing protein 2 processed	MTERF4		1	4	18.927	5.2	11.5	4896.5	7004.8	2705.1	6166.9	7088.7	7283.6	3500.6	5174.3	6735	5280.6	16568	18559	8243.5	20193	21826	22039	10999	17820	21748	17564	1	1.43057	0.552456	1.25945	1.44771	1.48751	0.714919	1.05673	1.37547	1.07844	1	1.12017	0.497556	1.2188	1.31736	1.33021	0.66387
	Q05823	5	4	4	2-5A-dependent ribonuclease	RNASEL		1	5	6.2057	4.3	5.5	6008.9	8502.3	4808.3	12859	13413	11045	6648.6	9951.3	10244	7587.1	6718.9	9950.6	7047.3	12826	25401	12153	7098.1	11659	11417	8870.1	1	1.41495	0.800196	2.13999	2.23219	1.83811	1.10646	1.65609	1.7048	1.26264	1	1.48099	1.04888	1.90894	3.78053	1.80878	1.05644
	Q9BSV6	5	5	4	tRNA-splicing endonuclease subunit Sen34	TSEN34		1	5	130.45	29.4	3.9	14229	19871	8520.2	22562	23652	19690	11206	19378	21290	16927	5800.3	6592.3	2715.8	6876	5895.1	7281.6	3257.1	5309.4	6069.4	5911.1	1	1.39651	0.598791	1.58563	1.66224	1.38379	0.787547	1.36187	1.49624	1.18961	1	1.13654	0.468217	1.18546	1.01634	1.25538	0.56154
	P00966	2	2	2	Argininosuccinate synthase	ASS1		1	2	1.981	4.1	2.4	8501.1	10337	4229.9	12206	12375	9921.6	5704	12042	11384	8953	9433.6	10242	4969.5	13240	13249	10449	6150.6	13594	13467	9824.9	1	1.21596	0.497571	1.43581	1.45569	1.1671	0.670972	1.41652	1.33912	1.05316	1	1.08569	0.526787	1.40349	1.40445	1.10764	0.651989
	O75525	6	1	1	KH domain-containing, RNA-binding, signal transduction-associated protein 3	KHDRBS3		1	6	-2	6.6	8.4	7681.7	11865	3794.7	12346	13081	11685	5631.6	10421	14298	8383.1	8313.4	12067	4041.2	12727	14012	13704	6541.5	11284	14198	8270.8	1	1.54458	0.493992	1.6072	1.70288	1.52115	0.733119	1.3566	1.86131	1.09131	1	1.45151	0.486107	1.5309	1.68547	1.64842	0.786862
	Q9HBH1	2	2	2	Peptide deformylase, mitochondrial	PDF		1	2	6.813	5.3	3.3	9372.2	12569	3949.1	11994	12628	12772	6540.4	10321	15011	10844	7373.7	10634	3394.3	11677	13355	12204	5789.5	10744	13604	9374.1	1	1.34109	0.421363	1.27974	1.34739	1.36275	0.697851	1.10124	1.60165	1.15704	1	1.44215	0.460325	1.5836	1.81117	1.65507	0.785155
	Q9Y3S1	6	2	1	Serine/threonine-protein kinase WNK2	WNK2		1	6	4.0476	1.9	1.7	11656	14950	7750.8	17861	16631	16477	8259.5	15091	16773	13412	5942.2	7927.1	3836.1	8885.5	8325.6	7955.7	4282.3	8002	8460.8	6956.7	1	1.2826	0.664962	1.53234	1.42682	1.41361	0.708605	1.2947	1.439	1.15065	1	1.33403	0.645569	1.49532	1.4011	1.33885	0.720659
	P28676	3	3	3	Grancalcin	GCA		1	3	19.992	14.3	12.4	3750.3	6235.3	2571.3	6855	9319.6	7396.1	3531.5	7056.4	7069.5	4664.6	13182	21411	8350.1	21843	24076	21476	10344	17531	22478	16411	1	1.66261	0.685625	1.82785	2.48503	1.97214	0.941658	1.88156	1.88505	1.24379	1	1.62426	0.633447	1.65703	1.82643	1.62919	0.784706
	O75787	2	2	2	Renin receptor	ATP6AP2		1	2	3.5114	5.7	5.7	7675.6	8250.4	4386.8	9165	9843.2	8224.2	4395.9	8022.8	8343.6	8803.4	11747	15613	5955.5	16193	15718	14728	7103.1	14376	15354	12656	1	1.07489	0.571525	1.19404	1.2824	1.07147	0.572711	1.04523	1.08703	1.14693	1	1.32911	0.506981	1.37848	1.33804	1.25377	0.604674
	O96017	3	3	3	Serine/threonine-protein kinase Chk2	CHEK2		1	3	7.7594	7.6	4.1	6773.8	10513	5445.5	9627.7	11452	9991	5178.2	9209.6	10825	8642.2	9624.7	12569	7389.5	12725	14335	11797	6643.3	12121	14218	10720	1	1.55201	0.803906	1.42131	1.69063	1.47495	0.764445	1.35959	1.59807	1.27583	1	1.30591	0.767764	1.32212	1.4894	1.2257	0.690235
	Q96FF9	3	3	3	Sororin	CDCA5		1	3	17.475	14.7	11.9	10177	11923	4812.1	12146	18995	13481	5717.8	11067	16251	12140	6427.4	10725	3459.2	7974.9	19423	11377	4633.6	7597.3	14963	9085.7	1	1.17156	0.472841	1.19348	1.86646	1.32465	0.561836	1.08745	1.59684	1.19289	1	1.66864	0.538196	1.24077	3.02191	1.77008	0.720914
	P61587	3	3	3	Rho-related GTP-binding protein RhoE	RND3		1	3	15.79	17.6	3.7	9472.9	14084	6976.1	14372	13240	15228	7520.5	12272	14694	11932	7062.3	9117.3	4432.9	10795	9016.3	10066	5278.5	8471	10629	8161	1	1.48677	0.736427	1.51717	1.39767	1.60753	0.793896	1.29549	1.55116	1.25959	1	1.29098	0.627685	1.52854	1.27668	1.42531	0.747419
	P13637	18	1	0	Sodium/potassium-transporting ATPase subunit alpha-3	ATP1A3		1	18	-2	18.1	18.7	4809.1	6018.7	6736.8	7359.6	5553.8	6399.2	4227.6	7883.1	4693.3	5985.1	13439	17060	19575	18558	17111	16194	10956	19441	12421	16780	1	1.25152	1.40084	1.53035	1.15485	1.33064	0.879083	1.6392	0.975921	1.24454	1	1.26944	1.45658	1.38091	1.27323	1.205	0.815239
	P28472	3	3	3	Gamma-aminobutyric acid receptor subunit beta-3	GABRB3		1	3	13.321	5.5	4.9	7274.8	9335.3	4696.1	10439	9267.4	9892.4	5142.8	9264.6	9321.6	7924.6	10225	13313	6015.6	15494	14060	15587	8071.9	12804	12707	12537	1	1.28324	0.64553	1.43495	1.2739	1.35982	0.706934	1.27352	1.28135	1.08932	1	1.302	0.588323	1.51531	1.37506	1.5244	0.789428
	Q96G01	9	4	4	Protein bicaudal D homolog 1	BICD1		1	9	15.054	5.9	6.3	7705.7	11714	4418.9	10873	12351	12739	5215.6	10088	12470	8591.1	7372.4	12676	5352.8	13328	14735	15059	5721.2	11531	13601	9996.6	1	1.52017	0.573459	1.41103	1.60284	1.65319	0.67685	1.30916	1.61828	1.1149	1	1.71939	0.726059	1.80782	1.99867	2.04262	0.77603
	P47224	2	2	2	Guanine nucleotide exchange factor MSS4	RABIF		1	2	6.5173	22	13	31341	48434	22322	53714	55476	48617	26077	47473	52146	37339	2035.5	2304.6	1456.7	3066.6	2870.6	3094.1	1420.3	2774.2	2770	2190.4	1	1.54539	0.71223	1.71386	1.77008	1.55123	0.832041	1.51473	1.66383	1.19138	1	1.1322	0.715647	1.50656	1.41027	1.52007	0.697765
	O96007	2	2	2	Molybdopterin synthase catalytic subunit	MOCS2		1	2	4.5639	9.6	4.3	23855	33946	20923	36914	42321	39243	18772	31623	37073	28783	2176.8	3885.5	1782.4	3864.3	4921.5	3752.7	2178	3465	3710.7	2782.5	1	1.42301	0.877091	1.54743	1.77409	1.64506	0.786921	1.32563	1.5541	1.20658	1	1.78496	0.818817	1.77522	2.26089	1.72395	1.00055
	Q9ULE6	3	3	3	Paladin	PALD1		1	3	4.2165	2.2	2.3	14186	19231	8129.3	18344	22172	21650	8445.6	16168	21273	16073	4900.1	6974.8	3474.7	7623.7	8517	7650.7	3670.8	6401.1	7104.1	6209.3	1	1.35563	0.573051	1.29311	1.56295	1.52615	0.595348	1.13972	1.49958	1.13302	1	1.4234	0.709108	1.55583	1.73813	1.56134	0.749128
	Q9BRX9	3	3	3	WD repeat domain-containing protein 83	WDR83		1	3	12.768	7.6	10.8	2894.7	4188.7	1834.4	4506.9	5174.7	4287.2	1797.3	3884.1	4639.6	3454	20727	33137	14330	32712	38683	36275	16856	30121	36152	27638	1	1.44702	0.63371	1.55695	1.78765	1.48105	0.620893	1.3418	1.60279	1.19322	1	1.59874	0.691369	1.57823	1.86631	1.75013	0.813239
	Q96EV8	3	3	3	Dysbindin	DTNBP1		1	3	10.151	10.5	4.6	12117	16558	7396	16259	17457	17704	8278.6	15267	15854	13909	5897	8333	3305.7	8831.2	8959	8685.8	4695.5	7500.6	10089	7023.7	1	1.36651	0.610382	1.34183	1.4407	1.46109	0.683222	1.25997	1.30841	1.14789	1	1.41309	0.560573	1.49758	1.51925	1.47292	0.796252
	P15289	3	3	3	Arylsulfatase A;Arylsulfatase A component B;Arylsulfatase A component C	ARSA		1	3	9.0019	5.9	7.7	5499	9218.9	4988.9	10851	11995	9286.1	5985.4	9234.8	12151	7035.1	8897.5	11622	7482.6	15000	18221	12169	7306.8	13138	16132	10680	1	1.67647	0.907238	1.97327	2.18131	1.68869	1.08845	1.67936	2.20967	1.27934	1	1.30621	0.840978	1.68587	2.04788	1.36769	0.821219
	Q8WUK0	2	2	2	Phosphatidylglycerophosphatase and protein-tyrosine phosphatase 1	PTPMT1		1	2	3.8383	9.5	4.5	7806.6	10166	4281.1	13077	13564	11343	6494.2	11070	15440	9181.8	8787.4	10766	4291.7	12995	14979	11069	6764.8	10628	15127	9325.4	1	1.30223	0.548395	1.67512	1.7375	1.453	0.831886	1.41803	1.97781	1.17616	1	1.22516	0.488392	1.47882	1.7046	1.25964	0.76983
	Q9NWB7	3	3	3	Intraflagellar transport protein 57 homolog	IFT57		1	3	3.8963	6.8	4.9	10919	15089	7907.5	17494	17485	17710	9755.3	15815	16662	14970	5526.6	7388.2	4021.7	8172.8	8144.6	9132.5	4675.8	8607.1	8208.8	7005.1	1	1.3819	0.724196	1.60216	1.60134	1.62194	0.893424	1.44839	1.52596	1.371	1	1.33684	0.727699	1.47881	1.47371	1.65246	0.846054
	Q00587	3	3	3	Cdc42 effector protein 1	CDC42EP1		1	3	3.8324	4.3	3.6	11955	18912	5447.3	19774	18320	19072	7792.4	14645	20075	18188	5861	8882.3	2429.8	8779.6	8695.4	9062.9	3502.2	7817.5	9092.9	8461.1	1	1.58193	0.45565	1.65404	1.53241	1.59532	0.651811	1.22501	1.67921	1.52137	1	1.51549	0.414571	1.49797	1.4836	1.54631	0.597543
	Q8TE02	2	2	2	Elongator complex protein 5	ELP5		1	2	8.9895	7	2.5	9780.6	11705	5608	12007	13883	14123	5741	10530	12893	10018	8248.9	10613	5375.1	12266	12119	11834	5698.7	10235	12167	9814.9	1	1.19676	0.57338	1.22763	1.41944	1.44398	0.586978	1.07662	1.31822	1.02427	1	1.2866	0.651614	1.48699	1.46917	1.43462	0.690844
	P60484	3	3	3	Phosphatidylinositol 3,4,5-trisphosphate 3-phosphatase and dual-specificity protein phosphatase PTEN	PTEN		1	3	14.327	6.2	8.7	6401.9	11157	6357	10536	13155	12910	7070.7	11541	11480	8829.3	8684.6	11715	6501	13342	11640	10910	6696.7	11130	12066	10308	1	1.74276	0.992986	1.64576	2.05486	2.01659	1.10447	1.80275	1.79322	1.37917	1	1.34894	0.748566	1.53628	1.3403	1.25625	0.771101
	Q96BF6	2	1	1	Nucleus accumbens-associated protein 2	NACC2		1	2	1.9907	5.3	5.3	7308.9	10264	4295.2	12330	13002	12649	7541.3	11917	13023	10377	6855.9	10238	4369.2	13772	13608	12624	7300.1	10991	14546	10520	1	1.40432	0.587667	1.68698	1.77893	1.73063	1.0318	1.63048	1.7818	1.41978	1	1.49331	0.637291	2.00878	1.98486	1.84133	1.06479
	O95070	2	2	2	Protein YIF1A	YIF1A		1	2	4.6148	4.1	6.5	4267	6344.3	1766.5	7936.3	6736.6	6661.4	3257.3	5522.7	8331.7	5980	15935	21575	9148.9	24732	23948	23147	11296	21010	23491	19422	1	1.48683	0.413991	1.85993	1.57877	1.56114	0.76337	1.29428	1.95259	1.40145	1	1.35394	0.574139	1.55206	1.50286	1.45259	0.70888
	Q13873	3	3	3	Bone morphogenetic protein receptor type-2	BMPR2		1	3	10.875	1.3	2.7	4278.5	7660	2806.6	6788.9	6803.4	5992.5	3072.9	5163.8	5642.8	5466	14307	24006	9780.3	24579	25541	26564	12288	20354	24990	17944	1	1.79035	0.655978	1.58675	1.59014	1.40061	0.718219	1.20692	1.31887	1.27755	1	1.67792	0.683602	1.71797	1.78521	1.85671	0.85888
	Q9NXU5	2	2	2	ADP-ribosylation factor-like protein 15	ARL15		1	2	2.3939	4.4	4.9	7880	10827	5248	13359	12143	11631	5662.5	10596	12468	8965.3	7438.2	10019	7536.1	14180	14843	11989	6715	12250	13004	9171.5	1	1.37398	0.66599	1.6953	1.54099	1.47602	0.718591	1.34467	1.58223	1.13773	1	1.34697	1.01316	1.90638	1.99551	1.61181	0.902772
	Q6UVJ0	3	3	3	Spindle assembly abnormal protein 6 homolog	SASS6		1	3	4.9115	4.6	1.5	10965	16735	6518.1	14457	29275	17540	7776.5	12608	26505	13354	6080.5	9414.6	2604.9	6744.5	14029	8622.9	3914.8	5987.8	14516	6392.9	1	1.52622	0.594446	1.31847	2.66986	1.59964	0.709211	1.14984	2.41724	1.21788	1	1.54833	0.428402	1.1092	2.30721	1.41812	0.643829
	O60266	2	2	2	Adenylate cyclase type 3	ADCY3		1	2	2.0518	1.3	0.6	7600	13676	7997.5	13248	15000	14855	5498.6	11199	12659	10983	7410.1	12288	4538.9	11106	12397	12057	5345.2	9782.9	11676	9440.9	1	1.79947	1.0523	1.74316	1.97368	1.95461	0.7235	1.47355	1.66566	1.44513	1	1.65828	0.612529	1.49877	1.67299	1.6271	0.72134
	P62380	2	2	2	TATA box-binding protein-like protein 1	TBPL1		1	2	9.8028	7	12.9	6711.4	7030.4	2749.7	9098.7	7943.1	8367.7	3773.2	6439.8	7353.8	6730.5	13855	20292	8331.3	20189	20836	20329	8888.3	17424	18142	15927	1	1.04753	0.409706	1.35571	1.18352	1.24679	0.562208	0.959532	1.09572	1.00285	1	1.4646	0.601321	1.45716	1.50386	1.46727	0.641523
	Q9NWT8	2	2	2	Aurora kinase A-interacting protein	AURKAIP1		1	2	1.7937	5	8	4942.9	6503	2737	6733.6	7233.2	7904.4	3058.3	5774.1	8043.9	5925.9	17621	23368	5383	27068	18883	25236	10316	18867	26206	21426	1	1.31562	0.553724	1.36228	1.46335	1.59914	0.618726	1.16816	1.62736	1.19887	1	1.32614	0.305488	1.53612	1.07162	1.43215	0.585438
	Q96NB1	3	3	3	LisH domain-containing protein FOPNL	FOPNL		1	3	7.1111	11.5	11.5	14512	19337	7536.6	19306	19979	22271	9361.4	16592	18410	18441	5411.5	7680.4	3003.6	8285.2	8136.3	10020	3751.6	6706.5	6944.8	6386.1	1	1.33248	0.519336	1.33035	1.37672	1.53466	0.64508	1.14333	1.26861	1.27074	1	1.41927	0.55504	1.53104	1.50352	1.85161	0.693264
	O60232	2	2	2	Sjoegren syndrome/scleroderma autoantigen 1	SSSCA1		1	2	50.507	23.6	8.5	10499	14890	4628.2	15820	17465	16142	6544.9	12561	16441	12706	7217.1	10393	3562.2	10294	11536	12031	4475.1	9736.4	11156	9166.3	1	1.41823	0.440823	1.50681	1.66349	1.53748	0.623383	1.1964	1.56596	1.21021	1	1.44005	0.493578	1.42633	1.59843	1.66701	0.620069
	Q8IZD9	4	2	2	Dedicator of cytokinesis protein 3	DOCK3		1	4	-2	1.1	1.1	5308.5	7830.8	4664.2	8340.7	10281	8565.1	4952	7768.9	10638	6693.1	11954	15021	6526.8	18851	19840	18065	8541.7	15050	18309	13556	1	1.47514	0.878629	1.5712	1.93671	1.61347	0.932844	1.46348	2.00396	1.26083	1	1.25657	0.545993	1.57696	1.6597	1.51121	0.714547
	Q969T4	6	2	2	Ubiquitin-conjugating enzyme E2 E3	UBE2E3		1	6	24.073	36.7	35.7	8868.7	11279	4326.4	10324	10606	10652	4132.4	9263.5	9110.7	9631.5	13115	14773	6158.5	14370	13370	15555	7323.3	13304	11447	14851	1	1.27178	0.487828	1.16409	1.19589	1.20108	0.465953	1.04452	1.02729	1.08601	1	1.12642	0.469577	1.09569	1.01944	1.18605	0.558391
	Q96G74	2	2	2	OTU domain-containing protein 5	OTUD5		1	2	22.615	5.1	5.1	7636.8	12150	6757.3	11138	13630	13280	6224.2	10474	13193	10506	8700.6	13271	4055.4	12888	12512	13431	6182.7	9560.9	13116	11369	1	1.59098	0.884834	1.45846	1.78478	1.73895	0.815027	1.37152	1.72756	1.37571	1	1.5253	0.466106	1.48128	1.43806	1.54369	0.710606
	P42695	3	3	3	Condensin-2 complex subunit D3	NCAPD3		1	3	5.2922	2	1.6	6151.8	8674.1	3431.2	9159.3	9746.9	10362	4326.7	7575.6	9208.8	9198.1	13125	17391	6624.9	15421	19345	19054	7438.5	12625	19493	15095	1	1.41001	0.557755	1.48888	1.5844	1.68439	0.703323	1.23144	1.49693	1.49519	1	1.32503	0.504754	1.17493	1.4739	1.45173	0.566743
	Q15025	6	6	6	TNFAIP3-interacting protein 1	TNIP1		1	6	22.029	8.8	7.4	5184.4	9545.5	1986	7691.8	7979.9	10782	3109.6	6807.8	8115.8	7452.6	11487	21843	7345.2	21074	21204	24874	10553	17668	21427	17058	1	1.8412	0.383072	1.48364	1.53921	2.0797	0.599799	1.31313	1.56543	1.4375	1	1.90154	0.639436	1.8346	1.84591	2.1654	0.918691
	Q8TD30	2	2	2	Alanine aminotransferase 2	GPT2		1	2	3.0826	1.9	3.6	6357.7	10691	3945.9	9617.5	11762	11455	4580.5	7855.1	11187	7522.5	9623.1	16850	7240.2	14297	18603	16679	7664.8	13407	18181	11827	1	1.68158	0.620649	1.51273	1.85004	1.80175	0.720465	1.23553	1.7596	1.18321	1	1.751	0.752377	1.4857	1.93316	1.73323	0.7965
	Q8IWD4	2	2	2	Coiled-coil domain-containing protein 117	CCDC117		1	2	4.6557	7.5	7.5	9141.8	12981	5523.6	12649	12780	12432	6973.5	10761	14891	11010	7718.3	12260	5169	11765	14060	11192	6584.2	9374.3	13444	10057	1	1.41996	0.604214	1.38364	1.39797	1.35991	0.762815	1.17712	1.62889	1.20436	1	1.58843	0.669707	1.5243	1.82164	1.45006	0.853063
	Q9H019	3	3	3	Mitochondrial fission regulator 1-like	MTFR1L		1	3	7.642	9.6	12	4567.8	7906.9	3070.5	7021.7	7339.6	8459.9	3787.1	6430.1	8616.8	6168.4	13092	19897	8758.9	21614	23373	21781	10676	20774	21167	16949	1	1.73101	0.672205	1.53722	1.60681	1.85207	0.829086	1.4077	1.88642	1.35041	1	1.51978	0.669027	1.65093	1.78529	1.66369	0.81546
	P41212	2	2	2	Transcription factor ETV6	ETV6		1	2	3.3205	3.3	3.3	7606.3	10947	6115.2	11779	11727	10882	6792.3	11272	11192	8244.7	8769.8	12394	7434.2	13635	13402	13438	6705.9	13342	13154	9988.7	1	1.4392	0.803965	1.54858	1.54175	1.43066	0.892983	1.48193	1.47141	1.08393	1	1.41326	0.847705	1.55477	1.5282	1.5323	0.764658
	Q8TBE9	2	2	2	N-acylneuraminate-9-phosphatase	NANP		1	2	6.5001	10.5	5.6	16613	25487	11801	27193	26717	25163	13771	23010	31043	20124	3864.5	5338.7	3092.8	5809.7	6540	5223.9	2992	5235.4	8240	4605.4	1	1.53416	0.710347	1.63685	1.6082	1.51466	0.828929	1.38506	1.8686	1.21134	1	1.38147	0.800311	1.50335	1.69233	1.35177	0.774227
	Q9C005	2	2	2	Protein dpy-30 homolog	DPY30		1	2	51.677	29.3	36.4	7703	11151	4754.8	10498	11153	10863	4700.2	9408.3	9987.8	9962.9	15352	9699.8	8064.7	13375	14286	11105	8124.8	11820	13876	18440	1	1.44762	0.617266	1.36285	1.44788	1.41023	0.610178	1.22138	1.29661	1.29338	1	0.631826	0.525319	0.871222	0.930563	0.723359	0.529234
	Q6P1A2	2	2	2	Lysophospholipid acyltransferase 5	LPCAT3		1	2	7.9178	4.3	2.3	18336	22675	13541	28665	34485	24496	14740	22324	30552	19095	3720.6	4290	4357.3	5420.2	7875.9	4586.7	3226.4	5240.8	6283.1	4073.1	1	1.23664	0.738493	1.56332	1.88073	1.33595	0.803883	1.2175	1.66623	1.04139	1	1.15304	1.17113	1.45681	2.11684	1.23279	0.867172
	Q24JP5	5	5	5	Transmembrane protein 132A	TMEM132A		1	5	40.707	1.9	6.6	3895.1	7292.2	1650.9	7140.9	4411.5	7284.4	2576.6	5529.8	5874	4504	18805	27982	11462	28812	29608	31263	14036	25027	30386	23124	1	1.87215	0.42384	1.8333	1.13258	1.87014	0.661498	1.41968	1.50805	1.15632	1	1.48801	0.609519	1.53215	1.57447	1.66248	0.746397
	Q8N302	3	3	3	Angiogenic factor with G patch and FHA domains 1	AGGF1		1	3	11.494	2.8	4.3	11749	18526	7139.7	17876	22287	17499	9241.8	18003	19290	16392	5116.1	9123	4092.2	7981.1	9157	9723.6	4567.5	8958.6	7834	6669.6	1	1.57682	0.607686	1.52149	1.89693	1.4894	0.786603	1.5323	1.64184	1.39518	1	1.78319	0.799867	1.56	1.78984	1.90059	0.89277
	Q96GX5	6	6	6	Serine/threonine-protein kinase greatwall	MASTL		1	6	41.841	8.2	3.3	24015	35500	9652.9	30023	40100	35505	12197	24040	43023	29940	3685.5	4861.3	1832.6	5127.6	5591.7	5716.3	1991	4280.6	5723.5	4788.9	1	1.47824	0.401953	1.25018	1.66979	1.47845	0.507891	1.00104	1.79151	1.24672	1	1.31903	0.497246	1.39129	1.51722	1.55102	0.540225
	Q8NEZ2	3	3	3	Vacuolar protein sorting-associated protein 37A	VPS37A		1	3	28.868	9.1	11.1	7051.4	11765	4109.8	12423	12969	12382	5745.1	9437.3	14638	9680.4	9215.9	14021	4954.2	14539	15483	14101	7284.7	11682	15959	11709	1	1.66846	0.582835	1.76178	1.83921	1.75596	0.814746	1.33836	2.0759	1.37283	1	1.52139	0.537571	1.5776	1.68003	1.53007	0.790449
	Q765P7	4	4	3	MTSS1-like protein	MTSS1L		1	4	38.352	0.8	5	7321.3	9944.8	3723.4	10196	12729	11375	5424.1	10069	12935	9655	9844.7	13667	6402.6	15580	14154	15324	8120.9	13451	16216	12087	1	1.35834	0.508571	1.39265	1.73863	1.55369	0.740866	1.3753	1.76676	1.31875	1	1.38826	0.65036	1.58258	1.43773	1.55657	0.824901
	Q9Y605	2	2	2	MORF4 family-associated protein 1	MRFAP1		1	2	67.323	25.2	18.9	12461	21348	5104.3	17975	18574	21005	6947.4	15834	15056	14705	7845.1	12631	2326.4	9304.5	8999.5	14611	3496.9	10809	8079.4	8687.6	1	1.71319	0.409622	1.4425	1.49057	1.68566	0.557531	1.27068	1.20825	1.18008	1	1.61005	0.296542	1.18603	1.14715	1.86244	0.445743
	O75113	5	5	5	NEDD4-binding protein 1	N4BP1		1	5	5.5287	5.8	3.1	11237	14477	5224.8	15537	13731	14808	8538.6	12215	14352	13032	7948.3	11269	4467.9	11299	11549	12076	5579.4	9506.3	11304	9122.9	1	1.28833	0.464964	1.38266	1.22195	1.31779	0.759865	1.08703	1.27721	1.15974	1	1.41779	0.56212	1.42156	1.45302	1.51932	0.701961
	Q96IY1	2	2	2	Kinetochore-associated protein NSL1 homolog	NSL1		1	2	16.984	8.5	5.3	9411.8	12692	4928.6	12966	16461	13419	6019.2	10656	15330	11106	8747.4	11713	4341.9	12002	16513	12530	6063.7	9617	14892	10369	1	1.34852	0.523662	1.37763	1.74897	1.42576	0.639538	1.1322	1.62881	1.18001	1	1.33903	0.496365	1.37206	1.88776	1.43243	0.6932
	Q7Z7L1	3	3	1	Schlafen family member 11	SLFN11		1	3	8.9195	3.7	3.7	7165.3	11086	3488.7	10741	12652	11334	5726.2	10406	11949	8886.4	10298	14874	5664.9	15042	17351	16440	6949.9	12848	16517	12378	1	1.54718	0.486888	1.49903	1.76573	1.58179	0.799157	1.45228	1.66762	1.2402	1	1.44436	0.550097	1.46067	1.68489	1.59643	0.674879
	Q86UW9;Q86Y01	6;1	6;1	6;1	Probable E3 ubiquitin-protein ligase DTX2	DTX2		2	6	41.305	8.8	7.7	11229	15067	9035.1	16919	15810	16118	7590.2	14442	17392	11423	6964.1	9647.7	4690.4	9645.6	9934.1	10449	5880.5	9216.4	10020	7521.6	1	1.34179	0.804622	1.50672	1.40796	1.43539	0.675946	1.28613	1.54885	1.01728	1	1.38535	0.673511	1.38505	1.42647	1.50041	0.844402
	Q06481	4	4	4	Amyloid-like protein 2	APLP2		1	4	10.067	5.4	2.5	38349	56484	24402	57539	52330	61099	29402	48947	50744	53117	1979.6	2896.9	1677.2	3074.1	2547.9	2984.8	1721.2	2591.7	2729	1839.7	1	1.47289	0.636314	1.5004	1.36457	1.59324	0.766695	1.27636	1.32322	1.38509	1	1.46338	0.847242	1.55289	1.28708	1.50778	0.869469
	Q9NVE5	4	3	3	Ubiquitin carboxyl-terminal hydrolase 40	USP40		1	4	7.7547	2.8	1.5	24725	35692	18131	43754	43971	39902	20575	36643	41710	34841	2854.3	4459.7	2471.8	3834.6	2731	4200.9	2478.2	3328.3	3914	3181.1	1	1.44356	0.733306	1.76963	1.7784	1.61383	0.832154	1.48202	1.68696	1.40914	1	1.56245	0.865992	1.34345	0.956802	1.47178	0.868234
	Q14432	4	3	3	cGMP-inhibited 3,5-cyclic phosphodiesterase A	PDE3A		1	4	2.5242	1.7	1.8	5841.3	8051.7	3146.3	8619	11528	8102.1	3637.7	7170.6	10196	7488.2	12875	16845	9017.4	19814	22458	18200	8952.6	17060	21871	15310	1	1.37841	0.53863	1.47553	1.97353	1.38704	0.622755	1.22757	1.7455	1.28194	1	1.30835	0.700381	1.53895	1.74431	1.41359	0.695348
	Q8WU76	2	2	2	Sec1 family domain-containing protein 2	SCFD2		1	2	2.2776	1.2	2	8860.7	10277	2848.1	13997	12240	9976.3	5049.5	9419.9	10505	8928.2	13064	14209	4796.2	17788	16511	16797	6971.1	14503	16718	13485	1	1.15984	0.321431	1.57967	1.38138	1.1259	0.569876	1.06311	1.18557	1.00762	1	1.08765	0.367131	1.3616	1.26385	1.28575	0.533611
	Q15047	5	5	5	Histone-lysine N-methyltransferase SETDB1	SETDB1		1	5	20.267	2.7	4	8103.1	10553	4822.3	10680	9210.1	10349	5524.9	9331	10673	7783	12105	16578	6863.8	15847	14113	15903	7953.6	13584	14951	13986	1	1.30234	0.595118	1.31801	1.13661	1.27717	0.681825	1.15153	1.31715	0.960497	1	1.36952	0.567022	1.30913	1.16588	1.31375	0.657051
	A6NNT2	2	2	2	Uncharacterized protein C16orf96	C16orf96		1	2	1.8176	0.7	1.4	7927.5	6249.4	342.86	13124	11911	9938.9	5535.5	8308.3	15328	5108.2	18462	19678	3182.8	27708	24805	23448	12541	21760	29153	14280	1	0.788319	0.0432494	1.6555	1.50249	1.25372	0.698266	1.04804	1.93352	0.644365	1	1.06587	0.172397	1.50081	1.34357	1.27007	0.679287
	Q5T5X7	4	4	4	BEN domain-containing protein 3	BEND3		1	4	7.0647	4	3.7	11508	15659	4396.6	14987	13199	16776	6638.3	11813	15256	12899	9430.4	12985	3728.6	11063	11512	13989	4724.9	9642	12166	11116	1	1.36071	0.382047	1.30231	1.14694	1.45777	0.576842	1.0265	1.32569	1.12087	1	1.37693	0.395381	1.17312	1.22073	1.48339	0.501029
	P36941	3	3	3	Tumor necrosis factor receptor superfamily member 3	LTBR		1	3	5.1587	6.2	4.1	10803	15869	6466.1	18437	13721	16164	7896.1	13496	14253	12621	7662.4	11006	4665.5	13096	9277.4	11013	5105.6	9543.1	10167	8974.4	1	1.46894	0.598547	1.70666	1.27011	1.49625	0.730917	1.24928	1.31936	1.16829	1	1.43636	0.608882	1.70913	1.21077	1.43728	0.666319
	Q96CF2	4	2	2	Charged multivesicular body protein 4c	CHMP4C		1	4	18.638	6.9	13.3	6265.1	8696.1	4142.4	9437.5	9307.9	8935.1	4829.1	8997.8	8117.6	8031.4	12023	16118	8577.4	18244	20033	19107	9679.3	17401	17397	12378	1	1.38802	0.661187	1.50636	1.48567	1.42617	0.770794	1.43618	1.29569	1.28193	1	1.3406	0.713416	1.51742	1.66622	1.5892	0.805065
	Q02224	4	4	4	Centromere-associated protein E	CENPE		1	4	2.7927	0.9	0.3	15750	45788	7395.1	28617	22507	21302	11340	19507	21818	20147	4521.9	7678.4	2927.5	6837.5	6535.4	7670.6	3293.3	6270.4	7717.4	5885.1	1	2.90717	0.46953	1.81695	1.42902	1.35251	0.72	1.23854	1.38527	1.27917	1	1.69805	0.647405	1.51209	1.44528	1.69632	0.7283
	Q6P1R4	4	4	4	tRNA-dihydrouridine(16/17) synthase [NAD(P)(+)]-like	DUS1L		1	4	9.3996	1.7	8.9	3756.5	5545.1	2201	4581.1	4260.5	5460.7	3682.3	4921.1	4049	4923.4	20701	30240	16199	31435	31937	34354	17885	27184	30058	26951	1	1.47613	0.585918	1.21951	1.13417	1.45367	0.980248	1.31002	1.07787	1.31063	1	1.4608	0.782523	1.51853	1.54278	1.65953	0.863968
	O60337	3	3	3	E3 ubiquitin-protein ligase MARCH6	2017-03-06		1	3	5.4	1	3.1	8724.7	13907	5136.1	13861	12743	14625	6115.8	10660	11774	9881.5	8833.2	12791	7058.6	12073	14932	15134	6253.7	11815	12778	9963.4	1	1.59398	0.588685	1.58871	1.46057	1.67628	0.700975	1.22182	1.3495	1.13259	1	1.44806	0.799099	1.36678	1.69044	1.71331	0.707977
	Q7Z3E2	5	4	4	Coiled-coil domain-containing protein 186	CCDC186		1	5	9.0369	4.9	2.9	7158.1	11218	5342.8	11696	10757	12410	6731.5	10821	11597	9352.1	8924.7	13747	7082.7	15686	12855	13526	9070.8	13435	13418	12314	1	1.56718	0.746399	1.63395	1.50277	1.7337	0.940403	1.51171	1.62012	1.30651	1	1.54033	0.793607	1.75759	1.44038	1.51557	1.01637
	O00178	4	4	4	GTP-binding protein 1	GTPBP1		1	4	5.9131	4.8	5.8	3932.2	5378.5	2602.7	5364.5	5118.9	5600.7	2524.1	4636.2	5219.5	4280.6	21992	30361	13161	33445	32153	32098	15296	27477	34312	26568	1	1.36781	0.661894	1.36425	1.30179	1.42432	0.641905	1.17903	1.32737	1.0886	1	1.38055	0.598445	1.52078	1.46203	1.45953	0.695526
	Q5SXM8	3	3	3	DNL-type zinc finger protein	DNLZ		1	3	9.3877	13.5	15.7	6752.8	12010	3780.5	11513	10156	12749	5539.5	9519.2	13330	9716.4	9966.4	15976	5856.8	15557	17625	15901	8195	13266	16309	12362	1	1.77852	0.559842	1.70492	1.50397	1.88796	0.820326	1.40967	1.974	1.43887	1	1.60299	0.587655	1.56094	1.76844	1.59546	0.822263
	Q96RY7	4	4	4	Intraflagellar transport protein 140 homolog	IFT140		1	4	11.696	2.6	3.1	4394.4	6649.6	2960.9	6799.7	6758.3	6607.3	3575.6	6202.9	7143.8	4463.7	16459	22162	11426	27489	26471	25239	14565	25231	26370	20528	1	1.5132	0.673789	1.54736	1.53793	1.50357	0.813672	1.41155	1.62566	1.01577	1	1.3465	0.69421	1.67015	1.6083	1.53345	0.884926
	Q5VT06	5	4	4	Centrosome-associated protein 350	CEP350		1	5	3.0987	0.7	0.7	3231.3	5018.6	2197.7	4096.7	5624.9	4897.3	2536.5	4016.4	4662.7	4157.7	27021	35659	15971	34381	34313	38195	16439	32651	30138	33057	1	1.55312	0.680129	1.26782	1.74075	1.51558	0.784978	1.24297	1.44298	1.2867	1	1.31968	0.591059	1.27238	1.26986	1.41353	0.608379
	A4D1P6	4	4	4	WD repeat-containing protein 91	WDR91		1	4	29.715	8.2	2.8	17350	24467	13419	27034	33894	25700	13338	25275	29141	19756	4335.8	5882	3410.1	6231.7	7623.9	5855.7	2679.3	5393.9	6771.6	4896.8	1	1.4102	0.773429	1.55816	1.95354	1.48127	0.768761	1.45677	1.6796	1.13867	1	1.35661	0.786498	1.43727	1.75836	1.35055	0.617948
	O43156	5	5	5	TELO2-interacting protein 1 homolog	TTI1		1	5	9.1392	2.9	4.7	4486	6316.9	2657.6	6174.3	6758	7604.8	2425.5	5601	6658.3	5081	17864	26647	11512	26677	33475	28187	12757	24539	31811	20062	1	1.40814	0.592421	1.37635	1.50646	1.69523	0.540682	1.24855	1.48424	1.13263	1	1.49166	0.644425	1.49334	1.87388	1.57787	0.714118
	Q9UL18	10	2	1	Protein argonaute-1	AGO1		1	10	4.3251	10.6	10.6	5654.2	7863.4	3381.7	9316.3	10710	8349.9	4844.2	7917.7	10550	6935.4	14440	19105	6983.1	19962	20017	20170	9347.9	17407	21841	15695	1	1.39072	0.598086	1.64768	1.89417	1.47676	0.856744	1.40032	1.86587	1.22659	1	1.32306	0.483594	1.38241	1.38622	1.39681	0.647361
	O14494	2	2	2	Lipid phosphate phosphohydrolase 1	PPAP2A		1	2	4.5627	3.2	5.3	14347	20813	10645	26517	23833	21839	13541	20745	27287	17435	4864.2	6690.9	3923.2	8533.4	7676.4	6580	4473.6	6585.9	6882.5	5184.4	1	1.45069	0.741967	1.84826	1.66118	1.5222	0.943821	1.44595	1.90193	1.21524	1	1.37554	0.806546	1.75433	1.57814	1.35274	0.919699
	Q6P1X5	3	3	3	Transcription initiation factor TFIID subunit 2	TAF2		1	3	3.3713	1.5	1.6	6068	7630.7	3426.3	8300.9	8599.8	8744.9	4071.7	7223	8516.5	6929.4	15123	19803	9480.6	20840	22391	22011	10210	18886	22414	17468	1	1.25753	0.564651	1.36798	1.41724	1.44115	0.671012	1.19034	1.40351	1.14196	1	1.30946	0.626899	1.37803	1.48059	1.45547	0.675131
	Q6NUQ1	2	2	2	RAD50-interacting protein 1	RINT1		1	2	3.6213	2	2	11389	13742	5734.3	16380	15122	17180	7239.3	13825	14727	10936	8659	10931	5108.8	12465	12335	12344	5803.5	10970	12283	8675.2	1	1.2066	0.503495	1.43823	1.32777	1.50847	0.63564	1.21389	1.29309	0.960225	1	1.26239	0.589999	1.43954	1.42453	1.42557	0.670228
	Q9BXK1	6	4	4	Krueppel-like factor 16	KLF16		1	6	15.687	28.6	22.6	11618	16005	5760.9	12784	14534	17091	6638.4	11913	14100	12148	11096	14830	3936.1	11398	12492	14764	4531.2	9867.3	12417	11481	1	1.3776	0.49586	1.10036	1.25099	1.47108	0.571389	1.02539	1.21363	1.04562	1	1.33652	0.354731	1.02722	1.12581	1.33057	0.408363
	O94916	2	2	2	Nuclear factor of activated T-cells 5	NFAT5		1	2	5.6635	1.3	1.3	6018.3	8521.6	3507.9	9117.4	8778.4	9857.6	4502.7	8018.2	9218.3	8899.6	12710	19838	7339.9	20167	19867	22440	9212.2	17844	19919	17493	1	1.41595	0.582872	1.51495	1.45862	1.63794	0.748168	1.3323	1.53171	1.47876	1	1.56082	0.57749	1.5867	1.5631	1.76554	0.724799
	O15374	2	2	2	Monocarboxylate transporter 5	SLC16A4		1	2	4.3254	5.3	1.6	6481.5	8778.2	5284.7	10975	10081	9142.7	6054.1	9847.3	10424	7216.3	11039	12187	11480	21767	15492	12647	13287	19281	16429	10775	1	1.35435	0.815351	1.69328	1.55535	1.41058	0.934058	1.51929	1.60827	1.11337	1	1.10399	1.03995	1.97183	1.40339	1.14567	1.20364
	Q9HAD4	2	2	2	WD repeat-containing protein 41	WDR41		1	2	1.8689	1.3	2	7378.7	9843.6	3481.8	10239	9706.8	11098	5061.6	9077.5	10880	8933.7	12583	15151	5644.7	17666	18257	17928	9075.6	17338	20166	16732	1	1.33406	0.471872	1.38764	1.31552	1.50406	0.685974	1.23023	1.47451	1.21074	1	1.20408	0.448597	1.40396	1.45093	1.42478	0.721259
	P52655;Q9UNN4	3;1	3;1	3;1	Transcription initiation factor IIA subunit 1;Transcription initiation factor IIA alpha chain;Transcription initiation factor IIA beta chain	GTF2A1		2	3	5.4882	2.9	7.2	3950.9	5416.3	2407.8	5908.4	6686.8	6556.4	2926	5463.8	5986.4	4360.1	17450	29834	19464	28823	31114	30303	16666	25605	29044	22449	1	1.3709	0.609431	1.49546	1.69248	1.65947	0.740591	1.38293	1.5152	1.10357	1	1.70968	1.11542	1.65175	1.78304	1.73656	0.955072
	P24844	11	2	2	Myosin regulatory light polypeptide 9	MYL9		1	11	11.698	50	38.4	21548	23749	9113.3	26196	31037	28723	9649.7	25695	21918	26771	5088.9	6290.5	2647.7	6672.3	7809.4	6911	3139.2	6679.4	6079.5	7020.9	1	1.10214	0.42293	1.2157	1.44037	1.33298	0.447823	1.19245	1.01717	1.24239	1	1.23612	0.520289	1.31115	1.53459	1.35805	0.616872
	P28827	4	4	4	Receptor-type tyrosine-protein phosphatase mu	PTPRM		1	4	31.885	2.4	3.1	7759	12180	5314.6	13127	15727	13422	6058.3	10894	16625	11667	8681.5	12569	5115.7	13617	17890	13958	5441.8	12157	17565	11272	1	1.56979	0.684959	1.69184	2.02694	1.72986	0.780809	1.40405	2.14267	1.50367	1	1.44779	0.589265	1.56851	2.0607	1.60779	0.626827
	O43688	2	2	2	Lipid phosphate phosphohydrolase 2	PPAP2C		1	2	8.51	3.5	7.6	5335.8	9312.6	3456.7	8045.4	8783.2	9638.4	4456.7	6995.8	7842.9	6258.4	15967	21096	9287.3	20851	22567	24073	11285	16739	22390	17492	1	1.74531	0.647832	1.50782	1.64609	1.80636	0.835245	1.31111	1.46986	1.17291	1	1.32123	0.581656	1.30588	1.41335	1.50767	0.70677
	Q7Z5R6	2	2	2	Amyloid beta A4 precursor protein-binding family B member 1-interacting protein	APBB1IP		1	2	7.4657	3.5	3.5	7953.5	11756	4658.7	12314	11671	12572	5272.4	10633	13782	10604	10754	13073	6803.5	16533	13957	15728	7360.9	13766	16314	13130	1	1.47809	0.585742	1.54825	1.4674	1.58069	0.662903	1.3369	1.73282	1.33325	1	1.21564	0.632648	1.53738	1.29784	1.46253	0.68448
	A2RTX5	5	3	3	Probable threonine--tRNA ligase 2, cytoplasmic	TARSL2		1	5	13.244	5.5	5.5	9938.7	15187	6908.9	17670	15199	18794	6978.6	12675	16055	11982	7609.4	11768	5555.7	12411	11491	13396	5572	10187	12944	8298.1	1	1.52807	0.695151	1.7779	1.52927	1.89099	0.702164	1.27532	1.6154	1.20559	1	1.54651	0.73011	1.63101	1.51011	1.76045	0.732252
	Q8N108	5	5	5	Mesoderm induction early response protein 1	MIER1		1	5	12.446	2.3	10.4	4800.4	8076.8	2827.2	7119.3	13554	10455	3647.3	6829.8	8657.4	6295.4	14097	22381	9071.4	20186	30822	25087	9816.6	19235	23074	18124	1	1.68253	0.588951	1.48306	2.82351	2.17794	0.759791	1.42276	1.80347	1.31143	1	1.58764	0.643499	1.43194	2.18642	1.7796	0.696361
	Q9ULL5	5	5	5	Proline-rich protein 12	PRR12		1	5	7.5708	2.1	3.2	7717.3	10422	5364.8	10432	11082	10741	6155.3	9442.7	11950	9365	11366	14715	7224.6	16614	18917	17181	8761.4	12344	17593	12457	1	1.35047	0.695165	1.35177	1.43599	1.39181	0.797598	1.22358	1.54847	1.21351	1	1.29465	0.635633	1.46173	1.66435	1.51161	0.770843
	Q9BVJ7	2	2	2	Dual specificity protein phosphatase 23	DUSP23		1	2	23.608	16	16	11076	15660	5692	16504	17651	16382	8050.2	14031	17343	12545	8964.8	11542	3535.1	12228	13095	11892	5678.6	11336	11820	9236.3	1	1.41387	0.513904	1.49007	1.59363	1.47905	0.726815	1.26679	1.56582	1.13263	1	1.28748	0.394331	1.364	1.46071	1.32652	0.633433
	Q9NXS2	2	2	2	Glutaminyl-peptide cyclotransferase-like protein	QPCTL		1	2	6.3258	2.9	6.5	8463.9	9755.5	3869.1	12239	16223	10483	4684.4	11509	15195	9489.2	10270	13191	5275	17806	21712	15982	7201.8	13817	19388	13028	1	1.1526	0.45713	1.44602	1.91673	1.23855	0.553456	1.35978	1.79527	1.12114	1	1.28442	0.513632	1.73379	2.11412	1.55618	0.701246
	Q9Y653	4	4	4	G-protein coupled receptor 56;GPR56 N-terminal fragment;GPR56 C-terminal fragment	GPR56		1	4	22.316	6.6	6.3	9735.7	13461	4346.1	13235	12321	15292	4728.4	10404	12650	10970	10785	15052	5080.2	14923	15071	17016	6421.3	12496	14866	15777	1	1.38264	0.446409	1.35943	1.26555	1.57071	0.485676	1.06864	1.29934	1.12678	1	1.39564	0.471043	1.38368	1.3974	1.57775	0.595392
	Q86YR5;P81274	3;1	3;1	3;1	G-protein-signaling modulator 1	GPSM1		2	3	20.325	5.3	8.6	6954.4	10389	3945.5	10160	13058	10292	5390.8	8923.6	12288	8822.7	11901	15120	7796.5	17463	19364	18250	8532	13989	20897	13644	1	1.49387	0.567339	1.46095	1.87766	1.47993	0.775164	1.28316	1.76694	1.26865	1	1.27048	0.655113	1.46736	1.62709	1.53348	0.716915
	P29034	3	3	3	Protein S100-A2	S100A2		1	3	4.6646	25.5	8.2	21120	21853	7800.4	31272	42248	26348	13299	27099	36642	26377	5233.6	4969.3	1097.9	8348	9559	6665.3	2200.6	6590.1	10308	6097.9	1	1.03471	0.369337	1.48068	2.00038	1.24754	0.629687	1.2831	1.73494	1.24891	1	0.949499	0.209779	1.59508	1.82647	1.27356	0.420475
	Q92817;A8MZ36	7;1	7;1	7;1	Envoplakin	EVPL		2	7	21.212	1.8	2.5	6370.5	9404.2	5821.1	10328	13725	11460	5906.6	8970.8	14663	7728.3	8951.9	14544	9628.2	16354	20317	15012	9929.7	14272	19522	10314	1	1.47621	0.913759	1.62122	2.15446	1.79892	0.92718	1.40818	2.3017	1.21314	1	1.62468	1.07555	1.82687	2.26957	1.67696	1.10923
	Q8N488	4	2	2	RING1 and YY1-binding protein	RYBP		1	4	53.277	28.9	25.9	5129.2	8576.8	1802	8364.7	7267.2	8823.4	3757.5	6708.5	7467.9	7767.7	18039	25434	8702.1	23259	26603	26773	11837	22877	27175	20422	1	1.67215	0.351322	1.6308	1.41683	1.72023	0.73257	1.3079	1.45596	1.51441	1	1.40995	0.482405	1.28937	1.47475	1.48417	0.656189
	Q9Y4H2	4	3	3	Insulin receptor substrate 2	IRS2		1	4	5.5487	2.5	3.1	4880.6	4837.4	3930.7	7889.4	8194.1	6817.5	4165.4	6228.4	7396.3	5549.6	17097	23145	13291	24720	29923	24579	12005	22959	27401	19697	1	0.991149	0.805372	1.61648	1.67891	1.39686	0.853461	1.27615	1.51545	1.13707	1	1.35375	0.777388	1.44587	1.75019	1.43762	0.70217
	Q8TDP1	3	3	3	Ribonuclease H2 subunit C	RNASEH2C		1	3	28.962	17.7	17.7	8842.4	12110	5844.6	13009	13892	13463	5950.9	11185	12965	11034	9198.3	13470	4945.3	14640	16909	14658	7188.7	13598	15025	13395	1	1.36954	0.660974	1.47121	1.57107	1.52255	0.672996	1.26493	1.46623	1.24785	1	1.4644	0.537632	1.5916	1.83827	1.59356	0.781525
	Q8N6S5	3	3	3	ADP-ribosylation factor-like protein 6-interacting protein 6	ARL6IP6		1	3	67.424	8.8	17.7	7409.1	10951	4425.1	11175	15275	13170	4536.6	9340.1	14436	9079	10138	15178	5670.8	14545	21786	17149	8203.2	14585	18153	13955	1	1.47805	0.597252	1.50828	2.06165	1.77754	0.612301	1.26063	1.94841	1.22538	1	1.49714	0.559361	1.4347	2.14894	1.69156	0.809154
	O14772	3	3	3	Fucose-1-phosphate guanylyltransferase	FPGT		1	3	7.2085	5.1	3.5	23974	30386	12099	37819	37908	34581	17357	32369	30843	26096	4208.9	5280.6	1640.5	5713.7	6484.2	6095.2	2785.5	5487.5	5269.6	5069.9	1	1.26746	0.504672	1.5775	1.58121	1.44244	0.723993	1.35017	1.28652	1.08851	1	1.25463	0.389769	1.35753	1.54059	1.44817	0.661812
	Q96E39	26	2	2	RNA binding motif protein, X-linked-like-1	RBMXL1		1	26	3.2875	46.2	47.9	23477	28230	16075	34393	38258	31154	17951	30304	36967	25889	4075.3	5169	2087	5201.7	5613	5387.9	2971	4874	6496.1	4715.7	1	1.20245	0.684713	1.46497	1.62959	1.327	0.764621	1.2908	1.5746	1.10274	1	1.26837	0.51211	1.2764	1.37732	1.32209	0.729026
	Q8TAP8	2	2	2	Protein phosphatase 1 regulatory subunit 35	PPP1R35		1	2	3.7355	12.3	12.3	12358	17661	7165	15975	16853	18260	7504.2	14448	16837	14705	6964.6	11838	4454.7	10308	11130	13024	5611.5	9861.1	12141	9611.2	1	1.42911	0.579786	1.29268	1.36373	1.47759	0.607234	1.16912	1.36244	1.18992	1	1.69974	0.63962	1.48006	1.59808	1.87003	0.805717
	Q99650	3	3	3	Oncostatin-M-specific receptor subunit beta	OSMR		1	3	15.284	4	1.9	17038	23258	9965.9	28067	24854	25379	13536	22387	25336	19274	4642.9	6444.3	4674.5	7884.8	6947	8033.4	3732.3	7232.7	7320.8	5887.3	1	1.36507	0.584922	1.64732	1.45874	1.48955	0.794459	1.31395	1.48703	1.13124	1	1.38799	1.00681	1.69825	1.49626	1.73025	0.803873
	P32856	3	3	3	Syntaxin-2	STX2		1	3	25.187	8.3	8	8477.8	11752	4446.9	12217	13142	12257	5645.1	10815	12195	9088.8	10441	15183	6231.9	16575	19260	17055	8153.4	14009	17482	11720	1	1.38621	0.524535	1.44106	1.55017	1.44578	0.665869	1.27568	1.43846	1.07207	1	1.45417	0.596868	1.58749	1.84465	1.63346	0.780902
	Q9H6S1	4	3	3	5-azacytidine-induced protein 2	AZI2		1	4	9.4306	5.4	10.2	8994.4	14594	5915.1	14592	16863	15165	6504.2	13624	15979	11356	8873.9	13616	5006.4	12482	14914	13864	6231.2	11158	13742	10719	1	1.62257	0.657643	1.62234	1.87483	1.68605	0.723139	1.51472	1.77655	1.26256	1	1.53439	0.564171	1.4066	1.68066	1.56233	0.702194
	Q9H3U5	2	2	2	Major facilitator superfamily domain-containing protein 1	MFSD1		1	2	7.3817	4.9	4.9	10625	17269	7705.9	14874	18277	16523	7945.8	15274	16765	14036	7103.2	11285	5234	11672	12878	11725	5555.1	10630	11508	8280.7	1	1.62532	0.725261	1.39991	1.72019	1.55511	0.74784	1.43755	1.57788	1.32104	1	1.58872	0.736851	1.6432	1.81299	1.65066	0.782056
	Q9BZD4	4	4	4	Kinetochore protein Nuf2	NUF2		1	4	6.9299	5.4	6.7	4428.3	7457.1	3092.8	7832.7	8709.3	7338.3	3529	6275.3	7890.6	5709.7	19618	25737	9848.2	26355	25082	27057	12651	22265	26889	22184	1	1.68396	0.698417	1.76878	1.96674	1.65714	0.79692	1.41709	1.78186	1.28937	1	1.31191	0.501998	1.34341	1.27852	1.37919	0.644867
	Q04721	5	5	3	Neurogenic locus notch homolog protein 2;Notch 2 extracellular truncation;Notch 2 intracellular domain	NOTCH2		1	5	11.379	1.3	2	9750.5	16077	8940.7	14786	16416	16891	7288.2	12839	16630	12430	7881.2	13465	4797.9	12377	13398	13955	4975.8	11625	11471	9175.4	1	1.64884	0.916948	1.51644	1.68361	1.73232	0.747469	1.31675	1.70555	1.27481	1	1.7085	0.608778	1.57045	1.69999	1.77067	0.631351
	O43683	3	3	3	Mitotic checkpoint serine/threonine-protein kinase BUB1	BUB1		1	3	2.6914	1.3	1.5	16972	21656	7491.8	21718	26272	24134	9516.4	20988	22061	21447	6515.4	6423.7	2824.6	7911.1	11482	8574	3853.1	9187.8	7808.9	9200.2	1	1.27598	0.441421	1.27964	1.54796	1.42199	0.560712	1.23663	1.29985	1.26367	1	0.985926	0.433527	1.21422	1.76229	1.31596	0.591383
	Q12894	3	3	3	Interferon-related developmental regulator 2	IFRD2		1	3	59.598	12.1	3.4	27516	40557	13999	35559	39468	46155	20146	32985	42208	31742	3361.3	4843.7	2501.5	4313.1	4963.7	4707.2	2549.6	3966.9	5178.9	4339.2	1	1.47394	0.508759	1.2923	1.43437	1.67739	0.732156	1.19876	1.53394	1.15358	1	1.44102	0.744206	1.28316	1.47672	1.40041	0.758516
	Q9NQX4	7	6	6	Unconventional myosin-Vc	MYO5C		1	7	16.846	3.2	2.3	21591	31660	13730	35428	39318	33748	15589	31272	37978	25010	3703.9	5091.6	3158.5	5649.2	6409.3	5484	2803.1	5134.2	6809.4	3556.7	1	1.46635	0.635913	1.64087	1.82104	1.56306	0.722014	1.44838	1.75897	1.15835	1	1.37466	0.85275	1.5252	1.73042	1.4806	0.756797
	Q96RK0	5	5	5	Protein capicua homolog	CIC		1	5	17.079	0.7	3.9	6719.8	10894	5910.3	13681	11475	9685.8	5789.2	9727.2	10131	8046.6	9868.7	15787	8322.7	18176	21027	16451	9843.9	15617	18367	12653	1	1.62118	0.879535	2.03592	1.70764	1.44138	0.861514	1.44754	1.50763	1.19745	1	1.5997	0.843343	1.84178	2.13068	1.66699	0.997487
	Q00537	4	3	3	Cyclin-dependent kinase 17	CDK17		1	4	7.5552	7.6	3.3	24632	35698	14312	33668	32313	36313	15798	27878	35637	30262	3685.6	6435.1	2469.1	5906.1	5610	6226.8	2207.2	5158.4	5806.2	4763.2	1	1.44925	0.581033	1.36684	1.31183	1.47422	0.641361	1.13178	1.44678	1.22856	1	1.74601	0.669932	1.60248	1.52214	1.68949	0.598871
	Q8N9B5	3	3	3	Junction-mediating and -regulatory protein	JMY		1	3	4.3648	2.3	1.5	5036.4	6126.1	3271.5	7335.2	7370	7769.4	3776.4	6101.4	7253.7	5290.2	17948	26867	10842	27321	30719	27627	11972	24113	30823	22309	1	1.21636	0.649571	1.45644	1.46335	1.54265	0.749821	1.21146	1.44025	1.05039	1	1.49694	0.604078	1.52223	1.71156	1.53928	0.667038
	P41229;Q9UGL1	9;1	7;1	4;0	Lysine-specific demethylase 5C	KDM5C		2	9	6.5769	4.2	2.1	23353	34063	15928	34628	34774	34735	18619	31504	33852	26744	3235.6	6092.9	2340.5	5770.5	5606.1	6729.2	2370.7	4723.9	5926.1	4836.2	1	1.45861	0.682054	1.48281	1.48906	1.48739	0.797285	1.34903	1.44958	1.14521	1	1.88308	0.723359	1.78344	1.73263	2.07974	0.732693
	Q6NXT4	3	3	3	Zinc transporter 6	SLC30A6		1	3	33.706	11.3	6.3	17427	24274	10097	25966	30107	27464	11541	23439	27495	18666	5151.6	7182.9	1845.6	9166.4	9273.8	8044.4	2716.4	7092.6	10297	7700.8	1	1.3929	0.579388	1.48999	1.72761	1.57595	0.662248	1.34498	1.57772	1.0711	1	1.3943	0.358258	1.77933	1.80018	1.56153	0.527292
	Q16342	4	4	4	Programmed cell death protein 2	PDCD2		1	4	7.6362	6.1	8.1	6436.3	8362.9	4529	8111.5	8111.2	9553.3	4424	8287	7507.8	7743.8	16317	22972	8697	23598	20902	23292	10998	18578	20192	18795	1	1.29933	0.703665	1.26027	1.26023	1.48428	0.687351	1.28754	1.16648	1.20314	1	1.40786	0.533002	1.44622	1.281	1.42747	0.674021
	Q9HCE3	2	2	2	Zinc finger protein 532	ZNF532		1	2	3.9453	0.8	1.5	9184.8	11503	5382.8	11482	12720	13179	5714.3	10380	12983	10257	11526	14763	6541.2	16507	15057	16350	7834.4	12659	17425	14431	1	1.2524	0.586055	1.25011	1.3849	1.43487	0.622147	1.13013	1.41353	1.11674	1	1.28084	0.567517	1.43215	1.30635	1.41853	0.679715
	Q9H1Z4	2	2	2	WD repeat-containing protein 13	WDR13		1	2	15.993	6.6	2.3	13158	18974	9446.2	21431	23228	20088	11536	18705	21855	16335	6921.6	7602.3	4444.7	8851.3	9953.6	8804.8	5017.9	8311.1	9884.2	7305.2	1	1.44201	0.717905	1.62874	1.76531	1.52668	0.876729	1.42157	1.66097	1.24145	1	1.09834	0.642149	1.27879	1.43805	1.27208	0.724962
	Q8IZ21	3	3	3	Phosphatase and actin regulator 4	PHACTR4		1	3	32.97	3.4	4.6	5782.7	8891.1	3721.3	9580.2	9070.7	9016.9	4692.4	8507.8	7759.9	7197.2	14301	22265	10452	22604	23215	22976	11105	19879	21715	17103	1	1.53753	0.643523	1.6567	1.56859	1.55929	0.811455	1.47125	1.34192	1.24461	1	1.55688	0.730858	1.58059	1.62331	1.6066	0.776519
	P00519	5	5	4	Tyrosine-protein kinase ABL1	ABL1		1	5	15.342	4.7	3.5	18487	30357	13549	28350	31421	27056	14573	25104	30415	24333	3280.6	6258.8	2808.9	7217.8	6395.7	7714.4	3984.4	6411	6744.4	6351.1	1	1.64207	0.732893	1.53351	1.69963	1.46351	0.788284	1.35793	1.64521	1.31622	1	1.90782	0.856215	2.20015	1.94955	2.35152	1.21453
	Q8IWT0	2	2	2	Protein archease	ZBTB8OS		1	2	14.631	10.2	14.4	6201.4	11900	4244.1	12534	14483	11549	5770.3	9950.5	14903	8897.5	10201	15568	7365.3	17131	20881	18914	7108.5	15482	19094	13788	1	1.91892	0.684378	2.02116	2.33544	1.86232	0.930483	1.60456	2.40317	1.43476	1	1.52612	0.722017	1.67935	2.04696	1.85413	0.696843
	Q8N573	5	5	5	Oxidation resistance protein 1	OXR1		1	5	56.475	4.9	5.9	9522.3	15320	5782.9	14158	21665	16385	6677.9	12628	18536	13092	8140.6	12057	5367	11338	15764	13041	6217.7	10584	14979	11250	1	1.60886	0.607301	1.48683	2.27519	1.7207	0.701291	1.32615	1.94659	1.37488	1	1.48109	0.659288	1.39277	1.93647	1.60197	0.763789
	Q9UHQ1	3	3	3	Nuclear prelamin A recognition factor	NARF		1	3	4.841	3.7	1.8	14757	19249	7993	20540	19819	21630	9706.8	16920	20248	18266	7289.9	9761.7	3763.4	10339	9064.7	9766.6	4789	9662.4	10322	8883.5	1	1.3044	0.541641	1.39188	1.34302	1.46575	0.657776	1.14657	1.37209	1.23779	1	1.33907	0.516249	1.41826	1.24346	1.33974	0.656936
	Q5T7V8	2	2	2	RAB6-interacting golgin	GORAB		1	2	9.2597	4.6	2.3	4263.6	6452	3004.1	7519.3	8232.8	8073.5	4414.1	7210	7692.5	5865.9	15848	26001	9468.3	30414	32757	27681	12685	25668	30115	21202	1	1.51328	0.704592	1.7636	1.93095	1.89359	1.0353	1.69106	1.80423	1.37581	1	1.64065	0.597444	1.91911	2.06695	1.74666	0.800416
	Q6N043	4	4	4	Zinc finger protein 280D	ZNF280D		1	4	6.3446	3.1	2.8	9803.3	11663	5423	12218	11110	13845	6349.4	11600	11018	11701	12187	15273	7457.3	16977	15467	16673	7977.5	13681	13599	13305	1	1.1897	0.553181	1.24632	1.13329	1.41228	0.64768	1.18328	1.12391	1.19358	1	1.25322	0.611906	1.39304	1.26914	1.3681	0.654591
	Q9UK53	3	3	3	Inhibitor of growth protein 1	ING1		1	3	5.5876	6.6	1.9	19360	23772	10182	25332	28055	25830	13084	23235	26962	22642	5457.4	7671.2	3058.6	7654.7	8806.2	8102.5	3491.5	6630.1	8470.8	6214.3	1	1.22789	0.52593	1.30847	1.44912	1.33419	0.675826	1.20015	1.39267	1.16952	1	1.40565	0.56045	1.40263	1.61363	1.48468	0.639774
	Q96S59	5	4	4	Ran-binding protein 9	RANBP9		1	5	7.3112	3.7	8.4	3351	4262.6	1035.7	4992.7	5105.1	5122.1	1883.3	4429.5	5432.4	4323.9	29230	38699	19353	51573	51713	43612	23711	38934	47476	33513	1	1.27204	0.309072	1.48991	1.52346	1.52853	0.562011	1.32184	1.62113	1.29033	1	1.32395	0.662094	1.76439	1.76918	1.49203	0.811187
	Q92545	3	3	3	Transmembrane protein 131	TMEM131		1	3	4.8161	1.6	1.6	8625.3	12308	5527.1	13491	13581	12354	6419.7	14199	12363	10651	9743.4	14417	8243.3	13093	16347	14488	8509.6	17305	13972	12713	1	1.42696	0.640801	1.56412	1.57455	1.4323	0.744287	1.6462	1.43334	1.23486	1	1.47967	0.846039	1.34378	1.67775	1.48696	0.873371
	Q96BW9	3	3	3	Phosphatidate cytidylyltransferase, mitochondrial	TAMM41		1	3	8.193	4.2	6.9	17785	22414	12086	24317	24964	23780	14046	23297	23007	20625	5474.7	7955.6	3833.5	8415.7	8662	7794.7	4427.8	7935.7	6930.3	6093.4	1	1.26028	0.679561	1.36728	1.40365	1.33708	0.789767	1.30992	1.29362	1.15969	1	1.45316	0.700221	1.5372	1.58219	1.42377	0.808775
	Q4VC05	2	2	2	B-cell CLL/lymphoma 7 protein family member A	BCL7A		1	2	3.5323	8.1	4.3	13404	21842	12204	22817	32338	21886	12558	21293	26152	17880	4936.1	6724.9	6427.3	7869.4	9419.5	6892.4	4492.1	7609.3	7935.7	7341.7	1	1.62951	0.910474	1.70225	2.41256	1.6328	0.936885	1.58856	1.95106	1.33393	1	1.36239	1.3021	1.59425	1.90829	1.39633	0.91005
	Q9NUP7	3	3	3	tRNA:m(4)X modification enzyme TRM13 homolog	TRMT13		1	3	3.9165	2.7	3.5	2681.2	4111.6	1707.1	5092.9	4298.4	4405.4	2312.7	4013.3	3994	4673.2	33677	42322	20476	46005	50787	48895	21926	40982	47856	35286	1	1.53349	0.636693	1.89949	1.60316	1.64307	0.862562	1.49683	1.48963	1.74295	1	1.2567	0.608011	1.36607	1.50806	1.45188	0.651067
	Q7Z6J0;Q8TEJ3	6;1	6;1	6;1	E3 ubiquitin-protein ligase SH3RF1	SH3RF1		2	6	27.077	6.6	5.7	11321	18007	6998.8	16912	18960	17098	7456.3	15060	19137	13881	8241.8	13237	4788.5	12998	12291	12274	5420.1	9676.8	13474	9494	1	1.59058	0.618214	1.49386	1.67476	1.51029	0.658626	1.33027	1.6904	1.22613	1	1.60608	0.581002	1.57708	1.4913	1.48924	0.657635
	Q96DE0	3	2	2	U8 snoRNA-decapping enzyme	NUDT16		1	3	17.67	12.8	16.9	5242.2	7641.8	2751.3	8519.5	7397.7	8135.1	3266.8	6440.2	7500.3	5534.7	18520	25476	10696	28598	30449	31639	14123	25477	31060	22394	1	1.45775	0.524837	1.62518	1.41118	1.55185	0.623173	1.22853	1.43075	1.0558	1	1.37559	0.577538	1.54417	1.64411	1.70837	0.762581
	Q96BZ9	4	4	4	TBC1 domain family member 20	TBC1D20		1	4	15.652	8.9	8.2	10561	16028	4882.1	17649	16726	17258	6574.3	15546	15903	13267	9294.8	13925	4231.6	14940	14775	14175	6099.8	12873	13087	11019	1	1.51766	0.462276	1.67115	1.58375	1.63413	0.622507	1.47202	1.50582	1.25623	1	1.49815	0.455265	1.60735	1.5896	1.52505	0.656259
	Q9BU89	5	5	5	Deoxyhypusine hydroxylase	DOHH		1	5	21.151	7.9	23.2	5260.3	7499	2920.8	8972.1	8622.1	8534.3	3698.2	7089.3	7844.9	7715.4	15953	25113	10392	25180	29491	27691	11999	25707	26502	21783	1	1.42558	0.555254	1.70563	1.63909	1.6224	0.70304	1.3477	1.49134	1.46672	1	1.57419	0.651414	1.57839	1.84862	1.73579	0.752147
	Q7LGC8	2	2	2	Carbohydrate sulfotransferase 3	CHST3		1	2	8.2291	5	5	8154.3	10893	5923.7	12676	14109	11175	5731.4	11660	12203	9349.8	11748	14597	7869.6	17042	20318	16685	7659.2	15762	18041	14226	1	1.33586	0.726451	1.55452	1.73025	1.37044	0.702868	1.42992	1.49651	1.14661	1	1.24251	0.669867	1.45063	1.72949	1.42024	0.651958
	Q9P0U3	5	5	5	Sentrin-specific protease 1	SENP1		1	5	11.054	6.7	3.7	23160	31283	17333	31146	33843	34174	19293	26153	39162	25870	4238.3	6191.5	3132.5	5299.3	6463.4	6026.4	3062.6	5293.3	6379	4841.2	1	1.35073	0.748402	1.34482	1.46127	1.47556	0.833031	1.12923	1.69093	1.11701	1	1.46085	0.739094	1.25034	1.525	1.42189	0.722601
	Q8NAF0	4	4	4	Zinc finger protein 579	ZNF579		1	4	7.4197	8.2	5.7	5610.1	8792.9	4577.3	9169.4	9561	8811.7	5526.3	8654	9487.5	7900.9	14681	20367	10291	22510	22646	21925	12765	20462	21455	16329	1	1.56733	0.815903	1.63445	1.70425	1.57069	0.985063	1.54257	1.69115	1.40833	1	1.3873	0.700974	1.53327	1.54254	1.49343	0.869491
	Q9BX79	4	4	4	Stimulated by retinoic acid gene 6 protein homolog	STRA6		1	4	14.065	1.6	8.8	1248.7	2471	1514.2	2317.8	2974	2639.4	982.73	2448.5	2674.5	1724.6	57160	75664	34145	94091	91556	81415	42720	74589	97090	66605	1	1.97886	1.21262	1.85617	2.38168	2.11372	0.787002	1.96084	2.14183	1.38112	1	1.32372	0.597358	1.6461	1.60175	1.42434	0.747376
	Q15361	4	4	4	Transcription termination factor 1	TTF1		1	4	31.189	3.3	4	11275	15080	5214.9	14963	16168	15867	9417	13423	16077	11818	9774.1	14495	5930.4	12367	13643	14866	6975.3	10825	13775	11882	1	1.33747	0.462519	1.3271	1.43397	1.40727	0.835211	1.19051	1.4259	1.04816	1	1.483	0.606746	1.26528	1.39583	1.52096	0.713651
	P28161;P46439;Q03013;P09488	3;2;1;1	2;1;1;1	2;1;1;1	Glutathione S-transferase Mu 2;Glutathione S-transferase Mu 5	GSTM2;GSTM5	;	4	3	2.076	14.7	7.3	9964	13834	6473.3	15549	16503	16116	7161.2	13848	16018	12672	9535.8	11921	5768.5	13438	14787	14859	7533.5	11763	14322	11712	1	1.3884	0.649669	1.56052	1.65626	1.61742	0.718707	1.3898	1.60759	1.27178	1	1.25013	0.604931	1.40922	1.55068	1.55823	0.790023
	Q5JTD0	5	5	5	Tight junction-associated protein 1	TJAP1		1	5	14.679	8.6	8.3	10361	15209	7704.9	17690	18540	16430	8779.6	14221	18125	12623	7478.6	11262	6716.4	12396	14287	12307	6038.6	12023	12577	10218	1	1.46791	0.743644	1.70736	1.7894	1.58575	0.84737	1.37255	1.74935	1.21832	1	1.5059	0.898083	1.65753	1.91038	1.64563	0.807451
	Q9BSJ6	3	3	3	Protein FAM64A	FAM64A		1	3	5.7088	10.9	3.6	20159	29611	10816	26689	46943	32751	13019	24256	42782	25981	4179.4	6821.4	2589.8	5957.8	8282.1	6726	2931.5	5151.8	8077.7	7735.1	1	1.46887	0.536535	1.32392	2.32864	1.62463	0.645816	1.20323	2.12223	1.2888	1	1.63215	0.619658	1.42552	1.98165	1.60932	0.701416
	Q8NAP3	5	4	4	Zinc finger and BTB domain-containing protein 38	ZBTB38		1	5	5.5125	2.4	1.8	9798.8	12068	6600.8	14509	13709	14345	7091	13117	15195	12856	11099	13326	6598.7	15899	15388	14733	7164.1	13107	14973	11185	1	1.23158	0.673634	1.48069	1.39905	1.46395	0.72366	1.33863	1.5507	1.312	1	1.20065	0.594531	1.43247	1.38643	1.32742	0.645473
	Q9P107	4	4	4	GEM-interacting protein	GMIP		1	4	3.2945	1	5.7	7571.5	8932.2	3429	9867.2	11477	8609	5217.3	8775.1	10963	6952.8	14250	19900	10538	22039	24482	22176	12417	19349	22088	15307	1	1.17971	0.452883	1.3032	1.51582	1.13703	0.689071	1.15896	1.44793	0.918286	1	1.39649	0.739509	1.5466	1.71804	1.55621	0.871368
	Q9NYI0	4	4	4	PH and SEC7 domain-containing protein 3	PSD3		1	4	9.2548	2.7	3	9472.7	14729	8672.9	14773	16770	16545	8145.9	12354	19685	12418	8057.9	11216	5958.7	13722	15031	13400	7070.8	11389	14354	11083	1	1.55489	0.915568	1.55953	1.77035	1.7466	0.859934	1.30417	2.07808	1.31093	1	1.39193	0.739485	1.70293	1.86537	1.66296	0.877499
	Q9Y2I8	4	4	4	WD repeat-containing protein 37	WDR37		1	4	6.3316	8.7	4	16939	22941	12401	26560	31090	25807	14470	22469	30791	19516	4299.4	6494.5	4478.9	8144.6	9138.9	7103	4835.7	6851.7	9275.9	5721.6	1	1.35433	0.732098	1.56798	1.83541	1.52353	0.854242	1.32647	1.81776	1.15213	1	1.51056	1.04175	1.89436	2.12562	1.65209	1.12474
	Q9Y3T6	3	3	3	R3H and coiled-coil domain-containing protein 1	R3HCC1		1	3	10.729	7.7	2.5	17138	28150	7392.5	29809	26095	27721	14445	23261	31007	20132	5391.9	8828.1	3855.8	7668.2	8063.2	7657.4	3866.1	7933	8559.6	6552.4	1	1.64255	0.431351	1.73935	1.52264	1.61752	0.842864	1.35728	1.80925	1.1747	1	1.63729	0.71511	1.42217	1.49543	1.42017	0.71702
	Q9Y5B8	4	4	4	Nucleoside diphosphate kinase 7	NME7		1	4	14.63	12	3.7	17709	24468	9233.9	26874	24350	28078	12330	22637	24539	21333	5267	8768.3	3655	9336.9	8686.2	9985.5	4265.6	7247.1	8406.6	6773.8	1	1.38167	0.521424	1.51753	1.37501	1.58552	0.696256	1.27828	1.38568	1.20464	1	1.66476	0.693943	1.77272	1.64917	1.89586	0.809873
	O15516	2	2	1	Circadian locomoter output cycles protein kaput	CLOCK		1	2	3.6442	0.7	2.1	9499	10128	6637.7	12881	14411	12633	6515.1	10680	14217	10724	12614	13849	9130.3	17570	17367	16136	8472.8	13211	17587	13572	1	1.06622	0.698779	1.35604	1.51711	1.32993	0.685872	1.12433	1.49668	1.12896	1	1.09791	0.723823	1.3929	1.3768	1.27921	0.671698
	P21579;O00445;Q8N9I0	3;1;1	3;1;1	3;1;1	Synaptotagmin-1	SYT1		3	3	2.4992	4.3	4.3	5186.7	6937.9	2746.5	9702.6	8907.5	7840.6	3706.4	8111.8	9271.2	7243.8	19029	24890	12217	30132	27258	24655	14973	25165	28707	20247	1	1.33763	0.529527	1.87067	1.71737	1.51167	0.714597	1.56396	1.78749	1.39661	1	1.308	0.64202	1.58348	1.43245	1.29565	0.786852
	Q96JQ2	5	5	5	Calmin	CLMN		1	5	17.311	5.6	3.9	14427	21606	11391	24199	29165	22247	11530	21166	26954	18566	5588.9	8996.1	4324.2	8960.8	11523	9158.1	4675.4	8304.1	9837.8	6575.5	1	1.49761	0.789561	1.67734	2.02156	1.54204	0.799196	1.46711	1.8683	1.28689	1	1.60964	0.773712	1.60332	2.06177	1.63862	0.836551
	Q96Q05	3	3	3	Trafficking protein particle complex subunit 9	TRAPPC9		1	3	2.901	2.8	0.8	7127.7	7616.7	1843.9	10784	7844.5	7923.5	3551.9	7972.9	7797.9	7030.3	24407	26880	8058.1	36359	22285	25540	15997	26489	27372	26777	1	1.06861	0.258695	1.51297	1.10057	1.11165	0.498323	1.11858	1.09403	0.986335	1	1.10132	0.330155	1.4897	0.913058	1.04642	0.655427
	Q8TDR0	5	5	5	TRAF3-interacting protein 1	TRAF3IP1		1	5	5.5902	3.8	3.6	9296.9	13177	5793.6	14059	15512	15636	7656.5	12695	14044	10650	10430	14354	6926.4	17924	14787	17231	7891.3	14092	15115	12658	1	1.41735	0.623175	1.51222	1.66851	1.68185	0.823554	1.36551	1.51061	1.14554	1	1.37622	0.664084	1.7185	1.41774	1.65206	0.756596
	Q92508	6	6	6	Piezo-type mechanosensitive ion channel component 1	PIEZO1		1	6	37.866	3.8	3.1	11031	15761	8499.6	17838	24767	16987	8960.1	15925	21574	12530	7778.6	11826	4375.8	12106	16334	11970	5530	11436	15639	9061.2	1	1.42879	0.770519	1.61708	2.24522	1.53993	0.812265	1.44366	1.95576	1.13589	1	1.52032	0.562543	1.55632	2.09986	1.53884	0.710925
	Q8IVL6	6	6	6	Prolyl 3-hydroxylase 3	LEPREL2		1	6	13.954	6.4	5.6	16648	23614	9664.1	22690	25889	24060	10254	18877	26803	18437	7515.8	8150.9	4334.4	9402.4	11794	8963.8	4267.9	8707.8	10101	7351.7	1	1.41843	0.580496	1.36293	1.55508	1.44522	0.61593	1.13389	1.60998	1.10746	1	1.0845	0.576705	1.25102	1.56923	1.19266	0.567857
	P05412	2	2	1	Transcription factor AP-1	JUN		1	2	74.882	6.9	4.5	13118	23081	6932.1	20034	24379	22563	9763.6	17372	25173	17537	7118.9	12670	2818.7	9759.8	13769	12592	4420.5	8989.7	13952	9174.4	1	1.75949	0.528442	1.52721	1.85844	1.72	0.74429	1.32429	1.91897	1.33687	1	1.77977	0.395946	1.37097	1.93415	1.76881	0.620953
	Q9Y5J9	3	3	3	Mitochondrial import inner membrane translocase subunit Tim8 B	TIMM8B		1	3	9.5074	38.6	28.9	16473	16802	6835	18697	18164	18558	8508.1	15700	19272	22018	9692.6	11606	4727.2	11578	10849	11570	5203	10097	12313	11406	1	1.01997	0.414921	1.13501	1.10265	1.12657	0.516488	0.953075	1.16991	1.33661	1	1.19741	0.487712	1.19452	1.11931	1.19369	0.536801
	P49810	4	4	3	Presenilin-2;Presenilin-2 NTF subunit;Presenilin-2 CTF subunit	PSEN2		1	4	128.93	12.5	8	21784	27457	17761	33504	38774	31441	16171	28354	34286	24749	3983.9	6215	3422.9	6828	8021.1	7040	3253.3	5500.8	7745.7	5366.6	1	1.26042	0.815323	1.53801	1.77993	1.44331	0.742334	1.3016	1.57391	1.13611	1	1.56003	0.859183	1.7139	2.01338	1.76711	0.816612
	O14519;O75956	2;1	2;1	2;1	Cyclin-dependent kinase 2-associated protein 1;Cyclin-dependent kinase 2-associated protein 2	CDK2AP1;CDK2AP2	;	2	2	24.317	29.6	29.6	9963.7	14241	4338.1	15166	13617	16757	7066.4	11931	12950	12420	13795	17132	4575.5	19187	16237	20876	6987.4	14225	13598	15701	1	1.42929	0.43539	1.52213	1.36666	1.6818	0.709214	1.19745	1.29972	1.24652	1	1.2419	0.331678	1.39087	1.17702	1.5133	0.506517
	Q8NBA8	3	3	3	DTW domain-containing protein 2	DTWD2		1	3	27.485	9.1	11.7	10176	14026	5754.9	16336	13327	14489	7452.8	13696	17238	11752	10761	13417	6779.6	15738	16706	14937	7770.5	13598	17156	11847	1	1.37834	0.565537	1.60535	1.30965	1.42384	0.73239	1.34591	1.69399	1.15487	1	1.24682	0.630016	1.4625	1.55246	1.38807	0.722098
	P32320	3	3	3	Cytidine deaminase	CDA		1	3	23.064	25.3	26.7	7505.9	10065	3755.5	11563	11948	10205	5897.6	10763	11909	9502.6	14434	19252	6877	22742	22204	20831	11437	18915	21399	17341	1	1.34095	0.50034	1.54052	1.59181	1.3596	0.785729	1.43394	1.58662	1.26602	1	1.3338	0.476445	1.57559	1.53831	1.44319	0.792365
	Q9H0R6	3	3	3	Glutamyl-tRNA(Gln) amidotransferase subunit A, mitochondrial	QRSL1		1	3	8.4372	5.5	3.8	12564	17043	7027.6	18318	19074	17566	9457	15689	18888	15352	8030.1	11706	5061.9	12488	13243	13780	6488.7	11466	14207	10330	1	1.35649	0.559344	1.45798	1.51815	1.39812	0.752706	1.24873	1.50334	1.2219	1	1.45777	0.630366	1.55515	1.64917	1.71604	0.808047
	Q96SZ6	4	4	4	CDK5 regulatory subunit-associated protein 1	CDK5RAP1		1	4	2.4799	2.7	2.5	9287.5	12146	3569.3	12006	10993	13687	6350.4	10647	11516	10819	14766	20042	7793	18378	18966	20976	9429.3	16418	17930	16501	1	1.30778	0.384312	1.29271	1.18363	1.4737	0.683758	1.14638	1.23995	1.1649	1	1.35731	0.527766	1.24462	1.28444	1.42056	0.638582
	Q9H840	2	2	2	Gem-associated protein 7	GEMIN7		1	2	10.281	29	8.4	14090	22466	7272.6	21680	18464	23249	11406	16182	20788	18916	8669	14365	3613.9	12906	9602.5	10920	5547.4	8947.7	9749.1	10389	1	1.59446	0.516153	1.53868	1.31043	1.65004	0.80951	1.14847	1.47537	1.34251	1	1.65705	0.416876	1.48875	1.10768	1.25966	0.639912
	Q8N257	13	1	1	Histone H2B type 3-B	HIST3H2BB		1	13	-2	64.3	70.6	14463	15974	5800.7	15928	12495	17604	5943.7	12311	12690	13398	13462	15460	6792.4	14552	15211	17009	6638.6	13598	13203	13391	1	1.10447	0.401072	1.10129	0.863929	1.21717	0.410959	0.851207	0.877411	0.926364	1	1.14842	0.504561	1.08097	1.12992	1.26348	0.493136
	P28715	7	6	6	DNA repair protein complementing XP-G cells	ERCC5		1	7	37.79	7.7	5.6	15236	24587	11558	25310	23598	25079	12512	23598	22649	20346	7027	8360.1	4807	10547	9183.1	9229.9	4372.4	8924.8	8522	6713.9	1	1.61374	0.758598	1.6612	1.54883	1.64604	0.821213	1.54883	1.48655	1.33539	1	1.18971	0.684076	1.50093	1.30683	1.31349	0.622229
	Q96GD0	4	4	4	Pyridoxal phosphate phosphatase	PDXP		1	4	9.347	15.5	9.1	15585	24216	11983	26939	30837	25693	13099	25700	29977	21109	5766.7	7504.9	3166.3	8856	9497.3	8538.4	4416.1	7010.7	10957	7434.8	1	1.5538	0.76888	1.72852	1.97863	1.64857	0.840488	1.64902	1.92345	1.35444	1	1.30142	0.549066	1.53571	1.64692	1.48064	0.765793
	Q8NC44	3	3	3	Protein FAM134A	FAM134A		1	3	112.06	9.8	12.5	17636	29978	13156	27888	33360	31487	15220	27248	29194	21453	4471.5	7264.8	3102.9	8214.2	8064.1	8006.6	4191.4	8014.6	8563.8	6325.3	1	1.69982	0.745974	1.58131	1.89159	1.78538	0.863007	1.54502	1.65536	1.21643	1	1.62469	0.693928	1.83701	1.80344	1.79058	0.937359
	P50053	3	3	3	Ketohexokinase	KHK		1	3	3.8424	6	4.7	2661.9	4764.4	3131.6	3762	6354.9	4592	2845.7	5519.8	5366.5	3649.4	34525	41434	19013	44329	48997	41989	22212	36289	48302	40288	1	1.78985	1.17645	1.41328	2.38735	1.72508	1.06905	2.07363	2.01604	1.37098	1	1.20012	0.550702	1.28397	1.41917	1.21619	0.64336
	O94864	4	4	4	STAGA complex 65 subunit gamma	SUPT7L		1	4	6.2065	5.3	4.6	8433.6	12197	4960.7	13092	13507	12549	5708.8	10959	13651	10540	12953	17577	8350.7	17215	17794	19445	9213	16573	18972	16335	1	1.44624	0.588207	1.55236	1.60157	1.48798	0.676911	1.29945	1.61864	1.24976	1	1.35698	0.644692	1.32904	1.37374	1.5012	0.711264
	Q2M1P5	5	3	2	Kinesin-like protein KIF7	KIF7		1	5	4.3504	2.9	1.7	33420	53188	23206	56343	85588	51070	25408	53952	69933	39951	3105.6	4159.1	1372.4	3732.6	5612.3	3907.4	1916.8	3500.5	4849.8	3018.6	1	1.5915	0.694375	1.68591	2.56098	1.52813	0.760263	1.61436	2.09255	1.19542	1	1.33923	0.441911	1.20189	1.80715	1.25818	0.617208
	Q9BQ04	17	3	3	RNA-binding protein 4B	RBM4B		1	17	61.624	46.5	39.3	9638.7	16005	6384.4	13580	15309	15519	7513.3	13237	16403	13264	11317	14960	6665.6	14980	17087	17070	6487.4	13229	15561	13011	1	1.66049	0.662371	1.4089	1.58828	1.61007	0.779493	1.37332	1.70179	1.37612	1	1.32191	0.58899	1.32367	1.50985	1.50835	0.573244
	Q2T9J0	4	4	4	Peroxisomal leader peptide-processing protease;Peroxisomal leader peptide-processing protease, 15 kDa form;Peroxisomal leader peptide-processing protease, 45 kDa form	TYSND1		1	4	76.296	10.1	10.1	10857	15622	7334	17541	16761	17182	10281	13703	16375	12638	10419	12969	5985.6	14607	12486	14627	8719.1	12483	13907	10557	1	1.43889	0.675509	1.61564	1.5438	1.58257	0.946947	1.26214	1.50824	1.16404	1	1.24475	0.574489	1.40196	1.19839	1.40388	0.836846
	Q6P4I2	2	2	2	WD repeat-containing protein 73	WDR73		1	2	5.3012	5.3	5.3	11866	17122	7311.5	17754	18550	19790	8588.8	15364	15971	15313	9103.6	13455	5443.7	13704	13632	14600	6142	12124	13134	11653	1	1.44295	0.616172	1.49621	1.56329	1.66779	0.723816	1.29479	1.34595	1.29049	1	1.47799	0.597972	1.50534	1.49743	1.60376	0.674678
	Q8IYA6	6	6	6	Cytoskeleton-associated protein 2-like	CKAP2L		1	6	21.956	8.5	3.1	22839	33289	9601	30512	43232	34893	12979	25523	42103	27846	4710.5	6530.3	2776.3	7201.6	9341.1	7363.7	3830	6380.6	8403.3	5749.3	1	1.45755	0.420377	1.33596	1.8929	1.52778	0.568282	1.11752	1.84347	1.21923	1	1.38633	0.589385	1.52884	1.98304	1.56325	0.813077
	Q8IWU5	2	2	2	Extracellular sulfatase Sulf-2	SULF2		1	2	2.368	0.7	1.7	9771.2	14092	6650.6	15124	15824	14588	7060.2	12564	15016	11059	9778.8	14863	8000	16772	17487	15709	8566.9	14779	16625	12354	1	1.4422	0.680633	1.54781	1.61945	1.49296	0.722552	1.28582	1.53676	1.1318	1	1.51992	0.818096	1.71514	1.78826	1.60643	0.876069
	Q9BZG8	3	3	3	Diphthamide biosynthesis protein 1	DPH1		1	3	5.4701	6.1	1.6	18178	22125	10464	22944	22602	25412	11167	19392	22506	17754	8172	10152	5531.4	10547	8755.4	10773	4949.3	8481.8	9695.2	7486.4	1	1.21713	0.575641	1.26219	1.24337	1.39795	0.614314	1.06678	1.23809	0.976675	1	1.24229	0.676872	1.29063	1.07139	1.31828	0.605641
	Q8TBZ6	4	4	4	tRNA methyltransferase 10 homolog A	TRMT10A		1	4	13.652	13.6	17.4	8412.3	14281	6006.6	14340	15542	16246	7326.1	12355	14294	11796	10194	16335	10747	15492	16505	16433	7532.1	12763	17133	13582	1	1.69763	0.714026	1.70465	1.84753	1.93122	0.87088	1.46868	1.69918	1.40223	1	1.60241	1.05425	1.51972	1.61909	1.61203	0.738876
	Q96T83	3	3	3	Sodium/hydrogen exchanger 7	SLC9A7		1	3	37.505	5.1	6.3	5118.3	9345.8	3941.8	8928.1	9622.4	9187.8	4912.1	8183.4	9924.4	6270.3	16240	25101	10723	26173	30371	27705	14611	24191	28787	18504	1	1.82596	0.770139	1.74435	1.88	1.79509	0.959713	1.59885	1.939	1.22507	1	1.54563	0.660283	1.61164	1.87014	1.70597	0.899692
	Q8IZ73	6	6	6	RNA pseudouridylate synthase domain-containing protein 2	RPUSD2		1	6	32.85	9.7	10.1	10966	13445	8541.6	17135	21094	14703	9282.1	16514	17311	13349	9387.7	13126	7419.2	13520	14515	13446	6289.2	11563	14682	11245	1	1.22606	0.778917	1.56256	1.92358	1.34078	0.846444	1.50593	1.57861	1.21731	1	1.39821	0.790311	1.44018	1.54617	1.4323	0.66994
	Q8IXW5	4	4	4	Putative RNA polymerase II subunit B1 CTD phosphatase RPAP2	RPAP2		1	4	21.395	7	5.9	5051.8	8606.9	3360.3	7368.6	7973.5	11072	3660.8	7398.4	7306.5	6155.8	20658	27557	13938	29373	32102	32445	14241	26672	30069	23036	1	1.70373	0.665169	1.45861	1.57835	2.19169	0.724653	1.46451	1.44632	1.21854	1	1.33396	0.674702	1.42187	1.55397	1.57058	0.68937
	Q13952	2	2	2	Nuclear transcription factor Y subunit gamma	NFYC		1	2	2.6871	4.1	4.1	10100	13972	6858.4	13566	14757	14560	7460.1	13566	14566	12828	10300	15453	7673.7	16239	16554	17877	8452.6	14447	16292	12101	1	1.38337	0.67905	1.34317	1.46109	1.44158	0.738624	1.34317	1.44218	1.2701	1	1.50029	0.745019	1.5766	1.60718	1.73563	0.820641
	O00220	3	3	3	Tumor necrosis factor receptor superfamily member 10A	TNFRSF10A		1	3	21.154	5.8	4.3	14154	23558	8209.4	22735	21290	23214	10949	19549	21654	15161	7247	12132	3914.5	11627	11652	12361	5609.4	10457	12650	8208.6	1	1.66441	0.580006	1.60626	1.50417	1.6401	0.773562	1.38116	1.52989	1.07115	1	1.67407	0.540155	1.60439	1.60784	1.70567	0.774031
	Q6Q0C0	2	2	2	E3 ubiquitin-protein ligase TRAF7	TRAF7		1	2	2.3986	2.2	1.2	12253	15930	7220.3	18398	19758	19457	9183.2	15198	19096	14095	8872.8	13253	9916.5	11453	12347	12843	6208.4	11100	14191	10716	1	1.30009	0.589268	1.50151	1.6125	1.58794	0.749465	1.24035	1.55848	1.15033	1	1.49367	1.11763	1.2908	1.39156	1.44746	0.699711
	Q06547	4	4	3	GA-binding protein subunit beta-1	GABPB1		1	4	7.4218	4.1	8.9	14035	17966	9331	18979	22582	21066	9034.3	18290	19060	17688	8320	11851	4876.6	12001	11262	13836	5412	10963	11810	11427	1	1.28009	0.664838	1.35226	1.60898	1.50096	0.643698	1.30317	1.35803	1.26028	1	1.4244	0.58613	1.44243	1.35361	1.66298	0.650481
	P49356	2	2	2	Protein farnesyltransferase subunit beta	FNTB		1	2	3.1192	5.7	5.7	9886.5	15080	5742.3	14681	14795	15459	6683.4	11988	14678	11518	12167	16313	6278.7	18707	17784	16785	8755.6	14818	17698	13952	1	1.52531	0.580822	1.48495	1.49649	1.56365	0.676013	1.21256	1.48465	1.16502	1	1.34076	0.516043	1.53752	1.46166	1.37955	0.719619
	Q9H4H8	7	7	6	Protein FAM83D	FAM83D		1	7	43.031	5	11.8	6273.3	9580.2	3369.5	7740.1	8948.7	10404	4026.8	6912.7	11192	7309.9	19181	25580	12403	24307	29300	29296	13505	22183	29888	23090	1	1.52714	0.537118	1.23382	1.42647	1.65846	0.641895	1.10192	1.78407	1.16524	1	1.33361	0.646629	1.26724	1.52755	1.52734	0.704082
	Q9UGH3	2	2	2	Solute carrier family 23 member 2	SLC23A2		1	2	14.713	3.7	2.6	20931	29707	15920	32958	37281	32811	17024	26325	41386	22264	4658	6583.1	3245.1	7871.1	8372.9	6481.1	3832.4	6512.6	8616.5	5924.4	1	1.41928	0.760594	1.5746	1.78114	1.56758	0.813339	1.2577	1.97726	1.06369	1	1.41329	0.696672	1.6898	1.79753	1.39139	0.822757
	O75362;Q6ZTB9;P52743;P17026;Q13886;O95863;O43623;Q99612;Q3KNW1;Q96N20;O75840;Q96I27;Q8TD94;Q96N95;P57682;Q9H4T2;Q9Y5W3;Q13351;Q86UQ0;Q06889;P98182;Q9Y4X4;Q6ZN11;Q6P2D0;Q8N988;Q8IZC7;Q8N8L2;Q9UC06;B1APH4;Q499Z4;Q9HAH1;P17030;O14771;Q7L945;Q96BR6;Q8TA94;P11161;Q6NX45;Q9BSK1;Q8N587;Q8NDP4;Q96CS4;Q9BS31;P51786;O14901;O43474;Q6P9G9;P13682;Q7Z3I7;C9JN71;Q9GZX5;P17024;Q147U1;Q96BV0;Q8N9K5;O15156;P52737;…	6;1;1;1;1;1;1;1;1;1;1;1;1;1;1;1;1;1;1;1;1;1;1;1;1;1;1;1;1;1;1;1;1;1;1;1;1;1;1;1;1;1;1;1;1;1;1;1;1;1;1;1;1;1;1;1;1;1;1;1;1;1;1;1;1;1;1;1;1;1;1;1;1;1;1;1;1;1;1;1;1;1;1;1;1;1;1;1;1;1;1;1;1;1;1;1;1;1;1;1;1;1;1;1;1;1;1;1;1;1;1;1;1;1;1;1;1;1	5;0;0;0;0;0;0;0;0;0;0;0;0;0;0;0;0;0;0;0;0;0;0;0;0;0;0;0;0;0;0;0;0;0;0;0;0;0;0;0;0;0;0;0;0;0;0;0;0;0;0;0;0;0;0;0;0;0;0;0;0;0;0;0;0;0;0;0;0;0;0;0;0;0;0;0;0;0;0;0;0;0;0;0;0;0;0;0;0;0;0;0;0;0;0;0;0;0;0;0;0;0;0;0;0;0;0;0;0;0;0;0;0;0;0;0;0;0	5;0;0;0;0;0;0;0;0;0;0;0;0;0;0;0;0;0;0;0;0;0;0;0;0;0;0;0;0;0;0;0;0;0;0;0;0;0;0;0;0;0;0;0;0;0;0;0;0;0;0;0;0;0;0;0;0;0;0;0;0;0;0;0;0;0;0;0;0;0;0;0;0;0;0;0;0;0;0;0;0;0;0;0;0;0;0;0;0;0;0;0;0;0;0;0;0;0;0;0;0;0;0;0;0;0;0;0;0;0;0;0;0;0;0;0;0;0	Zinc finger protein 217	ZNF217		118	6	8.3779	2.2	4.1	13593	20870	7466.6	20725	18909	19681	8684.6	16346	18028	17415	10024	12832	4511.3	13499	10616	15158	6428.1	10736	11381	12437	1	1.53535	0.549297	1.52468	1.39108	1.44788	0.638902	1.20253	1.32627	1.28117	1	1.28013	0.45005	1.34667	1.05906	1.51217	0.641271
	Q6PIW4	3	3	3	Fidgetin-like protein 1	FIGNL1		1	3	9.9152	2.7	3.7	7882.5	10703	4426.3	10810	12682	13071	4940.6	9594.2	14043	9653.6	12178	22061	8336.4	17957	23177	23381	11685	20137	23152	18441	1	1.35782	0.561535	1.37139	1.60888	1.65823	0.626781	1.21715	1.78154	1.22469	1	1.81155	0.684546	1.47454	1.90319	1.91994	0.959517
	Q96F07	16	4	4	Cytoplasmic FMR1-interacting protein 2	CYFIP2		1	16	19.169	9.2	12.8	4048.9	5834.4	3762.5	7548.6	8019.6	6652.9	3879.4	5952.5	6683.6	4440.8	20803	29626	18425	39396	37895	33679	21524	33015	38205	24871	1	1.44098	0.929265	1.86436	1.98069	1.64314	0.958137	1.47015	1.65072	1.09679	1	1.42412	0.88569	1.89377	1.82161	1.61895	1.03466
	Q9NX01	2	2	2	Thioredoxin-like protein 4B	TXNL4B		1	2	2.1923	4.7	11.4	15662	22954	7186.8	25080	22101	25126	11118	20760	21955	20280	7053.1	11065	3745.9	11514	11183	11954	5373	9742.4	11680	9432	1	1.46559	0.458869	1.60133	1.41112	1.60427	0.709871	1.3255	1.4018	1.29485	1	1.56881	0.5311	1.63247	1.58554	1.69486	0.761793
	Q9H8W4	2	2	2	Pleckstrin homology domain-containing family F member 2	PLEKHF2		1	2	6.8338	8.4	3.6	13446	18789	8699.4	21261	25022	21896	9616.3	17526	25627	15693	8120	10650	5439.8	11488	12857	11429	5204.2	9743.2	13902	9912.6	1	1.39737	0.646988	1.58121	1.86093	1.62844	0.715179	1.30344	1.90592	1.16711	1	1.31158	0.669926	1.41478	1.58337	1.40751	0.640911
	P49917	4	4	4	DNA ligase 4	LIG4		1	4	4.1429	2.9	1.9	14113	18905	10434	21076	22340	20400	12151	19472	21085	15749	7349.4	10250	6101	11742	11180	11884	5895.1	10804	12408	8570.8	1	1.33955	0.739318	1.49337	1.58294	1.44548	0.860979	1.37972	1.49401	1.11592	1	1.39467	0.830136	1.59768	1.52121	1.617	0.80212
	Q641Q2	21	3	3	WASH complex subunit FAM21A	FAM21A		1	21	22.858	16	16.3	3542.3	6075.7	1729.1	6252.8	6592.9	7050	3421.6	5058.3	6462	4567.3	27741	40185	19533	40779	44345	41037	23051	35024	42694	33448	1	1.71519	0.488129	1.76518	1.86119	1.99023	0.965926	1.42797	1.82424	1.28936	1	1.44858	0.70412	1.46999	1.59854	1.47929	0.830936
	P30305;P30304	2;1	2;1	2;1	M-phase inducer phosphatase 2;M-phase inducer phosphatase 1	CDC25B;CDC25A	;	2	2	4.5434	3.1	3.1	11395	13988	9279.7	14151	16988	16593	7906.5	13554	16615	14063	10644	12896	7516	13502	15845	15580	7634.8	12941	14469	14198	1	1.22756	0.814366	1.24186	1.49083	1.45616	0.693857	1.18947	1.4581	1.23414	1	1.21157	0.706126	1.26851	1.48863	1.46374	0.717287
	Q92791	5	5	5	Synaptonemal complex protein SC65	LEPREL4		1	5	14.738	13.5	4.8	16369	21748	7740.4	23037	24530	23244	11207	19650	24965	19100	7524.9	11688	3817	11363	11046	11849	4855	9664.1	12352	9760.7	1	1.32861	0.472869	1.40736	1.49856	1.42	0.684648	1.20044	1.52514	1.16684	1	1.55324	0.507249	1.51005	1.46793	1.57464	0.645191
	Q8TEH3	3	3	3	DENN domain-containing protein 1A	DENND1A		1	3	9.8286	2.2	2.2	8387.5	12168	5461.7	13193	15006	12853	6014	12219	14400	9830.5	14640	18404	8949.6	19288	18162	18040	10115	16951	19415	14639	1	1.45073	0.651171	1.57294	1.78909	1.5324	0.717019	1.45681	1.71684	1.17204	1	1.2571	0.611311	1.31749	1.24057	1.23224	0.690915
	Q9UKL0	5	3	3	REST corepressor 1	RCOR1		1	5	31.893	12.2	6.4	18816	24443	10070	24805	26470	27010	13191	23439	25613	21465	6901.7	9560.5	4616.3	9313.9	10592	9831.3	4682.7	8015.6	8876.1	8058.2	1	1.29905	0.535183	1.31829	1.40678	1.43548	0.701052	1.2457	1.36124	1.14078	1	1.38524	0.668864	1.34951	1.53469	1.42448	0.678485
	Q96F44	3	3	3	E3 ubiquitin-protein ligase TRIM11	TRIM11		1	3	4.1088	3.8	4.5	14505	20196	10045	22171	26263	23283	12046	19450	21808	17361	6999	11059	5316.8	11654	11675	10361	5669.1	9641.6	11275	9244.1	1	1.39235	0.69252	1.52851	1.81062	1.60517	0.830472	1.34092	1.50348	1.1969	1	1.58008	0.759651	1.6651	1.6681	1.48035	0.809987
	Q9Y3C4	2	2	2	EKC/KEOPS complex subunit TPRKB	TPRKB		1	2	12.193	8	18.9	9401.8	10552	3861	11840	11278	14050	4869	9556.6	12635	9920.5	17098	20238	7301.8	24323	22845	27601	9331.7	17609	24159	18689	1	1.12234	0.410666	1.25933	1.19956	1.49439	0.51788	1.01646	1.34389	1.05517	1	1.18365	0.427056	1.42256	1.33612	1.61428	0.545777
	Q9BUB4	3	3	3	tRNA-specific adenosine deaminase 1	ADAT1		1	3	3.5949	4.2	5	14402	18360	8613.4	20664	22272	19822	9259.3	17770	21675	14757	9499.9	12214	4753.7	11839	14174	13248	5560.3	10946	13126	11930	1	1.27482	0.59807	1.4348	1.54645	1.37634	0.642918	1.23386	1.505	1.02465	1	1.2857	0.500395	1.24622	1.49202	1.39454	0.585301
	Q969J3	3	3	3	Loss of heterozygosity 12 chromosomal region 1 protein	LOH12CR1		1	3	10.507	16.3	10.2	10069	15531	6733.3	17070	19435	15313	8466.7	14848	20626	12432	9809.9	14730	6557.4	15777	17635	14958	7649	12518	17206	11612	1	1.54246	0.668716	1.6953	1.93018	1.52081	0.840868	1.47463	2.04847	1.23468	1	1.50154	0.668447	1.60827	1.79767	1.52479	0.779723
	Q6N075	2	2	2	Molybdate-anion transporter	MFSD5		1	2	4.5498	4.9	4.9	11836	16493	6199.6	17118	17507	16196	8602.9	13717	15761	14035	10636	14798	5527.7	15666	16535	16195	8377.7	13452	15430	13398	1	1.39346	0.523792	1.44627	1.47913	1.36837	0.726842	1.15892	1.33162	1.18579	1	1.39131	0.519716	1.47292	1.55463	1.52266	0.787674
	Q8NDD1	3	3	3	Uncharacterized protein C1orf131	C1orf131		1	3	8.9222	8.2	6.8	3830.4	5620.7	2559.9	7606.8	7196.4	7047	2747.7	5221.4	6276.5	5545.6	27179	37739	14362	37190	38000	47760	24384	33534	45822	33003	1	1.46739	0.668311	1.9859	1.87876	1.83976	0.71734	1.36315	1.6386	1.44779	1	1.38854	0.528423	1.36834	1.39814	1.75724	0.897163
	P58107	10	4	3	Epiplakin	EPPK1		1	10	2.5986	7.7	9.8	7993.1	10760	4688.2	10840	13070	12072	6676.6	10367	12306	9202.8	14201	21695	8969.2	21218	24634	21759	11793	19060	20498	16736	1	1.34616	0.586531	1.35617	1.63516	1.5103	0.835295	1.29699	1.53958	1.15134	1	1.52771	0.631589	1.49412	1.73467	1.53222	0.830434
	Q9H981	4	4	4	Actin-related protein 8	ACTR8		1	4	8.3851	6.6	2.6	17012	24668	9338.5	24745	25985	25803	11939	20664	26024	21631	7260.9	9892	4351.9	10250	10657	11083	5082.1	8762.1	10277	9017.6	1	1.45004	0.548936	1.45456	1.52745	1.51675	0.701799	1.21467	1.52974	1.27151	1	1.36237	0.599361	1.41167	1.46772	1.52639	0.699927
	Q99081;P15884	6;1	6;1	6;1	Transcription factor 12	TCF12		2	6	36.572	10.1	4.4	8054.4	12042	4924.5	12135	12734	13336	6247.8	11747	12992	12189	14110	19932	8972.6	20713	18865	20295	8673.6	17759	21043	19333	1	1.49508	0.611405	1.50663	1.581	1.65574	0.7757	1.45846	1.61303	1.51333	1	1.41262	0.635904	1.46797	1.337	1.43834	0.614713
	P56589	3	3	3	Peroxisomal biogenesis factor 3	PEX3		1	3	4.9391	4.6	5.6	15117	17879	7819.8	20928	22437	20703	9790.5	18231	22978	17429	9183.7	13158	3866.7	13373	14833	12805	5720.7	11878	13359	10276	1	1.18271	0.517285	1.3844	1.48422	1.36952	0.647648	1.20599	1.52001	1.15294	1	1.43276	0.421039	1.45617	1.61514	1.39432	0.622919
	Q5BJF2	2	2	2	Transmembrane protein 97	TMEM97		1	2	2.2558	4.5	10.2	8156	10328	2507.3	11265	14191	13545	3046.4	9213.5	12769	9470.4	18486	24192	8298.9	25688	32788	29540	8509.4	20724	29259	21994	1	1.26631	0.307418	1.38119	1.73995	1.66074	0.373516	1.12966	1.5656	1.16116	1	1.30867	0.448929	1.38959	1.77367	1.59797	0.460316
	Q9P2X0	2	2	2	Dolichol-phosphate mannosyltransferase subunit 3	DPM3		1	2	13.042	23.9	23.9	13131	14685	4500	16608	16339	17148	5839.3	11373	17652	12372	13349	16405	8621.2	17443	18939	18189	7383.3	12623	18170	14732	1	1.11835	0.3427	1.26479	1.24431	1.30592	0.444696	0.866118	1.3443	0.942198	1	1.22893	0.645831	1.30669	1.41876	1.36257	0.553098
	Q86V88	2	2	2	Magnesium-dependent phosphatase 1	MDP1		1	2	5.6826	9.7	9.7	8699	10496	4612.9	11841	12294	11925	5402.5	10792	11980	9482.6	14961	17668	10516	23705	25182	21956	10391	21745	21845	19379	1	1.20658	0.530279	1.36119	1.41327	1.37085	0.621048	1.2406	1.37717	1.09008	1	1.18094	0.702894	1.58445	1.68318	1.46755	0.694539
	Q13277	4	4	4	Syntaxin-3	STX3		1	4	10.849	9.7	5.5	8283.2	11124	4388.9	13863	12425	13595	6163	10368	13538	8715	12601	21854	8976.6	22031	25089	22562	11414	19939	22318	15235	1	1.34296	0.529856	1.67363	1.50002	1.64127	0.744036	1.25169	1.63439	1.05213	1	1.73431	0.712372	1.74835	1.99103	1.79049	0.905801
	Q8WVC6	3	3	3	Dephospho-CoA kinase domain-containing protein	DCAKD		1	3	11.408	15.6	15.6	11841	17559	6746.9	17949	20096	18004	8758.3	14385	18703	12440	8680.6	15574	6116.6	15693	18229	14342	7876.4	13795	15833	11087	1	1.4829	0.569791	1.51583	1.69715	1.52048	0.739659	1.21485	1.57951	1.05059	1	1.79412	0.704629	1.80782	2.09997	1.65219	0.907357
	Q7L5Y1	5	4	4	Mitochondrial enolase superfamily member 1	ENOSF1		1	5	2.9223	8.1	3.4	23557	32888	11462	36498	38151	33792	17184	30054	36261	27888	4769.3	7847.9	3562.1	7534.4	7601.7	7782.3	3566.9	6941.1	8164.8	6604.9	1	1.3961	0.486565	1.54935	1.61952	1.43448	0.729465	1.2758	1.53929	1.18385	1	1.6455	0.746881	1.57977	1.59388	1.63175	0.747888
	Q9NVF7	5	5	5	F-box only protein 28	FBXO28		1	5	31.25	6.2	11.7	15567	22987	9414.5	22448	20900	24044	12248	17980	19455	18161	7574.8	12937	5034.7	11873	11279	12975	5617.6	10667	11949	9670.3	1	1.47665	0.604773	1.44202	1.34258	1.54455	0.786793	1.15501	1.24976	1.16663	1	1.7079	0.664664	1.56743	1.48902	1.71292	0.741617
	Q8TAD8	3	3	3	Smad nuclear-interacting protein 1	SNIP1		1	3	68.07	12.6	12.6	6591.4	8702.7	3754.6	8626.5	7109.6	8608.9	3402.7	7191.3	7634.2	7400.3	23601	31265	12338	31791	31518	33602	14557	27921	32313	28217	1	1.32031	0.569621	1.30875	1.07862	1.30608	0.516233	1.09101	1.15821	1.12272	1	1.32473	0.522774	1.34702	1.33545	1.42375	0.616796
	Q9NRS6	4	4	4	Sorting nexin-15	SNX15		1	4	6.4155	5.6	7	3847	5789.7	2411.8	5466.2	7398.5	6562.7	3272.9	5798	6224.8	4909.1	28966	39955	16880	43505	49486	42248	20770	37864	46993	34321	1	1.50499	0.62693	1.4209	1.92319	1.70593	0.850767	1.50715	1.61809	1.27609	1	1.37938	0.582752	1.50193	1.70842	1.45854	0.717048
	O94967	2	2	2	WD repeat-containing protein 47	WDR47		1	2	31.875	2.2	1.2	15731	19507	11011	24525	27501	24441	14584	20436	28675	20403	6457.2	8311.3	5871.4	10555	13563	8812	5718.9	9689.3	12072	7282.8	1	1.24004	0.699956	1.55902	1.7482	1.55368	0.927087	1.29909	1.82283	1.29699	1	1.28714	0.90928	1.63461	2.10045	1.36468	0.885663
	P16298	7	3	3	Serine/threonine-protein phosphatase 2B catalytic subunit beta isoform	PPP3CB		1	7	19.48	9.4	14.3	10088	13401	4231.1	13662	12918	14282	6570	12478	12871	11781	13243	19200	7319.3	20302	21915	20271	9809.7	17652	21256	17565	1	1.32841	0.419419	1.35428	1.28053	1.41574	0.651269	1.23692	1.27587	1.16782	1	1.44982	0.552692	1.53304	1.65484	1.5307	0.740746
	Q9UIS9	3	3	3	Methyl-CpG-binding domain protein 1	MBD1		1	3	9.9856	4	5.3	9766.6	12961	5938.2	12724	12840	13785	6095.1	11623	12444	9353.4	13252	19552	9638.6	19870	20874	20572	11014	18405	20577	16484	1	1.32707	0.608011	1.30281	1.31468	1.41144	0.624076	1.19008	1.27414	0.957693	1	1.4754	0.727332	1.4994	1.57516	1.55237	0.83112
	P50542	3	3	3	Peroxisomal targeting signal 1 receptor	PEX5		1	3	10.725	6.3	1.3	24350	34347	15809	36531	37454	38852	20031	32295	37185	29424	4849.1	6168.3	3689.2	8059.2	6974.9	7776.6	3814	6214.2	6411.8	5625.8	1	1.41055	0.64924	1.50025	1.53815	1.59556	0.822628	1.32628	1.5271	1.20838	1	1.27205	0.760801	1.662	1.43839	1.60372	0.786538
	Q66LE6	7	2	1	Serine/threonine-protein phosphatase 2A 55 kDa regulatory subunit B delta isoform	PPP2R2D		1	7	4.3689	15.5	15	12113	16218	7265.4	16945	19512	17172	7930.1	15444	18132	14694	10254	14354	6982.4	13242	19228	15355	7663.5	11015	18373	12463	1	1.33889	0.599802	1.39891	1.61083	1.41765	0.654677	1.27499	1.4969	1.21308	1	1.39984	0.680944	1.2914	1.87517	1.49746	0.747367
	Q8TAA9	2	2	2	Vang-like protein 1	VANGL1		1	2	21.763	5.3	5.3	10004	12626	6235.4	13304	13827	13854	6219.9	11595	12967	9973.5	13375	19111	9102.5	20919	20795	20614	9800.6	17898	19701	15516	1	1.2621	0.623291	1.32987	1.38215	1.38485	0.621741	1.15904	1.29618	0.996951	1	1.42886	0.680561	1.56404	1.55477	1.54123	0.732755
	Q17RN3	5	5	5	Protein FAM98C	FAM98C		1	5	63.07	12	8.3	15356	21755	11302	24183	26176	24177	13247	20844	28926	17874	6606.7	9587.3	3947.4	11921	11928	11016	5938.6	9318.7	13161	8920.5	1	1.41671	0.735999	1.57482	1.70461	1.57443	0.86266	1.35738	1.88369	1.16397	1	1.45115	0.597484	1.80438	1.80544	1.6674	0.898875
	Q7Z7G8	3	3	3	Vacuolar protein sorting-associated protein 13B	VPS13B		1	3	4.6377	0.2	0.5	13188	22785	7961.2	20303	28753	24307	9782.2	19254	26667	17487	6993.2	12108	5298	14516	12159	12054	5570.2	11563	11113	10539	1	1.72771	0.60367	1.53951	2.18024	1.84311	0.74175	1.45996	2.02207	1.32598	1	1.7314	0.757593	2.07573	1.73869	1.72367	0.796517
	O76082	2	2	2	Solute carrier family 22 member 5	SLC22A5		1	2	3.9752	3.9	3.9	10649	16109	8408.2	16733	14677	16002	9297.8	15578	14933	12849	10917	14948	7933	16137	15251	16096	8573.3	14961	15553	13371	1	1.51272	0.789576	1.57132	1.37825	1.50268	0.873115	1.46286	1.40229	1.20659	1	1.36924	0.726665	1.47815	1.397	1.4744	0.785316
	Q6SZW1	3	3	3	Sterile alpha and TIR motif-containing protein 1	SARM1		1	3	25.497	4.1	6.4	6461.6	10046	4182.9	10527	12542	10792	6782.2	10670	11290	7159.2	14432	21948	11981	29013	29105	22322	14225	23783	25165	15953	1	1.55472	0.647347	1.62916	1.94101	1.67017	1.04962	1.65129	1.74725	1.10796	1	1.52079	0.830169	2.01032	2.0167	1.5467	0.985657
	Q9H173	3	3	3	Nucleotide exchange factor SIL1	SIL1		1	3	7.5063	4.8	6.1	8700.7	9907.2	6291.2	13203	14191	12711	6186.3	11101	12117	10392	13309	18841	8420.5	22096	22926	20023	12172	20624	22105	16858	1	1.13867	0.723068	1.51746	1.63102	1.46092	0.711012	1.27587	1.39265	1.19439	1	1.41566	0.632692	1.66023	1.72259	1.50447	0.914569
	O14495	3	3	3	Lipid phosphate phosphohydrolase 3	PPAP2B		1	3	8.1269	6.8	10.9	8708.2	11914	3898.2	13808	14471	13078	5024.4	13282	11900	11080	15700	21719	7342.2	23378	23484	22560	9684.7	19764	22331	18665	1	1.36814	0.447647	1.58563	1.66177	1.5018	0.576973	1.52523	1.36653	1.27236	1	1.38338	0.467656	1.48904	1.4958	1.43694	0.61686
	Q9NP73	3	3	3	Putative bifunctional UDP-N-acetylglucosamine transferase and deubiquitinase ALG13	ALG13		1	3	13	2.4	0.7	17205	23021	9558.2	22702	24624	24590	11859	20999	24711	20357	7410.9	10828	4784.6	12762	12501	12039	5141.3	9880.7	11732	8318.4	1	1.33804	0.555548	1.3195	1.43121	1.42924	0.689276	1.22052	1.43627	1.1832	1	1.46109	0.645617	1.72206	1.68684	1.6245	0.693748
	Q6EEV4	4	4	4	DNA-directed RNA polymerase II subunit GRINL1A, isoforms 4/5	POLR2M		1	4	115.58	26.4	42.6	9381.4	12881	3026.6	15736	11678	15880	6515	10982	18776	11425	15183	18116	7640.3	21524	21329	20628	8921.3	20221	21434	19513	1	1.37304	0.322617	1.67736	1.2448	1.69271	0.694459	1.17061	2.00141	1.21784	1	1.19318	0.503214	1.41764	1.40479	1.35862	0.587585
	Q8IWV7	5	5	5	E3 ubiquitin-protein ligase UBR1	UBR1		1	5	8.6656	1.1	2.3	5978.7	9127.3	2830.7	10702	9657	8635.8	4873.3	8363	9923.2	7151.5	20509	24084	15253	28569	30964	29620	15735	25376	31263	25203	1	1.52664	0.473464	1.79002	1.61523	1.44443	0.81511	1.3988	1.65976	1.19616	1	1.17431	0.743722	1.393	1.50978	1.44424	0.767224
	O94927	4	4	4	HAUS augmin-like complex subunit 5	HAUS5		1	4	17.577	5.4	7.9	9574.4	11872	4756.7	13056	15755	13909	5195.6	11283	14273	9934	15753	20456	6634	20962	23884	23252	9856.8	18902	23760	17611	1	1.23997	0.496814	1.36364	1.64553	1.45273	0.542655	1.17846	1.49075	1.03756	1	1.29855	0.421126	1.33067	1.51616	1.47604	0.625709
	Q6SPF0	3	3	3	Atherin	SAMD1		1	3	12.547	5.4	7.4	18630	26988	10852	24463	27542	29836	11498	21958	25799	21955	8198	11200	3468.4	9236.8	11534	11746	4782.3	9188.3	11118	8489.6	1	1.44863	0.582501	1.3131	1.47837	1.6015	0.617177	1.17864	1.38481	1.17848	1	1.36619	0.423079	1.12671	1.40693	1.43279	0.58335
	Q5T3J3	3	3	3	Ligand-dependent nuclear receptor-interacting factor 1	LRIF1		1	3	11.152	3.3	4.4	7744.8	10807	4434.1	10764	10525	11849	5657.9	8992.4	11488	10508	16339	23795	11334	24109	25531	24389	12648	20869	23407	21324	1	1.39539	0.572526	1.38984	1.35898	1.52993	0.730542	1.16109	1.48332	1.35678	1	1.45633	0.693678	1.47555	1.56258	1.49269	0.774099
	O75554	3	3	3	WW domain-binding protein 4	WBP4		1	3	7.7694	8.8	8.8	10176	16732	6372	15703	16840	17124	7447.6	14515	16352	13469	12171	18695	6514.5	16064	18147	17961	7460.4	14675	17262	15834	1	1.64426	0.626179	1.54314	1.65487	1.68278	0.731879	1.4264	1.60692	1.3236	1	1.53603	0.535248	1.31986	1.491	1.47572	0.612965
	Q9P0B6	2	2	2	Coiled-coil domain-containing protein 167	CCDC167		1	2	1.8394	7.2	15.5	9305.7	10449	2958	10536	8916	11113	4216.7	9111.2	8473	8068.5	23885	27787	10037	30542	29399	29726	12777	25241	26483	24007	1	1.12286	0.31787	1.13221	0.958122	1.19421	0.453131	0.979099	0.910517	0.867049	1	1.16337	0.420222	1.27871	1.23086	1.24455	0.534938
	Q8N129	3	3	3	Protein canopy homolog 4	CNPY4		1	3	142.66	21.4	16.5	11193	16487	8179.8	15941	29763	16935	9385.1	17992	26608	14331	8259.5	12673	6625.1	13117	17710	13272	6850.2	12138	21835	10021	1	1.47297	0.730796	1.42419	2.65907	1.513	0.838479	1.60743	2.3772	1.28035	1	1.53435	0.802119	1.58811	2.1442	1.60688	0.829372
	Q5XPI4	3	3	3	E3 ubiquitin-protein ligase RNF123	RNF123		1	3	1.8414	1.8	1.3	25539	29500	15449	35411	32128	31281	15250	29821	27613	26477	6890.9	8273.2	3750.4	9397.7	7642.6	9223.3	3795	7764.5	7658.3	6926	1	1.1551	0.604918	1.38655	1.258	1.22483	0.597126	1.16767	1.08121	1.03673	1	1.2006	0.544254	1.36378	1.10909	1.33848	0.550726
	Q5T440	3	3	3	Putative transferase CAF17, mitochondrial	IBA57		1	3	5.9165	5.6	5.9	15718	22604	8991.8	21840	26478	23516	11328	19274	26310	19298	7939.6	10848	4988.1	11379	14018	11683	6276.8	10558	12795	9363.1	1	1.4381	0.57207	1.38949	1.68457	1.49612	0.720702	1.22624	1.67388	1.22776	1	1.36632	0.628256	1.4332	1.76558	1.47148	0.790569
	Q96DE5	2	2	2	Anaphase-promoting complex subunit 16	ANAPC16		1	2	40.743	40	40	11443	17913	8305.2	16721	19472	18797	8749.2	16954	19423	14140	8788.6	15208	6051.5	17506	16170	15821	7540.9	13598	15946	12376	1	1.56541	0.725789	1.46124	1.70165	1.64266	0.76459	1.4816	1.69737	1.23569	1	1.73042	0.688562	1.9919	1.83988	1.80017	0.858032
	Q9BV79	3	3	3	Trans-2-enoyl-CoA reductase, mitochondrial	MECR		1	3	10.414	8	5.9	13293	19761	9512.9	22169	25270	21504	11934	20243	25019	15236	8633.3	10471	4887.6	13230	13967	10952	7243.9	12221	14723	9707.3	1	1.48657	0.715632	1.66772	1.901	1.61769	0.897766	1.52283	1.88212	1.14617	1	1.21286	0.566133	1.53244	1.61781	1.26858	0.839065
	Q13535	4	4	4	Serine/threonine-protein kinase ATR	ATR		1	4	5.0098	1.1	0.6	33004	46680	18061	51088	49191	49284	23457	43133	50797	35797	3951.1	5390.8	2434.2	5738.4	6480.9	5711.1	2981.2	5304.3	6357.7	4555.5	1	1.41437	0.547237	1.54793	1.49046	1.49327	0.710732	1.3069	1.53912	1.08463	1	1.36438	0.616082	1.45236	1.64028	1.44545	0.754524
	Q9NUP1	4	4	4	Biogenesis of lysosome-related organelles complex 1 subunit 4	BLOC1S4		1	4	19.215	12.4	17.1	9890.9	13561	5554.4	12849	16813	14276	7076.4	12228	16094	11155	12330	18253	8505.3	18723	23686	19274	9496.8	17036	22519	15088	1	1.37106	0.561567	1.29907	1.69985	1.44335	0.715446	1.23629	1.62715	1.1278	1	1.48037	0.689805	1.51849	1.92101	1.56318	0.770219
	O60927	3	3	3	Protein phosphatase 1 regulatory subunit 11	PPP1R11		1	3	17.657	26.2	33.3	20664	29184	7689.3	28721	24368	27694	13313	25653	27887	27066	6715.9	10527	4107.5	10926	11907	10703	4665.8	9858.7	9562.9	7922.4	1	1.41231	0.372111	1.38991	1.17925	1.34021	0.644261	1.24143	1.34955	1.30981	1	1.56747	0.611608	1.62689	1.77296	1.59368	0.694739
	P55211	3	3	3	Caspase-9;Caspase-9 subunit p35;Caspase-9 subunit p10	CASP9		1	3	8.3954	4.3	12	11041	13003	5233.9	16581	16526	15204	8116.2	12588	15752	11818	10985	17113	9287.8	19371	21066	17481	9967.8	16505	18705	14541	1	1.1777	0.474042	1.50177	1.49678	1.37705	0.735096	1.14011	1.42668	1.07037	1	1.55785	0.845498	1.7634	1.91771	1.59135	0.907401
	Q4G0P3	3	3	3	Hydrocephalus-inducing protein homolog	HYDIN		1	3	1.5225	0.4	0.1	27525	32528	16635	36332	36725	36641	18094	32673	32998	29766	5292.8	7378.3	3390.8	7963.6	8011.2	7818.4	3618	6726.1	8222.2	6195.6	1	1.18176	0.60436	1.31996	1.33424	1.33119	0.657366	1.18703	1.19884	1.08142	1	1.39403	0.640644	1.50461	1.5136	1.47718	0.68357
	Q8IVL1	4	4	4	Neuron navigator 2	NAV2		1	4	14.925	1.4	1.8	8794.6	11167	5191.7	12576	14331	13658	6584.2	10896	13074	10533	14598	18700	9808.4	22188	24958	21037	10744	19301	23726	18216	1	1.26976	0.590328	1.42997	1.62952	1.553	0.748664	1.23894	1.48659	1.19767	1	1.281	0.6719	1.51993	1.70969	1.44109	0.735991
	Q86X53	5	5	5	Glutamate-rich protein 1	ERICH1		1	5	13.221	4.7	10.8	11467	17250	8435.5	18244	19917	18883	9481.2	16183	18355	14989	9335.8	14016	8722.9	13945	15772	15888	8105.7	13165	15618	10993	1	1.50432	0.735633	1.591	1.7369	1.64673	0.826825	1.41127	1.60068	1.30714	1	1.50132	0.934349	1.49371	1.68941	1.70184	0.868238
	O95365	3	2	2	Zinc finger and BTB domain-containing protein 7A	ZBTB7A		1	3	5.0119	2.4	3.9	17319	25778	10026	23413	27178	26681	11923	23000	22868	21724	5950.2	11385	5750.1	10201	13163	10762	5580.6	9817.4	12639	8913.2	1	1.48842	0.578902	1.35187	1.56926	1.54056	0.688435	1.32802	1.3204	1.25434	1	1.91338	0.966371	1.7144	2.21219	1.80868	0.937884
	P55268	4	4	4	Laminin subunit beta-2	LAMB2		1	4	37.009	1.9	2.1	10918	15571	9610	21151	26341	19369	11194	17876	24516	14260	8428.2	11984	6480.9	14063	18228	12031	8122.5	13015	15785	8979.8	1	1.42618	0.880198	1.93726	2.41262	1.77404	1.02528	1.6373	2.24547	1.3061	1	1.42189	0.768954	1.66857	2.16274	1.42747	0.963729
	Q9H8W3	3	3	3	Protein FAM204A	FAM204A		1	3	7.9822	8.2	12.9	6464.1	9739	3879.8	8036.8	8400.7	9810.1	3394.8	7236	8298.1	7223.4	21358	33697	16462	29949	33120	33709	15721	27384	36962	25667	1	1.50663	0.600207	1.2433	1.29959	1.51763	0.525178	1.11941	1.28372	1.11746	1	1.57772	0.770765	1.40224	1.55071	1.57828	0.736071
	Q86YQ8;Q9HCH3;Q8IYJ1	5;3;2	5;3;2	5;3;2	Copine-8;Copine-5	CPNE8;CPNE5	;	3	5	12.586	3.2	8.2	7814.3	8480.1	4262.3	11853	9372.6	11440	4508.4	8511.7	9875.3	7155.8	18023	26431	12612	28070	32897	28902	14934	24448	32781	20781	1	1.0852	0.545449	1.51683	1.19942	1.46398	0.576942	1.08925	1.26375	0.915731	1	1.46652	0.699773	1.55745	1.82528	1.60362	0.828608
	Q9GZT4	2	2	2	Serine racemase	SRR		1	2	3.3052	2.6	6.5	9340	14126	5640.8	16459	18473	15957	7164.5	14744	16883	11858	13145	17781	7410.7	19732	21272	18430	9036.7	16632	20395	13670	1	1.51242	0.60394	1.76221	1.97784	1.70846	0.767077	1.57859	1.8076	1.26959	1	1.35268	0.563766	1.5011	1.61826	1.40205	0.687463
	Q64LD2	3	3	3	WD repeat-containing protein 25	WDR25		1	3	3.4574	2.9	5	9294.7	13227	6058.3	13357	14581	13855	7128	10557	15307	10911	13792	19987	9166.6	19458	22525	20776	11819	18755	21964	15721	1	1.42307	0.651802	1.43706	1.56874	1.49063	0.766889	1.13581	1.64685	1.17389	1	1.44917	0.664632	1.41082	1.63319	1.50638	0.856946
	Q8TEV9	2	2	2	Smith-Magenis syndrome chromosomal region candidate gene 8 protein	SMCR8		1	2	3.2472	1.8	1.8	9942.1	14908	6859.6	13488	13292	14804	7666.1	10869	15775	11195	14816	19412	9146.4	18870	20181	21183	9866.6	16483	22404	16048	1	1.49948	0.689955	1.35666	1.33694	1.48902	0.771075	1.09323	1.58669	1.12602	1	1.31021	0.617333	1.27362	1.36211	1.42974	0.665942
	Q8N612	3	3	3	FTS and Hook-interacting protein	FAM160A2		1	3	8.1104	3	2.1	10759	14032	5985.6	14671	17092	16187	7091.1	13419	16264	12085	13025	18931	7026.6	19006	21773	21008	8331.3	17469	19666	16689	1	1.30421	0.556334	1.3636	1.58862	1.50451	0.659085	1.24723	1.51166	1.12325	1	1.45344	0.53947	1.45919	1.67163	1.6129	0.639639
	P19971	4	4	4	Thymidine phosphorylase	TYMP		1	4	7.075	3.7	7.3	14833	20534	7279.5	21943	26166	23389	9489.7	18061	24833	15635	8722	13884	4497.7	14501	15694	15385	6690.2	13380	14443	10150	1	1.38435	0.490764	1.47934	1.76404	1.57682	0.639769	1.21762	1.67417	1.05407	1	1.59184	0.515673	1.66258	1.79936	1.76393	0.767049
	Q15392	2	2	2	Delta(24)-sterol reductase	DHCR24		1	2	2.929	4.3	1.7	14345	24920	7565.3	22052	21169	26242	9610.8	18022	21445	16269	9695.2	14483	6170.8	13648	14100	17386	5600.8	10751	13722	10521	1	1.73719	0.527382	1.53726	1.47571	1.82935	0.669976	1.25633	1.49495	1.13412	1	1.49383	0.63648	1.40771	1.45433	1.79326	0.577688
	Q9NVU0	6	6	6	DNA-directed RNA polymerase III subunit RPC5	POLR3E		1	6	25.526	8.2	10.2	14346	19504	8632.8	21290	20693	22782	10558	20787	21126	20039	10425	12542	5348.9	14865	12786	13533	6578	11228	13384	12629	1	1.35954	0.601757	1.48404	1.44242	1.58804	0.735954	1.44898	1.47261	1.39684	1	1.20307	0.513084	1.4259	1.22647	1.29813	0.630983
	P27216	5	4	4	Annexin A13	ANXA13		1	5	9.8948	13.9	10.4	13192	20591	9029.9	26042	26754	22211	13337	23594	23517	17886	6354.7	12049	4395.6	14901	18930	10108	6030	12742	16486	8441.6	1	1.56087	0.684498	1.97408	2.02805	1.68367	1.01099	1.78851	1.78267	1.35582	1	1.89608	0.691708	2.34488	2.9789	1.59063	0.948904
	Q9Y484	2	2	2	WD repeat domain phosphoinositide-interacting protein 4	WDR45		1	2	3.0172	2.8	5.3	7299.5	11896	5078.7	10602	12998	11817	5137	9478.4	12114	8726.1	17349	24515	9606.7	26268	27394	26741	13487	21299	29008	21293	1	1.6297	0.69576	1.45243	1.78067	1.61888	0.703747	1.2985	1.65957	1.19544	1	1.41305	0.553732	1.51409	1.579	1.54136	0.777394
	P51617	5	5	5	Interleukin-1 receptor-associated kinase 1	IRAK1		1	5	86.4	10.8	10.8	14571	22637	8940.7	22303	23565	21788	10852	18577	21343	17888	8376.1	14378	5598.3	13885	13133	14377	7128.1	11351	13986	10226	1	1.55357	0.613595	1.53064	1.61725	1.4953	0.744767	1.27493	1.46476	1.22764	1	1.71655	0.668366	1.65769	1.56791	1.71643	0.851005
	Q9UNL4	3	3	2	Inhibitor of growth protein 4	ING4		1	3	7.7517	11.6	6.4	9741.8	12826	5656.4	13268	14901	13282	6811.1	11581	12900	10749	14997	19834	10195	20698	23676	21953	11448	17551	23668	17506	1	1.31659	0.580632	1.36197	1.52959	1.3634	0.699162	1.18879	1.32419	1.10339	1	1.32253	0.679803	1.38014	1.57872	1.46383	0.763353
	Q6PCB5	4	4	4	Round spermatid basic protein 1-like protein	RSBN1L		1	4	3.7144	1.1	2.8	7416.9	8779.7	3551	10212	10593	10596	3703.4	9077.2	10411	9846.9	21379	28379	12554	29205	30998	33312	13416	27138	28955	25010	1	1.18374	0.478771	1.37686	1.42822	1.42863	0.499319	1.22385	1.40369	1.32763	1	1.32742	0.587212	1.36606	1.44993	1.55816	0.627532
	P49366	3	3	3	Deoxyhypusine synthase	DHPS		1	3	16.02	7	5.1	18768	27175	8430.7	26613	25965	28066	13801	23700	27220	21965	6828.3	10993	4536.6	10357	11149	13143	5744.8	10248	11000	10182	1	1.44794	0.449206	1.418	1.38347	1.49542	0.735347	1.26279	1.45034	1.17034	1	1.60992	0.664382	1.51678	1.63276	1.92478	0.841322
	P54802	3	3	3	Alpha-N-acetylglucosaminidase;Alpha-N-acetylglucosaminidase 82 kDa form;Alpha-N-acetylglucosaminidase 77 kDa form	NAGLU		1	3	27.294	3.1	3.2	10875	15483	6068.7	17827	21947	17235	8255.6	15149	21696	13204	10023	14597	6920.5	16218	21821	16547	9430.9	14142	22847	12515	1	1.42372	0.558041	1.63926	2.01811	1.58483	0.759136	1.39301	1.99503	1.21416	1	1.45635	0.690462	1.61808	2.17709	1.6509	0.940926
	Q9UQ90	3	3	3	Paraplegin	SPG7		1	3	30.698	3.9	2.8	6000.7	8468	5378.6	9186.5	9421.3	8894.2	4488.3	7445	10190	6879.3	22203	30042	13819	33204	34024	31767	18438	28144	28932	22881	1	1.41117	0.896329	1.5309	1.57003	1.48219	0.747963	1.24069	1.69814	1.14642	1	1.35306	0.622393	1.49547	1.53241	1.43075	0.830428
	Q86YT6	5	5	5	E3 ubiquitin-protein ligase MIB1	MIB1		1	5	12.448	4.9	1.9	15819	23031	17985	23195	27126	25933	15249	21408	30988	18443	8047.2	10809	5052.4	11315	10173	11292	5263.6	9946.7	10574	9156.5	1	1.45591	1.13692	1.46627	1.71477	1.63936	0.963967	1.35331	1.95891	1.16588	1	1.3432	0.627846	1.40608	1.26417	1.40322	0.654091
	A0AVF1	2	2	2	Intraflagellar transport protein 56	TTC26		1	2	5.5626	1.3	3.4	10092	13608	8044.8	14743	20659	15578	7872.8	14146	15279	12421	11950	16985	9265.6	17434	23646	17279	8834.2	16005	19109	14540	1	1.34839	0.797146	1.46086	2.04707	1.5436	0.780103	1.4017	1.51397	1.23078	1	1.42134	0.775364	1.45891	1.97874	1.44594	0.739264
	O95822	3	3	3	Malonyl-CoA decarboxylase, mitochondrial	MLYCD		1	3	19.727	4.3	7.3	12455	15407	8356	19127	23011	18208	10020	17315	18967	13957	10689	13886	7252.1	16640	17886	15312	7740.6	13789	17485	11640	1	1.23701	0.670895	1.53569	1.84753	1.4619	0.804496	1.3902	1.52284	1.12059	1	1.29909	0.678464	1.55674	1.67331	1.4325	0.724165
	Q8N1F8	6	6	6	Serine/threonine-protein kinase 11-interacting protein	STK11IP		1	6	11.365	2.7	4	13120	18165	10406	16711	19075	19692	10287	15396	20632	13354	10386	14727	7832.1	15272	16389	15732	8121.4	13174	14928	12376	1	1.38453	0.79314	1.2737	1.45389	1.50091	0.78407	1.17348	1.57256	1.01784	1	1.41797	0.754102	1.47044	1.57799	1.51473	0.781956
	Q5BKY9;Q8N9E0	3;1	3;1	3;1	Protein FAM133B	FAM133B		2	3	3.468	11.3	4	15190	24322	10151	22325	23625	23583	12813	19590	25391	19987	7724.6	11016	5416.8	12228	13183	12995	6386.2	10726	13641	12025	1	1.60118	0.668269	1.46972	1.5553	1.55253	0.843515	1.28966	1.67156	1.3158	1	1.42609	0.70124	1.58299	1.70663	1.68229	0.826735
	Q9H4A6	5	5	4	Golgi phosphoprotein 3	GOLPH3		1	5	4.7826	9.1	2.3	22164	28488	12776	31688	34556	30109	14069	27222	32752	26267	8074.4	8038.4	4874.9	8894.7	10612	9847.6	4349.9	8625.5	8614.3	7847.9	1	1.28533	0.57643	1.42971	1.5591	1.35846	0.634768	1.22821	1.47771	1.18512	1	0.995541	0.603748	1.10159	1.31428	1.21961	0.538727
	Q8TD55	2	2	2	Pleckstrin homology domain-containing family O member 2	PLEKHO2		1	2	1.6679	1.6	3.1	9863.4	12308	5430.3	15480	16530	14397	8654.2	13163	17541	11914	13464	20977	8669.2	20686	22469	19113	9772.5	17527	20139	15119	1	1.24785	0.550551	1.56944	1.67589	1.45964	0.877405	1.33453	1.77839	1.2079	1	1.55801	0.64388	1.53639	1.66882	1.41956	0.725824
	P49459	2	2	2	Ubiquitin-conjugating enzyme E2 A	UBE2A		1	2	14.468	18.4	18.4	10958	18512	8614.9	17822	21120	19962	8606.3	17244	20477	15498	9725.9	14917	6655.1	15335	17619	17572	8303.5	13945	14884	14218	1	1.68936	0.786174	1.62639	1.92736	1.82168	0.78539	1.57364	1.86868	1.41431	1	1.53374	0.684266	1.57672	1.81155	1.80672	0.853751
	Q86XX4	6	6	6	Extracellular matrix protein FRAS1	FRAS1		1	6	12.86	1.1	0.8	24303	36614	19119	30813	40293	35261	15653	34676	30987	32241	5585.4	8062.8	3178.4	9336	8688.5	8025.9	3683.6	7873.7	8586.9	7719.7	1	1.50656	0.786693	1.26787	1.65794	1.45089	0.644077	1.42682	1.27503	1.32663	1	1.44355	0.569055	1.6715	1.55557	1.43694	0.659505
	Q9UKL6	3	3	3	Phosphatidylcholine transfer protein	PCTP		1	3	3.3748	3.3	7	16597	21107	12539	27625	29208	22845	13622	21600	27941	19528	7372.8	12090	4388.1	15780	10232	13316	8167.8	9274.8	10171	8897.4	1	1.27174	0.755498	1.66446	1.75984	1.37645	0.820751	1.30144	1.6835	1.1766	1	1.63981	0.595174	2.1403	1.3878	1.8061	1.10783
	Q9H792	3	3	3	Pseudopodium-enriched atypical kinase 1	PEAK1		1	3	6.2134	1.3	1	8568.4	12037	4663	14150	14138	14511	5696.5	11270	14642	11549	16043	22430	8974.6	23366	25856	23353	10478	19583	26582	19900	1	1.40481	0.544209	1.65142	1.65002	1.69355	0.664827	1.3153	1.70884	1.34786	1	1.39812	0.559409	1.45646	1.61167	1.45565	0.65312
	Q9UBB6	4	4	4	Neurochondrin	NCDN		1	4	18.156	5.6	2.9	29313	39467	15676	44527	40581	42418	19542	34969	42870	33518	4893.5	6852	2741.3	7217.7	7977.2	8162.3	4102.3	6463	8430.5	5744.8	1	1.3464	0.53478	1.51902	1.3844	1.44707	0.666667	1.19295	1.46249	1.14345	1	1.40022	0.560192	1.47496	1.63016	1.66799	0.838316
	Q96MG8;Q9NV79	3;1	3;1	3;1	Protein-L-isoaspartate O-methyltransferase domain-containing protein 1	PCMTD1		2	3	5.7341	5	6.7	14975	18116	10231	25542	23092	21175	13108	20106	25809	18069	7927	10874	6817	13689	15846	12677	7995.8	11640	13129	9115.2	1	1.20975	0.683205	1.70564	1.54204	1.41402	0.875326	1.34264	1.72347	1.20661	1	1.37177	0.859972	1.72688	1.99899	1.59922	1.00868
	Q14687	2	2	2	Genetic suppressor element 1	GSE1		1	2	3.8321	0.7	2	10519	14957	8195.4	17351	25690	16884	9125.6	17337	17984	13211	11612	15968	6214.7	17792	25139	17380	7580.6	16146	17613	11960	1	1.4219	0.779104	1.64949	2.44225	1.6051	0.867535	1.64816	1.70967	1.25592	1	1.37513	0.535196	1.53221	2.16492	1.49673	0.652825
	Q8WUD6	3	3	3	Cholinephosphotransferase 1	CHPT1		1	3	10.069	9.6	6.7	19521	28389	10413	29631	29830	30663	15630	25654	28179	22844	7642.5	10318	4007.4	10695	10954	11522	5277.9	9809.9	11031	8962.9	1	1.45428	0.533426	1.5179	1.5281	1.57077	0.800676	1.31417	1.44352	1.17023	1	1.35008	0.524357	1.39941	1.4333	1.50762	0.690599
	Q5PSV4	2	2	2	Breast cancer metastasis-suppressor 1-like protein	BRMS1L		1	2	2.4233	2.5	2.5	6655.6	9863.4	4144.3	11506	10279	9002.5	6149.4	8811.5	10252	7596.4	20273	28113	12802	30394	32627	30754	15588	25422	35195	23353	1	1.48197	0.622679	1.72877	1.54441	1.35262	0.923944	1.32392	1.54036	1.14135	1	1.38672	0.63148	1.49924	1.60938	1.51699	0.768904
	Q14849	2	2	2	StAR-related lipid transfer protein 3	STARD3		1	2	8.3876	4	6.7	7186	11894	4223.3	12161	14461	11621	6329	9573.5	12651	9618.9	16874	24834	10854	27832	30787	27166	12569	22636	26244	20707	1	1.65516	0.587712	1.69232	2.01239	1.61717	0.88074	1.33224	1.76051	1.33856	1	1.47173	0.643238	1.6494	1.82452	1.60993	0.744874
	Q9UJF2	6	6	6	Ras GTPase-activating protein nGAP	RASAL2		1	6	11.059	3.4	4.8	14286	19513	8698.8	18848	22347	20744	9267.3	18085	19514	17662	10479	16505	5232.3	15517	15477	17106	6987.4	13928	15928	13354	1	1.36588	0.608904	1.31933	1.56426	1.45205	0.648698	1.26592	1.36595	1.23632	1	1.57505	0.499313	1.48077	1.47695	1.63241	0.6668
	Q9P0U4	6	6	6	CXXC-type zinc finger protein 1	CXXC1		1	6	32.41	6.4	9.1	6997.4	9640.5	3765.2	10448	11031	10676	5339.1	8234.7	9781.7	8184.1	21571	29862	12097	32253	32768	30727	15544	26667	33712	24282	1	1.37773	0.538086	1.49313	1.57644	1.52571	0.763012	1.17682	1.3979	1.16959	1	1.38436	0.560799	1.4952	1.51908	1.42446	0.720597
	Q15032	4	4	4	R3H domain-containing protein 1	R3HDM1		1	4	3.404	1.8	2.6	10149	14688	5146.7	12900	13872	14336	6820.4	13295	11914	12044	15487	25452	9192.2	22769	21295	24818	10992	20353	20142	19515	1	1.44724	0.507114	1.27106	1.36683	1.41255	0.672027	1.30998	1.17391	1.18672	1	1.64344	0.593543	1.4702	1.37502	1.60251	0.709757
	Q8TBP6	2	2	2	Solute carrier family 25 member 40	SLC25A40		1	2	2.9265	3	6.2	8807.4	12713	4411.5	14405	14565	13705	6449.7	11655	14685	11005	15775	22305	10512	24951	25745	23294	10649	20162	26154	19829	1	1.44345	0.500886	1.63556	1.65372	1.55608	0.732305	1.32332	1.66735	1.24952	1	1.41395	0.666371	1.58168	1.63201	1.47664	0.675055
	Q9UQR1	4	4	4	Zinc finger protein 148	ZNF148		1	4	6.944	4.7	4.2	17527	24642	10004	24977	25521	30187	12441	21126	24742	23057	7200.3	11299	4503.5	13518	13681	13137	5618.7	11709	15205	9654	1	1.40595	0.570777	1.42506	1.4561	1.72231	0.709819	1.20534	1.41165	1.31551	1	1.56924	0.62546	1.87742	1.90006	1.82451	0.780342
	Q5R3I4	2	2	2	Tetratricopeptide repeat protein 38	TTC38		1	2	22.722	4.9	4.9	11374	14457	6418.2	15798	16190	15726	7529.2	14201	15397	13958	14894	18006	8377.4	20410	21426	20653	10366	18004	18085	16591	1	1.27106	0.564287	1.38896	1.42342	1.38263	0.661966	1.24855	1.3537	1.22718	1	1.20894	0.562468	1.37035	1.43857	1.38667	0.695985
	Q9Y5Z9	2	2	2	UbiA prenyltransferase domain-containing protein 1	UBIAD1		1	2	51.975	5.9	8.6	13523	20706	6694.5	18252	19354	20721	10984	17793	19057	14682	11028	16515	6604.5	16277	17099	17794	8258.2	13820	17210	13037	1	1.53117	0.495045	1.3497	1.43119	1.53228	0.812246	1.31576	1.40923	1.08571	1	1.49755	0.598885	1.47597	1.55051	1.61353	0.748839
	Q8TDX6	3	3	3	Chondroitin sulfate N-acetylgalactosaminyltransferase 1	CSGALNACT1		1	3	2.2316	4.3	3	16281	24966	10044	25729	24502	23233	11283	20819	26833	18116	9138.1	13187	4666.4	14729	12284	13104	7156.3	12613	14647	11182	1	1.53344	0.616915	1.58031	1.50494	1.427	0.693016	1.27873	1.64812	1.11271	1	1.44308	0.510653	1.61182	1.34426	1.434	0.783128
	Q9Y4F3	2	2	2	Meiosis arrest female protein 1	KIAA0430		1	2	2.487	1.1	0.5	17834	26343	7841.4	24893	22592	27173	11744	20421	27796	23134	9178.8	14460	3986.1	12859	11739	14424	6837.9	11020	14374	13007	1	1.47712	0.439688	1.39582	1.26679	1.52366	0.658517	1.14506	1.5586	1.29719	1	1.57537	0.434272	1.40095	1.27893	1.57145	0.744967
	Q9H0M0	7	5	5	NEDD4-like E3 ubiquitin-protein ligase WWP1	WWP1		1	7	7.7518	6.8	1.7	22451	31661	17762	34068	36615	34073	18142	29961	35804	26346	6622.4	8575.4	4395.8	9078.1	9087.1	9259.1	4836.2	7593.9	10095	7282.1	1	1.41023	0.791145	1.51744	1.63089	1.51766	0.808071	1.33451	1.59476	1.17349	1	1.29491	0.663777	1.37082	1.37218	1.39815	0.730279
	Q96IG2;Q9UKC9	4;1	4;1	4;1	F-box/LRR-repeat protein 20	FBXL20		2	4	11.878	6.9	8.3	9132	11926	4917.4	14336	14845	12636	6733.8	11655	15625	8634.3	17463	20501	12352	24132	28233	21313	12417	22791	25875	19913	1	1.30596	0.53848	1.56986	1.6256	1.38371	0.737385	1.27628	1.71102	0.945499	1	1.17397	0.707324	1.38189	1.61673	1.22047	0.711046
	O94907	5	5	5	Dickkopf-related protein 1	DKK1		1	5	56.582	23.3	27.8	13877	21464	6870.8	25088	22774	19702	14326	19795	24515	16722	9352.1	12898	4978.6	18095	15805	12358	10159	14193	16377	10686	1	1.54673	0.495121	1.80788	1.64113	1.41976	1.03236	1.42646	1.76659	1.20502	1	1.37916	0.532351	1.93486	1.68999	1.32141	1.08628
	O14944	2	2	2	Proepiregulin;Epiregulin	EREG		1	2	2.7108	11.2	6.5	23962	35503	12130	35507	33049	42461	14985	30002	30794	27964	6195.5	11771	3321	10106	9467.9	13853	3872.7	8624.3	8354.3	8121.7	1	1.48164	0.506218	1.4818	1.37923	1.77201	0.625365	1.25207	1.28512	1.16701	1	1.89993	0.536034	1.63118	1.52819	2.23598	0.625083
	Q562E7	6	6	6	WD repeat-containing protein 81	WDR81		1	6	70.819	3	4.9	8312.4	11440	5506.7	12872	12536	12721	6173.3	10275	13310	10158	15875	24845	11448	27527	28203	25626	15397	21678	27211	19400	1	1.37626	0.662468	1.54853	1.50811	1.53036	0.742662	1.23611	1.60122	1.22203	1	1.56504	0.721134	1.73398	1.77657	1.61424	0.96989
	Q5VW38	2	2	2	Protein GPR107	GPR107		1	2	11.582	5.2	1.8	11106	15142	10105	19438	19891	17545	9257.6	16534	21795	13673	10036	15372	9618.2	16272	18302	16262	9250.7	15895	20520	12868	1	1.36341	0.909869	1.75023	1.79101	1.57978	0.833567	1.48874	1.96245	1.23114	1	1.53169	0.95837	1.62136	1.82363	1.62037	0.921752
	Q9P2Y5	4	4	4	UV radiation resistance-associated gene protein	UVRAG		1	4	3.9663	3	2	9916	13717	6512.8	15154	16221	15298	7146.5	12430	15374	11297	15335	20708	9085	24066	23742	23551	10380	18933	22524	18219	1	1.38332	0.656797	1.52824	1.63584	1.54276	0.720704	1.25353	1.55042	1.13927	1	1.35037	0.592436	1.56935	1.54822	1.53577	0.676883
	P55854;Q6EEV6	6;1	2;0	2;0	Small ubiquitin-related modifier 3	SUMO3		2	6	2.3738	33	33	36914	51260	12345	49651	53090	53460	23178	43535	52586	45363	4302.1	6421.8	3758.6	5696.9	7064.3	6747.2	3019.7	5993.3	6500.2	6319.6	1	1.38863	0.334426	1.34505	1.43821	1.44823	0.627892	1.17936	1.42455	1.22888	1	1.49271	0.873666	1.32421	1.64206	1.56835	0.701913
	Q4ZIN3	2	2	2	Membralin	TMEM259		1	2	4.2958	3.5	3.5	12158	16284	7517.1	18776	19608	18201	9105.1	15335	17631	13404	12333	16440	9540.7	18385	17491	19362	9635.2	17115	18383	14191	1	1.33937	0.618284	1.54433	1.61277	1.49704	0.748898	1.26131	1.45016	1.10248	1	1.33301	0.773591	1.49072	1.41823	1.56993	0.781254
	P15735	2	2	2	Phosphorylase b kinase gamma catalytic chain, liver/testis isoform	PHKG2		1	2	8.213	6.4	6.4	10145	13477	7561.1	17866	19788	14564	9637	14875	18943	12093	11929	16578	9159.4	20257	21927	18519	10840	18515	21813	15011	1	1.32844	0.745303	1.76106	1.95052	1.43558	0.949926	1.46624	1.86723	1.19202	1	1.38972	0.767826	1.69813	1.83813	1.55244	0.90871
	Q9BSJ5	3	3	3	Uncharacterized protein C17orf80	C17orf80		1	3	6.2839	3.4	2.8	10480	15282	6333.1	17938	17330	15735	8734.4	15150	17076	13218	13890	20610	7252.4	21018	19431	20127	10298	18869	21889	16070	1	1.45821	0.604303	1.71164	1.65363	1.50143	0.833435	1.44561	1.62939	1.26126	1	1.4838	0.522131	1.51317	1.39892	1.44903	0.741397
	Q96HY7	4	4	4	Probable 2-oxoglutarate dehydrogenase E1 component DHKTD1, mitochondrial	DHTKD1		1	4	17.404	3.6	3.7	13343	18179	12143	20823	31683	20738	12452	17732	32158	15648	8990.6	10954	7374.5	14591	18281	13327	7041.7	11764	18011	10232	1	1.36244	0.910065	1.56059	2.3745	1.55422	0.933223	1.32894	2.4101	1.17275	1	1.21838	0.820246	1.62292	2.03335	1.48233	0.783229
	Q14571;Q14643	14;7	6;1	6;1	Inositol 1,4,5-trisphosphate receptor type 2;Inositol 1,4,5-trisphosphate receptor type 1	ITPR2;ITPR1	;	2	14	57.318	3.5	3.5	8790	13399	7277.2	15750	15452	13645	7623.7	13928	14934	11181	14380	18420	11350	23674	23270	22368	11649	20975	22705	17075	1	1.52435	0.827895	1.79181	1.75791	1.55233	0.867315	1.58453	1.69898	1.27201	1	1.28095	0.789291	1.64631	1.61822	1.55549	0.810083
	Q96QU8	4	4	4	Exportin-6	XPO6		1	4	27.828	1.5	3.7	5587.9	8794.8	3204.6	8236	9088.1	9412.2	5046.3	7767.3	10003	6443.5	24586	39390	16601	41237	36629	37430	19043	34577	38034	29309	1	1.5739	0.573489	1.4739	1.62639	1.68439	0.903076	1.39002	1.79012	1.15312	1	1.60213	0.675222	1.67726	1.48983	1.52241	0.774546
	P02462	3	3	1	Collagen alpha-1(IV) chain;Arresten	COL4A1		1	3	12.689	1.5	1.7	10751	17981	5504.1	22584	16790	17907	7470.7	15428	16445	13659	14613	19758	6221.1	21611	20115	22991	9319.4	18732	20460	16618	1	1.6725	0.511962	2.10064	1.56172	1.66561	0.694884	1.43503	1.52963	1.27049	1	1.35208	0.425724	1.47889	1.37651	1.57333	0.637747
	Q96EL2	2	2	2	28S ribosomal protein S24, mitochondrial	MRPS24		1	2	4.9865	5.4	5.4	12431	23040	7965	20474	20334	18992	9777.1	15513	21606	14264	10306	19174	7034.3	17622	18031	17608	8792.4	14925	18958	12603	1	1.85343	0.640737	1.64701	1.63575	1.52779	0.78651	1.24793	1.73807	1.14745	1	1.86047	0.682544	1.70988	1.74956	1.70852	0.853134
	Q13308	3	3	3	Inactive tyrosine-protein kinase 7	PTK7		1	3	3.0368	2.1	1.5	13305	16770	10287	17231	20991	17596	8895.2	16123	20812	15328	11382	16093	10982	15345	18912	16330	8807.5	12921	21005	13927	1	1.26043	0.773168	1.29508	1.57768	1.32251	0.668561	1.2118	1.56422	1.15205	1	1.4139	0.964857	1.34818	1.66157	1.43472	0.77381
	Q86XA9	6	6	6	HEAT repeat-containing protein 5A	HEATR5A		1	6	11.451	2.6	1.7	21627	30606	14300	35871	35978	31968	17227	27768	36298	25204	6500.3	8490.2	5063.9	10158	11438	9879.3	5225	9996.5	9842.5	7599.5	1	1.41518	0.661211	1.65862	1.66357	1.47815	0.796551	1.28395	1.67837	1.1654	1	1.30612	0.779026	1.5627	1.75961	1.51982	0.803809
	Q13371	2	2	2	Phosducin-like protein	PDCL		1	2	14.282	8	8	13384	19808	8299.2	22196	18308	22349	10043	18084	18633	17286	12213	16812	6924.2	18013	15465	15925	8934.9	15117	15442	14179	1	1.47998	0.620084	1.6584	1.3679	1.66983	0.750374	1.35117	1.39218	1.29154	1	1.37657	0.566953	1.4749	1.26627	1.30394	0.731589
	Q86SX6	2	2	2	Glutaredoxin-related protein 5, mitochondrial	GLRX5		1	2	75.417	15.9	15.9	17686	22256	13908	27518	33525	25434	14979	27347	29438	23092	7693.4	10276	6281.9	10859	13868	10756	5774.8	10954	12719	9485.6	1	1.2584	0.786385	1.55592	1.89557	1.43809	0.846941	1.54625	1.66448	1.30567	1	1.33569	0.816531	1.41147	1.80258	1.39808	0.750617
	Q96RR1	4	4	4	Twinkle protein, mitochondrial	PEO1		1	4	41.826	7.3	5.1	14253	22197	7924.9	21419	18047	21034	9394.2	17857	18494	17700	10869	18293	6933.2	17253	17209	17969	7370.5	14431	17678	14195	1	1.55736	0.556016	1.50277	1.26619	1.47576	0.659103	1.25286	1.29755	1.24184	1	1.68304	0.637888	1.58736	1.58331	1.65323	0.678121
	O00308	10	7	7	NEDD4-like E3 ubiquitin-protein ligase WWP2	WWP2		1	10	6.4303	6.3	9.2	2958.8	4406.3	1208.3	3537.6	2666.1	4658.5	1896.6	3585.1	3289.5	2510.2	71147	98199	26729	103790	86815	110940	42036	82021	98747	90549	1	1.48922	0.408375	1.19562	0.901075	1.57446	0.641003	1.21167	1.11177	0.848384	1	1.38023	0.375687	1.45881	1.22022	1.55931	0.590833
	Q96SW2	4	4	4	Protein cereblon	CRBN		1	4	6.6603	3.8	7.7	10452	12349	4261.3	15454	13440	12668	7332.2	12045	16453	11809	18807	23807	8322.4	27365	27663	22795	10822	22114	29376	20143	1	1.1815	0.407702	1.47857	1.28588	1.21202	0.701512	1.15241	1.57415	1.12983	1	1.26586	0.442516	1.45504	1.47089	1.21205	0.575424
	Q16718	2	2	2	NADH dehydrogenase [ubiquinone] 1 alpha subcomplex subunit 5	NDUFA5		1	2	4.6937	13.8	19	12530	17464	7187	16580	18673	16841	8181.8	13744	16908	12748	17149	18821	6203.4	21595	22961	21397	7767.9	15381	21988	20421	1	1.39377	0.573583	1.32322	1.49026	1.34405	0.652977	1.09689	1.3494	1.0174	1	1.0975	0.361735	1.25926	1.33891	1.24771	0.452965
	Q9NW68	3	3	3	BSD domain-containing protein 1	BSDC1		1	3	14.196	7.4	7.4	13423	21823	11160	21345	24103	22848	13299	19863	24781	16799	8242	13340	7165.8	14940	16329	15305	7601.2	13630	16696	10614	1	1.62579	0.831409	1.59018	1.79565	1.70215	0.990762	1.47977	1.84616	1.25151	1	1.61854	0.869425	1.81267	1.98119	1.85695	0.922252
	P78549	3	3	3	Endonuclease III-like protein 1	NTHL1		1	3	4.903	8.7	2.9	21622	28999	15457	32271	34340	30632	15364	27305	30919	25767	8718	10338	4305.8	10787	10449	10482	5133.8	8881.5	10381	9777.9	1	1.34118	0.714874	1.49251	1.5882	1.41671	0.710573	1.26283	1.42998	1.1917	1	1.18582	0.493898	1.23733	1.19855	1.20234	0.588874
	Q03188	7	7	7	Centromere protein C	CENPC		1	7	19.505	7.7	4.6	11358	16236	8261.1	15761	20587	17350	7989.4	13877	17502	12960	11195	20455	7574	21539	22814	21820	9866.6	17204	21814	15926	1	1.42948	0.727338	1.38766	1.81256	1.52756	0.703416	1.22178	1.54094	1.14105	1	1.82715	0.676552	1.92398	2.03787	1.94908	0.88134
	O15431	2	2	2	High affinity copper uptake protein 1	SLC31A1		1	2	10.965	15.8	15.8	8665.1	15627	7234.7	15652	16304	15645	6465.2	14851	16118	11068	14642	22360	9136.3	23951	23708	23783	10690	20963	23087	16960	1	1.80344	0.834924	1.80633	1.88157	1.80552	0.746119	1.71389	1.86011	1.27731	1	1.52711	0.623979	1.63577	1.61918	1.6243	0.730092
	Q13227	3	3	3	G protein pathway suppressor 2	GPS2		1	3	5.6147	5.2	4.6	14479	21983	11376	24108	26632	24980	11392	22734	24147	19639	9773.1	14325	5298.4	14453	14438	13415	7169.4	12128	14930	12556	1	1.51827	0.78569	1.66503	1.83935	1.72526	0.786795	1.57014	1.66773	1.35638	1	1.46576	0.542141	1.47886	1.47732	1.37265	0.733585
	Q6PID6	5	5	5	Tetratricopeptide repeat protein 33	TTC33		1	5	12.167	14.5	9.2	17118	26969	16152	26712	37892	28622	17421	24933	33451	23032	6846.4	9323.6	5622.2	10785	14232	10559	5925.8	10611	12016	7794.9	1	1.57548	0.943568	1.56046	2.21358	1.67204	1.0177	1.45654	1.95414	1.34548	1	1.36183	0.821191	1.57528	2.07876	1.54227	0.865535
	O75971	3	3	3	snRNA-activating protein complex subunit 5	SNAPC5		1	3	8.2192	34.7	34.7	10641	16142	6870.4	18732	18707	17844	9443	16371	19263	14907	11594	17974	7982.3	19410	20954	20271	9936.5	17246	20852	15469	1	1.51696	0.645654	1.76036	1.75801	1.67691	0.887417	1.53848	1.81026	1.4009	1	1.55028	0.688485	1.67414	1.80731	1.7484	0.857038
	O95684	4	4	4	FGFR1 oncogene partner	FGFR1OP		1	4	22.582	7	8.8	10285	11984	5692	11903	17305	12584	7631	9867.2	11737	10252	18322	26541	9373.7	26790	24632	26921	13035	23331	26627	23667	1	1.16519	0.553427	1.15732	1.68255	1.22353	0.741954	0.959378	1.14118	0.996791	1	1.44859	0.511609	1.46218	1.34439	1.46933	0.71144
	P07996	20	2	2	Thrombospondin-1	THBS1		1	20	43.185	14.4	17.1	7830.1	10991	3692.2	10896	12823	11054	3979.4	11161	9966.2	9831.2	22121	27667	12324	34272	37238	31344	13619	33737	31805	27252	1	1.40369	0.471539	1.39155	1.63765	1.41173	0.508218	1.4254	1.27281	1.25557	1	1.25071	0.557118	1.5493	1.68338	1.41693	0.615659
	Q9UMN6	12	12	11	Histone-lysine N-methyltransferase 2B	KMT2B		1	12	53.67	4.1	2.1	12257	20143	7308.4	20923	22048	20481	9034.4	16222	20366	17325	10754	17048	8449.8	16774	17645	17578	9456.3	15730	19299	13309	1	1.64339	0.596263	1.70702	1.79881	1.67096	0.737081	1.32349	1.66158	1.41348	1	1.58527	0.785736	1.55979	1.64078	1.63455	0.879329
	Q2KHM9	8	7	7	Uncharacterized protein KIAA0753	KIAA0753		1	8	9.55	7.9	4.2	12821	18446	7491.8	16507	17347	18892	9074.7	14813	17870	14257	10930	18225	8553.4	16243	21013	22289	9868.1	18548	20593	17601	1	1.43873	0.584338	1.2875	1.35301	1.47352	0.7078	1.15537	1.39381	1.112	1	1.66743	0.782562	1.48609	1.92251	2.03925	0.902845
	O14777	10	10	10	Kinetochore protein NDC80 homolog	NDC80		1	10	23.721	5.5	11.2	4869.5	6447.8	1672.5	5383.3	6093.2	6158	2645.9	5300.6	6737.4	6162	43725	63067	19127	56557	59742	67541	24385	47965	59523	55516	1	1.32412	0.343464	1.10551	1.2513	1.26461	0.543362	1.08853	1.38359	1.26543	1	1.44236	0.437439	1.29347	1.36631	1.54468	0.55769
	Q969V5	3	3	3	Mitochondrial ubiquitin ligase activator of NFKB 1	MUL1		1	3	21.199	8.8	6.5	14845	20775	12120	21879	21099	24338	10983	18018	21944	16888	10817	14601	7003.9	16510	15439	16049	8284.3	13030	16190	12007	1	1.39946	0.816437	1.47383	1.42129	1.63947	0.739845	1.21374	1.47821	1.13762	1	1.34982	0.64749	1.5263	1.42729	1.48368	0.765859
	Q8IX90	3	3	3	Spindle and kinetochore-associated protein 3	SKA3		1	3	11.617	2.7	8.5	8962.3	14283	4503.7	11947	14723	14310	5318	9740.9	14285	9921.1	20084	29799	10528	24760	33290	29682	11221	21298	32035	24226	1	1.59368	0.502516	1.33303	1.64277	1.59669	0.593374	1.08688	1.5939	1.10698	1	1.48372	0.524198	1.23282	1.65754	1.47789	0.558703
	Q3SY69	5	5	5	Mitochondrial 10-formyltetrahydrofolate dehydrogenase	ALDH1L2		1	5	49.693	2.8	5.3	7110.5	13720	5915	12314	15641	14074	7210.4	12256	13122	10015	15649	22626	13180	25600	29246	26910	13570	22590	29211	20256	1	1.92954	0.831868	1.73181	2.1997	1.97933	1.01405	1.72365	1.84544	1.40848	1	1.44584	0.842226	1.63589	1.86887	1.7196	0.867148
	Q9BZQ6	3	3	3	ER degradation-enhancing alpha-mannosidase-like protein 3	EDEM3		1	3	5.3926	1.9	2.8	8278.8	13040	6054.5	14583	15473	15625	7607.1	13651	14223	11163	15098	23011	11365	25832	24981	25760	13424	21198	24258	18893	1	1.57511	0.731326	1.76149	1.86899	1.88735	0.918865	1.64891	1.718	1.34838	1	1.52411	0.752749	1.71096	1.65459	1.70619	0.889124
	Q9Y4F1	6	5	5	FERM, RhoGEF and pleckstrin domain-containing protein 1	FARP1		1	6	29.275	5.6	3.6	19794	29781	14447	31099	33964	32759	15181	27966	34344	23176	6849	10875	4673.6	11233	11177	12016	5381.5	9823.7	13428	8944.6	1	1.50455	0.729868	1.57113	1.71587	1.655	0.76695	1.41285	1.73507	1.17086	1	1.58782	0.682377	1.64009	1.63192	1.75442	0.785735
	P61812	4	3	3	Transforming growth factor beta-2;Latency-associated peptide	TGFB2		1	4	6.6084	3.4	6.3	5001.2	9896	4541.7	9984.9	13851	9879.8	5023	9530.7	11536	5794.2	21159	30759	14928	38005	37790	34485	19698	30309	40880	28823	1	1.97873	0.908122	1.9965	2.76954	1.97549	1.00436	1.90568	2.30665	1.15856	1	1.45371	0.705515	1.79616	1.786	1.6298	0.930951
	Q9NZN5	8	8	8	Rho guanine nucleotide exchange factor 12	ARHGEF12		1	8	44.656	5.4	7.1	9907.5	14829	7226.6	16037	18957	16874	8552.4	15068	16834	11384	13862	20481	8583.9	20386	25776	23618	11191	19165	23134	16523	1	1.49674	0.729407	1.61867	1.9134	1.70315	0.863225	1.52087	1.69912	1.14903	1	1.47749	0.61924	1.47064	1.85947	1.70379	0.807315
	P09871;P48740	3;1	3;1	2;1	Complement C1s subcomponent;Complement C1s subcomponent heavy chain;Complement C1s subcomponent light chain	C1S		2	3	4.0224	3.6	1.2	31137	42716	24862	57049	70961	46252	27524	47978	67272	37151	3426.3	6104.4	4757.4	7120.9	7663.6	5980.5	3722.1	5779.4	6182.4	3793	1	1.37187	0.798471	1.83219	2.27899	1.48544	0.883964	1.54087	2.16052	1.19315	1	1.78163	1.38849	2.07831	2.2367	1.74547	1.08633
	P05423	3	3	3	DNA-directed RNA polymerase III subunit RPC4	POLR3D		1	3	5.1933	1.8	7.3	8809.1	10902	4980.3	11269	10687	12997	6240	10495	9815.9	10632	21294	29529	12352	28579	28685	30572	16370	28835	27988	27305	1	1.23758	0.565359	1.27925	1.21318	1.47541	0.708358	1.19138	1.11429	1.20693	1	1.38673	0.58007	1.34212	1.34709	1.43571	0.768761
	Q13772	5	5	5	Nuclear receptor coactivator 4	NCOA4		1	5	26.655	6.5	10.3	11063	26713	6176	19680	15118	29783	8158.2	16695	15183	14907	10911	29652	7899.6	17383	16639	32346	9039.4	16170	14768	14618	1	2.41463	0.558257	1.7789	1.36654	2.69213	0.737431	1.50908	1.37241	1.34746	1	2.71762	0.724003	1.59316	1.52497	2.96453	0.828467
	Q86UA6	2	2	2	RPA-interacting protein	RPAIN		1	2	3.9461	5	4.6	12932	18799	8099.4	18084	24228	20307	9204.1	16480	22879	16194	12263	17292	6492	19388	21514	17879	8757.9	16537	19796	13000	1	1.45368	0.626307	1.39839	1.87349	1.57029	0.711731	1.27436	1.76918	1.25224	1	1.4101	0.529397	1.58102	1.75438	1.45796	0.714173
	O75420	9	6	6	PERQ amino acid-rich with GYF domain-containing protein 1	GIGYF1		1	9	14.113	5	5.2	17074	23128	11525	24431	27164	25900	13667	22669	24922	23690	9783.4	13482	5298	14005	13946	14583	7235.8	10998	14671	11491	1	1.35457	0.675003	1.43089	1.59096	1.51693	0.800457	1.32769	1.45965	1.38749	1	1.37805	0.54153	1.43151	1.42548	1.49059	0.7396
	Q12893	4	3	2	Transmembrane protein 115	TMEM115		1	4	15.533	8.5	10.5	14902	17314	8084.8	19432	18066	21670	10183	16210	19024	15844	12486	16820	7915.3	17189	19300	18857	10405	15638	18283	15869	1	1.16186	0.542531	1.30399	1.21232	1.45417	0.683331	1.08777	1.27661	1.06321	1	1.34711	0.633934	1.37666	1.54573	1.51025	0.833333
	Q86VX2	2	2	2	COMM domain-containing protein 7	COMMD7		1	2	7.6794	6	9.5	7710.1	7657.8	4613.8	10568	10367	9681.4	4294.4	8875.3	10656	8879.2	28043	33111	12880	36633	33670	40504	15866	31976	38820	33670	1	0.993217	0.59841	1.37067	1.3446	1.25568	0.556984	1.15113	1.38208	1.15163	1	1.18072	0.459295	1.30632	1.20066	1.44435	0.565774
	P25098;P35626	4;1	4;1	4;1	Beta-adrenergic receptor kinase 1	ADRBK1		2	4	3.6147	3.8	2.9	28798	40090	17039	42750	43336	43737	20488	36930	41426	32455	5622.1	8475.8	3136.9	9567.6	9429.8	8705.8	4892.1	7302	8931.6	6854.1	1	1.39211	0.591673	1.48448	1.50483	1.51875	0.711438	1.28238	1.4385	1.12699	1	1.50759	0.557959	1.70178	1.67727	1.5485	0.870155
	Q6ICB0	2	2	2	Desumoylating isopeptidase 1	DESI1		1	2	1.9679	5.4	6	8462.8	11428	13256	15841	28249	12956	13085	13622	25506	10274	11101	14933	10110	22186	30839	19959	11393	15257	25454	11976	1	1.35038	1.56638	1.87184	3.33802	1.53094	1.54618	1.60963	3.0139	1.21402	1	1.34519	0.910729	1.99856	2.77804	1.79795	1.0263
	Q9BXI6	4	4	4	TBC1 domain family member 10A	TBC1D10A		1	4	8.7726	5.9	7.3	10188	14833	7214	15483	15726	15783	7982	13642	16626	13422	13828	22927	7640.3	24062	27109	24231	12134	20086	24168	18579	1	1.45593	0.708088	1.51973	1.54358	1.54918	0.783471	1.33903	1.63192	1.31743	1	1.65801	0.552524	1.74009	1.96044	1.75231	0.877495
	Q6NXR4	2	2	2	TELO2-interacting protein 2	TTI2		1	2	25.932	4.1	5.9	13702	19983	4160.6	19436	21555	21864	7993.4	15872	22276	15837	14709	20217	5198	22741	24612	21877	8168	18294	22220	15167	1	1.4584	0.303649	1.41848	1.57313	1.59568	0.583375	1.15837	1.62575	1.15582	1	1.37446	0.353389	1.54606	1.67326	1.48732	0.555306
	O15504	4	4	4	Nucleoporin-like protein 2	NUPL2		1	4	3.5453	4.5	8	7501.6	10185	6426.4	11124	12327	10596	6132.5	9265.6	10149	8206.7	22646	30493	14524	30991	33181	33429	17454	26356	31802	26349	1	1.35771	0.856671	1.48288	1.64325	1.4125	0.817492	1.23515	1.35291	1.09399	1	1.34651	0.641349	1.3685	1.4652	1.47615	0.770732
	Q75N03	4	3	3	E3 ubiquitin-protein ligase Hakai	CBLL1		1	4	5.0495	7.3	5.7	20117	25880	11853	27704	30186	27705	13459	23713	29642	21612	8391.1	12009	6184.5	11887	14313	14418	6686.8	11465	13601	10123	1	1.28647	0.589203	1.37714	1.50052	1.37719	0.669036	1.17875	1.47348	1.07432	1	1.43116	0.737031	1.41662	1.70574	1.71825	0.796892
	Q9BXY4	3	3	3	R-spondin-3	RSPO3		1	3	5.2462	11	4.4	27754	36611	11848	39376	32611	41320	15927	32964	33859	36179	7141.9	10656	3443.6	11371	10597	10330	4941.7	9309.5	10193	7730.1	1	1.31913	0.426893	1.41875	1.175	1.48879	0.573863	1.18772	1.21997	1.30356	1	1.49204	0.482169	1.59215	1.48378	1.44639	0.691931
	Q8IYS0	2	2	2	GRAM domain-containing protein 1C	GRAMD1C		1	2	2.1781	1.2	2.3	15100	19513	7699	18521	20613	23332	8816.2	15305	19692	16537	14664	18871	8009.3	17502	17922	20014	8579.3	15957	18382	15708	1	1.29225	0.509868	1.22656	1.3651	1.54517	0.583854	1.01358	1.30411	1.09517	1	1.28689	0.546188	1.19354	1.22218	1.36484	0.585059
	Q7Z4R8	2	2	2	UPF0669 protein C6orf120	C6orf120		1	2	31.628	17.3	17.3	13701	18885	8297.9	21284	22554	19146	11083	19552	21311	15735	11767	16924	7489.7	19964	18742	18067	8819.8	15725	19420	12545	1	1.37837	0.605642	1.55346	1.64616	1.39742	0.808919	1.42705	1.55543	1.14846	1	1.43826	0.6365	1.69661	1.59276	1.5354	0.749537
	Q9Y547	3	3	3	Intraflagellar transport protein 25 homolog	HSPB11		1	3	77.773	43.1	17.4	26899	34513	10831	41812	41270	40061	20027	32390	46085	29137	5881.7	8746.5	4727	10047	11247	10426	4902.2	8105.8	10175	7530.1	1	1.28306	0.402654	1.55441	1.53426	1.48931	0.744526	1.20413	1.71326	1.0832	1	1.48707	0.803679	1.70818	1.9122	1.77262	0.833467
	P06702	2	2	2	Protein S100-A9	S100A9		1	2	3.3121	11.4	7	10122	14509	10686	17375	33630	18351	8550.5	17259	21879	15105	12454	14787	8878.9	21511	24643	18942	10002	15278	17003	15187	1	1.43341	1.05572	1.71656	3.32247	1.81298	0.844744	1.7051	2.16153	1.49229	1	1.18733	0.712936	1.72724	1.97872	1.52096	0.803115
	Q0ZGT2	4	3	3	Nexilin	NEXN		1	4	4.8294	3.7	3.6	18179	28881	12858	29318	33802	30342	13761	24698	33921	22581	7778.1	12762	5669	12850	13471	12712	6181.3	10394	14387	9048.3	1	1.5887	0.7073	1.61274	1.8594	1.66907	0.756972	1.3586	1.86594	1.24215	1	1.64076	0.728841	1.65207	1.73191	1.63433	0.794706
	O43516	3	2	2	WAS/WASL-interacting protein family member 1	WIPF1		1	3	7.2593	6	4.8	9023.9	13881	4240.4	14467	17240	14655	6322.8	12396	16336	11906	17578	25374	8937.6	28625	29440	27306	12127	24681	31552	21588	1	1.53825	0.469908	1.60319	1.91048	1.62402	0.700673	1.37369	1.8103	1.31939	1	1.44351	0.508454	1.62846	1.67482	1.55342	0.689896
	Q9UL54;REV__P05412;REV__P17535;REV__P17275	6;1;1;1	5;1;1;1	5;1;1;1	Serine/threonine-protein kinase TAO2	TAOK2		4	6	37.23	3.3	3.1	8481.1	12919	5879.7	14487	14291	14366	6948.2	11729	14976	10354	19750	26349	11252	26389	30241	34101	11377	21515	28303	22040	1	1.52327	0.693271	1.70815	1.68504	1.69388	0.819257	1.38296	1.76581	1.22083	1	1.33413	0.569722	1.33615	1.53119	1.72663	0.576051
	Q8NB37	3	3	3	Parkinson disease 7 domain-containing protein 1	PDDC1		1	3	13.981	18.6	12.7	14844	25583	11406	27201	29287	25409	14136	22785	28553	20890	9010.2	13890	5517.2	14202	15735	15548	6685.1	12947	15337	11063	1	1.72346	0.768391	1.83246	1.97299	1.71174	0.952304	1.53496	1.92354	1.4073	1	1.54159	0.612328	1.57621	1.74635	1.7256	0.741948
	Q9Y2Y0	4	4	4	ADP-ribosylation factor-like protein 2-binding protein	ARL2BP		1	4	41.84	20.9	14.7	28065	41681	21091	42319	56066	42370	26769	44209	43128	38577	6364	7217.9	3153.3	7609.3	7998.8	8499.1	4073.3	8412.4	7277.1	6515.4	1	1.48516	0.751505	1.50789	1.99772	1.50971	0.953821	1.57524	1.53672	1.37456	1	1.13418	0.49549	1.19568	1.25688	1.3355	0.640053
	Q9P0W2	4	4	4	SWI/SNF-related matrix-associated actin-dependent regulator of chromatin subfamily E member 1-related	HMG20B		1	4	6.8928	9.5	10.7	10762	13903	5921.4	13204	12196	14249	6127.6	11674	12070	11121	20797	27450	11197	28846	26928	29220	13565	24465	28620	23416	1	1.29186	0.550214	1.22691	1.13325	1.32401	0.569374	1.08474	1.12154	1.03336	1	1.3199	0.538395	1.38703	1.2948	1.40501	0.652258
	Q12857;Q14938	4;2	3;1	3;1	Nuclear factor 1 A-type;Nuclear factor 1 X-type	NFIA;NFIX	;	2	4	16.293	11.2	7.1	18135	22341	9409.7	23456	25124	26177	11279	20456	25818	20943	12187	14454	5366.1	16386	16593	16357	6499	14015	16565	13648	1	1.23193	0.51887	1.29341	1.38539	1.44345	0.621947	1.12798	1.42366	1.15484	1	1.18602	0.440313	1.34455	1.36153	1.34217	0.533273
	Q15170	3	3	3	Transcription elongation factor A protein-like 1	TCEAL1		1	3	4.778	5.7	11.5	18329	24700	12971	26667	35032	24721	13228	23602	30801	23827	8530	11651	4885.2	13631	15126	13779	7523.5	11575	14939	11515	1	1.34759	0.707676	1.45491	1.91129	1.34874	0.721698	1.28769	1.68045	1.29996	1	1.36589	0.572708	1.59801	1.77327	1.61536	0.882005
	Q93062	4	4	3	RNA-binding protein with multiple splicing	RBPMS		1	4	106.35	20.4	10.7	20690	33211	16528	35425	38544	33035	16306	29228	40051	25787	6566.5	10448	4121.2	11015	13374	11953	5217.4	9363.6	12293	8610.6	1	1.60517	0.79884	1.71218	1.86293	1.59667	0.78811	1.41266	1.93577	1.24635	1	1.59111	0.62761	1.67745	2.0367	1.8203	0.794548
	Q8NFI3	6	6	6	Cytosolic endo-beta-N-acetylglucosaminidase	ENGASE		1	6	94.445	9.2	7.4	9792	15000	6311.8	16024	15499	16014	8117.7	12643	14329	11949	16329	22408	14467	24272	26141	24679	13422	20598	24718	17728	1	1.53186	0.644587	1.63644	1.58282	1.63542	0.829013	1.29116	1.46334	1.22028	1	1.37228	0.88597	1.48644	1.60089	1.51136	0.821973
	Q7Z4F1	5	5	5	Low-density lipoprotein receptor-related protein 10	LRP10		1	5	8.1462	3.6	4.6	3978.8	6286.9	2978.9	7390	6652.7	6621.9	3787.5	6249.4	6429.9	4539.7	40863	55301	25643	54001	61339	56961	31080	46962	60433	41235	1	1.5801	0.748693	1.85734	1.67204	1.6643	0.95192	1.57067	1.61604	1.14097	1	1.35333	0.627536	1.32151	1.50109	1.39395	0.76059
	Q8NBN3	5	5	5	Transmembrane protein 87A	TMEM87A		1	5	5.348	5.6	6.8	7460.5	9996.6	5554.4	12528	13858	10972	6247.3	10540	12132	8808.5	20109	28999	20317	31752	35929	28319	16361	29698	28838	23059	1	1.33994	0.744508	1.67924	1.85752	1.47068	0.837384	1.41277	1.62616	1.18068	1	1.44209	1.01034	1.57899	1.78671	1.40827	0.813616
	Q9HBM6;Q16594	4;3	4;3	4;3	Transcription initiation factor TFIID subunit 9B;Transcription initiation factor TFIID subunit 9	TAF9B;TAF9	;	2	4	6.8669	15.1	4.4	47095	64909	20768	64375	53868	65115	26557	51183	62435	51458	4735.8	6593.4	2182.2	6670.8	6838.5	6783.3	2340.5	5400.1	7369.6	5595.5	1	1.37826	0.440981	1.36692	1.14382	1.38263	0.563903	1.0868	1.32572	1.09264	1	1.39225	0.460788	1.40859	1.444	1.43235	0.494214
	Q8NE01	3	3	3	Metal transporter CNNM3	CNNM3		1	3	5.7831	2.8	2.3	14464	21076	9054.9	21289	25136	24491	10663	19598	24567	17476	10656	16287	7189.7	17331	18986	17749	8157.8	13749	19517	13662	1	1.45713	0.62603	1.47186	1.73783	1.69324	0.73721	1.35495	1.69849	1.20824	1	1.52843	0.674709	1.62641	1.78172	1.66563	0.765559
	O14733	3	3	3	Dual specificity mitogen-activated protein kinase kinase 7	MAP2K7		1	3	4.8956	6.4	2.6	33294	45380	17296	44833	45808	45607	21032	36626	44885	36357	5187.8	8099.8	3766.7	8383.1	9066.7	9341.4	4406.2	8327.4	8547.4	6782.4	1	1.36301	0.519493	1.34658	1.37586	1.36983	0.631705	1.10008	1.34814	1.092	1	1.56132	0.726069	1.61593	1.7477	1.80065	0.849339
	P62837	3	1	1	Ubiquitin-conjugating enzyme E2 D2	UBE2D2		1	3	1.5054	24.5	24.5	27381	34829	10314	36624	40225	39092	14277	31881	38546	28549	8776.1	10701	3319.7	11325	12166	12645	4376.1	9848.6	12442	8977.1	1	1.27201	0.376685	1.33757	1.46908	1.42771	0.52142	1.16435	1.40776	1.04266	1	1.21933	0.378266	1.29044	1.38626	1.44085	0.498638
	Q9BT23	3	3	3	LIM domain-containing protein 2	LIMD2		1	3	3.1834	13.4	12.6	9099.3	13502	5161.7	13246	14654	13179	7281.2	12751	13630	11863	17789	24317	14822	25818	33315	27440	13749	23526	29632	21688	1	1.48385	0.567263	1.45572	1.61045	1.44835	0.800193	1.40132	1.49792	1.30373	1	1.36697	0.833212	1.45135	1.87279	1.54253	0.772893
	Q6NS38	2	2	2	Alpha-ketoglutarate-dependent dioxygenase alkB homolog 2	ALKBH2		1	2	11.723	11.5	4.2	18410	23097	9139.2	24325	24956	27684	10969	20232	25982	21486	11952	13996	6287	15135	14135	18930	7054.9	15795	17013	11738	1	1.25459	0.496426	1.32129	1.35557	1.50375	0.595817	1.09897	1.4113	1.16708	1	1.17102	0.526021	1.26632	1.18265	1.58384	0.590269
	Q02413	2	2	2	Desmoglein-1	DSG1		1	2	2.4305	1.8	3.7	8482.7	11263	5556.7	11504	13008	14489	6226.4	12398	14190	10086	20510	28439	11708	29134	31306	30476	14456	28745	31038	25026	1	1.32776	0.655063	1.35617	1.53347	1.70806	0.734012	1.46156	1.67282	1.18901	1	1.38659	0.570843	1.42048	1.52638	1.48591	0.704827
	P01040	2	2	2	Cystatin-A;Cystatin-A, N-terminally processed	CSTA		1	2	4.5535	18.4	26.5	5270.3	7116.8	4875.7	8034.2	9175.1	8466.6	4477.9	7108.2	8124	6591.9	28000	35214	30727	38888	58870	46907	21995	43509	41129	31285	1	1.35036	0.925128	1.52443	1.74091	1.60647	0.849648	1.34873	1.54147	1.25076	1	1.25764	1.09739	1.38886	2.1025	1.67525	0.785536
	Q8NG31	5	5	5	Protein CASC5	CASC5		1	5	7.0717	0.7	2	7997.8	11667	3610	8479.5	11767	11049	3857.7	7095.2	11599	9773.2	28546	40258	12498	33301	45280	42388	14615	30407	45106	37330	1	1.45878	0.451374	1.06023	1.47128	1.3815	0.482345	0.887144	1.45027	1.22199	1	1.41029	0.43782	1.16657	1.58621	1.4849	0.511981
	P30039	2	2	2	Phenazine biosynthesis-like domain-containing protein	PBLD		1	2	2.9973	2.4	6.6	16683	20886	11723	24715	31991	24306	13306	22647	30000	26512	9399.3	12960	6398.2	14608	15192	15815	6892.2	12960	16647	10403	1	1.25193	0.702691	1.48145	1.91758	1.45693	0.797578	1.35749	1.79824	1.58916	1	1.37883	0.68071	1.55416	1.61629	1.68257	0.733267
	Q9H7B4	6	6	6	Histone-lysine N-methyltransferase SMYD3	SMYD3		1	6	8.8736	5.6	6.5	13678	17998	9049.8	20864	22008	19595	9091.9	16981	21291	15832	14478	17728	7387.8	20256	19996	19349	9202	17775	20887	15165	1	1.31584	0.661632	1.52537	1.60901	1.43259	0.66471	1.24148	1.55659	1.15748	1	1.22448	0.510278	1.39909	1.38113	1.33644	0.635585
	Q5SW96	2	2	2	Low density lipoprotein receptor adapter protein 1	LDLRAP1		1	2	6.4844	7.1	3.9	16099	24106	10235	24375	28620	24916	14225	23161	27346	20059	9205	13321	6783.9	15752	18289	14517	8029.8	11856	17538	11190	1	1.49736	0.635754	1.51407	1.77775	1.54767	0.883595	1.43866	1.69861	1.24598	1	1.44715	0.73698	1.71124	1.98685	1.57708	0.87233
	Q9HAU4	7	6	4	E3 ubiquitin-protein ligase SMURF2	SMURF2		1	7	24.402	8	10.2	12750	19515	7959	19646	20920	18628	8752.8	17280	18723	15395	12734	20882	8225.4	19265	23573	21329	9659.7	17854	21755	15844	1	1.53059	0.624235	1.54086	1.64078	1.46102	0.686494	1.35529	1.46847	1.20745	1	1.63986	0.64594	1.51288	1.85119	1.67496	0.758575
	O14832	3	3	3	Phytanoyl-CoA dioxygenase, peroxisomal	PHYH		1	3	5.2973	5	7.4	7504	10146	6707.7	12559	13007	10510	6994.8	10290	12624	7946	18686	28329	16911	33055	34682	30130	21259	29983	32165	21172	1	1.35208	0.893883	1.67364	1.73334	1.40059	0.932143	1.37127	1.6823	1.0589	1	1.51605	0.905009	1.76897	1.85604	1.61244	1.1377
	Q13472	6	6	5	DNA topoisomerase 3-alpha	TOP3A		1	6	12.755	4.2	4.9	10015	13603	4937	13250	16957	15715	5917.5	10426	16757	12921	18158	26647	10491	28423	30849	27328	13465	22792	31440	22852	1	1.35826	0.492961	1.32302	1.69316	1.56915	0.590864	1.04104	1.67319	1.29016	1	1.46751	0.577762	1.56532	1.69892	1.50501	0.741546
	Q92968	3	3	3	Peroxisomal membrane protein PEX13	PEX13		1	3	17.396	2.5	7.9	8473.7	10099	6121.9	12457	13323	13328	7173.7	13152	11850	9931.3	18542	23912	12339	30283	35699	29957	14940	27033	36990	24989	1	1.19181	0.722459	1.47008	1.57228	1.57287	0.846584	1.5521	1.39844	1.17201	1	1.28961	0.665462	1.63321	1.9253	1.61563	0.805738
	Q8WUD1	9	2	2	Ras-related protein Rab-2B	RAB2B		1	9	4.2538	40.3	39.8	23419	30611	13510	36069	35117	33556	16292	29467	35761	24815	8478.1	9682	4558.8	12307	11973	10269	6669.8	11114	12605	9175.8	1	1.3071	0.576882	1.54016	1.49951	1.43285	0.695674	1.25825	1.52701	1.05961	1	1.142	0.537715	1.45162	1.41223	1.21124	0.786709
	Q86U90	2	2	2	YrdC domain-containing protein, mitochondrial	YRDC		1	2	5.1991	9.7	9.7	11534	17765	6142	17124	19795	19630	9531.6	15354	17917	13925	14511	22157	8503.4	21013	22944	25279	10596	19979	22827	17644	1	1.54023	0.532513	1.48465	1.71623	1.70192	0.826392	1.33119	1.55341	1.2073	1	1.52691	0.585997	1.44807	1.58115	1.74206	0.730205
	Q969Q0	10	1	1	60S ribosomal protein L36a-like	RPL36AL		1	10	2.2146	49.1	43.4	13298	18875	8838.4	17586	20289	19244	9919.4	16513	19767	14211	15821	20392	9629.5	18836	20795	18820	10975	15566	20646	16633	1	1.41939	0.664641	1.32245	1.52572	1.44713	0.745932	1.24177	1.48646	1.06866	1	1.28892	0.608653	1.19057	1.31439	1.18956	0.693698
	P35568	6	6	6	Insulin receptor substrate 1	IRS1		1	6	28.387	4.6	3.9	22570	26170	15014	29517	29464	29083	17149	27146	32124	24200	8531.4	11748	4249	13644	12969	12845	7519.8	11307	13233	10717	1	1.1595	0.665219	1.3078	1.30545	1.28857	0.759814	1.20275	1.42331	1.07222	1	1.37703	0.498043	1.59927	1.52015	1.50561	0.881426
	P19256	2	2	2	Lymphocyte function-associated antigen 3	CD58		1	2	10.15	7.2	7.2	31195	45454	22958	50739	61881	47271	24169	44579	59034	36640	3949.9	6391.5	3712.4	8614.4	9975.5	7957.1	3793.4	7042.2	9361.3	5283	1	1.45709	0.735951	1.62651	1.98368	1.51534	0.774772	1.42904	1.89242	1.17455	1	1.61814	0.939872	2.18092	2.52551	2.01451	0.960379
	Q9UIV1	3	3	3	CCR4-NOT transcription complex subunit 7	CNOT7		1	3	15.315	9.1	3.9	13415	17644	6985	17245	18453	19172	8364.7	15834	14912	12922	16638	19741	9426.4	23993	22045	24640	10522	20010	23584	19006	1	1.31524	0.520686	1.2855	1.37555	1.42915	0.623533	1.18032	1.11159	0.96325	1	1.1865	0.566558	1.44206	1.32498	1.48095	0.632408
	Q5HYJ3	5	5	4	Protein FAM76B	FAM76B		1	5	10.27	5.3	8.8	7073.3	12314	4905	11338	13182	13238	5538.1	10377	10422	9109.1	24697	31237	13474	34395	37595	35562	16696	29032	36674	25834	1	1.74091	0.693453	1.60293	1.86363	1.87155	0.782958	1.46707	1.47343	1.28781	1	1.26481	0.545572	1.39268	1.52225	1.43993	0.676034
	P08590;P05976	2;1	2;1	2;1	Myosin light chain 3;Myosin light chain 1/3, skeletal muscle isoform	MYL3;MYL1	;	2	2	5.2973	6.2	10.3	17495	26136	11649	24515	31773	26373	14364	25565	28467	20262	9166.6	14062	6220.3	13512	16960	14197	7637.5	13526	15403	10920	1	1.49391	0.665847	1.40126	1.81612	1.50746	0.821035	1.46127	1.62715	1.15816	1	1.53405	0.678583	1.47405	1.8502	1.54877	0.833188
	Q9UHG0	4	4	4	Doublecortin domain-containing protein 2	DCDC2		1	4	32.624	12.6	8	20673	29936	13411	28199	31669	34217	14476	31174	28113	23853	7606.5	13423	5598.2	14240	12495	15091	6250.3	12606	11877	9888	1	1.44807	0.648721	1.36405	1.5319	1.65515	0.700237	1.50796	1.35989	1.15382	1	1.76467	0.735976	1.87208	1.64267	1.98396	0.821705
	Q9NS86	7	7	7	LanC-like protein 2	LANCL2		1	7	97.629	15.3	8.2	34847	42082	13526	49390	51623	47319	20931	41174	51094	38874	5938.9	9151.6	3818.5	8173.3	9252.6	9260	4007.6	7557.1	8796.4	6955.9	1	1.20762	0.388154	1.41734	1.48142	1.35791	0.600654	1.18157	1.46624	1.11556	1	1.54096	0.642964	1.37623	1.55797	1.55921	0.674805
	P30414	3	3	3	NK-tumor recognition protein;Putative peptidyl-prolyl cis-trans isomerase	NKTR		1	3	16.588	2.3	2.3	11502	15906	8227.2	16306	17795	16929	8962.7	14401	18035	14589	16340	23105	9338.2	22967	21009	23640	11376	19289	23635	21067	1	1.38289	0.715284	1.41767	1.54712	1.47183	0.77923	1.25204	1.56799	1.26839	1	1.41401	0.571493	1.40557	1.28574	1.44676	0.696206
	Q8TDB6	5	5	5	E3 ubiquitin-protein ligase DTX3L	DTX3L		1	5	33.664	9.5	4.2	19276	28386	14473	30414	34781	28450	15504	27294	33629	26234	8324.5	11880	4395.9	13449	13438	12216	7178.9	11195	14092	11409	1	1.47261	0.75083	1.57782	1.80437	1.47593	0.804316	1.41596	1.7446	1.36097	1	1.42711	0.528068	1.61559	1.61427	1.46748	0.862382
	Q9Y6V7	3	3	3	Probable ATP-dependent RNA helicase DDX49	DDX49		1	3	5.1207	6.6	4.8	16147	18923	8301.6	20415	20039	22259	9405.4	17469	18213	17404	15212	18998	8209.1	20111	18965	21428	9490.5	16592	18145	16742	1	1.17192	0.514126	1.26432	1.24104	1.37852	0.582486	1.08187	1.12795	1.07785	1	1.24888	0.539646	1.32205	1.24671	1.40862	0.623882
	Q9NQE9	2	2	2	Histidine triad nucleotide-binding protein 3	HINT3		1	2	25.119	15.9	5.5	19154	26082	6977.8	27676	23385	28110	12735	25340	25804	22633	10750	16667	5751.4	16591	14766	16651	8656.7	13923	14175	13148	1	1.3617	0.3643	1.44492	1.22089	1.46758	0.664874	1.32296	1.34719	1.18163	1	1.55042	0.535014	1.54335	1.37358	1.54893	0.805274
	Q9UMR2	22	3	3	ATP-dependent RNA helicase DDX19B	DDX19B		1	22	8.4971	27.8	38.8	12009	15527	1143.3	17582	13209	16496	7602.6	14040	16099	12433	22900	29971	10018	31717	27036	30836	15980	28590	32487	24479	1	1.29295	0.0952036	1.46407	1.09993	1.37364	0.633075	1.16912	1.34058	1.03531	1	1.30878	0.437467	1.38502	1.18061	1.34655	0.697817
	Q9H5X1	2	2	2	MIP18 family protein FAM96A	FAM96A		1	2	4.9798	13.8	13.8	19192	29698	10226	31668	32354	31533	15183	25000	35653	25307	8659.1	13467	5209.9	12640	13839	13897	7461.8	11844	14386	9868.5	1	1.54742	0.532826	1.65006	1.68581	1.64303	0.791111	1.30263	1.8577	1.31862	1	1.55524	0.601668	1.45974	1.5982	1.6049	0.861729
	Q9UNA1	4	4	4	Rho GTPase-activating protein 26	ARHGAP26		1	4	4.7883	3.2	2.1	16201	21727	9893.8	26018	26930	24864	11037	22645	25266	19332	10814	15428	5891.9	17163	18376	17727	7483.2	16714	17870	13505	1	1.34109	0.610691	1.60595	1.66224	1.53472	0.681254	1.39775	1.55953	1.19326	1	1.42667	0.54484	1.58711	1.69928	1.63926	0.691992
	Q8IZ69	5	5	5	tRNA (uracil-5-)-methyltransferase homolog A	TRMT2A		1	5	17.284	10.1	4.6	22513	27856	13427	30441	34172	32441	17026	27466	33306	24625	8715.2	13135	5101.6	12227	14130	12952	6198.3	10726	13198	10265	1	1.23733	0.596411	1.35215	1.51788	1.44099	0.756274	1.22001	1.47941	1.09381	1	1.50714	0.585368	1.40295	1.62131	1.48614	0.711206
	Q8IUR0	3	3	3	Trafficking protein particle complex subunit 5	TRAPPC5		1	3	4.7446	4.3	11.2	18096	20949	7318.1	23743	22347	25063	9935.7	21934	23613	20756	14311	17773	6135.6	20091	18008	18629	7664.9	15513	16942	15368	1	1.15766	0.404404	1.31206	1.23491	1.385	0.549055	1.21209	1.30487	1.14699	1	1.24191	0.428733	1.40389	1.25833	1.30173	0.535595
	Q9P021	4	3	3	Cysteine-rich PDZ-binding protein	CRIPT		1	4	8.4627	30.7	33.7	14201	16453	9456.3	18091	15604	18242	11128	18006	15904	14231	17065	22429	9052.6	24335	23957	20259	10807	17958	19150	17074	1	1.15858	0.66589	1.27392	1.0988	1.28456	0.783607	1.26794	1.11992	1.00211	1	1.31433	0.530478	1.42602	1.40387	1.18717	0.633285
	O95628	2	2	2	CCR4-NOT transcription complex subunit 4	CNOT4		1	2	3.6537	3.1	3.1	10460	13937	5303.7	15661	13799	14218	6341.8	12970	15075	11811	21872	26214	12165	29659	28608	28617	13797	25628	28433	23068	1	1.33241	0.507046	1.49723	1.31922	1.35927	0.606291	1.23996	1.4412	1.12916	1	1.19852	0.556191	1.35603	1.30797	1.30839	0.630807
	Q9Y2J4	5	4	3	Angiomotin-like protein 2	AMOTL2		1	5	10.21	5.5	6.5	10735	17099	6761.4	17895	15296	17866	9666.3	16481	15739	13630	15929	24134	9386.9	24943	23812	24703	12151	20552	24653	20217	1	1.59283	0.629846	1.66698	1.42487	1.66428	0.900447	1.53526	1.46614	1.26968	1	1.5151	0.589296	1.56589	1.49488	1.55082	0.762823
	Q96PM9	2	2	2	Zinc finger protein 385A	ZNF385A		1	2	12.566	7.5	2.1	12485	17764	12033	22346	22463	19980	14959	17841	23542	15594	10821	15897	9501.9	18392	19413	17715	10956	15667	20589	14308	1	1.42283	0.963797	1.78983	1.7992	1.60032	1.19816	1.42899	1.88562	1.24902	1	1.46909	0.878098	1.69966	1.79401	1.63709	1.01248
	Q71UM5	5	2	2	40S ribosomal protein S27-like	RPS27L		1	5	5.6017	40.5	40.5	5561.4	7141.2	5165.2	7808	10935	6435.8	4675.9	7495.6	9306.9	5526.6	29970	40906	22754	44582	55180	43676	29883	42688	47326	38503	1	1.28407	0.928759	1.40396	1.96623	1.15723	0.840778	1.34779	1.67348	0.993743	1	1.3649	0.759226	1.48755	1.84117	1.45732	0.997097
	Q8N1I0	7	7	5	Dedicator of cytokinesis protein 4	DOCK4		1	7	23.522	2.7	1.6	13698	21337	6514.4	23301	20401	21864	10377	18453	21996	15093	13216	19776	7587.6	21696	19025	23403	9910.8	16649	21846	16320	1	1.55767	0.475573	1.70105	1.48934	1.59615	0.757556	1.34713	1.60578	1.10184	1	1.49637	0.574122	1.64165	1.43954	1.77081	0.749909
	Q8WUA8	2	2	2	Tsukushin	TSKU		1	2	3.5032	2.8	5.4	20445	27258	9158.9	27928	29786	27932	11778	25663	28365	23586	10765	14809	5232.9	14899	16334	15696	6670.3	14640	16055	11905	1	1.33324	0.447978	1.36601	1.45688	1.3662	0.576082	1.25522	1.38738	1.15363	1	1.37566	0.486103	1.38402	1.51732	1.45806	0.619628
	O75496	2	2	2	Geminin	GMNN		1	2	5.1968	9.1	4.3	24863	41439	12825	29785	69735	43936	13590	26254	61449	33874	7156.5	11627	3477.9	8313.6	16946	11914	3643.7	6588	16130	8474.2	1	1.66669	0.515827	1.19796	2.80477	1.76712	0.546595	1.05595	2.4715	1.36243	1	1.62468	0.485978	1.16169	2.36792	1.66478	0.509146
	Q9UHJ6	5	5	4	Sedoheptulokinase	SHPK		1	5	10.409	8.6	5	18153	23720	12737	27299	29044	25582	13911	21756	27427	19706	10416	14816	7222.6	15249	16301	14806	7452.9	13249	15998	12504	1	1.30667	0.701647	1.50383	1.59996	1.40924	0.76632	1.19848	1.51088	1.08555	1	1.42243	0.693414	1.464	1.565	1.42147	0.715524
	P02686	3	3	3	Myelin basic protein	MBP		1	3	127.27	14.5	25	14780	26235	14979	28324	36594	27341	17011	27153	32946	21685	7855.8	12274	6592.4	14041	15801	14085	7216.3	11518	15906	10644	1	1.77503	1.01346	1.91637	2.47591	1.84986	1.15095	1.83714	2.22909	1.46719	1	1.56241	0.839176	1.78734	2.01138	1.79294	0.918595
	Q9NRZ7	3	3	3	1-acyl-sn-glycerol-3-phosphate acyltransferase gamma	AGPAT3		1	3	8.6969	8.5	8.5	9608.6	13696	6147.5	14973	17538	14595	6863.2	12407	17045	10750	17755	25151	11934	27729	32959	27771	13719	24792	31634	21658	1	1.42539	0.639791	1.55829	1.82524	1.51895	0.714277	1.29124	1.77393	1.11879	1	1.41656	0.672149	1.56176	1.85632	1.56412	0.772684
	Q9NYL4	2	2	2	Peptidyl-prolyl cis-trans isomerase FKBP11	FKBP11		1	2	5.652	10.4	5	38130	41230	21747	46632	57598	46287	22194	43998	44721	42902	6505.7	7291.2	3540.1	7691.9	9878.6	8269.2	3708.8	7918.2	7729.5	8016.7	1	1.0813	0.570338	1.22297	1.51057	1.21393	0.582061	1.15389	1.17286	1.12515	1	1.12074	0.544154	1.18233	1.51845	1.27107	0.570085
	Q9BQK8	2	2	2	Phosphatidate phosphatase LPIN3	LPIN3		1	2	3.8652	0.9	2.5	14459	18194	8526.2	20380	21010	19157	11314	16754	21455	15998	13523	15815	8374.1	21057	22360	18068	12726	17838	23053	16403	1	1.25832	0.589681	1.4095	1.45307	1.32492	0.782488	1.15872	1.48385	1.10644	1	1.16949	0.619249	1.55712	1.65348	1.33609	0.941063
	P50583	2	2	2	Bis(5-nucleosyl)-tetraphosphatase [asymmetrical]	NUDT2		1	2	4.5504	15	15	19012	23772	11133	31660	34999	24980	12894	29065	31800	20754	10161	12649	5272.6	15794	17697	14377	6972	13760	16608	10517	1	1.25037	0.585578	1.66526	1.84089	1.31391	0.678203	1.52877	1.67263	1.09163	1	1.24486	0.518906	1.55437	1.74166	1.41492	0.686153
	Q9UHN1	2	2	2	DNA polymerase subunit gamma-2, mitochondrial	POLG2		1	2	17.94	3.9	2.5	18968	23593	9677.6	25485	26502	26372	13541	23405	25709	21368	11989	14631	5927.2	14960	17816	17031	8154.1	14080	15662	13940	1	1.24383	0.510207	1.34358	1.3972	1.39034	0.713887	1.23392	1.35539	1.12653	1	1.22037	0.494387	1.24781	1.48603	1.42055	0.680132
	Q5JPI3	4	4	4	Uncharacterized protein C3orf38	C3orf38		1	4	7.684	11.9	3.3	35186	48224	19239	51767	57651	53833	23803	44159	54588	40683	5016.6	6951.1	3529.3	6779.9	10292	8371.3	3840.1	7428.8	9165.9	6930.6	1	1.37055	0.54678	1.47124	1.63846	1.52996	0.676491	1.25502	1.55141	1.15623	1	1.38562	0.703524	1.35149	2.05159	1.66872	0.765479
	P54646	7	3	3	5-AMP-activated protein kinase catalytic subunit alpha-2	PRKAA2		1	7	4.1634	10.7	12	15517	21370	11084	23658	23306	24246	11368	21433	24038	17280	11919	15989	8454.6	18674	16615	17991	8049.4	16848	18428	14282	1	1.3772	0.714313	1.52465	1.50197	1.56254	0.732616	1.38126	1.54914	1.11362	1	1.34147	0.709338	1.56674	1.39399	1.50944	0.675342
	P03905	2	2	2	NADH-ubiquinone oxidoreductase chain 4	MT-ND4		1	2	3.6857	3.5	3.5	11354	14872	7708.6	17948	19213	17459	8758.4	16458	19068	14576	14912	18947	10494	23426	24108	22273	13411	20729	22928	21936	1	1.30985	0.678933	1.58076	1.69218	1.5377	0.771393	1.44953	1.67941	1.28378	1	1.27059	0.703729	1.57095	1.61668	1.49363	0.899343
	Q9NV35	5	5	5	Probable 8-oxo-dGTP diphosphatase NUDT15	NUDT15		1	5	11.047	25	25	30322	40258	30523	42072	55841	45491	23807	40318	48690	36741	5271.9	7392.1	3043	9867.7	10126	9422.6	4308.6	7407.9	9682.4	6962.6	1	1.32768	1.00663	1.38751	1.8416	1.50026	0.78514	1.32966	1.60576	1.21169	1	1.40217	0.577211	1.87175	1.92075	1.78733	0.817277
	Q15742;Q13506	2;1	2;1	2;1	NGFI-A-binding protein 2;NGFI-A-binding protein 1	NAB2;NAB1	;	2	2	4.1348	3.8	2.1	23868	31516	16668	35399	39875	37018	15991	30262	36245	26584	8318.6	10555	4855.8	10915	13365	12665	5764.7	11425	12363	8503	1	1.32043	0.698341	1.48312	1.67065	1.55095	0.669977	1.26789	1.51856	1.11379	1	1.26884	0.583728	1.31212	1.60664	1.52249	0.692989
	Q9UBB5	4	2	2	Methyl-CpG-binding domain protein 2	MBD2		1	4	5.2784	8.5	4.4	14937	22924	10110	22473	21319	23560	11699	19006	25357	21242	12076	15779	8072.6	17163	18438	18295	9306	16104	17678	15097	1	1.53471	0.676843	1.50452	1.42726	1.57729	0.783223	1.27241	1.6976	1.42211	1	1.30664	0.668483	1.42125	1.52683	1.51499	0.770619
	P60059	2	2	2	Protein transport protein Sec61 subunit gamma	SEC61G		1	2	3.995	27.9	27.9	13559	15641	4273.2	19956	19221	20020	6955.1	14875	19806	16708	20282	22584	5533.3	29507	24455	26256	10319	21340	28849	23662	1	1.15355	0.315156	1.47179	1.41758	1.47651	0.512951	1.09706	1.46073	1.23224	1	1.1135	0.272818	1.45484	1.20575	1.29455	0.508776
	Q8NBF6	3	3	3	Late secretory pathway protein AVL9 homolog	AVL9		1	3	11.139	9.4	3.2	14208	20728	9668.9	23812	22569	21736	10277	20147	23621	17345	13162	17501	8195.2	18544	19314	18789	9323.5	16860	20726	15444	1	1.4589	0.680525	1.67596	1.58847	1.52984	0.723325	1.418	1.66251	1.22079	1	1.32966	0.622641	1.4089	1.46741	1.42752	0.708365
	Q86WC4	2	2	2	Osteopetrosis-associated transmembrane protein 1	OSTM1		1	2	6.4808	7.2	3.9	24352	36362	17915	36620	46736	40510	22991	36190	47625	37932	4455.3	9337	6120.7	9267.7	13662	8976.7	5438	8446.2	11761	7075.5	1	1.49318	0.735669	1.50378	1.91919	1.66352	0.944111	1.48612	1.95569	1.55765	1	2.09571	1.3738	2.08015	3.06646	2.01484	1.22057
	Q7Z6K3	4	4	4	Protein prenyltransferase alpha subunit repeat-containing protein 1	PTAR1		1	4	18.521	10.9	8.7	13616	19480	6894	18901	19205	25990	10572	23162	20515	15882	14358	19851	7361	20756	20033	22826	10850	20124	19599	16031	1	1.43067	0.506316	1.38815	1.41047	1.90878	0.776439	1.70109	1.50668	1.16642	1	1.38257	0.512676	1.44561	1.39525	1.58978	0.755676
	P17706	4	4	4	Tyrosine-protein phosphatase non-receptor type 2	PTPN2		1	4	7.2228	3.9	8	9391.1	11735	5157.8	12311	9063	10898	6489.3	9861.9	11136	10173	25178	37686	18409	36695	30729	36469	17479	31051	34245	28303	1	1.24959	0.549222	1.31092	0.965063	1.16046	0.691005	1.05013	1.1858	1.08326	1	1.49678	0.731154	1.45742	1.22047	1.44845	0.694217
	O14972	3	3	3	Down syndrome critical region protein 3	DSCR3		1	3	135.98	12.1	9.8	15968	21408	8514.4	24665	28161	24443	11286	20920	26128	16222	11201	16605	7346.8	18483	21896	19322	9775.2	15837	20117	11555	1	1.34068	0.533216	1.54465	1.76359	1.53075	0.706789	1.31012	1.63627	1.01591	1	1.48246	0.655906	1.65012	1.95483	1.72502	0.872708
	Q96BY7	6	6	5	Autophagy-related protein 2 homolog B	ATG2B		1	6	5.4008	1.3	1.8	9793.1	13733	5445.4	14144	14181	14203	6207.9	12653	15450	11093	20289	27552	15970	29145	33896	30163	14579	26904	30736	22790	1	1.40231	0.556045	1.44428	1.44806	1.45031	0.633906	1.29203	1.57764	1.13274	1	1.35798	0.787126	1.43649	1.67066	1.48667	0.718567
	Q7Z6J9	4	4	4	tRNA-splicing endonuclease subunit Sen54	TSEN54		1	4	6.6989	5.1	6.5	29981	42659	12776	41413	37371	43668	17253	34841	38598	35192	8205	10403	4525.7	10462	10704	11447	5225.8	9364.4	10110	9387.2	1	1.42287	0.426137	1.38131	1.24649	1.45652	0.575464	1.1621	1.28742	1.17381	1	1.26789	0.551578	1.27508	1.30457	1.39512	0.636904
	Q9BW66;REV__Q9HD26	3;1	3;1	3;1	Cyclin-dependent kinase 2-interacting protein	CINP		2	3	7.3299	11.3	9	16413	22665	6598.9	24316	26385	27170	9641.9	21428	28516	20653	13991	19113	4732.9	19576	18073	22179	8516.7	15945	20088	14742	1	1.38092	0.402053	1.48151	1.60757	1.6554	0.587455	1.30555	1.7374	1.25833	1	1.36609	0.338282	1.39919	1.29176	1.58523	0.608727
	P51159	5	5	5	Ras-related protein Rab-27A	RAB27A		1	5	7.939	19	9.5	21049	30116	12070	35608	46564	31641	16298	28750	37756	24518	8328.2	11897	5119.6	13418	14805	12567	5722.7	10771	15560	10025	1	1.43076	0.573424	1.69167	2.21217	1.50321	0.774289	1.36586	1.79372	1.16481	1	1.42852	0.614731	1.61115	1.7777	1.50897	0.687147
	Q969E8	2	2	2	Pre-rRNA-processing protein TSR2 homolog	TSR2		1	2	3.6043	4.7	8.4	10967	15730	5117.8	15146	13333	16411	6064.3	11202	13968	13872	20417	32201	12571	28447	30515	31634	15323	24164	28887	23241	1	1.4343	0.466655	1.38105	1.21574	1.4964	0.552959	1.02143	1.27364	1.26489	1	1.57717	0.615712	1.3933	1.49459	1.5494	0.750502
	O15111	5	4	4	Inhibitor of nuclear factor kappa-B kinase subunit alpha	CHUK		1	5	3.5742	2.8	5.5	6847.9	8732.4	4193.1	11405	11035	8743.7	5931.3	9487.9	10031	8119.6	28234	38655	16803	43889	45413	41111	21584	37498	42674	33230	1	1.27519	0.612319	1.66547	1.61144	1.27684	0.866149	1.38552	1.46483	1.18571	1	1.36909	0.595134	1.55447	1.60845	1.45608	0.764468
	O15484	3	3	3	Calpain-5	CAPN5		1	3	4.5968	2.7	3.1	28403	39370	19169	48663	49362	41388	22692	40124	45623	33022	6108.9	8465.3	4951.8	9875.6	10704	8311.6	5094.9	9792.1	9969.1	6833.5	1	1.38612	0.674893	1.7133	1.73792	1.45717	0.79893	1.41267	1.60627	1.16262	1	1.38573	0.810588	1.61659	1.7522	1.36057	0.834013
	Q9P0P0	6	6	6	E3 ubiquitin-protein ligase RNF181	RNF181		1	6	36.469	43.8	27.5	50839	85922	26047	70023	76675	86006	35000	69404	68147	66971	3558.7	6063.2	2071.8	5656.1	5779.7	6004	3136	5056.3	5921.4	4678.3	1	1.69008	0.512343	1.37735	1.50819	1.69173	0.688448	1.36517	1.34045	1.31732	1	1.70377	0.582179	1.58937	1.6241	1.68713	0.881221
	O43752	2	2	2	Syntaxin-6	STX6		1	2	19.838	12.9	7.5	15930	23369	8525.1	28520	27863	26410	11997	24263	26785	21224	10735	17915	6120.2	18219	17077	20302	7161.5	15889	17503	13769	1	1.46698	0.53516	1.79033	1.74909	1.65788	0.753107	1.5231	1.68142	1.33233	1	1.66884	0.570116	1.69716	1.59078	1.8912	0.667117
	Q9Y2G8	7	7	7	DnaJ homolog subfamily C member 16	DNAJC16		1	7	12.311	7.9	5.5	26630	36935	17532	37438	39922	39657	19188	33777	40992	32305	8170.9	10072	4112.5	11459	11740	11802	5131.8	9497.3	11394	8589.9	1	1.38697	0.658355	1.40586	1.49914	1.48919	0.720541	1.26838	1.53932	1.21311	1	1.23267	0.503311	1.40242	1.43681	1.44439	0.628058
	P78537	3	3	3	Biogenesis of lysosome-related organelles complex 1 subunit 1	BLOC1S1		1	3	5.4447	13.7	11.8	31037	38997	12278	46810	47009	46479	14838	35071	47508	37193	6868.5	8967.3	3589.5	12773	11579	10720	4455.2	9240.8	13103	9434.2	1	1.25647	0.395592	1.5082	1.51461	1.49754	0.478075	1.12997	1.53069	1.19834	1	1.30557	0.522603	1.85965	1.68581	1.56075	0.648642
	Q9NP50	2	2	2	Protein FAM60A	FAM60A		1	2	3.4051	9.5	3.2	5877.7	8605	3800.9	8120.8	8116.7	8691.7	3917.4	7119.4	7744.6	7434.9	37894	48768	21513	49128	52080	54687	24442	43877	58737	41003	1	1.46401	0.646665	1.38163	1.38093	1.47876	0.666485	1.21126	1.31762	1.26493	1	1.28696	0.567715	1.29646	1.37436	1.44316	0.64501
	Q5BJH7	4	4	4	Protein YIF1B	YIF1B		1	4	23.112	16.6	12.7	12652	16378	5913.8	18261	18391	20217	8004.2	15872	19438	16275	16479	22845	9233.5	24653	25799	27675	10882	20852	25614	21474	1	1.2945	0.46742	1.44333	1.4536	1.59793	0.632643	1.25451	1.53636	1.28636	1	1.38631	0.560319	1.49603	1.56557	1.67941	0.660356
	Q8IVT5;Q6VAB6	4;1	4;1	4;1	Kinase suppressor of Ras 1	KSR1		2	4	14.493	4.1	3.3	11706	17399	7169.3	22194	42206	23828	9887.1	18752	20746	16609	10635	15844	6134.3	19915	41107	25533	9109.2	18849	20707	16151	1	1.48633	0.612447	1.89595	3.6055	2.03554	0.844618	1.60191	1.77225	1.41885	1	1.4898	0.576803	1.87259	3.86526	2.40085	0.85653
	Q96Q89	9	8	8	Kinesin-like protein KIF20B	KIF20B		1	9	21.034	2.4	3.7	11141	15601	5797.1	14446	17513	18070	6635.4	12864	17620	14261	20014	31104	10221	24902	31303	32372	10862	22347	30310	23959	1	1.40032	0.520339	1.29665	1.57194	1.62194	0.595584	1.15465	1.58155	1.28005	1	1.55411	0.510693	1.24423	1.56406	1.61747	0.54272
	Q9NVX0	4	4	4	HAUS augmin-like complex subunit 2	HAUS2		1	4	8.1977	8.9	9.4	10599	13697	4514.5	14427	13478	15850	5913	10400	15709	11959	22391	33621	9735.2	32354	32591	39267	12787	27904	35984	31061	1	1.29229	0.425936	1.36117	1.27163	1.49542	0.557883	0.981225	1.48212	1.12831	1	1.50154	0.434782	1.44496	1.45554	1.7537	0.571078
	Q5K651	4	3	3	Sterile alpha motif domain-containing protein 9	SAMD9		1	4	8.8302	1.7	2.5	15226	17588	11608	23928	26209	21164	14793	21153	24444	16765	11258	15365	10092	19286	19283	18544	9949.8	15749	19063	14868	1	1.15513	0.76238	1.57152	1.72133	1.38999	0.971562	1.38927	1.60541	1.10108	1	1.36481	0.896429	1.71309	1.71283	1.64718	0.883798
	P12109	3	3	3	Collagen alpha-1(VI) chain	COL6A1		1	3	4.9469	2.2	3	10594	16779	7879	18502	21353	16849	7903.8	17003	18091	12128	17310	24425	9500.8	27849	25269	24431	13338	24745	25279	17923	1	1.58382	0.743723	1.74646	2.01557	1.59043	0.746064	1.60497	1.70766	1.1448	1	1.41103	0.548862	1.60884	1.45979	1.41138	0.770537
	Q9NR33	4	4	4	DNA polymerase epsilon subunit 4	POLE4		1	4	110.14	39.3	39.3	16722	25621	8164.4	24668	31032	24789	12241	22389	30793	19883	14851	18537	4790.2	17582	20931	19207	5891.3	14897	18015	17311	1	1.53217	0.488243	1.47518	1.85576	1.48242	0.73203	1.33889	1.84147	1.18903	1	1.2482	0.322551	1.18389	1.4094	1.29331	0.396694
	P31431	3	3	3	Syndecan-4	SDC4		1	3	5.8325	10.6	11.1	11265	16399	6708.6	17194	18655	17712	7941.1	14574	16994	12641	16311	23817	13020	25395	30296	26099	12829	23281	26911	20802	1	1.45575	0.595526	1.52632	1.65601	1.5723	0.704936	1.29374	1.50857	1.12215	1	1.46018	0.798234	1.55692	1.8574	1.60009	0.786524
	Q8N5V2	3	3	2	Ephexin-1	NGEF		1	3	7.9667	2.1	4.2	4095.5	6219.9	4022.4	6296.6	8317	6612.4	3004.9	5344.9	7675.6	4837.7	42520	68470	20140	70221	68111	68888	32723	56078	83014	47779	1	1.51872	0.982151	1.53744	2.03077	1.61455	0.733708	1.30507	1.87415	1.18122	1	1.6103	0.473659	1.65148	1.60186	1.62013	0.769591
	O95395	5	5	5	Beta-1,3-galactosyl-O-glycosyl-glycoprotein beta-1,6-N-acetylglucosaminyltransferase 3	GCNT3		1	5	23.436	8.2	11.9	9723.7	13143	6559.3	14195	13712	15552	7686.2	13535	13680	11710	20932	30599	12062	32402	28952	32660	15781	27924	28645	24036	1	1.35165	0.674568	1.45984	1.41016	1.59939	0.79046	1.39196	1.40687	1.20427	1	1.46183	0.576247	1.54796	1.38315	1.56029	0.753917
	Q9Y587	2	2	2	AP-4 complex subunit sigma-1	AP4S1		1	2	5.0723	13.2	6.9	19360	26009	7290.1	29310	28376	29418	12973	24794	31274	22869	11569	15491	5514.6	17853	17804	17574	7977.2	14737	16795	13760	1	1.34344	0.376555	1.51395	1.4657	1.51952	0.670093	1.28068	1.61539	1.18125	1	1.33901	0.47667	1.54318	1.53894	1.51906	0.689532
	Q86YV9	4	4	4	Hermansky-Pudlak syndrome 6 protein	HPS6		1	4	8.5199	5.4	4.1	9212	14239	6294.6	13985	15853	14944	7004.4	12571	14554	11001	20711	29884	13977	29396	31329	32181	16690	26165	30985	23676	1	1.5457	0.683304	1.51813	1.72091	1.62223	0.760356	1.36463	1.5799	1.1942	1	1.4429	0.674859	1.41934	1.51267	1.55381	0.805852
	Q92636	3	3	3	Protein FAN	NSMAF		1	3	8.7174	2.9	0.8	38406	49368	22898	50000	55623	52222	25543	45576	57619	44210	5939.8	7331.5	3114.3	8313.7	8954.1	7680	4863.2	8317.2	7957.6	6956.5	1	1.28542	0.596209	1.30188	1.44829	1.35974	0.665078	1.18669	1.50026	1.15112	1	1.2343	0.524311	1.39966	1.50747	1.29297	0.818748
	Q6UXY1	2	2	2	Brain-specific angiogenesis inhibitor 1-associated protein 2-like protein 2	BAIAP2L2		1	2	1.5802	1.1	2.6	12393	17523	8032.6	18985	18876	17659	9917.8	16567	18032	14625	16244	22902	10625	24351	22407	23002	13680	21276	23675	20179	1	1.41394	0.648156	1.53191	1.52312	1.42492	0.800274	1.3368	1.45501	1.1801	1	1.40987	0.654088	1.49908	1.3794	1.41603	0.842157
	Q8N357	3	3	3	Solute carrier family 35 member F6	SLC35F6		1	3	15.2	5.1	7	12405	18559	7992.2	21369	17400	18897	8919	15825	17886	13948	17231	21344	11180	23544	24837	27117	12024	20949	23946	18806	1	1.49609	0.644272	1.72261	1.40266	1.52334	0.718984	1.2757	1.44184	1.12439	1	1.2387	0.648831	1.36637	1.44141	1.57373	0.697812
	Q8NG11	2	2	2	Tetraspanin-14	TSPAN14		1	2	8.9267	7.8	4.1	51066	61705	28161	73864	77587	66601	32614	60291	82057	53340	4418.7	6163.1	1860.5	7561.1	6827.7	6492.7	3389.5	5892.2	7472.1	4687.5	1	1.20834	0.551463	1.44644	1.51935	1.30421	0.638664	1.18065	1.60688	1.04453	1	1.39478	0.421051	1.71116	1.54518	1.46937	0.767081
	Q9UH99	8	7	7	SUN domain-containing protein 2	SUN2		1	8	22.708	10.3	10.7	10700	13875	5584.2	16740	15901	16187	6317.7	12681	13923	12890	22135	27256	9711.6	40924	30070	32775	13968	25159	30557	26834	1	1.29673	0.521888	1.56449	1.48607	1.5128	0.590439	1.18514	1.30121	1.20467	1	1.23135	0.438744	1.84884	1.35848	1.48069	0.631037
	Q5RI15	3	3	3	Cytochrome c oxidase protein 20 homolog	COX20		1	3	11.824	27.1	16.9	11512	21600	6422.4	23241	20981	21758	9612.2	17085	25671	11884	14555	25732	6947	26875	23501	27440	11004	18842	32471	13931	1	1.8763	0.557887	2.01885	1.82253	1.89003	0.834972	1.4841	2.22993	1.03231	1	1.76791	0.477293	1.84644	1.61463	1.88526	0.756029
	Q96CU9	4	4	4	FAD-dependent oxidoreductase domain-containing protein 1	FOXRED1		1	4	33.812	6.2	7.8	18134	19151	8790.4	23800	24961	21653	10189	18175	25028	18877	13329	19852	7509.7	19645	24187	20286	8440.1	17226	22470	16778	1	1.05608	0.484747	1.31245	1.37648	1.19406	0.561873	1.00226	1.38017	1.04097	1	1.48938	0.563411	1.47385	1.81461	1.52194	0.633213
	Q8TE76	7	6	6	MORC family CW-type zinc finger protein 4	MORC4		1	7	16.624	6.2	6.2	18644	29065	11648	26357	29020	29454	12661	23582	28497	23280	9124.7	17130	7363.4	16083	19176	17885	6856.6	13842	17649	12494	1	1.55895	0.624759	1.4137	1.55653	1.57981	0.679092	1.26486	1.52848	1.24866	1	1.87732	0.806974	1.76258	2.10155	1.96006	0.751433
	Q13686	5	5	5	Alkylated DNA repair protein alkB homolog 1	ALKBH1		1	5	18.735	10.8	12.9	10178	13248	3766.7	13229	10420	15581	5843.6	9287.8	12468	11075	27766	35208	15146	39390	33192	38939	18910	29660	35737	31116	1	1.30163	0.370083	1.29976	1.02378	1.53085	0.57414	0.912537	1.225	1.08813	1	1.26803	0.545487	1.41864	1.19542	1.4024	0.681049
	P29803	4	1	1	Pyruvate dehydrogenase E1 component subunit alpha, testis-specific form, mitochondrial	PDHA2		1	4	-2	4.6	7.5	21463	25814	11096	24846	20810	23086	14323	21590	26539	22307	14650	17178	7020.7	17673	14727	16256	9005.5	15056	17995	16345	1	1.20272	0.516983	1.15762	0.969576	1.07562	0.667334	1.00592	1.2365	1.03932	1	1.17256	0.479229	1.20635	1.00526	1.10962	0.61471
	Q8TA86	4	4	3	Retinitis pigmentosa 9 protein	RP9		1	4	6.1246	8.1	13.6	13957	19097	7030	17992	16929	18439	8501	15312	17140	16394	17355	25176	10382	24667	25216	26085	11247	22661	24416	23025	1	1.36827	0.50369	1.2891	1.21294	1.32113	0.609085	1.09708	1.22806	1.17461	1	1.45065	0.598214	1.42132	1.45295	1.50303	0.648055
	P56706	3	3	3	Protein Wnt-7b	WNT7B		1	3	15.745	11.5	11.5	18899	17535	7113.8	25905	28910	21285	13146	25542	21446	19104	17979	15183	6344.3	21920	22465	16004	10623	20900	17581	15715	1	0.927827	0.376411	1.37071	1.52971	1.12625	0.695592	1.3515	1.13477	1.01085	1	0.844485	0.352873	1.2192	1.24951	0.89015	0.590856
	P19823	9	1	1	Inter-alpha-trypsin inhibitor heavy chain H2	ITIH2		1	9	-2	7.5	7.5	11682	9847.7	13445	25099	21872	10525	14411	26170	17460	13985	15086	11245	15896	32676	25368	13008	17163	28769	21212	17321	1	0.842981	1.15092	2.14852	1.87228	0.900959	1.23361	2.2402	1.49461	1.19714	1	0.745393	1.05369	2.16598	1.68156	0.862256	1.13768
	O15047	5	5	5	Histone-lysine N-methyltransferase SETD1A	SETD1A		1	5	47.093	4.1	3.4	15052	22421	9944.1	24345	25701	24350	12085	20383	24477	16655	13068	18332	8778.9	18504	20421	19797	10407	16568	20105	15588	1	1.48957	0.66065	1.61739	1.70748	1.61773	0.802883	1.35417	1.62616	1.1065	1	1.40282	0.671786	1.41598	1.56267	1.51492	0.796373
	Q969V6	7	5	5	MKL/myocardin-like protein 1	MKL1		1	7	18.932	5.9	7.9	10572	12777	5459.9	14600	13565	15031	5885.8	12399	13000	12824	20317	25193	17272	34737	32352	28895	19211	35837	32052	27305	1	1.20857	0.516449	1.38101	1.28311	1.42177	0.556735	1.17281	1.22966	1.21302	1	1.24	0.850126	1.70975	1.59236	1.42221	0.945563
	Q9BXJ4	3	3	3	Complement C1q tumor necrosis factor-related protein 3	C1QTNF3		1	3	3.8523	7.3	7.7	12739	26465	10651	23712	29710	27694	11949	19312	28185	15609	9123.7	20550	9083.8	19743	21805	21192	8810.1	16582	22621	13216	1	2.07748	0.836094	1.86137	2.33221	2.17395	0.937986	1.51597	2.2125	1.22529	1	2.25238	0.995627	2.16392	2.38993	2.32274	0.965628
	P60880	6	6	6	Synaptosomal-associated protein 25	SNAP25		1	6	111.44	30.1	22.3	21270	33267	12466	37493	35714	36225	15984	31166	35816	26389	9040.5	13490	5649.3	13842	16752	14930	6006.5	12488	13381	10247	1	1.56403	0.586084	1.76272	1.67908	1.7031	0.751481	1.46526	1.68387	1.24067	1	1.49217	0.624888	1.53111	1.85299	1.65146	0.664399
	Q15120;REV__P78559	4;1	4;1	4;1	[Pyruvate dehydrogenase (acetyl-transferring)] kinase isozyme 3, mitochondrial	PDK3		2	4	38.219	1.7	8.1	9758.1	14573	5385.2	15173	17238	14651	7106.9	11964	15654	11210	20478	29786	13349	33736	34536	30637	15609	29953	33046	25327	1	1.49343	0.55187	1.55491	1.76653	1.50142	0.728308	1.22606	1.60421	1.14879	1	1.45454	0.65187	1.64743	1.68649	1.49609	0.762233
	Q8N1G0	3	3	3	Zinc finger protein 687	ZNF687		1	3	7.2225	2.7	1.9	17683	27856	10941	23051	22913	22330	11162	20757	23147	18926	15155	35519	7625.8	20049	15161	17590	9430.1	14072	14741	18091	1	1.5753	0.61873	1.30357	1.29576	1.26279	0.631228	1.17384	1.309	1.07029	1	2.34371	0.503187	1.32293	1.0004	1.16067	0.622243
	O15119	5	5	4	T-box transcription factor TBX3	TBX3		1	5	8.9919	1.6	5.9	11293	15658	10889	16095	19003	16732	9844.8	15310	16118	14769	17769	23466	12970	24547	27859	24485	12481	24038	24704	21122	1	1.38652	0.964226	1.42522	1.68272	1.48163	0.871761	1.35571	1.42726	1.3078	1	1.32061	0.729923	1.38145	1.56784	1.37796	0.702403
	Q15326	5	5	5	Zinc finger MYND domain-containing protein 11	ZMYND11		1	5	11.581	3.5	10.1	19285	27627	8757.6	26577	31136	29900	13359	22824	30505	21369	12475	16671	5535	16685	17254	19160	8390.9	14059	19799	14825	1	1.43256	0.454115	1.37812	1.61452	1.55043	0.692715	1.18351	1.5818	1.10806	1	1.33635	0.443687	1.33747	1.38309	1.53587	0.672617
	A6NJ78;P0C7V9	2;1	2;1	2;1	Probable methyltransferase-like protein 15;Putative methyltransferase-like protein 15P1	METTL15;METTL15P1	;	2	2	50.476	6.1	6.1	11391	18243	10672	17205	19922	18602	8547.1	14876	16986	14940	16403	24534	10576	23876	29331	25994	12060	22223	26308	20375	1	1.60153	0.93688	1.5104	1.74892	1.63304	0.750338	1.30594	1.49118	1.31156	1	1.4957	0.64476	1.45559	1.78815	1.58471	0.735231
	Q6PJ69	7	7	7	Tripartite motif-containing protein 65	TRIM65		1	7	14.524	9.9	7.5	29622	40120	19653	40788	50588	43648	20761	36119	49478	33963	6641.6	10944	4801.2	10251	12271	11308	4548.9	8823.4	12169	8054	1	1.3544	0.66346	1.37695	1.70778	1.4735	0.700864	1.21933	1.67031	1.14655	1	1.6478	0.722898	1.54345	1.8476	1.7026	0.68491
	P01137	6	6	5	Transforming growth factor beta-1;Latency-associated peptide	TGFB1		1	6	31.189	15.6	7.9	35114	47422	22049	52485	49811	51992	26584	43146	50796	43036	6615.3	9039	3596.7	9278.1	8639.7	9605.7	4315.9	7957.5	10022	7373.5	1	1.35052	0.627926	1.4947	1.41855	1.48066	0.757077	1.22874	1.4466	1.22561	1	1.36638	0.543694	1.40252	1.30602	1.45204	0.652412
	Q7Z7K0	2	2	2	COX assembly mitochondrial protein homolog	CMC1		1	2	7.4613	18.9	18.9	10974	13311	5675.3	18050	14722	14084	8406.4	15189	16721	13904	21252	29062	8867.8	35651	26743	27530	17509	28632	29299	28804	1	1.21296	0.517159	1.6448	1.34153	1.2834	0.766029	1.38409	1.52369	1.26699	1	1.36749	0.417269	1.67754	1.25838	1.29541	0.823875
	Q8WU79	3	3	3	Stromal membrane-associated protein 2	SMAP2		1	3	4.6413	4.9	3.7	12720	16122	8358	20148	22846	19007	10562	16470	22840	15255	14931	20191	10251	22509	26646	22594	13644	22486	25665	19020	1	1.26745	0.657075	1.58396	1.79607	1.49426	0.830346	1.29481	1.7956	1.19929	1	1.35229	0.686558	1.50753	1.78461	1.51323	0.913803
	Q9UGY1	4	3	3	Nucleolar protein 12	NOL12		1	4	21.703	23.9	7	35999	50326	19697	45907	51998	50083	23288	42840	51083	40452	6915.3	9248.5	3682.6	9081.5	11207	9367.4	4521.6	8786	9711.9	7808.8	1	1.39798	0.547154	1.27523	1.44443	1.39123	0.646907	1.19003	1.41901	1.1237	1	1.3374	0.532529	1.31325	1.62061	1.35459	0.653854
	Q16288	2	2	2	NT-3 growth factor receptor	NTRK3		1	2	9.6751	3.5	3.5	15960	24382	8870.2	24911	26921	27370	9759.4	19777	24501	19197	13741	20735	7085.7	21543	22957	23393	7516.3	16326	23373	15676	1	1.52769	0.555777	1.56084	1.68678	1.71491	0.611491	1.23916	1.53515	1.20282	1	1.50899	0.515661	1.56779	1.67069	1.70242	0.546998
	Q8TBF4	2	2	2	Zinc finger CCHC-type and RNA-binding motif-containing protein 1	ZCRB1		1	2	6.3874	7.4	7.4	21012	28835	11438	29211	25865	30789	12672	23359	25642	26477	13979	16373	4692.5	18013	15634	19227	8464.6	15262	16875	14827	1	1.37231	0.544356	1.39021	1.23096	1.46531	0.603084	1.1117	1.22035	1.26009	1	1.17126	0.335682	1.28858	1.11839	1.37542	0.605523
	Q8NCN4	5	5	5	E3 ubiquitin-protein ligase RNF169	RNF169		1	5	9.2843	5.9	5.8	15348	22711	10202	24110	25059	23897	11333	20758	23411	20617	14668	19516	8011.8	18906	21982	21423	8992.1	17874	20017	17395	1	1.47974	0.664712	1.57089	1.63272	1.55701	0.738402	1.35249	1.52535	1.3433	1	1.33052	0.546209	1.28893	1.49864	1.46053	0.613042
	Q8WVK7	4	4	4	Spindle and kinetochore-associated protein 2	SKA2		1	4	15.919	25.6	22.3	14729	21850	5217	16657	26661	26438	6162.7	14095	24027	18517	20757	26175	5899.4	22459	33772	32787	7906	18528	32130	23606	1	1.48347	0.354199	1.1309	1.8101	1.79496	0.418406	0.956956	1.63127	1.25718	1	1.26102	0.284213	1.082	1.62702	1.57956	0.380884
	O15037	5	5	5	Protein KHNYN	KHNYN		1	5	13.146	7.2	7.8	16301	28616	11873	26167	29166	28148	12401	22500	29897	20475	10783	16836	6960.8	18034	19957	18236	9072.4	16693	19238	14203	1	1.75548	0.72836	1.60524	1.78922	1.72677	0.760751	1.38028	1.83406	1.25606	1	1.56135	0.645535	1.67245	1.85078	1.69118	0.841361
	Q969M7	5	5	5	NEDD8-conjugating enzyme UBE2F	UBE2F		1	5	14.872	27.6	10.3	25578	37111	14678	44423	37872	42169	20850	34194	38131	33089	8948.4	11157	4251.1	12229	13071	11585	6707.3	10959	12188	11166	1	1.4509	0.573853	1.73677	1.48065	1.64864	0.815154	1.33685	1.49077	1.29365	1	1.24682	0.475068	1.36661	1.46071	1.29464	0.749553
	O00204	3	3	3	Sulfotransferase family cytosolic 2B member 1	SULT2B1		1	3	9.282	8.5	2.7	16795	28193	5746.2	27186	26521	19083	8156.8	21285	23834	19433	14925	17885	7769.8	23787	31411	21488	10041	19832	19954	17556	1	1.67865	0.342138	1.6187	1.5791	1.13623	0.485668	1.26734	1.41911	1.15707	1	1.19832	0.52059	1.59377	2.10459	1.43973	0.672764
	Q8NDV7;Q9UPR6	10;1	9;0	9;0	Trinucleotide repeat-containing gene 6A protein	TNRC6A		2	10	62.357	4.2	4.2	20555	33284	13441	29899	27810	32709	14760	23806	33497	27654	10055	18017	6477.4	15288	14063	16905	7864.4	13366	14986	13743	1	1.61927	0.653904	1.45459	1.35296	1.59129	0.718073	1.15816	1.62963	1.34537	1	1.79184	0.644197	1.52044	1.39861	1.68125	0.782138
	Q96Q45	4	4	4	Transmembrane protein 237	TMEM237		1	4	18.234	13	11	13673	18400	8538.8	18338	21282	17626	10162	15092	19505	15664	18550	23741	10685	23200	26952	25966	13123	20755	25621	20897	1	1.34572	0.624501	1.34118	1.5565	1.28911	0.743217	1.10378	1.42653	1.14562	1	1.27984	0.576011	1.25067	1.45294	1.39978	0.707439
	Q5VZF2	9	3	3	Muscleblind-like protein 2	MBNL2		1	9	2.7466	12.3	17.4	24467	33103	13676	39051	46519	35286	17277	35490	48371	30584	8196.2	11687	5303.6	12986	15078	11565	6108.8	10959	15470	10289	1	1.35297	0.558957	1.59607	1.9013	1.44219	0.706135	1.45053	1.97699	1.25001	1	1.4259	0.64708	1.58439	1.83963	1.41102	0.745321
	Q8N5G2;REV__Q8NI36	6;1	6;1	6;1	Macoilin	TMEM57		2	6	5.1148	5.9	4.7	11378	15435	6557.8	15972	14892	17816	7223.9	13849	15375	12341	22717	34516	12110	34256	28878	31875	14167	26432	30459	25838	1	1.35657	0.576358	1.40376	1.30884	1.56583	0.634901	1.21717	1.35129	1.08464	1	1.51939	0.533081	1.50795	1.27121	1.40313	0.62363
	Q9BSY4	4	4	4	Coiled-coil-helix-coiled-coil-helix domain-containing protein 5	CHCHD5		1	4	28.689	43.6	30.9	16764	21124	7660.2	24324	28394	20815	11398	19683	26912	22681	14260	17541	6430.2	20822	24738	18381	10927	18567	23713	20980	1	1.26008	0.456943	1.45097	1.69375	1.24165	0.679909	1.17412	1.60534	1.35296	1	1.23008	0.450926	1.46017	1.73478	1.28899	0.766269
	Q8TCD1	2	2	2	UPF0729 protein C18orf32	C18orf32		1	2	2.4851	23.7	10.5	14523	22929	13131	30035	26497	34027	15066	19732	26499	18840	10663	15099	9829.7	23024	17847	24415	10403	13065	17852	12227	1	1.57881	0.904152	2.0681	1.82449	2.34297	1.03739	1.35867	1.82462	1.29725	1	1.41602	0.921851	2.15924	1.67373	2.28969	0.975617
	Q8NCE0	4	4	4	tRNA-splicing endonuclease subunit Sen2	TSEN2		1	4	3.9657	1.7	6	9895.8	11836	5882.1	12305	13364	12059	6580.5	10516	12932	11339	26560	33878	17135	36617	41440	37215	18804	33283	37011	30262	1	1.19606	0.594404	1.24346	1.35047	1.2186	0.664979	1.06267	1.30682	1.14584	1	1.27553	0.645143	1.37865	1.56024	1.40117	0.707982
	Q9BZD3;P0CAP2	6;6	6;6	6;6	Putative GRINL1B complex locus protein 2;DNA-directed RNA polymerase II subunit GRINL1A	GCOM2;POLR2M	;	2	6	24.491	16.8	14.4	14034	23716	10339	24746	28583	22670	12468	21425	28273	20877	11825	20105	8002.6	18773	22168	20489	9947.1	17487	22294	15492	1	1.6899	0.736711	1.76329	2.0367	1.61536	0.888414	1.52665	2.01461	1.4876	1	1.70021	0.676753	1.58757	1.87467	1.73268	0.841192
	Q8NHZ8	3	3	3	Anaphase-promoting complex subunit CDC26	CDC26		1	3	39.785	38.8	20	12992	14715	8384.5	20567	20739	17891	10377	16736	18475	19227	19010	19273	11604	25480	30241	21380	10235	23677	24644	27725	1	1.13262	0.645359	1.58305	1.59629	1.37708	0.798722	1.28818	1.42203	1.47991	1	1.01383	0.610416	1.34035	1.59079	1.12467	0.538401
	Q9HD34	3	3	3	LYR motif-containing protein 4	LYRM4		1	3	4.6815	35.2	19.8	17362	21916	6746	24685	30811	25361	10688	23582	26832	21266	13295	18906	6109	20496	26392	21905	9425.5	18890	22779	16992	1	1.2623	0.38855	1.42178	1.77462	1.46072	0.615597	1.35825	1.54544	1.22486	1	1.42204	0.459496	1.54163	1.98511	1.64761	0.708951
	Q16134	4	4	4	Electron transfer flavoprotein-ubiquinone oxidoreductase, mitochondrial	ETFDH		1	4	8.4703	7	3.2	21128	27422	12479	32786	29552	29080	17188	26601	30832	23036	12092	15130	5884.4	15454	15616	16915	8190.9	15510	16433	14895	1	1.2979	0.590638	1.55178	1.39871	1.37637	0.813518	1.25904	1.4593	1.09031	1	1.25124	0.486636	1.27804	1.29143	1.39886	0.677382
	Q96RL7	6	5	5	Vacuolar protein sorting-associated protein 13A	VPS13A		1	6	8.104	1.4	0.8	18260	24901	12028	28259	27128	29156	13577	24271	26365	22522	12701	16432	6614.5	18199	17929	20329	9324.5	15411	19237	15251	1	1.36369	0.658708	1.54759	1.48565	1.59671	0.743538	1.32919	1.44387	1.23341	1	1.29376	0.520786	1.43288	1.41162	1.60058	0.734155
	O00165	4	4	4	HCLS1-associated protein X-1	HAX1		1	4	31.716	13.3	8.6	8443.1	12891	6398.2	14500	14689	15018	6969.4	12535	14714	11795	22902	32370	14537	34491	35362	33878	18479	31309	37911	28086	1	1.52681	0.757802	1.71738	1.73976	1.77873	0.825455	1.48464	1.74272	1.397	1	1.41341	0.634748	1.50603	1.54406	1.47926	0.806873
	Q8WYL5	5	5	5	Protein phosphatase Slingshot homolog 1	SSH1		1	5	120.89	6.1	5.7	10740	14466	8063.5	18339	18082	16034	9957.7	14632	19728	12359	18032	24256	14065	28404	33389	26232	16908	23930	31711	20740	1	1.34693	0.750791	1.70754	1.68361	1.49292	0.92716	1.36238	1.83687	1.15074	1	1.34516	0.780002	1.5752	1.85165	1.45475	0.937666
	P43121	7	7	7	Cell surface glycoprotein MUC18	MCAM		1	7	87.573	12.2	10.7	9949	13548	4515.4	15284	17352	16643	5686.6	10927	21259	10681	22841	36971	12968	33017	44901	40634	14246	26236	43223	24294	1	1.36174	0.453855	1.53623	1.74409	1.67283	0.571575	1.0983	2.1368	1.07358	1	1.61862	0.567751	1.44551	1.96581	1.77899	0.623703
	Q86WQ0	3	3	3	Nuclear receptor 2C2-associated protein	NR2C2AP		1	3	14.415	23.7	23.7	11644	21207	8727.5	18752	21056	19789	8803.3	17867	21932	16604	15909	25033	10318	26222	26581	24299	13014	21500	28037	19365	1	1.82128	0.749528	1.61044	1.80831	1.6995	0.756037	1.53444	1.88355	1.42597	1	1.57351	0.648564	1.64825	1.67082	1.52737	0.818028
	Q15527	5	5	5	Surfeit locus protein 2	SURF2		1	5	13.298	18	9.8	14549	21968	10337	19693	24466	23534	8965.3	18544	24246	17699	17149	22932	7683.5	21948	23557	26034	11365	17820	22463	21366	1	1.50993	0.710496	1.35356	1.68163	1.61757	0.616214	1.27459	1.66651	1.21651	1	1.33722	0.448044	1.27984	1.37367	1.51811	0.662721
	Q9Y6R4	3	3	3	Mitogen-activated protein kinase kinase kinase 4	MAP3K4		1	3	2.3594	0.4	1.2	6834.6	8606.6	3629.3	8608.5	7278.3	8016.5	4075.1	6963.5	8316.7	8319.8	45566	57243	22164	59989	56370	57951	27525	50144	61694	52332	1	1.25927	0.531019	1.25955	1.06492	1.17293	0.596246	1.01886	1.21685	1.21731	1	1.25627	0.486415	1.31653	1.23711	1.2718	0.604069
	Q9Y6N7	6	5	5	Roundabout homolog 1	ROBO1		1	6	7.2201	2.8	3.3	11532	19574	7946.2	22758	19124	21143	8339.4	16844	19254	15339	15939	27052	10979	31092	26461	26137	12375	24652	25463	19765	1	1.69736	0.689057	1.97347	1.65834	1.83342	0.723153	1.46063	1.66961	1.33012	1	1.69722	0.688814	1.95069	1.66014	1.63981	0.776398
	Q9BVS5	5	5	5	tRNA (adenine(58)-N(1))-methyltransferase, mitochondrial	TRMT61B		1	5	15.949	14.5	5.7	23845	33504	15714	40244	38120	39468	18670	32732	38849	31944	8414.2	11646	5878	14401	13262	13734	7611	12091	13256	10710	1	1.40507	0.659006	1.68773	1.59866	1.65519	0.782973	1.3727	1.62923	1.33965	1	1.38409	0.698581	1.71151	1.57615	1.63224	0.904542
	Q93063	4	4	4	Exostosin-2	EXT2		1	4	7.0716	3.3	2.2	24517	40166	12254	43344	42166	41476	17208	36175	45939	29824	9277	11879	6262.6	13130	13792	13438	6693.2	10791	12889	9466.9	1	1.63829	0.499816	1.76792	1.71987	1.69172	0.70188	1.47551	1.87376	1.21646	1	1.28048	0.675067	1.41533	1.48669	1.44853	0.721483
	Q6UW63	6	6	6	KDEL motif-containing protein 1	KDELC1		1	6	7.589	8	5.8	25741	28772	16597	34329	34887	32877	17046	27945	33223	25766	9239.7	12584	8253	15268	16894	14863	6812.8	13067	14896	12028	1	1.11775	0.644769	1.33363	1.35531	1.27722	0.662212	1.08562	1.29066	1.00097	1	1.36195	0.893211	1.65243	1.82841	1.6086	0.73734
	Q9NX76	3	3	3	CKLF-like MARVEL transmembrane domain-containing protein 6	CMTM6		1	3	12.123	19.7	15.8	17762	22002	10167	22258	21244	25606	12427	19634	22832	19628	14511	18862	9909.1	20792	21346	24441	11009	18953	22383	16125	1	1.23871	0.572402	1.25312	1.19604	1.44162	0.69964	1.10539	1.28544	1.10506	1	1.29984	0.682868	1.43284	1.47102	1.68431	0.758666
	Q9NS00	4	4	4	Glycoprotein-N-acetylgalactosamine 3-beta-galactosyltransferase 1	C1GALT1		1	4	7.98	9.1	3.3	28242	41768	15689	44034	43152	44513	20898	34995	44043	34362	10016	13950	2110.8	16191	10352	14508	6405.9	10228	13724	10537	1	1.47893	0.55552	1.55917	1.52794	1.57613	0.739962	1.23911	1.55949	1.2167	1	1.39277	0.210743	1.61651	1.03355	1.44848	0.639567
	Q8WVB6	5	4	4	Chromosome transmission fidelity protein 18 homolog	CHTF18		1	5	23.163	5.5	7.6	16712	21672	8897.8	22904	25168	22800	10419	18480	25542	19083	15205	21739	8311.6	20481	25249	24858	10708	18146	23905	18224	1	1.29679	0.53242	1.37051	1.50598	1.36429	0.623444	1.10579	1.52836	1.14187	1	1.42973	0.546636	1.34699	1.66057	1.63486	0.704242
	O75448	2	2	2	Mediator of RNA polymerase II transcription subunit 24	MED24		1	2	2.8713	1.5	0.7	33514	42565	21715	48338	53202	47655	26384	42350	50534	36028	8374.9	10154	3915	11190	10417	10757	4743.2	9262.9	11151	7639.2	1	1.27007	0.647938	1.44232	1.58746	1.42194	0.787253	1.26365	1.50785	1.07501	1	1.21243	0.467468	1.33614	1.24384	1.28443	0.566359
	Q6P1X6	2	2	2	UPF0598 protein C8orf82	C8orf82		1	2	3.3454	7.4	7.4	10328	16764	6931.8	18662	20166	18433	9007.7	16628	20661	14082	17959	26689	10388	27531	31961	29551	13868	25724	31434	23058	1	1.62316	0.671166	1.80693	1.95256	1.78476	0.872163	1.60999	2.00048	1.36348	1	1.48611	0.578429	1.53299	1.77966	1.64547	0.772203
	Q32P44	4	4	4	Echinoderm microtubule-associated protein-like 3	EML3		1	4	27.378	5.4	5.4	10554	12598	7193.1	15678	17916	14293	7669.6	13384	16241	11350	20192	29221	14999	32683	38195	30766	18059	29304	37324	25382	1	1.19367	0.681552	1.4855	1.69756	1.35427	0.726701	1.26814	1.53885	1.07542	1	1.44716	0.742819	1.61861	1.89159	1.52367	0.894364
	Q9Y463;Q13627	2;2	2;2	2;2	Dual specificity tyrosine-phosphorylation-regulated kinase 1B;Dual specificity tyrosine-phosphorylation-regulated kinase 1A	DYRK1B;DYRK1A	;	2	2	3.5098	3.2	1.1	18456	22679	11371	28469	30870	26419	16208	25500	28602	20502	11774	15584	7853.3	18547	22521	18133	9852.5	16931	19976	12912	1	1.22881	0.616114	1.54253	1.67263	1.43146	0.878197	1.38166	1.54974	1.11086	1	1.32359	0.667004	1.57525	1.91277	1.54009	0.836801
	Q3L8U1	9	7	5	Chromodomain-helicase-DNA-binding protein 9	CHD9		1	9	7.001	1.8	2	18848	26329	10330	27585	25664	27364	12596	21839	25504	22475	14337	19990	7935.7	19104	19541	21181	8808.3	17731	19101	16323	1	1.39691	0.548069	1.46355	1.36163	1.45183	0.668294	1.15869	1.35314	1.19243	1	1.39429	0.553512	1.3325	1.36298	1.47737	0.614375
	P10746	4	4	4	Uroporphyrinogen-III synthase	UROS		1	4	14.375	10.9	12.5	16331	25912	11734	29175	29591	25498	15416	25525	28153	20506	12135	16114	7337.1	21365	19732	17813	10175	17807	18870	15994	1	1.58668	0.718511	1.78648	1.81195	1.56133	0.943972	1.56298	1.7239	1.25565	1	1.32789	0.604623	1.76061	1.62604	1.4679	0.838484
	Q6IBW4	7	7	7	Condensin-2 complex subunit H2	NCAPH2		1	7	11.21	6.3	10.6	11767	17512	7684.2	16081	20802	18183	7985.3	15080	20124	14688	19180	28251	10663	26287	34839	32159	13438	23068	34593	23412	1	1.48823	0.65303	1.36662	1.76783	1.54525	0.678618	1.28155	1.71021	1.24824	1	1.47294	0.555944	1.37054	1.81642	1.67669	0.700626
	Q86X95	5	5	5	Corepressor interacting with RBPJ 1	CIR1		1	5	7.6938	9.1	7.1	12050	18633	6346.3	17136	19537	18750	9254.7	15140	19393	13751	16635	25058	21912	27161	27326	27424	18755	20736	28423	21561	1	1.54631	0.526664	1.42207	1.62133	1.55602	0.768025	1.25643	1.60938	1.14116	1	1.50634	1.31722	1.63276	1.64268	1.64857	1.12744
	O60244	6	5	5	Mediator of RNA polymerase II transcription subunit 14	MED14		1	6	34.529	4.1	2.5	13072	22051	8482.7	19661	19994	17478	9967.6	16204	18571	14703	19181	24203	12233	25132	29998	27707	12966	22289	27983	21303	1	1.68689	0.648921	1.50405	1.52953	1.33706	0.762515	1.2396	1.42067	1.12477	1	1.26182	0.637767	1.31025	1.56394	1.4445	0.675981
	Q9Y5R8	2	2	2	Trafficking protein particle complex subunit 1	TRAPPC1		1	2	4.2567	13.8	13.8	15150	20891	7964.1	23042	24325	22660	11443	18940	23411	18185	15762	21406	9740.1	23235	25464	24552	12199	20423	24669	18493	1	1.37894	0.525683	1.52092	1.60561	1.49571	0.755314	1.25017	1.54528	1.20033	1	1.35808	0.617948	1.47411	1.61553	1.55767	0.77395
	Q9NYM9	3	3	3	BET1-like protein	BET1L		1	3	16.288	27.9	25.2	33416	28739	14915	42734	46658	41529	16613	35827	45378	34079	10605	10053	6674.5	14448	14389	11453	5189.1	11748	12222	11917	1	0.860037	0.446343	1.27885	1.39628	1.24279	0.497157	1.07215	1.35797	1.01984	1	0.947949	0.629373	1.36238	1.35681	1.07996	0.489307
	Q9H4Z3	8	8	8	Phosphorylated CTD-interacting factor 1	PCIF1		1	8	45.366	11.6	11.1	8411.1	11969	6530.9	11761	12278	12442	5525.2	9574.8	13158	9779.7	32704	39362	16929	43307	45030	42624	20308	37417	43801	36673	1	1.423	0.776462	1.39827	1.45974	1.47924	0.656894	1.13835	1.56436	1.16271	1	1.20358	0.517643	1.32421	1.3769	1.30333	0.620964
	P04049	8	3	3	RAF proto-oncogene serine/threonine-protein kinase	RAF1		1	8	23.349	11.6	11.3	15401	23385	10002	25277	23636	23724	11459	20289	22124	19018	15264	22820	12033	22207	22118	23599	10866	19278	20972	17784	1	1.51841	0.649438	1.64126	1.53471	1.54042	0.744043	1.31738	1.43653	1.23485	1	1.49502	0.788325	1.45486	1.44903	1.54606	0.711871
	Q9BY50	2	2	2	Signal peptidase complex catalytic subunit SEC11C	SEC11C		1	2	3.1351	8.9	8.9	15706	20008	10876	24506	29721	22378	11996	22573	29165	18528	13710	19439	9992.5	20204	25705	20476	10598	18788	24551	16815	1	1.27391	0.692474	1.5603	1.89233	1.42481	0.763785	1.43722	1.85693	1.17968	1	1.41787	0.728848	1.47367	1.87491	1.49351	0.773012
	Q9BVL4	3	3	3	Selenoprotein O	SELO		1	3	96.609	6	8.5	12320	18015	9081.6	20356	21498	21034	11585	17334	19409	15915	15868	23805	10814	25888	28264	27777	13980	24272	26940	21802	1	1.46226	0.737143	1.65227	1.74497	1.70731	0.940341	1.40698	1.57541	1.2918	1	1.50019	0.681497	1.63146	1.78119	1.7505	0.881018
	P53634	3	3	3	Dipeptidyl peptidase 1;Dipeptidyl peptidase 1 exclusion domain chain;Dipeptidyl peptidase 1 heavy chain;Dipeptidyl peptidase 1 light chain	CTSC		1	3	21.484	10.4	10.4	17484	21517	9690.6	25354	28646	23504	13004	21049	27325	21326	13250	19056	8801.3	22333	22242	20182	10754	18867	23587	18025	1	1.23067	0.554255	1.45013	1.63841	1.34431	0.743766	1.2039	1.56286	1.21974	1	1.43819	0.664249	1.68551	1.67864	1.52317	0.811623
	Q8NFV4	3	3	3	Alpha/beta hydrolase domain-containing protein 11	ABHD11		1	3	7.3527	7	7.9	30345	37626	15998	42567	49990	45595	19173	35756	48488	31925	8432.2	11420	5101.2	12858	14426	13488	5498.7	10694	14198	9926.4	1	1.23994	0.527204	1.40277	1.64739	1.50255	0.631834	1.17832	1.59789	1.05207	1	1.35433	0.604967	1.52487	1.71082	1.59958	0.652107
	Q8IXJ6	4	4	4	NAD-dependent protein deacetylase sirtuin-2	SIRT2		1	4	16.303	6.9	5.7	24094	32843	19059	37049	40348	35348	19327	34280	41299	29668	7620.8	13622	6031.8	13919	16754	13734	7779.9	12930	15174	9915.9	1	1.36312	0.791027	1.53769	1.67461	1.46709	0.80215	1.42276	1.71408	1.23134	1	1.78748	0.791492	1.82645	2.19846	1.80217	1.02088
	P20336	2	1	1	Ras-related protein Rab-3A	RAB3A		1	2	23.372	10.5	10.5	29271	41918	23394	50603	56690	48733	23952	40653	57165	35522	6673	10574	4896.9	10937	10551	12134	5452.2	10024	11859	8083.1	1	1.43207	0.799221	1.72878	1.93673	1.66489	0.818284	1.38885	1.95296	1.21356	1	1.58459	0.733838	1.63899	1.58115	1.81837	0.817054
	P14384	2	2	2	Carboxypeptidase M	CPM		1	2	3.4427	3.8	3.8	17274	23217	12603	28814	28249	27009	13934	24134	26493	20634	12444	17017	9385.3	22248	21616	20792	10107	18186	20072	13519	1	1.34404	0.729594	1.66806	1.63535	1.56356	0.806646	1.39713	1.53369	1.19451	1	1.36749	0.754203	1.78785	1.73706	1.67085	0.812199
	O14653	4	4	4	Golgi SNAP receptor complex member 2	GOSR2		1	4	9.87	12.3	11.8	14215	19496	8291.3	22538	23957	24260	9691	19166	20251	17600	16964	22750	8328.1	27798	28918	27622	11815	22990	26101	20683	1	1.37151	0.583278	1.58551	1.68533	1.70665	0.681745	1.34829	1.42462	1.23813	1	1.34108	0.490928	1.63865	1.70467	1.62827	0.696475
	Q96QE5	3	3	3	Transcription elongation factor, mitochondrial	TEFM		1	3	33.649	10.6	10.6	17050	22524	9391.9	22598	26292	22401	12492	20389	22411	17416	17278	21674	7968.5	24027	26673	21464	12734	20096	22868	19494	1	1.32106	0.550845	1.3254	1.54205	1.31384	0.732669	1.19584	1.31443	1.02147	1	1.25443	0.461193	1.39061	1.54376	1.24227	0.737007
	Q96IF1	7	7	7	LIM domain-containing protein ajuba	AJUBA		1	7	43.277	16.9	10.6	16134	22802	9947.9	21300	24572	28237	14052	24339	23584	19833	14588	20459	9087.8	20039	23341	22828	11317	20924	22650	16975	1	1.41329	0.61658	1.32019	1.52299	1.75015	0.870956	1.50855	1.46176	1.22927	1	1.40245	0.622964	1.37366	1.60001	1.56485	0.775775
	Q7Z7A3	3	3	3	Cytoplasmic tRNA 2-thiolation protein 1	CTU1		1	3	17.312	10.9	8.9	16988	25961	11666	23412	26162	27345	12983	22521	27145	21417	14471	19368	7995.8	18717	22717	21592	10956	19465	20408	17837	1	1.5282	0.68672	1.37815	1.54003	1.60967	0.764245	1.3257	1.59789	1.26071	1	1.3384	0.55254	1.29341	1.56983	1.49209	0.7571
	Q9NSY1	7	6	6	BMP-2-inducible protein kinase	BMP2K		1	7	25.984	6.4	6.9	12006	16993	8435	17700	18180	18011	10071	15471	18968	15302	20484	27797	11923	30339	31297	28618	16070	25174	31484	23424	1	1.41538	0.702565	1.47426	1.51424	1.50017	0.838831	1.28861	1.57988	1.27453	1	1.35701	0.582064	1.48111	1.52788	1.39709	0.784515
	Q96AG3	3	3	3	Solute carrier family 25 member 46	SLC25A46		1	3	7.2101	4.8	7.4	13885	18115	10024	19264	24629	20283	10948	18196	20214	16490	18444	21854	11844	24737	28245	27917	12795	23080	26423	21415	1	1.30465	0.72193	1.3874	1.77378	1.46079	0.788477	1.31048	1.45582	1.18761	1	1.18488	0.64216	1.34119	1.53139	1.51361	0.693722
	O94964	11	9	9	Protein SOGA1;N-terminal form;C-terminal 80 kDa form	SOGA1		1	11	17.831	6.3	5.8	28378	40045	17271	34497	37904	41264	19954	32915	37159	32778	9773.8	15647	5954	12911	14083	15581	6851.5	11832	12472	11372	1	1.41113	0.608605	1.21562	1.33568	1.45408	0.70315	1.15988	1.30943	1.15505	1	1.60091	0.60918	1.32098	1.44089	1.59416	0.701007
	P46736	5	5	5	Lys-63-specific deubiquitinase BRCC36	BRCC3		1	5	125.22	17.4	9.2	25325	35062	15707	34998	39828	38596	17817	31974	39404	30835	9847.9	15506	6262.8	13512	15912	18175	6206.9	12370	14237	11898	1	1.38448	0.620217	1.38195	1.57268	1.52403	0.703534	1.26255	1.55593	1.21757	1	1.57455	0.635953	1.37207	1.61578	1.84557	0.630277
	Q9BW04	6	6	6	Specifically androgen-regulated gene protein	SARG		1	6	18.244	7.3	10.5	25184	41605	18602	42863	50477	48039	25413	41002	47883	33115	6683.2	10135	7007.8	12790	13581	10532	7513.6	11537	12570	8124.6	1	1.65204	0.738644	1.70199	2.00433	1.90752	1.00909	1.6281	1.90133	1.31492	1	1.51649	1.04857	1.91375	2.03211	1.57589	1.12425
	Q9H1P3	4	4	4	Oxysterol-binding protein-related protein 2	OSBPL2		1	4	3.7644	3.8	5.8	13703	19049	11568	20643	22589	20780	10786	17868	20134	17201	17786	24869	11927	27116	24720	25524	13143	21559	25831	20210	1	1.39013	0.844195	1.50646	1.64847	1.51646	0.787127	1.30395	1.46931	1.25527	1	1.39823	0.670584	1.52457	1.38986	1.43506	0.738952
	Q9H063	2	2	2	Repressor of RNA polymerase III transcription MAF1 homolog	MAF1		1	2	16.25	14.5	14.5	16584	23606	7032.7	29958	19988	23775	11446	17244	21551	20977	17929	25108	8213.2	29776	22905	26426	11488	20572	23066	21660	1	1.42342	0.424065	1.80644	1.20526	1.43361	0.690183	1.0398	1.29951	1.26489	1	1.40041	0.458096	1.66077	1.27754	1.47392	0.64075
	Q5VU43;REV__Q8N4Y2;REV__Q9Y490;REV__Q9Y4G6;Q96MC4	7;1;1;1;1	6;1;0;0;0	5;0;0;0;0	Myomegalin	PDE4DIP		5	7	6.5076	1	1.7	12100	21961	9846.6	20568	20110	19938	10731	17067	19993	13872	16026	24386	13701	28735	28794	24368	15245	26958	28051	20328	1	1.81496	0.813769	1.69983	1.66198	1.64777	0.88686	1.4105	1.65231	1.14645	1	1.52165	0.854923	1.79302	1.79671	1.52053	0.951267
	Q7Z4H8	5	5	5	KDEL motif-containing protein 2	KDELC2		1	5	9.5868	7.9	5.7	18893	25093	9393.6	28507	37040	27142	13762	23101	35293	22381	12865	19431	5599.3	19228	25925	21016	8725.7	17212	27051	15533	1	1.32816	0.4972	1.50887	1.96051	1.43662	0.728418	1.22273	1.86805	1.18462	1	1.51038	0.435235	1.4946	2.01516	1.63358	0.678251
	Q03426	5	5	5	Mevalonate kinase	MVK		1	5	27.212	11.4	8.8	29841	46072	20938	50410	49346	52928	24202	44079	47254	43364	7342.8	11368	4533.5	11783	12740	11853	5135.5	9271.8	11993	9473.3	1	1.54392	0.701652	1.68929	1.65363	1.77367	0.811032	1.47713	1.58353	1.45317	1	1.54818	0.617408	1.6047	1.73503	1.61423	0.699393
	O95479	6	6	6	GDH/6PGL endoplasmic bifunctional protein;Glucose 1-dehydrogenase;6-phosphogluconolactonase	H6PD		1	6	89.482	6.6	8.7	14473	20028	16368	25362	39959	22095	12921	21827	32371	17676	12431	17672	8685.5	21574	28713	19140	10292	17331	28353	15864	1	1.38382	1.13093	1.75237	2.76093	1.52664	0.892766	1.50812	2.23665	1.22131	1	1.42161	0.698697	1.7355	2.30979	1.5397	0.82793
	Q9HAW4	5	5	5	Claspin	CLSPN		1	5	3.6779	1	4.9	14275	28570	5787.2	22875	20595	28323	8261.7	15333	24821	26000	19029	24939	8003.1	23858	32322	29711	10006	19930	30807	22676	1	2.0014	0.405408	1.60245	1.44273	1.9841	0.578753	1.07412	1.73877	1.82137	1	1.31058	0.420574	1.25377	1.69857	1.56135	0.525829
	Q8N7C3	4	4	4	Probable E3 ubiquitin-protein ligase TRIML2	TRIML2		1	4	7.4665	8.3	8.3	13643	17493	11092	24834	22447	20577	13399	18409	24912	16974	13319	21854	14259	33523	22095	25522	15128	24265	22214	16131	1	1.2822	0.813018	1.82027	1.64531	1.50825	0.982115	1.34934	1.82599	1.24415	1	1.64081	1.07058	2.51693	1.65891	1.91621	1.13582
	O60671	4	4	4	Cell cycle checkpoint protein RAD1	RAD1		1	4	15.15	17.4	5.7	30846	44627	18187	48086	49665	49727	23244	37727	47581	37801	7256.1	10930	4980.8	11332	15766	13460	5871.6	10967	12316	9333.6	1	1.44677	0.589606	1.55891	1.6101	1.61211	0.75355	1.22308	1.54253	1.22547	1	1.50632	0.686429	1.56172	2.17279	1.85499	0.809195
	Q9Y244	2	2	2	Proteasome maturation protein	POMP		1	2	4.3659	15.6	9.9	22337	33702	10536	32208	28340	32253	16343	29181	30768	30601	11187	19694	6305.3	17447	16972	18984	8303.1	16789	17988	16135	1	1.5088	0.471684	1.44191	1.26875	1.44393	0.731656	1.3064	1.37745	1.36997	1	1.76044	0.563627	1.55958	1.51712	1.69697	0.74221
	O60291;Q96PX1	5;1	5;1	5;1	E3 ubiquitin-protein ligase MGRN1	MGRN1		2	5	36.495	5.1	11.6	13328	20081	8583	19888	20370	19852	10913	19359	20444	17680	16179	26334	12431	27587	29844	27751	13200	24470	27199	22204	1	1.50668	0.643983	1.4922	1.52836	1.4895	0.818803	1.45251	1.53391	1.32653	1	1.62767	0.768342	1.70511	1.84461	1.71525	0.815872
	P62987;P0CG47;P0CG48	13;11;11	2;0;0	2;0;0	Ubiquitin-60S ribosomal protein L40;Ubiquitin;60S ribosomal protein L40;Polyubiquitin-B;Ubiquitin;Polyubiquitin-C;Ubiquitin	UBA52;UBB;UBC	;;	3	13	6.628	60.9	60.9	29143	36084	10455	38040	35065	40991	19344	33441	37709	32815	13435	15407	3679.9	16684	13654	16130	8198.2	14601	15520	13324	1	1.23817	0.358748	1.30529	1.2032	1.40655	0.663761	1.14748	1.29393	1.126	1	1.14678	0.273904	1.24183	1.0163	1.2006	0.610212
	Q68DQ2	8	8	8	Very large A-kinase anchor protein	CRYBG3		1	8	113.49	2.5	2.9	9700.2	22863	10115	23861	31327	20794	11055	21365	25457	13552	15255	24274	10805	25613	26212	27060	12192	23426	26807	21488	1	2.35696	1.04276	2.45985	3.22952	2.14367	1.13967	2.20253	2.62438	1.39708	1	1.59122	0.708292	1.67899	1.71826	1.77384	0.799213
	Q02388	6	6	6	Collagen alpha-1(VII) chain	COL7A1		1	6	26.935	2.3	1.9	13118	21862	11419	24046	24513	22428	12273	21309	23480	15742	14930	22719	14316	23196	24791	22387	12376	23355	24418	18604	1	1.66657	0.870483	1.83305	1.86865	1.70971	0.935585	1.62441	1.78991	1.20003	1	1.5217	0.958875	1.55365	1.66048	1.49946	0.828935
	Q8IX18	5	5	5	Probable ATP-dependent RNA helicase DHX40	DHX40		1	5	13.394	2.7	6.2	14337	20364	7047.2	20094	21850	19488	9032.4	17541	20612	16547	18362	30335	12642	27995	30620	30074	12773	23236	31068	22076	1	1.42038	0.491539	1.40155	1.52403	1.35928	0.630006	1.22348	1.43768	1.15415	1	1.65205	0.688487	1.52462	1.66757	1.63784	0.695621
	Q9C0F1	3	3	3	Centrosomal protein of 44 kDa	CEP44		1	3	58.028	8.2	3.6	10936	24478	10602	26223	50094	18523	12889	25531	26669	11728	9412.5	22835	10447	25828	50191	18360	12528	25876	29617	10488	1	2.2383	0.969459	2.39786	4.58065	1.69376	1.17858	2.33458	2.43864	1.07242	1	2.42603	1.10991	2.74401	5.33238	1.9506	1.331
	Q8N2S1	10	10	10	Latent-transforming growth factor beta-binding protein 4	LTBP4		1	10	47.707	6.8	3	24378	35402	14709	37125	41271	36913	17938	31543	42951	30742	10604	14922	4728.3	15531	17989	15996	7001.8	11697	19467	13667	1	1.45221	0.603372	1.52289	1.69296	1.51419	0.735827	1.29391	1.76188	1.26106	1	1.4072	0.445898	1.46464	1.69644	1.50849	0.660298
	Q14592	3	3	3	Zinc finger protein 460	ZNF460		1	3	4.3044	3.4	3.4	18036	25069	9301.1	26691	24861	27822	13854	23459	25849	20414	14417	20422	9682	24405	19281	23401	10667	21727	21822	19007	1	1.38994	0.515696	1.47987	1.37841	1.54258	0.76813	1.30068	1.43319	1.13185	1	1.41652	0.671568	1.69279	1.33738	1.62315	0.73989
	Q6ZW76	4	4	4	Ankyrin repeat and SAM domain-containing protein 3	ANKS3		1	4	9.4754	6.2	6.2	11749	18963	7534.3	20278	22701	21794	10898	17710	22410	16074	16365	26717	10321	27355	32082	30682	16330	24005	33158	21834	1	1.61401	0.641272	1.72593	1.93216	1.85497	0.927568	1.50736	1.9074	1.36812	1	1.63257	0.630675	1.67156	1.9604	1.87485	0.997861
	Q14919	2	2	2	Dr1-associated corepressor	DRAP1		1	2	34.327	10.7	15.6	18592	25446	11288	25372	28134	25902	13917	22966	27611	23300	14652	20619	8980.6	20973	23264	20938	10582	17432	20191	19731	1	1.36865	0.607143	1.36467	1.51323	1.39318	0.748548	1.23526	1.4851	1.25323	1	1.40725	0.612927	1.43141	1.58777	1.42902	0.722222
	Q9UJX5	3	3	3	Anaphase-promoting complex subunit 4	ANAPC4		1	3	6.2959	3.1	2.6	17031	25498	12389	26363	29232	26283	14255	22607	26810	22586	14478	20215	10307	19988	21134	21733	11228	18063	19678	17603	1	1.49715	0.727438	1.54794	1.7164	1.54324	0.837003	1.3274	1.57419	1.32617	1	1.39626	0.711908	1.38058	1.45973	1.50111	0.775521
	O95551	4	4	4	Tyrosyl-DNA phosphodiesterase 2	TDP2		1	4	10.016	8.6	11.6	11063	15271	7004	16462	17150	17832	8210.8	15226	16016	12865	21989	32142	15009	36364	37405	36253	17476	30556	34502	28988	1	1.38037	0.633101	1.48802	1.55021	1.61186	0.742186	1.3763	1.44771	1.16289	1	1.46173	0.682569	1.65374	1.70108	1.64869	0.794761
	A4D1E9	3	3	3	GTP-binding protein 10	GTPBP10		1	3	17.463	2.8	9	11629	16599	7210.5	16316	17665	16253	8995.6	13706	18425	14004	21139	32217	17893	33507	33879	34262	16352	28881	34782	26945	1	1.42738	0.620045	1.40304	1.51905	1.39763	0.773549	1.17861	1.5844	1.20423	1	1.52406	0.846445	1.58508	1.60268	1.6208	0.773547
	O14874	3	3	3	[3-methyl-2-oxobutanoate dehydrogenase [lipoamide]] kinase, mitochondrial	BCKDK		1	3	15.512	4.9	6.3	11159	15481	7126.3	14811	18952	16678	8599.3	14895	17398	14392	21667	31209	18511	32762	38938	32729	18910	29270	34426	24787	1	1.38731	0.638615	1.32727	1.69836	1.49458	0.770616	1.3348	1.5591	1.28972	1	1.44039	0.854341	1.51207	1.79711	1.51055	0.872756
	P14859;Q9UKI9;P09086	2;1;1	2;1;1	2;1;1	POU domain, class 2, transcription factor 1;POU domain, class 2, transcription factor 3;POU domain, class 2, transcription factor 2	POU2F1;POU2F3;POU2F2	;;	3	2	15.911	4.2	4.2	14615	22146	11512	23481	23536	23201	11947	21343	22093	19645	15106	24382	10334	27449	27316	24249	12880	21337	26209	18480	1	1.51529	0.787684	1.60664	1.6104	1.58748	0.817448	1.46035	1.51167	1.34417	1	1.61406	0.684099	1.81709	1.80829	1.60526	0.852641
	Q9H425	4	4	4	Uncharacterized protein C1orf198	C1orf198		1	4	7.3087	13.1	9.5	15095	26296	10482	25408	29273	28073	13191	23500	29104	20242	13966	20701	8431.9	21728	24117	21655	10613	22410	24497	19138	1	1.74203	0.694402	1.68321	1.93925	1.85975	0.873866	1.55681	1.92806	1.34097	1	1.48224	0.603745	1.55578	1.72684	1.55055	0.759917
	Q96J84	6	6	6	Kin of IRRE-like protein 1	KIRREL		1	6	36.076	12.9	4.5	16064	21996	8917.2	21703	23788	22427	11783	18786	24368	19356	15690	26523	9580	26268	28300	26925	11256	21719	30993	21682	1	1.36927	0.555105	1.35103	1.48083	1.3961	0.733503	1.16945	1.51693	1.20493	1	1.69044	0.61058	1.67419	1.8037	1.71606	0.7174
	P61018	4	3	3	Ras-related protein Rab-4B	RAB4B		1	4	12.906	24.4	24.4	13964	22142	11082	23891	24751	21997	13639	22403	27215	14959	14388	22419	14021	24560	26431	22433	14730	21194	28956	15812	1	1.58565	0.793612	1.7109	1.77249	1.57526	0.976726	1.60434	1.94894	1.07125	1	1.55817	0.974493	1.70698	1.83702	1.55915	1.02377
	O94952	3	3	3	F-box only protein 21	FBXO21		1	3	31.957	5.4	4.9	17333	24776	10454	24853	26491	26849	11506	20902	25943	19535	12940	20977	12897	22299	31330	23920	11463	20883	23267	16826	1	1.42941	0.603127	1.43385	1.52836	1.54901	0.66382	1.20591	1.49674	1.12704	1	1.6211	0.996677	1.72326	2.42117	1.84853	0.885858
	Q3B7T1	5	5	5	Erythroid differentiation-related factor 1	EDRF1		1	5	16.427	4.6	2.7	27396	39008	15708	38077	39811	42809	19349	35791	38555	33217	10536	16118	5510.1	15808	14397	15610	6791	13734	14696	12151	1	1.42386	0.573368	1.38987	1.45317	1.5626	0.706271	1.30643	1.40732	1.21248	1	1.5298	0.522978	1.50038	1.36646	1.48159	0.644552
	Q86VU5	5	5	5	Catechol O-methyltransferase domain-containing protein 1	COMTD1		1	5	9.6426	17.6	13.4	16959	26353	9338	25336	30129	26129	11863	21244	28597	21082	16758	21328	7185.5	23965	24782	24238	10968	19908	27018	19974	1	1.55392	0.550622	1.49396	1.77658	1.54072	0.699511	1.25267	1.68624	1.24312	1	1.27271	0.42878	1.43006	1.47882	1.44635	0.654493
	Q13613	3	3	3	Myotubularin-related protein 1	MTMR1		1	3	28.948	7.4	2.1	24656	34999	14811	34034	37372	37556	18058	31321	37574	48877	8780.9	13440	6285	12252	14135	14833	8060	10826	18837	28582	1	1.41949	0.600706	1.38035	1.51574	1.5232	0.732398	1.27032	1.52393	1.98236	1	1.53059	0.715758	1.3953	1.60974	1.68923	0.917901
	Q6IAN0	3	3	3	Dehydrogenase/reductase SDR family member 7B	DHRS7B		1	3	7.3893	7.7	5.8	15724	21978	11841	25685	29040	24081	13794	22897	36028	19506	14368	19328	9637	23765	26925	20194	11508	19804	25974	17012	1	1.39774	0.753053	1.63349	1.84686	1.53148	0.877258	1.45618	2.29127	1.24052	1	1.34521	0.670727	1.65402	1.87396	1.40548	0.800947
	Q92830	4	4	4	Histone acetyltransferase KAT2A	KAT2A		1	4	7.5968	3.3	2.6	35356	47203	18746	51013	52617	55048	24901	45140	52590	44831	9302	12189	4228	12280	10601	12014	5253.6	10232	10891	11045	1	1.33508	0.530207	1.44284	1.48821	1.55696	0.704293	1.27673	1.48744	1.26799	1	1.31036	0.454526	1.32015	1.13965	1.29155	0.564782
	Q7L4P6	2	2	2	BEN domain-containing protein 5	BEND5		1	2	1.8843	1.7	3.3	9209.8	24209	6149	20939	18388	22379	10007	15354	28801	11591	19423	21040	13682	41422	35525	20964	21681	34083	38017	20839	1	2.62861	0.667658	2.27356	1.99657	2.42991	1.08656	1.66714	3.12721	1.25855	1	1.08325	0.704423	2.13263	1.82902	1.07934	1.11625
	Q9NWR8	2	2	2	Calcium uniporter regulatory subunit MCUb, mitochondrial	CCDC109B		1	2	5.3921	6.2	3.3	24266	31999	11087	40797	33869	38290	17265	27711	34756	27507	12768	17738	5035.4	21225	16021	21462	8536.5	14618	18758	15157	1	1.31868	0.456894	1.68124	1.39574	1.57793	0.711489	1.14197	1.43229	1.13356	1	1.38925	0.394377	1.66236	1.25478	1.68092	0.668586
	Q12982	3	3	3	BCL2/adenovirus E1B 19 kDa protein-interacting protein 2	BNIP2		1	3	10.611	5.4	7.6	13488	16382	2627.2	16902	15919	18132	7076.4	15665	15513	14029	31048	40411	13652	41110	36048	44856	18362	34266	40129	31409	1	1.21456	0.194781	1.25311	1.18023	1.34431	0.524644	1.1614	1.15013	1.04011	1	1.30157	0.439706	1.32408	1.16104	1.44473	0.591407
	Q96BQ5	3	2	2	Coiled-coil domain-containing protein 127	CCDC127		1	3	5.8173	10	10	14954	19620	7240.1	22743	24363	21471	8605.6	19711	25310	17767	19722	26619	8215.7	33298	33344	28403	10585	26365	33413	25289	1	1.31202	0.484158	1.52086	1.6292	1.4358	0.575471	1.31811	1.69252	1.18811	1	1.34971	0.416575	1.68837	1.6907	1.44017	0.53671
	Q9BV81	4	4	4	ER membrane protein complex subunit 6	EMC6		1	4	6.3599	26.4	11.8	34278	47870	12907	49663	43071	56831	20543	39866	51240	43383	9579.2	10683	4790.5	13678	12791	14759	6733.6	10857	14363	10146	1	1.39652	0.376539	1.44883	1.25652	1.65794	0.599306	1.16302	1.49484	1.26562	1	1.11523	0.500094	1.42789	1.33529	1.54073	0.70294
	Q7Z7F7	3	3	3	39S ribosomal protein L55, mitochondrial	MRPL55		1	3	6.0786	17.2	12.5	34182	50257	31040	50397	54113	55094	28824	46861	58320	42826	8898.6	11843	1741.3	11969	12980	12115	5604.9	9674.9	12393	10354	1	1.47028	0.90808	1.47437	1.58308	1.61178	0.843251	1.37093	1.70616	1.25288	1	1.33088	0.195682	1.34504	1.45866	1.36145	0.629863
	Q6PJG2	3	3	3	ELM2 and SANT domain-containing protein 1	ELMSAN1		1	3	3.5846	1.9	1.8	14838	22935	9040.2	22216	21546	25591	11315	21189	22771	20381	18044	27515	10862	25696	24928	28613	12127	22788	24765	23377	1	1.54569	0.60926	1.49724	1.45208	1.72469	0.762569	1.42802	1.53464	1.37357	1	1.52488	0.601973	1.42407	1.38151	1.58573	0.672079
	Q14680	3	3	3	Maternal embryonic leucine zipper kinase	MELK		1	3	12.437	2.6	6	19092	24296	7720.6	20956	29670	23961	9111.4	19268	30369	21035	18839	24656	8851	21486	31803	28806	10111	19771	30680	22660	1	1.27257	0.404389	1.09763	1.55405	1.25503	0.477237	1.00922	1.59067	1.10177	1	1.30877	0.469823	1.14051	1.68815	1.52906	0.536706
	Q8TE77	3	3	3	Protein phosphatase Slingshot homolog 3	SSH3		1	3	31.173	7.4	7.4	17745	25763	13995	29613	33785	28211	14582	24504	41097	21223	11794	18354	8462.9	22433	24849	19096	10508	17882	25337	13299	1	1.45185	0.788673	1.66881	1.90392	1.5898	0.821753	1.3809	2.31598	1.196	1	1.55622	0.71756	1.90207	2.10692	1.61913	0.890962
	Q6P2H3	6	6	5	Centrosomal protein of 85 kDa	CEP85		1	6	104.82	3.9	6.3	13492	17260	7695.7	18125	18278	19496	8938.5	15709	16819	13911	23081	34115	14246	34511	35083	34191	16034	28013	30731	28744	1	1.27928	0.57039	1.34339	1.35473	1.445	0.662504	1.16432	1.24659	1.03106	1	1.47806	0.617218	1.49521	1.51999	1.48135	0.694684
	Q9UGU0	8	7	7	Transcription factor 20	TCF20		1	8	27.658	3.7	3.5	12690	18664	7550.8	19060	18097	18942	9098.6	15615	20202	16045	21888	32536	12066	32905	31068	33681	15869	27892	35147	28381	1	1.47076	0.59502	1.50197	1.42608	1.49267	0.71699	1.2305	1.59196	1.26438	1	1.48648	0.551261	1.50334	1.41941	1.53879	0.725009
	Q8IWI9	9	9	9	MAX gene-associated protein	MGA		1	9	50.376	2.1	2.8	20518	31217	12518	26824	27126	31938	13172	24203	26318	25371	16446	24247	7431.6	19236	18414	24637	10194	18584	19817	18857	1	1.52144	0.610098	1.30734	1.32206	1.55658	0.641973	1.1796	1.28268	1.23652	1	1.47434	0.451879	1.16965	1.11966	1.49805	0.619847
	Q6ZW49	3	3	3	PAX-interacting protein 1	PAXIP1		1	3	17.871	3.8	3.8	14662	17083	7840.2	19680	20600	19454	10178	15752	21016	14585	20011	28366	14024	31486	33511	31271	16441	26622	33127	25411	1	1.16512	0.534729	1.34225	1.40499	1.32683	0.694175	1.07434	1.43337	0.994748	1	1.41752	0.700815	1.57343	1.67463	1.56269	0.821598
	O75110	7	7	7	Probable phospholipid-transporting ATPase IIA	ATP9A		1	7	31.696	5	4.4	12724	19012	10943	21325	24129	20191	11408	19597	24796	14301	16649	23784	15199	30055	33975	26667	15408	24797	30187	18696	1	1.49418	0.860028	1.67597	1.89634	1.58684	0.896573	1.54016	1.94876	1.12394	1	1.42855	0.912908	1.80521	2.04066	1.60172	0.925461
	Q6NUK4	3	3	3	Receptor expression-enhancing protein 3	REEP3		1	3	16.693	14.1	7.1	10315	18614	9832.4	19343	20781	22163	10822	18877	22721	13631	19163	30030	10220	33680	32232	32776	15158	26865	36534	24237	1	1.80456	0.953214	1.87523	2.01464	2.14862	1.04915	1.83005	2.20271	1.32147	1	1.56708	0.533319	1.75755	1.68199	1.71038	0.791003
	Q9UDX3;B5MCN3	3;1	3;1	3;1	SEC14-like protein 4	SEC14L4		2	3	23.388	5.4	5.4	27472	38719	22899	42935	49800	40089	24423	37733	53279	28011	8943.7	12053	5394.1	14594	16366	13097	7098.1	12494	16494	10845	1	1.4094	0.83354	1.56286	1.81275	1.45927	0.889014	1.37351	1.93939	1.01962	1	1.34765	0.603117	1.63176	1.82989	1.46438	0.793642
	Q9P000	5	5	5	COMM domain-containing protein 9	COMMD9		1	5	51.604	21.7	15.7	14079	18973	4291	21462	20764	21182	8290.9	17615	21108	17359	22757	31105	11120	33438	33327	36609	15107	28854	35594	28747	1	1.34761	0.30478	1.5244	1.47482	1.50451	0.588884	1.25115	1.49925	1.23297	1	1.36683	0.488641	1.46935	1.46447	1.60869	0.66384
	Q9Y5N5	2	2	2	HemK methyltransferase family member 2	N6AMT1		1	2	2.3883	8.9	4.2	20071	44829	16730	41696	52172	37035	20891	34245	49270	30523	9734.5	15635	4657.4	16216	15510	16095	7211.5	15102	15817	12879	1	2.23352	0.833541	2.07743	2.59937	1.8452	1.04085	1.70619	2.45479	1.52075	1	1.60614	0.478443	1.66583	1.5933	1.6534	0.740819
	P55809	2	2	2	Succinyl-CoA:3-ketoacid coenzyme A transferase 1, mitochondrial	OXCT1		1	2	3.7379	3.5	3.5	17876	23840	14028	27763	32144	27624	13854	24242	29489	24903	14322	17692	12322	19588	25431	19364	10662	19185	21725	17132	1	1.33363	0.784739	1.55309	1.79817	1.54531	0.775006	1.35612	1.64964	1.3931	1	1.2353	0.860355	1.36769	1.77566	1.35205	0.744449
[truncated: 4,930 more rows]
[truncated: 3 more columns]
