# Supplementary material for: Anticancer Effect of Deuterium Depleted Water - Redox Disbalance Leads to Oxidative Stress
Source: Mol Cell Proteomics. 2019 Sep 13;18(12):2373–87. doi: 10.1074/mcp.RA119.001455 (PMC6885702; doi:10.1074/mcp.RA119.001455)
Supplement: Supplementary Table S2 [file 144400_2_supp_382934_pwmjxg.xlsx]

## Sheet: Table S2
Table S2. Top 50 up and down regulated proteins sepcific for DDW and the abundance ratios to control.
Rank (up regulated)	Protein IDs	Protein names	Peptides	Gene names	DDW-1	DDW-2	DDW-3	DDW-4	CAMP-1	CAMP-2	CAMP-3	CAMP-4	PCTL-1	PCTL-2	PCTL-3	PCTL-4	MTX-1	MTX-2	MTX-3	MTX-4
1	Q13772	Nuclear receptor coactivator 4	5	NCOA4	2.41463	2.69213	2.71762	2.96453	0.558257	0.737431	0.724003	0.828467	1.7789	1.50908	1.59316	1.48199	1.36654	1.37241	1.52497	1.3535
2	Q7LFL8	CXXC-type zinc finger protein 5	1	CXXC5	2.34991	2.00363	0.947615	2.93919	0.503563	0.236682	0.332945	0	0.555121	0.556425	0.283005	0.710141	1.36528	0.883517	1.0736	0
3	Q13501	Sequestosome-1	16	SQSTM1	2.3298	2.39559	2.41975	2.53919	0.440285	0.697993	0.511018	0.725068	1.48518	1.30287	1.49483	1.31534	1.24817	1.27418	1.25932	1.2917
4	Q9BSK0	MARVEL domain-containing protein 1	1	MARVELD1	1.88096	5.32174	1.75636	2.51998	0.240739	0.208068	1.50585	0.399179	0.922836	3.83117	2.33741	3.19884	2.04811	0.697265	2.65236	2.15061
5	Q02833	Ras association domain-containing protein 7	1	RASSF7	3.10745	4.84868	1.69311	1.78837	0.788878	1.2338	0.766864	0.298834	2.88775	2.05584	1.3422	0.942812	3.18494	2.6477	1.6606	1.57214
6	Q53G59;Q9Y2M5	Kelch-like protein 12	3	KLHL12	2.23337	2.01233	1.98653	1.91458	0.351014	0.463483	0.255633	0.558893	1.6343	0.85877	1.65279	0.978772	0.96911	1.98736	1.12865	1.86209
7	P02795;P13640;P80294;P04731	Metallothionein-2;Metallothionein-1G	4	MT2A;MT1G	3.95122	3.52123	3.798	3.33946	0.682098	1.5182	0.713465	1.54841	2.9444	2.83664	2.8892	2.80557	2.99977	4.19285	3.01903	3.84652
8	Q13574	Diacylglycerol kinase zeta	2	DGKZ	1.90207	1.68979	2.71677	3.76819	0.794356	0.817459	0	1.17719	1.73842	1.41651	2.94773	2.7971	1.65617	1.85736	1.42789	2.97429
9	O14757	Serine/threonine-protein kinase Chk1	2	CHEK1	1.71987	1.64375	1.61082	1.60221	0.318385	0.433664	0.261543	0.406966	1.1006	0.963267	1.10754	1.01676	0.894489	0.898082	0.898234	0.902315
10	P33552	Cyclin-dependent kinases regulatory subunit 2	2	CKS2	1.65913	1.8129	1.70245	1.81924	0.382648	0.445756	0.328337	0.577092	1.07397	0.890372	1.19573	0.947938	1.07617	0.989745	1.16468	0.901898
11	Q16667	Cyclin-dependent kinase inhibitor 3	1	CDKN3	1.75077	1.39081	1.56754	1.61217	0.323866	0.301298	0.22264	0	1.0421	0.862611	0.982063	0.8346	0.995867	0.908468	0.897789	0.90573
12	P15260	Interferon gamma receptor 1	1	IFNGR1	2.46118	2.17387	2.18857	2.00354	0.720902	0.818525	0.793588	0.70425	2.12154	1.82202	2.20727	1.71114	1.4796	1.39014	1.67071	1.51529
13	Q9H2Y7	Zinc finger protein 106	3	ZNF106	2.62426	1.61341	1.76546	1.85638	0.599822	0.637247	0.610969	0.782016	1.72241	1.08508	1.63838	1.4341	1.20279	1.28597	1.3194	1.37715
14	P60520	Gamma-aminobutyric acid receptor-associated protein-like 2	4	GABARAPL2	2.25016	2.44465	2.00848	2.07909	0.537653	0.659026	0.513078	0.618104	1.42123	1.4882	1.33994	1.28339	1.88049	1.76356	1.6165	1.59226
15	Q9BU02	Thiamine-triphosphatase	2	THTPA	1.83235	1.77614	4.51065	1.75594	0.767138	0.854791	0.637579	1.03989	2.09666	1.49865	2.52345	1.56641	2.1881	1.73775	2.08203	1.86262
16	Q8NDZ2	SUMO-interacting motif-containing protein 1	2	SIMC1	1.88445	1.83756	2.0965	2.19703	0.238922	0.626879	0.240739	0.655254	1.60372	0.924013	2.17826	1.18405	1.1582	1.88656	1.39604	2.32946
17	A1XBS5	Protein FAM92A1	1	FAM92A1	1.46597	1.43077	1.75872	1.85649	0.323718	0.512069	0.217544	0.413858	1.06701	0.933398	1.31377	1.39988	0.903447	1.37491	0.743415	1.32348
18	Q15818	Neuronal pentraxin-1	5	NPTX1	1.63842	1.70923	1.64161	1.64645	0.223222	0.372971	0.317066	0.409904	1.29631	1.12859	1.2838	1.16218	1.09778	1.08438	1.17312	1.15624
19	P41440	Folate transporter 1	3	SLC19A1	1.23549	1.56389	3.72024	1.87685	0.537634	0.642915	0.240739	1.62307	1.158	1.39478	2.86472	0.946535	1.16732	1.128	1.44354	2.67504
20	Q9Y287	Integral membrane protein 2B;BRI2, membrane form;BRI2 intracellular domain;BRI2C, soluble form;Bri23 peptide	1	ITM2B	1.99332	1.89605	2.20969	2.228	0.634139	0.845811	0.636611	0.867555	1.62632	1.39752	1.7414	1.52978	1.37676	1.46433	1.52848	1.50995
21	Q13077	TNF receptor-associated factor 1	1	TRAF1	2.03326	2.01087	1.80534	1.91166	0.292748	0.766664	0.502955	0.549506	1.59505	1.27649	1.75158	1.55445	1.38087	1.61576	1.36354	1.50326
22	Q14012	Calcium/calmodulin-dependent protein kinase type 1	4	CAMK1	1.31673	1.57217	3.25616	5.03455	0.63583	0.841363	1.2845	1.43726	1.46689	1.362	2.55331	3.24022	1.67888	1.60121	3.64027	3.14892
23	Q86UN3	Reticulon-4 receptor-like 2	1	RTN4RL2	2.33525	2.11558	1.50767	1.5012	0.375118	0.933439	0.388838	0.672945	1.47767	1.44494	1.63001	1.41026	0.853754	1.78909	1.52373	1.61478
24	P48200	Iron-responsive element-binding protein 2	6	IREB2	1.75875	1.8866	1.61023	1.79202	0.528907	0.609026	0.493273	0.57843	1.36489	1.19179	1.32664	1.1282	1.33173	1.30312	1.10893	1.11646
25	Q9Y605	MORF4 family-associated protein 1	2	MRFAP1	1.71319	1.68566	1.61005	1.86244	0.409622	0.557531	0.296542	0.445743	1.4425	1.27068	1.18603	1.3778	1.49057	1.20825	1.14715	1.02987
26	Q14534	Squalene monooxygenase	3	SQLE	1.57356	1.74971	2.03464	2.07994	0.38154	0.584027	0.641646	0.746543	1.4775	1.23406	1.57166	1.43244	1.17718	1.24303	1.43005	1.44328
27	Q96A26	Protein FAM162A	2	FAM162A	1.6823	1.65757	1.48745	1.62061	0.179896	0.308107	0.208019	0.388071	1.79498	0.943342	1.73211	1.04109	0.884007	1.95819	0.983387	1.79038
28	P01130	Low-density lipoprotein receptor	10	LDLR	1.59671	1.6988	1.63568	1.70267	0.464951	0.588445	0.412411	0.552568	1.44884	1.26552	1.40487	1.23875	1.1314	1.16615	1.02416	1.07081
29	O43291	Kunitz-type protease inhibitor 2	5	SPINT2	1.60752	1.78004	1.55079	1.92652	0.348353	0.605204	0.382175	0.60108	1.70577	1.25561	1.63305	1.23513	1.14409	1.33763	1.09208	1.31181
30	Q9BYW2	Histone-lysine N-methyltransferase SETD2	11	SETD2	3.17072	1.61806	1.58432	1.63306	0.689109	0.813234	0.60938	0.723169	2.24004	1.47032	1.47951	1.30098	1.73667	1.46698	1.60605	1.4668
31	Q02241;REV__Q969J3	Kinesin-like protein KIF23	31	KIF23	1.50344	1.56627	1.4072	1.51737	0.362284	0.410694	0.395882	0.439421	1.11412	0.966286	1.12687	0.982264	1.26334	1.21837	1.24989	1.25852
32	Q9NXH8;REV__P67936;REV__P09493;REV__P06753;REV__A6NNW6	Torsin-4A	5	TOR4A	1.44158	1.52443	1.40206	1.5403	0.726905	0.825666	0.669409	0.728256	1.5172	1.40928	1.47878	1.32874	1.66462	1.56256	1.87817	1.47185
33	Q01581;P54868	Hydroxymethylglutaryl-CoA synthase, cytoplasmic	15	HMGCS1	1.60621	1.70678	1.6657	1.81087	0.461042	0.598363	0.599473	0.657635	1.36402	1.15503	1.43042	1.23303	1.04427	1.04253	1.20184	1.1337
34	O14944	Proepiregulin;Epiregulin	2	EREG	1.48164	1.77201	1.89993	2.23598	0.506218	0.625365	0.536034	0.625083	1.4818	1.25207	1.63118	1.39203	1.37923	1.28512	1.52819	1.34845
35	Q5TKA1	Protein lin-9 homolog	3	LIN9	2.69286	1.57394	1.42502	1.69854	0.620904	0.729195	0.425024	0.420238	1.91333	1.30488	1.5277	1.22245	1.58219	1.7645	1.22823	1.35442
36	P10451	Osteopontin	1	SPP1	1.78333	1.67674	2.31777	1.96333	0.726483	0.837175	0.790859	1.03664	2.16427	2.27013	2.36034	2.43831	1.07125	1.07002	1.32961	1.27103
37	Q15025	TNFAIP3-interacting protein 1	6	TNIP1	1.8412	2.0797	1.90154	2.1654	0.383072	0.599799	0.639436	0.918691	1.48364	1.31313	1.8346	1.53809	1.53921	1.56543	1.84591	1.86533
38	O43639	Cytoplasmic protein NCK2	4	NCK2	2.04854	2.62913	1.6026	1.82787	0.4876	1.8974	0.489244	0.578754	2.66424	1.49701	1.38281	1.48945	2.47623	1.49628	0.939163	0.871224
39	Q96GZ6	Solute carrier family 41 member 3	1	SLC41A3	1.15665	1.38335	3.24429	1.47401	0.615934	0.699121	0.473409	0.650113	1.88571	1.27214	2.02087	1.1922	1.44637	1.37593	1.21136	1.53182
40	Q13137;Q9P0Z9;Q8IYT3;Q6UB98	Calcium-binding and coiled-coil domain-containing protein 2	16	CALCOCO2	2.08814	2.05104	1.95959	1.97042	0.749006	0.912835	0.737707	0.845484	1.64655	1.48402	1.58746	1.44001	1.62382	1.51145	1.59852	1.46912
41	P16402;Q02539;P22492;REV__P16402	Histone H1.3	27	HIST1H1D	1.53783	1.22685	1.64716	1.26428	0.378072	0.406786	0.400649	0.427699	1.06825	0.925074	1.12408	0.951773	0.866469	0.821939	0.912575	0.862742
42	Q15072	Zinc finger protein OZF	4	ZNF146	1.67823	1.74591	1.70535	2.21992	0.403592	0.704917	0.562803	0.797036	1.29208	1.17782	1.88448	1.49014	1.23704	1.2031	1.57312	1.82654
43	Q96AT1	Uncharacterized protein KIAA1143	4	KIAA1143	1.80874	1.77613	2.16315	1.68185	0.686276	0.763474	0.597372	0.674678	1.43454	1.33144	1.39666	1.25776	1.53221	1.5476	1.42902	1.33266
44	P16104	Histone H2AX	11	H2AFX	1.60901	1.36728	1.63533	1.40384	0.326469	0.541266	0.31107	0.532692	1.33996	1.0551	1.34365	1.03119	0.966407	1.17383	0.953175	1.21407
45	Q6S8J3;P0CG38;A5A3E0;P0CG39;Q9BYX7;B2RU33;H3BUK9;Q6S5H4;A0JP26;Q86YR6	POTE ankyrin domain family member E;POTE ankyrin domain family member I;POTE ankyrin domain family member F;POTE ankyrin domain family member J	14	POTEE;POTEI;POTEF;POTEJ	3.11929	2.62677	2.66391	2.37553	1.02565	1.55242	0.857855	1.23052	2.17058	2.29411	2.07145	2.10468	2.68196	2.63294	2.54429	2.46042
46	Q12834	Cell division cycle protein 20 homolog	5	CDC20	1.5101	1.53388	1.51918	1.64908	0.343492	0.44287	0.317409	0.385976	1.11789	0.886187	1.0001	0.879437	1.2781	1.3659	1.21482	1.16598
47	P09601	Heme oxygenase 1	11	HMOX1	1.39441	1.70098	1.38271	1.67064	0.426073	0.495252	0.430371	0.508094	1.64899	1.3486	1.62877	1.35579	1.11458	1.00759	1.15051	1.05084
48	Q71DI3;Q16695;P68431;Q6NXT2	Histone H3.2;Histone H3.1t;Histone H3.1;Histone H3.3C	14	HIST2H3A;HIST3H3;HIST1H3A;H3F3C	1.36527	1.23906	1.28485	1.28813	0.236478	0.378901	0.259021	0.38338	1.1071	0.805575	1.12163	0.758323	0.771591	0.862362	0.739796	0.877363
49	Q15506	Sperm surface protein Sp17		SPA17	1.25249	1.28567	0.666294	0.71134	0.176595	0.498336	0.825907	0.545314	1.22391	0.913672	1.37779	1.02099	0.630805	0.868337	0.79553	1.14912
50	Q8IVL0	Neuron navigator 3		NAV3	2.31829	2.41593	0.564637	0.54095	0.703924	1.05468	0.290152	0.354111	2.13065	1.55597	1.47328	1.07736	2.33507	2.08216	1.1414	1.47607
Rank (up regulated)
1	P62158;P27482;P02585	Calmodulin	9	CALM1	2.05496	1.74454	1.88883	1.70436	12.1009	5.11658	9.11822	4.05289	1.51972	1.61893	1.55092	1.57178	1.77496	1.55352	1.77189	1.66685
2	P63313	Thymosin beta-10	4	TMSB10	1.23469	1.20212	1.30699	1.36825	6.12581	5.91553	5.91178	5.79546	1.16932	0.954683	1.29306	1.03691	1.10181	0.995225	1.32256	1.25334
3	P62328;CON__P21752;O14604	Thymosin beta-4;Hematopoietic system regulatory peptide	5	TMSB4X	1.06877	1.2015	1.05059	1.16032	4.46807	2.42082	5.90074	2.79979	1.21472	0.909072	1.19378	0.856854	1.16822	1.17043	1.16376	1.12992
4	P36969	Phospholipid hydroperoxide glutathione peroxidase, mitochondrial	8	GPX4	2.1776	2.75154	1.58198	1.83448	1.39862	1.35767	0.968118	0.98274	2.85036	2.31261	2.01193	1.6326	8.07863	3.77265	3.60235	2.36333
5	P28223	5-hydroxytryptamine receptor 2A	1	HTR2A	0.702291	0.674022	1.00359	1.06632	0.964526	1.04266	1.03832	1.09712	1.99749	1.53633	1.8978	1.62893	2.35792	2.68007	2.2078	2.37519
6	Q8NI22	Multiple coagulation factor deficiency protein 2	2	MCFD2	1.99013	1.88982	2.06529	1.88076	3.75166	3.39768	3.10624	2.76261	1.60482	1.97446	1.58474	1.98743	2.68604	1.90278	2.24825	1.90976
7	Q9C0F1	Centrosomal protein of 44 kDa	3	CEP44	2.2383	1.69376	2.42603	1.9506	0.969459	1.17858	1.10991	1.331	2.39786	2.33458	2.74401	2.74911	4.58065	2.43864	5.33238	3.14656
8	Q6ICB0	Desumoylating isopeptidase 1	2	DESI1	1.35038	1.53094	1.34519	1.79795	1.56638	1.54618	0.910729	1.0263	1.87184	1.60963	1.99856	1.37438	3.33802	3.0139	2.77804	2.29295
9	P30038	Delta-1-pyrroline-5-carboxylate dehydrogenase, mitochondrial	16	ALDH4A1	1.26423	1.3573	1.3171	1.38327	0.735936	0.887487	0.75223	0.898885	1.53262	1.30684	1.62206	1.33872	1.82782	1.89398	1.86828	1.90805
10	P19823	Inter-alpha-trypsin inhibitor heavy chain H2	9	ITIH2	0.842981	0.900959	0.745393	0.862256	1.15092	1.23361	1.05369	1.13768	2.14852	2.2402	2.16598	1.907	1.87228	1.49461	1.68156	1.40607
11	P25445	Tumor necrosis factor receptor superfamily member 6	11	FAS	1.47871	1.58513	1.7644	1.5275	1.6451	1.85625	1.18769	1.49984	2.38485	2.06639	2.296	1.90716	2.75834	2.50789	2.39355	2.36114
12	Q494V2	Coiled-coil domain-containing protein 37	1	CCDC37	2.70223	2.20339	2.33476	1.99864	1.39131	1.37381	1.11748	1.24743	2.94743	2.77982	2.58962	2.21458	5.01865	3.32795	4.23099	2.80787
13	P22570	NADPH:adrenodoxin oxidoreductase, mitochondrial	23	FDXR	1.36063	1.45661	1.39559	1.49825	1.36831	1.84547	1.33048	1.89738	2.09634	1.78924	2.11086	1.82519	2.11681	2.10646	2.05716	2.16608
14	Q7LG56	Ribonucleoside-diphosphate reductase subunit M2 B	11	RRM2B	1.36414	1.45012	1.34706	1.46952	1.27183	1.51116	0.940857	1.22327	2.11152	1.83679	1.96183	1.62473	2.06431	2.09741	1.82954	1.90986
15	P05204	Non-histone chromosomal protein HMG-17	11	HMGN2	1.58545	1.75076	1.6077	1.76635	2.2418	1.97227	2.01421	1.94294	1.50115	1.45615	1.58708	1.47739	2.26384	1.77767	2.28857	1.87374
16	Q8N2Y8	Iporin	3	RUSC2	1.80959	2.10155	1.21785	1.32818	2.21242	1.70599	0.670688	0.64618	1.83894	1.73901	1.3261	1.20934	3.08809	3.9598	1.92345	1.72636
17	P05114;REV__Q5T1H1	Non-histone chromosomal protein HMG-14	10	HMGN1	1.92705	1.92876	1.84933	1.93574	2.98275	2.0464	2.21627	1.94048	1.81032	1.67368	1.77749	1.67818	2.6112	1.80416	2.4893	1.75485
18	P23743	Diacylglycerol kinase alpha	8	DGKA	1.35476	1.48665	1.46636	1.44139	1.26704	1.59015	1.06047	1.62765	1.85778	1.62734	2.05222	1.55481	2.17435	2.30728	2.17375	2.28604
19	O95810	Serum deprivation-response protein	10	SDPR	1.3798	1.48774	1.42423	1.48693	1.22271	1.39345	1.19118	1.33622	1.96192	1.77183	1.9346	1.70109	2.31121	2.28041	2.18885	2.17871
20	P38936	Cyclin-dependent kinase inhibitor 1	6	CDKN1A	1.63402	1.76487	1.59491	1.73329	2.07649	2.67866	1.74348	2.45815	3.031	2.62147	2.71236	2.409	1.81517	1.62553	1.72079	1.62448
21	P38571	Lysosomal acid lipase/cholesteryl ester hydrolase	3	LIPA	0.783774	0.870008	0.958165	1.01547	1.40137	1.05409	1.08513	0.990868	1.45486	1.44488	1.53762	1.33024	1.52823	1.12549	1.47137	1.28462
22	O15020	Spectrin beta chain, non-erythrocytic 2	27	SPTBN2	1.13444	1.27421	1.15172	1.08736	1.19325	0.928183	1.50322	1.0469	1.65174	1.62124	1.94551	1.8204	1.88984	1.60582	1.91565	1.63977
23	Q96DG6	Carboxymethylenebutenolidase homolog	12	CMBL	1.16126	1.31015	1.23317	1.35173	1.23944	1.30614	1.25739	1.24108	1.89124	1.55347	1.83373	1.55107	1.87102	1.8408	1.86967	1.82557
24	O14531	Dihydropyrimidinase-related protein 4	12	DPYSL4	1.32816	1.45844	1.34206	1.55206	1.08402	1.26286	1.07236	1.2422	1.9013	1.74415	1.97581	1.70131	2.37274	2.08035	2.25393	2.11326
25	Q9HAT2	Sialate O-acetylesterase	2	SIAE	1.18981	1.16926	0.68857	1.1088	0.821248	0.938914	1.01073	1.1104	1.60696	1.22838	1.59214	1.1964	1.77609	1.6517	1.724	1.62859
26	Q15048	Leucine-rich repeat-containing protein 14	3	LRRC14	1.29381	1.28956	1.34383	1.34643	2.1866	0.890743	1.71477	0.88387	1.42117	1.53818	1.42264	1.54821	1.9393	1.4562	1.94596	1.44653
27	Q14240	Eukaryotic initiation factor 4A-II;Eukaryotic initiation factor 4A-II, N-terminally processed	23	EIF4A2	1.21423	1.41873	1.23129	1.41515	0.88751	0.931686	1.17742	0.927399	1.63352	1.45086	1.77261	1.45756	2.18564	2.02478	2.33536	2.01746
28	Q92466	DNA damage-binding protein 2	11	DDB2	1.27031	1.3737	1.29345	1.40914	0.974098	1.14355	1.1074	1.28445	1.64782	1.41358	1.72874	1.51425	2.00579	1.93952	2.12959	2.10219
29	P04637	Cellular tumor antigen p53	4	TP53	1.37623	1.60417	1.47911	0.856628	0.554138	1.05679	0.848571	1.12949	2.41155	1.90444	2.48979	2.01176	2.35362	2.45297	2.07261	1.80759
30	Q8IVT5;Q6VAB6	Kinase suppressor of Ras 1	4	KSR1	1.48633	2.03554	1.4898	2.40085	0.612447	0.844618	0.576803	0.85653	1.89595	1.60191	1.87259	1.77236	3.6055	1.77225	3.86526	1.94706
31	Q7LG56	Ribonucleoside-diphosphate reductase subunit M2 B	11	RRM2	1.36414	1.45012	1.34706	1.46952	1.27183	1.51116	0.940857	1.22327	2.11152	1.83679	1.96183	1.62473	2.06431	2.09741	1.82954	1.90986
32	P82970;REV__Q99700	High mobility group nucleosome-binding domain-containing protein 5	2	HMGN5	1.58823	1.30076	1.90736	1.74631	1.67013	1.18706	1.91461	1.3456	1.54217	1.77576	2.10642	2.10488	2.18591	1.5212	2.56742	1.95701
33	O95479	GDH/6PGL endoplasmic bifunctional protein;Glucose 1-dehydrogenase;6-phosphogluconolactonase	6	H6PD	1.38382	1.52664	1.42161	1.5397	1.13093	0.892766	0.698697	0.82793	1.75237	1.50812	1.7355	1.39418	2.76093	2.23665	2.30979	2.28083
34	P00374;Q86XF0	Dihydrofolate reductase	11	DHFR	1.34668	1.38701	1.37371	1.4286	0.44569	0.481304	0.467358	0.518658	1.14248	0.979806	1.16967	0.986098	2.72055	2.63277	2.7137	2.64249
35	Q15526	Surfeit locus protein 1	1	SURF1	1.54182	1.74876	1.47448	1.80632	1.56306	0.959733	1.60456	1.20951	1.68515	1.58552	1.56705	1.46899	1.8772	2.97654	2.02426	2.59322
36	O95498	Vascular non-inflammatory molecule 2	1	VNN2	2.27626	2.06813	2.03129	1.86647	0.981793	1.28492	0.843529	1.18081	2.44975	2.15156	2.49235	2.10784	3.51804	2.83727	3.57834	2.77183
37	A6NN73	Golgin subfamily A member 8C	1	GOLGA8CP	1.11713	1.19016	1.28619	1.30197	0.868783	0.910475	0.922865	1.07572	1.85506	1.86861	2.10045	1.99452	1.86408	1.56854	2.01676	1.77071
38	Q96A72	Protein mago nashi homolog 2	12	MAGOHB	1.24443	1.43954	1.82626	1.598	0.723761	0.926477	1.35357	1.48356	1.48479	1.36895	1.48637	2.02578	1.93794	1.32869	3.01656	2.63589
39	Q96HD1	Cysteine-rich with EGF-like domain protein 1	2	CRELD1	1.65817	1.77632	1.28362	1.44692	0.801887	0.90674	0.58186	1.01322	2.03017	1.77164	1.95177	1.9232	3.11934	2.46846	2.11689	2.48493
40	P55058	Phospholipid transfer protein	1	PLTP	1.82119	1.6236	1.47609	1.52805	1.12205	1.12087	0.874521	1.14337	2.06652	1.97626	2.21845	1.83706	2.83493	1.83969	2.84511	1.67302
41	P04183	Thymidine kinase, cytosolic	8	TK1	1.26026	1.40259	1.1965	1.33556	0.415293	0.538217	0.444702	0.503734	1.08769	0.929312	1.05858	0.873304	2.6398	2.68744	2.30493	2.38909
42	P33764	Protein S100-A3	3	S100A3	1.27521	1.28697	1.17691	1.32818	0.646549	0.924811	0.696395	0.882353	1.63527	1.63153	1.50329	1.48634	2.38764	1.86553	2.32743	1.83717
43	Q6GYQ0	Ral GTPase-activating protein subunit alpha-1	3	RALGAPA1	2.21464	1.94963	2.45597	2.15509	0.8883	1.16045	0.950521	1.27549	2.53844	2.14236	2.77882	2.36278	3.68155	2.77336	3.95559	2.96277
44	Q9BZL6	Serine/threonine-protein kinase D2	3	PRKD2	1.31899	1.47734	1.19394	1.38229	1.07312	1.0085	1.15767	1.0001	1.69516	1.55454	1.54197	1.52668	1.99826	1.92076	1.96922	1.70324
45	Q13510	Acid ceramidase;Acid ceramidase subunit alpha;Acid ceramidase subunit beta	7	ASAH1	1.18637	1.25484	1.14024	1.24803	0.887218	0.954498	0.968413	1.0394	1.69552	1.46655	1.89301	1.58921	1.81309	1.69447	1.85647	1.72824
46	P18283	Glutathione peroxidase 2	1	GPX2	1.45434	1.50059	1.38337	1.56994	0.802279	1.25729	0.754948	1.0257	2.26165	1.76513	1.8825	1.72521	2.45035	2.18233	2.31142	2.00376
47	Q9ULE0	Protein WWC3	2	WWC3	1.89756	1.76442	1.46501	1.66135	1.10562	1.17522	0.845974	0.9962	2.14185	1.91394	1.82883	1.3583	3.09946	2.75841	2.12941	2.06509
48	Q969E4;Q6IPX3;Q5H9L2	Transcription elongation factor A protein-like 3;Transcription elongation factor A protein-like 6;Transcription elongation factor A protein-like 5	5	TCEAL3;TCEAL6;TCEAL5	1.45558	1.57957	1.44329	1.52575	1.83813	1.00114	1.64208	0.933909	1.68454	1.77392	1.85077	1.83872	2.12955	1.98958	1.82904	1.79942
49	Q92871	Phosphomannomutase 1	4	PMM1	1.35667	1.429	0.455849	0.490147	0.568401	0.786237	0.712582	0.897436	1.63876	1.25943	1.59644	1.50213	2.52519	2.54502	2.65405	2.41992
50	Q01831	DNA repair protein complementing XP-C cells	7	XPC	1.36495	1.38313	1.25264	1.31227	1.13601	1.19559	1.30888	1.27362	1.64031	1.42051	1.66904	1.43845	1.83377	1.75798	1.84949	1.75346
