# Supplementary material for: Anticancer Effect of Deuterium Depleted Water - Redox Disbalance Leads to Oxidative Stress
Source: Mol Cell Proteomics. 2019 Sep 13;18(12):2373–87. doi: 10.1074/mcp.RA119.001455 (PMC6885702; doi:10.1074/mcp.RA119.001455)
Supplement: Supplementary Table S5 [file 144400_2_supp_382935_pwmgxg.xlsx]

## Sheet: Table S5
Table S5. Result of time course analysis.
																			Raw intensity
Protein IDs	Peptide counts (all)	Peptide counts (razor+unique)	Peptide counts (unique)	Number of proteins	Peptides	Sequence coverage 15h [%]	Sequence coverage 26h [%]	Sequence coverage 38h [%]	Sequence coverage 48h [%]	Sequence coverage 4h [%]	Razor + unique peptides	Unique peptides	Peptides 15h	Peptides 26h	Peptides 38h	Peptides 48h	Peptides 4h	Score	Control-48h-3	DDW-15h-1	MTX-15h-1	PCTL-15h-1	Control-15h-1	DDW-15h-2	MTX-15h-2	PCTL-15h-2	Control-15h-2	Control-48h-4	Control-48h-5	DDW-26h-1	MTX-26h-1	PCTL-26h-1	Control-26h-1	DDW-26h-2	MTX-26h-2	PCTL-26h-2	Control-26h-2	Control-48h-6	Control-48h-7	DDW-38h-1	MTX-38h-1	PCTL-38h-1	Control-38h-1	DDW-38h-2	MTX-38h-2	PCTL-38h-2	Control-38h-2	Control-48h-8	Control-48h-9
sp|P49356|FNTB_HUMAN;tr|B4E1A0|B4E1A0_HUMAN	9;8	1;0	1;0	2	9	14.2	16.5	21.1	14.6	21.1	1	1	6	7	8	6	8	4.0266	117.37	179.68	109.02	91.113	174.86	116.63	123.44	80.775	114.78	117.91	79.795	122.23	132.03	148.24	132.57	207.04	176.69	166.77	130.79	72.182	128.66	87.076	102.64	32.542	90.548	140.32	151.11	143.86	150.59	73.278	111.35
sp|P09972|ALDOC_HUMAN;tr|A8MVZ9|A8MVZ9_HUMAN;tr|K7EKH5|K7EKH5_HUMAN;tr|C9J8F3|C9J8F3_HUMAN;tr|J3KSV6|J3KSV6_HUMAN;tr|J3QKP5|J3QKP5_HUMAN	9;4;3;3;3;3	1;1;1;1;1;1	1;1;1;1;1;1	6	9	22.8	22.8	22.8	22.8	22.8	1	1	9	9	9	9	8	2.311	255.94	247.34	309.27	347.7	289.85	226.3	255.01	266.67	304.38	364.86	18.79	58.44	112.63	136.94	110.43	57.999	67.672	127.45	93.31	20.147	68.351	95.803	65.27	86.742	72.104	89.713	126.86	76.556	67.355	33.992	57.101
sp|Q96AE4-2|FUBP1_HUMAN;tr|C9JSZ1|C9JSZ1_HUMAN	33;13	1;1	1;1	2	33	51.1	41.3	51.8	51.1	50.5	1	1	32	25	31	31	29	39.834	51.154	132.05	74.553	56.148	63.994	124.02	100.56	49.625	71.028	91.994	109.33	163.45	151.36	170.06	108.08	147.59	157.7	173.86	172.44	138.03	163.56	210.84	166.01	156.66	197.37	206.09	211.73	139.31	244.36	160.48	61.744
sp|Q16891-4|IMMT_HUMAN	47	1	0	1	47	52.7	48.6	51.5	53.5	52.2	1	0	42	39	40	41	38	35.237	227.99	293.08	165.7	241.82	349.31	225.24	204.64	163.54	305.9	194.64	164.16	148.48	162.39	145.56	154.99	193.64	163.13	273.49	148.7	148.87	181.49	294.32	331.24	180.04	125.14	220.21	220.72	148.33	236.15	240.45	131.94
sp|P14859-4|PO2F1_HUMAN;sp|P14859-5|PO2F1_HUMAN;sp|P14859-3|PO2F1_HUMAN;sp|P14859|PO2F1_HUMAN;sp|P14859-2|PO2F1_HUMAN;tr|J3KP77|J3KP77_HUMAN;tr|H0YLC5|H0YLC5_HUMAN;tr|U3KQN1|U3KQN1_HUMAN;tr|U3KQ96|U3KQ96_HUMAN;sp|P09086-4|PO2F2_HUMAN;tr|H0YNW1|H0YNW1_HUMAN;sp|Q9UKI9-3|PO2F3_HUMAN;sp|Q9UKI9|PO2F3_HUMAN;sp|Q9UKI9-2|PO2F3_HUMAN;sp|P09086-3|PO2F2_HUMAN;sp|P09086-2|PO2F2_HUMAN;sp|P09086|PO2F2_HUMAN;tr…	2;2;2;2;2;2;1;1;1;1;1;1;1;1;1;1;1;1;1;1;1;1	2;2;2;2;2;2;1;1;1;1;1;1;1;1;1;1;1;1;1;1;1;1	2;2;2;2;2;2;1;1;1;1;1;1;1;1;1;1;1;1;1;1;1;1	22	2	3.2	4.6	3.2	4.6	3.2	2	2	1	2	1	2	1	33.429	161.21	193.13	182.13	134.31	100	272.55	137.04	176.62	208.35	141.1	75.816	185.39	128.68	194.07	196.1	122.66	154.67	205.81	191.45	186.27	131.24	168.7	107.15	192.86	147.19	142.34	119.21	131.32	163.26	171.06	1555.5
sp|Q9HC07|TM165_HUMAN;tr|D6RBL0|D6RBL0_HUMAN;tr|D6RD79|D6RD79_HUMAN;tr|V9GY93|V9GY93_HUMAN;tr|B4DHW1|B4DHW1_HUMAN	3;2;2;1;1	3;2;2;1;1	3;2;2;1;1	5	3	13.3	12.7	12.7	13.3	12.7	3	3	3	2	2	3	2	15.799	431.91	476.33	459.96	318.23	585.18	576.1	150.2	320.57	577.04	410.83	95.37	107.9	128.24	236	293.09	194.11	160.34	92.601	221.86	133.2	147.73	263.53	226.17	243.81	291.18	256.61	234.13	192.7	371.46	241.82	243.92
sp|Q9H910-2|HN1L_HUMAN;tr|H3BU16|H3BU16_HUMAN;tr|H3BMT0|H3BMT0_HUMAN	13;12;10	1;1;1	1;1;1	3	13	83.3	73	81	80.5	81	1	1	13	11	12	11	11	27.381	252.82	320.42	290.97	204.17	355.37	304.48	254.62	262.51	423.52	344.48	89.139	120.41	114.38	100.96	134.71	176.49	136.17	102.58	118.8	141.16	405.7	453.82	383.34	327.35	460.01	463.64	377.4	238.79	613.67	361.31	566.97
tr|E7ESP4|E7ESP4_HUMAN;tr|E7EMF1|E7EMF1_HUMAN;tr|E9PB77|E9PB77_HUMAN;tr|D6RG08|D6RG08_HUMAN	24;21;15;3	1;1;1;0	1;1;1;0	4	24	29.8	27	31.5	28.7	30.6	1	1	22	20	23	21	23	8.9635	221.03	404.55	347.28	338.39	514.85	524.02	333.86	377.14	462.66	258.56	131.36	97.082	124.56	149.18	183.91	61.285	89.642	160.08	120.18	115.88	328	405.93	503.18	430.94	337.28	404.76	420.01	390.53	403.14	325.15	65.097
sp|Q9Y3D0|MIP18_HUMAN;tr|H3BNV7|H3BNV7_HUMAN;tr|J3KS95|J3KS95_HUMAN	3;2;1	3;2;1	3;2;1	3	3	26.4	12.9	26.4	39.3	26.4	3	3	2	1	2	3	2	70.376	64.201	72.378	74.843	109.92	85.593	102.59	86.897	77.105	79.87	57.731	61.92	47.732	60.307	84.799	106.73	76.744	93.26	70.994	113.73	53.451	467.6	705.36	709.25	589.55	502.87	719.89	540.5	362.69	766.13	526.45	1655
sp|Q9NZJ6|COQ3_HUMAN;tr|Q5T063|Q5T063_HUMAN	4;1	4;1	4;1	2	4	13.8	7.3	11.7	6.5	13.8	4	4	4	2	3	2	4	10.97	88.102	79.269	111.89	139.92	96.12	73.04	67.855	46.966	180.53	111.06	123.71	305.68	279.71	200.43	296.6	350.7	282.28	272.74	302.18	137	636.99	1122.9	1069.9	917.59	934.18	1043.5	927.39	987.44	1071	760.3	743.75
sp|Q96FK6|WDR89_HUMAN;tr|G3V4B8|G3V4B8_HUMAN	2;1	2;1	2;1	2	2	3.9	7.2	7.2	7.2	7.2	2	2	1	2	2	2	2	10.494	235.6	223.4	239.46	154.22	215.76	266.81	187.4	173.99	239.73	239.91	116.8	188.28	127.78	135.08	137.12	170.36	205.51	74.595	140.9	118.88	270.15	508.75	325.56	386.76	518.86	457	457.83	465.03	667.07	305.64	814.53
sp|Q49AR2|CE022_HUMAN;sp|Q49AR2-2|CE022_HUMAN;tr|E5RFG1|E5RFG1_HUMAN;tr|B4DR92|B4DR92_HUMAN;tr|E5RHP8|E5RHP8_HUMAN;sp|Q49AR2-3|CE022_HUMAN	6;3;1;1;1;1	6;3;1;1;1;1	6;3;1;1;1;1	6	6	19	19	23.1	7.5	19	6	6	4	4	5	2	4	43.023	476.89	570.89	453.66	436.23	464.83	606.59	325.85	457.66	663.64	585.29	423.29	349.18	414.62	340.41	386.86	397.68	400.74	363.97	374.38	466.56	181.62	262.91	239.46	275.54	305.19	402.07	204.31	136.46	326.29	260.82	116.05
tr|H7BZS7|H7BZS7_HUMAN;sp|Q96PE7|MCEE_HUMAN	3;3	3;3	3;3	2	3	41	41	41	32.1	32.1	3	3	3	3	3	2	2	5.63	286.12	319.91	328.44	245.03	319.15	461.48	222.63	240.3	366.31	258.79	548.69	557.05	783.85	617.79	550.15	836.67	761.21	722.08	680.24	532.02	1254.7	1338.4	1270.3	1395.8	1362.7	1220.7	1352	1210.9	1682.2	1271.9	90.152
sp|Q8N6T7|SIR6_HUMAN;tr|M0R1F6|M0R1F6_HUMAN;tr|M0QZ09|M0QZ09_HUMAN;tr|B4DDV3|B4DDV3_HUMAN;sp|Q8N6T7-2|SIR6_HUMAN;tr|M0R1N9|M0R1N9_HUMAN;tr|M0QXA0|M0QXA0_HUMAN	4;3;3;3;3;2;2	4;3;3;3;3;2;2	4;3;3;3;3;2;2	7	4	12.4	6.5	12.4	6.5	12.4	4	4	3	1	3	1	3	54.096	221.93	201.04	224.98	177.16	175.03	254.07	151.15	157.64	225.23	238.83	192.69	279.28	283.47	262.1	303.21	309.69	269.51	356.13	325.45	215.11	501.75	519.85	504.45	571.29	514.2	493.48	416.31	436.72	665.17	587.9	152.22
sp|Q9H8Y5|ANKZ1_HUMAN;tr|B8ZZS4|B8ZZS4_HUMAN;tr|C9JQZ3|C9JQZ3_HUMAN;tr|C9JS61|C9JS61_HUMAN;tr|C9K022|C9K022_HUMAN	4;3;1;1;1	4;3;1;1;1	4;3;1;1;1	5	4	3.6	6.2	7.4	6.2	3.3	4	4	2	3	4	3	2	12.168	166.36	342.76	228.97	237.73	271.85	235.09	186.96	157.79	272.99	226.32	69.155	87.891	122.2	103.13	142.75	132.3	97.234	63.636	85.575	68.55	2954.1	3421.2	2695	3089.6	3081.8	2920.1	3138.1	2928.6	4124	3049.4	70.493
tr|H7C3M7|H7C3M7_HUMAN	4	3	3	1	4	8.3	8.3	4.6	4.8	5.2	3	3	4	4	2	2	2	2.8254	2647.4	2457.4	2170	2066.9	2508.1	2410.3	1897.7	1589.8	2484.2	3122.8	711.78	785.92	844.49	776.15	979.31	933.1	896.91	916.13	1019.9	769.01	219.15	81.623	51.878	42.75	62.88	38.018	66.052	66.929	108.01	76.051	28.951
sp|Q6ZVF9|GRIN3_HUMAN	3	3	3	1	3	0.9	0.9	0.9	2.2	2.2	3	3	1	1	1	2	2	5.1243	90.662	141.31	134.25	93.231	168.22	109.08	114.26	108.44	164.22	95.72	209.15	223.95	247.58	231.86	368.51	318.35	292.94	343.72	280.36	258.54	257.48	254.89	197.09	300.03	270.37	234.47	213.17	195.37	311.24	205.47	868.84
sp|Q8NEC7-3|GSTCD_HUMAN;sp|Q8NEC7|GSTCD_HUMAN;tr|D6R9W2|D6R9W2_HUMAN	5;5;4	5;5;4	5;5;4	3	5	8.4	11.4	11.2	10.8	3.3	5	5	3	4	4	4	1	14.258	126.53	304.3	213.45	228.2	255.37	204.84	264.18	193.51	257.53	182.89	487.3	587.05	732.02	619.66	829.08	660.55	702.21	622.82	645.98	575.49	400.76	534.69	398.38	524.68	513.5	492.19	473.41	390.19	612.5	493.67	938.41
sp|Q5VT66|MOSC1_HUMAN;sp|Q5VT66-2|MOSC1_HUMAN;sp|Q5VT66-3|MOSC1_HUMAN;tr|H7BYZ9|H7BYZ9_HUMAN	4;4;3;3	4;4;3;3	3;3;3;3	4	4	10.1	10.1	12.8	7.4	7.4	4	3	3	3	4	2	2	32.332	393.67	574.66	327.26	430.78	442.82	461.74	388.59	320.1	463.07	411.55	77.677	127.25	102.32	110.11	171.42	88.871	114.07	102.22	114.27	73.94	1017.6	1098.6	1073.1	1150.1	1033.1	1057	916.69	899.51	1413	930.27	390.02
sp|Q9BQ95|ECSIT_HUMAN;sp|Q9BQ95-3|ECSIT_HUMAN;tr|J3KTF5|J3KTF5_HUMAN;tr|K7EPL5|K7EPL5_HUMAN;tr|K7EMM0|K7EMM0_HUMAN;sp|Q9BQ95-2|ECSIT_HUMAN;tr|K7EJI1|K7EJI1_HUMAN	5;3;3;2;2;2;1	5;3;3;2;2;2;1	4;3;2;1;1;1;0	7	5	8.4	10.4	10.4	3.9	13	5	4	2	3	3	2	4	69.943	49.298	90.553	133.47	71.21	97.925	82.019	47.101	86.683	113.78	64.457	1900.1	2466.7	2787.8	2696.6	2778.6	2807.8	2610	2717.4	3084.2	2219.8	221.34	295.07	278.24	290.81	337.03	270.71	283.86	310.55	501.02	253.22	478.16
sp|Q5VV67-2|PPRC1_HUMAN;sp|Q5VV67|PPRC1_HUMAN;tr|E7EVG6|E7EVG6_HUMAN	3;3;2	3;3;2	3;3;2	3	3	2.9	1.8	1.8	1.8	1.8	3	3	3	2	2	2	2	34.668	203.98	336.3	231.18	237.8	204.94	188.32	142.97	258.45	275.73	284.64	503.46	636.98	758.75	855.99	630.81	564.49	590.9	763.97	775.18	472.67	325.9	367.1	300.31	261.51	259.98	250.36	257.16	305.62	422.27	322.09	389.39
tr|H3BM67|H3BM67_HUMAN;tr|H3BUP2|H3BUP2_HUMAN;tr|H3BUN4|H3BUN4_HUMAN;sp|O60936-2|NOL3_HUMAN;tr|B4DFL0|B4DFL0_HUMAN;sp|O60936|NOL3_HUMAN;tr|H3BQJ5|H3BQJ5_HUMAN;tr|J3QLT7|J3QLT7_HUMAN	5;5;5;5;5;3;2;1	5;5;5;5;5;3;2;1	5;5;5;5;5;3;2;1	8	5	46.8	46.8	54	54	46.8	5	5	4	4	5	5	4	60.513	356.33	683.14	501.75	853.13	629.04	597.86	451.44	530.73	648.98	355.64	196.95	233.87	241.02	238.23	241.03	255.05	283.13	269.68	319.98	204.97	712.81	1242.5	1061.2	1097.2	1402.8	1230.8	997.13	811.23	1231.6	930.39	370.54
sp|Q9UBW7|ZMYM2_HUMAN;tr|B4DZH0|B4DZH0_HUMAN	5;2	5;2	5;2	2	5	3.2	3.2	3.2	3.2	2	5	5	4	4	4	4	2	10.48	851.57	1585.8	1047.3	1019.1	1364.9	1534.6	1011.4	937.63	1334.6	987.83	100.6	139.41	154.5	154.22	164.76	166.73	182.3	183.58	184.74	109.03	701.31	639.14	491.22	548.65	647.44	612.42	574.18	362.34	686.29	538	562.1
sp|Q13541|4EBP1_HUMAN	3	3	3	1	3	11	11	10.2	11	33.1	3	3	2	2	1	2	3	25.862	210.38	393.25	494.91	398.48	376.73	480.67	822.57	541.91	549.65	368.33	342.27	979.86	1146.3	1344.6	1155.3	1240.6	1266.5	1124.1	1202.6	412.1	113.92	111.98	94.98	86.655	146.1	179.9	122.66	93.977	194.9	144.29	392.72
sp|P10746|HEM4_HUMAN;tr|Q5T3L7|Q5T3L7_HUMAN;tr|Q5T3L8|Q5T3L8_HUMAN;tr|Q5T3L9|Q5T3L9_HUMAN	5;3;3;3	5;3;3;3	5;3;3;3	4	5	8.3	11.3	10.9	9.4	5.3	5	5	2	2	2	2	1	15.646	296.1	390.18	314.59	307.01	559.58	278.06	339.22	248.94	414.59	281.67	556.45	137.38	575.91	605.54	660.07	503.2	400.78	523.86	630.74	485.63	308.88	347.74	320.69	274.87	440.7	404.23	237.71	372.86	476.42	408.36	842.04
tr|F2Z3M0|F2Z3M0_HUMAN;sp|Q8WW01-2|SEN15_HUMAN;tr|E9PPN1|E9PPN1_HUMAN;tr|H0YCV5|H0YCV5_HUMAN;sp|Q8WW01|SEN15_HUMAN	2;2;2;2;2	2;2;2;2;2	2;2;2;2;2	5	2	34.5	34.5	34.5	34.5	34.5	2	2	2	2	2	2	2	16.926	127.77	159.8	118.04	94.498	160.58	138.89	118.9	158.64	188.95	134.88	1072.8	1153.9	1214.6	1222.3	1288.2	1272.4	1175.1	1175.2	1513.7	1071.2	698.66	749.75	792.92	626.63	858.96	808.96	614.9	658.16	997.59	671.45	259.04
sp|Q969Q5|RAB24_HUMAN;tr|F8W8H5|F8W8H5_HUMAN;tr|D6RFW3|D6RFW3_HUMAN	3;2;1	3;2;1	3;2;1	3	3	18.2	9.9	18.2	18.2	13.8	3	3	3	2	3	3	2	8.1206	1717.8	2466.5	2331.8	2195	2317.2	2710.8	2134.4	2223.6	2951.1	1947.8	750.37	770.14	856.93	804.81	796.83	794.23	734	778.78	899.64	741.81	1316.1	1451.5	1140.5	1061	1411.8	1439.6	1213.4	1265.5	1875.1	1279.7	63.476
tr|D6RAG0|D6RAG0_HUMAN;tr|E7EP90|E7EP90_HUMAN;sp|Q9GZM3|RPB1B_HUMAN;sp|Q9GZM3-2|RPB1B_HUMAN;sp|P52435|RPB11_HUMAN;tr|Q9H1A6|Q9H1A6_HUMAN;tr|E2QRJ6|E2QRJ6_HUMAN;tr|E7EWC6|E7EWC6_HUMAN;tr|H0Y980|H0Y980_HUMAN;tr|F6W009|F6W009_HUMAN;sp|Q9H1A7|RPB1C_HUMAN;tr|A6NJ25|A6NJ25_HUMAN;tr|A6NFM0|A6NFM0_HUMAN	2;2;2;2;2;2;2;2;2;1;1;1;1	2;2;2;2;2;2;2;2;2;1;1;1;1	2;2;2;2;2;2;2;2;2;1;1;1;1	13	2	13.7	28.8	28.8	28.8	28.8	2	2	1	2	2	2	2	6.5779	242.84	204.49	248.77	215.77	179.94	267.25	224.3	122.76	231.86	314.34	1066.5	1325.4	1340.4	1364.5	1319.8	1309.3	1264.9	1297	1407.1	903.6	314.23	483.06	323.41	318.89	397.67	421.44	342.98	402.19	501.84	302.89	1078.2
sp|O95759-2|TBCD8_HUMAN;sp|O95759|TBCD8_HUMAN;tr|J3KQ40|J3KQ40_HUMAN	5;5;5	5;5;5	5;5;5	3	5	0.8	5.4	2.2	3.2	0.8	5	5	1	4	2	3	1	8.7203	729.61	978.55	726.27	720.59	743.09	901.18	767.29	769.26	1007.4	889.41	45.355	110.23	83.983	71.875	79.116	67.582	35.871	89.808	60.617	80.288	901.42	998.6	924.51	966.83	1061.1	1004.8	927.42	910.76	1212.2	752.71	174.82
tr|I3L2Z5|I3L2Z5_HUMAN;sp|P56270-3|MAZ_HUMAN;sp|P56270|MAZ_HUMAN;sp|P56270-2|MAZ_HUMAN;tr|H3BQI4|H3BQI4_HUMAN;tr|H3BQS2|H3BQS2_HUMAN;tr|H3BQD6|H3BQD6_HUMAN	7;7;7;7;2;1;1	4;4;4;4;2;1;1	4;4;4;4;2;1;1	7	7	24.8	12.4	20.3	12.4	12.9	4	4	6	3	5	3	3	15.697	1127.2	693.78	673.35	615.73	932.05	637.8	464.73	442.75	606.63	1304.2	480.93	521.62	331.02	441.82	477.44	384.3	302.32	336.42	595.72	525.96	906.59	1235.2	674.69	697.86	1156.7	1013.8	712.97	299.54	1346.1	1048.8	1709.2
sp|Q9BVQ7|SPA5L_HUMAN;sp|Q9BVQ7-2|SPA5L_HUMAN;sp|Q9BVQ7-3|SPA5L_HUMAN;tr|H0YCA5|H0YCA5_HUMAN	5;4;2;1	5;4;2;1	5;4;2;1	4	5	5.8	5.8	7.4	6.2	6.2	5	5	3	3	4	3	3	25.574	623.82	1068.7	626.13	819.93	952.09	1109.4	854.62	892.7	997.16	780.42	530.27	516.87	578.67	632.56	790.87	605.18	464.95	567.95	667.29	597.86	72.596	120.55	68.409	195.75	174.22	112.2	114.63	97.79	212.94	108.42	543.75
tr|H0YL22|H0YL22_HUMAN;sp|Q9Y375|CIA30_HUMAN;tr|H0YNN4|H0YNN4_HUMAN;tr|H0YNB7|H0YNB7_HUMAN	4;4;2;2	4;4;2;2	4;4;2;2	4	4	6.5	6.5	13.8	10.7	9.6	4	4	2	2	4	3	3	8.0561	120.29	124.81	109.01	91.151	129.69	146	108.46	65.088	89.428	187.78	709.16	677.19	905.23	763.51	1006.7	771.29	807.88	910.97	945.88	762.91	1702.9	2163.9	1781.4	1982	1849.5	1819.4	1769.1	1722.2	2501	1832.2	1570.8
tr|H7C561|H7C561_HUMAN;tr|H7C0N4|H7C0N4_HUMAN	5;3	2;2	2;2	2	5	20.9	16.4	20.9	17.5	20.9	2	2	5	4	5	4	5	11.513	461.99	917.49	564.7	711.47	725.73	951.93	583.16	703.59	786.19	448.19	192.84	292.32	332.77	294.66	330.34	293.79	371.92	367.31	352.23	260.36	781.54	775.06	641.38	816.75	706.9	641.33	574.27	544.34	845.6	608.5	449.62
sp|P07738|PMGE_HUMAN	5	5	5	1	5	15.1	14.3	19.3	22.4	14.3	5	5	3	3	4	5	3	13.537	518.2	687.7	521.79	628.26	771.39	611.77	663.3	512.38	764.98	509.38	182.17	143.05	149.76	176.26	235.1	209.26	179.3	208.02	187.41	239.27	485.92	704.37	572.24	580.18	415.14	405.64	501.6	486.34	656	550.99	1010.2
sp|Q9NX76|CKLF6_HUMAN	3	3	3	1	3	15.3	5.5	11.5	11.5	11.5	3	3	3	1	2	2	2	8.3682	3785.7	1928	1333.9	1478.4	1940.7	2047	1215.1	1459.6	1815.7	3976.1	113.31	122.9	153.93	236.7	218.96	153.46	125.41	141.94	96.137	52.71	636.56	964.58	752.53	698.21	913.97	772.95	620.62	713.54	1059.1	727.1	83.467
sp|Q969F1|TF3C6_HUMAN	3	3	3	1	3	32.4	18.3	32.4	32.4	18.3	3	3	3	2	3	3	2	13.295	717.98	578.7	538.98	601.26	643.97	500.38	557.86	541.3	664.75	817.02	526.34	555.77	620.53	664.17	658.46	750.73	634.32	506.25	756.19	530.92	714.71	645.75	536.44	683.29	668.9	657.54	635.42	605.72	1078.2	603.3	572.53
sp|Q9P021|CRIPT_HUMAN	2	2	2	1	2	27.7	10.9	16.8	16.8	16.8	2	2	2	1	1	1	1	18.064	662.63	788.19	590.05	371.3	793.33	652.46	467.56	418.03	610.53	698.73	1324.5	567.35	1001	547.37	1383.4	575.24	496.66	1040.5	1165.9	1494.9	525.31	644.77	302.56	437.86	761.44	602.33	327.12	357.74	687.46	433.98	390.56
sp|Q14534|ERG1_HUMAN;tr|E7EVQ6|E7EVQ6_HUMAN;tr|H0YBN7|H0YBN7_HUMAN;tr|E5RJH9|E5RJH9_HUMAN	7;6;3;2	7;6;3;2	7;6;3;2	4	7	6.4	9.9	4.9	13.9	9.8	7	7	3	4	2	6	4	19.471	959.23	1537.4	1149.5	1060.9	1061.6	1396.9	933.83	942.46	1457	873.84	857.39	521.26	665.51	597.59	690.47	682.88	524.36	679.79	648.07	794.25	656.31	815.16	474.1	508.72	460.35	645.97	397.33	514.23	687.14	309.19	1522.3
sp|O43677|NDUC1_HUMAN	2	2	2	1	2	27.6	27.6	27.6	27.6	27.6	2	2	2	2	2	2	2	5.5956	2923.2	773.54	447.79	681.83	959.67	841.65	542.21	535.9	857.1	2987.4	737.77	840.47	966.24	835.34	1017.3	961.12	839.92	771.32	1070	931.71	1335.3	1396.9	917.24	1254.5	1365.2	1238.1	809.96	1297.6	1723.1	1188.4	364.56
tr|S4R360|S4R360_HUMAN;tr|J3KPP0|J3KPP0_HUMAN;tr|A6NCI0|A6NCI0_HUMAN;sp|Q9Y6G3|RM42_HUMAN;tr|S4R2Z7|S4R2Z7_HUMAN	3;3;3;3;3	3;3;3;3;3	3;3;3;3;3	5	3	11.7	42.2	29.7	29.7	24.2	3	3	1	3	2	2	2	19.499	443.84	450.99	336.77	316.6	353.77	423.98	370.98	316.42	392.09	472.73	645.2	601.44	900.74	881.03	1046.8	858.25	884.17	873.26	1142.7	765.21	302.44	341.27	325.71	296.73	309.45	301.9	296.06	218.16	430.16	261.5	525.89
sp|Q7Z7F7|RM55_HUMAN;sp|Q7Z7F7-2|RM55_HUMAN	4;4	4;4	4;4	2	4	18.8	30.5	36.7	36.7	29.7	4	4	2	3	4	4	3	50.724	690.62	856.4	699.22	535.95	796.96	699.66	587.88	616.73	755.82	537.25	146.38	159.55	226.34	151.9	198.18	169.71	230.52	128.67	205.22	160.06	320.75	416.18	413.48	337.71	416.37	439.67	317.24	374.44	565.86	422.15	800.07
sp|Q92882|OSTF1_HUMAN	3	3	3	1	3	15.4	15.4	15.4	22.9	15.4	3	3	2	2	2	3	2	55.671	670.27	1515.8	883.07	848	1102.8	1448.1	1244	1274.9	1539.5	801.78	701.79	782.18	836.17	704.8	953.57	807.24	802.47	822.88	986.83	845.24	295.66	334.41	368.85	468.94	363.68	400.45	379.3	365.73	495.95	323.1	457.45
sp|P27816|MAP4_HUMAN;sp|P27816-6|MAP4_HUMAN;sp|P27816-2|MAP4_HUMAN;tr|H0Y2V1|H0Y2V1_HUMAN;tr|F8W9U4|F8W9U4_HUMAN;tr|B4DSQ1|B4DSQ1_HUMAN;tr|H7C456|H7C456_HUMAN;sp|P27816-7|MAP4_HUMAN;sp|P27816-3|MAP4_HUMAN	67;66;55;22;19;15;15;5;1	3;3;2;0;0;0;2;2;0	1;1;0;0;0;0;0;0;0	9	67	50.3	53.6	53.1	57.6	46.3	3	1	57	56	57	61	51	15.525	789.48	408.07	357.3	296.42	278.24	365.49	352.22	241.52	449.05	921.39	462.86	701.49	783.95	682.11	764.39	688.61	801.81	728.93	949.46	586.31	918.55	1017	623.28	807.69	847.07	578.38	151.88	201.19	1026.5	870.84	413.77
sp|Q9BUL9|RPP25_HUMAN	4	4	4	1	4	4.5	11.1	32.2	16.6	15.6	4	4	1	2	4	3	1	19.553	991.81	882.72	817.88	795.51	959.24	888.09	681.97	653.42	784.44	1071.3	163.85	223.17	322.39	248.89	317.16	212.65	234.53	241.22	324.6	143.56	1287.3	1660.6	1539.1	1506.5	2047.3	1775.6	1626.5	1572.6	1944.3	1278.1	721.2
tr|B4DQH9|B4DQH9_HUMAN;sp|Q6VN20|RBP10_HUMAN;tr|R4GMX8|R4GMX8_HUMAN;tr|B3KP49|B3KP49_HUMAN;tr|B4DID0|B4DID0_HUMAN;tr|R4GNA3|R4GNA3_HUMAN;tr|R4GN91|R4GN91_HUMAN;tr|R4GMX7|R4GMX7_HUMAN	6;6;6;4;4;2;2;1	5;5;5;4;4;1;1;1	5;5;5;4;4;1;1;1	8	6	7.9	7.4	15.2	9.9	8.9	5	5	3	3	6	4	3	11.436	972.4	1450.4	890.24	964.16	1159.5	1477.9	851.57	976.25	1197.4	1085.5	1079.8	1419.4	1453.4	1217	1502.2	1289.9	1302.6	1385	1523.8	1497.8	666.08	773.28	576.14	553.65	667.88	763.42	492.88	598.46	906.05	611.77	385.7
sp|Q05655|KPCD_HUMAN;sp|Q05655-2|KPCD_HUMAN;tr|C9JZU8|C9JZU8_HUMAN;tr|C9J9P1|C9J9P1_HUMAN;tr|C9K0E3|C9K0E3_HUMAN;tr|B4DF52|B4DF52_HUMAN;sp|Q04759-2|KPCT_HUMAN;sp|Q04759|KPCT_HUMAN	5;4;1;1;1;1;1;1	5;4;1;1;1;1;1;1	5;4;1;1;1;1;1;1	8	5	7.7	3.8	5.2	5.2	5	5	5	4	2	3	3	3	21.253	73.557	659.2	658.82	695.82	665.15	674.72	619.1	644.05	700.37	74.874	471.99	541.08	634.74	855.22	632.75	667.48	573.77	654.41	686.44	641.04	517.88	461.86	426.89	456.34	562.82	438.44	384.69	426.35	667.81	504.66	1832.6
sp|Q9P0U4|CXXC1_HUMAN;sp|Q9P0U4-2|CXXC1_HUMAN;tr|K7EKZ6|K7EKZ6_HUMAN;tr|K7EQ21|K7EQ21_HUMAN;tr|K7EQZ1|K7EQZ1_HUMAN	3;3;2;2;1	3;3;2;2;1	3;3;2;2;1	5	3	5.6	4.3	4.3	4.3	2.1	3	3	3	2	2	2	1	11.564	689.87	988.89	740.31	798.55	796.15	985.52	890.6	775.2	1039.2	742.12	246.36	323.04	287.8	322.01	319.59	310.93	345.46	374.45	376.09	267.34	672.33	1021.3	699.1	804.91	779.9	846.27	606.86	811.8	1016.5	805.73	851.3
sp|Q96M89|CC138_HUMAN;sp|Q96M89-2|CC138_HUMAN;tr|H7C005|H7C005_HUMAN	4;3;2	4;3;2	4;3;2	3	4	2	1.2	5	1.2	1.2	4	4	1	1	3	1	1	6.237	354.1	506.88	333.74	397.8	421.15	598.26	370.42	357.79	493.75	541.4	1432.5	977.59	699.35	711.19	959.49	855.39	676.07	759.28	1033.6	1369.2	244.39	220.09	191.89	252.84	237.5	234.17	263.78	190.85	303.2	315.05	927.7
sp|A6NKD9|CC85C_HUMAN;tr|G3V2D7|G3V2D7_HUMAN;tr|H0YJE0|H0YJE0_HUMAN;tr|G3V5D5|G3V5D5_HUMAN;tr|H0YJY5|H0YJY5_HUMAN	5;2;2;1;1	5;2;2;1;1	5;2;2;1;1	5	5	5.3	12.4	12.4	5	5.3	5	5	2	4	4	2	2	17.69	341.11	386.46	350.71	326.77	409.76	423.86	307.51	319.09	462.7	336.26	1329.3	1254.9	1468.5	1113.8	1644.4	1236.2	1168.6	1372.8	1754.4	1547	371.49	567.64	369.84	427.12	485.71	454.25	345.91	326.08	658.66	436.99	613.44
tr|E7ESG3|E7ESG3_HUMAN;sp|Q96I15|SCLY_HUMAN;tr|H7C3V9|H7C3V9_HUMAN;tr|H7C1N7|H7C1N7_HUMAN;tr|E7ESH3|E7ESH3_HUMAN;tr|H7C277|H7C277_HUMAN;sp|Q96I15-2|SCLY_HUMAN;tr|C9JNL5|C9JNL5_HUMAN;tr|H7C4A1|H7C4A1_HUMAN;tr|H0Y396|H0Y396_HUMAN;tr|F8WCL3|F8WCL3_HUMAN;tr|F8WBU3|F8WBU3_HUMAN;tr|H7C2M1|H7C2M1_HUMAN;tr|H7C1S7|H7C1S7_HUMAN	6;6;4;3;3;3;3;2;2;2;1;1;1;1	6;6;4;3;3;3;3;2;2;2;1;1;1;1	6;6;4;3;3;3;3;2;2;2;1;1;1;1	14	6	20.8	19.4	22.2	16.8	17.9	6	6	5	4	5	4	4	20.073	35.694	108.37	68.43	119.19	80.466	96.298	68.773	135.44	131.87	70.988	250.99	284.54	363.51	340.11	337.07	390.67	394.73	351.69	374.68	299.03	1271.4	1569.3	1664.5	1506.9	1515.5	1493.4	1446.8	1162.1	2032.6	1477.1	514.95
sp|Q15149-3|PLEC_HUMAN	328	1	1	1	328	65.5	61	63.1	64.5	61.1	1	1	312	279	290	302	268	18.277	1412.2	2027.5	1801.6	1550.6	1906	1799.5	1645.6	1343.1	2204.1	1541.3	190.54	369.78	391.36	417.67	338.93	259.82	349.7	318.99	406.6	264.58	335.33	296.55	424.73	565.86	374.75	342.93	375.97	397.93	449.04	285.19	406.2
sp|Q8WU76-2|SCFD2_HUMAN;sp|Q8WU76|SCFD2_HUMAN	5;5	5;5	5;5	2	5	6.7	4.9	3.1	6.1	4.9	5	5	4	3	2	4	3	18.901	910.08	1369.5	869.72	1140.2	1365	1315.4	856.52	1093.5	1343	1093.2	422.6	528.44	725.85	531.06	657.28	682.46	563.52	670.22	616.58	595.45	309.63	286.07	167.17	230.83	279.71	299.41	210.94	229.18	484.8	248.94	749.6
sp|O14653-3|GOSR2_HUMAN;sp|O14653|GOSR2_HUMAN;sp|O14653-2|GOSR2_HUMAN;tr|E7EQ34|E7EQ34_HUMAN;tr|I3L1K7|I3L1K7_HUMAN;tr|I3L4Z6|I3L4Z6_HUMAN;tr|I3L0K1|I3L0K1_HUMAN;tr|I3L3V4|I3L3V4_HUMAN	4;4;4;4;3;3;3;2	4;4;4;4;3;3;3;2	4;4;4;4;3;3;3;2	8	4	34.4	18.5	21.5	24.1	21.5	4	4	4	2	3	3	3	14.333	171.43	344.42	255.58	257.03	228.28	310.51	154.64	248.61	320.84	188.18	427.8	356.95	538.87	470	542.77	481.08	445.56	475	638.94	483.73	865.54	969.61	983.15	1052.3	975.91	940.93	949.24	862.74	1324.7	941.58	578.78
sp|P45877|PPIC_HUMAN	2	2	2	1	2	3.8	6.1	3.8	3.8	3.8	2	2	1	1	1	1	1	3.1153	582.88	782.6	811.85	737.97	696.61	732.58	575.52	693.47	850.97	710.04	76.052	93.358	57.504	134.27	136.23	57.389	70.476	105.13	126.44	29.923	690.64	801.47	897.15	741.4	834.52	882.99	754.56	639.67	956.07	698.54	918.03
sp|Q8WVX3|CD003_HUMAN;sp|Q8WVX3-2|CD003_HUMAN	2;2	2;2	2;2	2	2	34.8	24.2	34.8	24.2	34.8	2	2	2	1	2	1	2	3.6011	488.44	436.59	336.48	303.44	508.19	396.78	294.02	266.51	432.61	488.17	298.83	505.99	409.39	444.76	459.39	520.72	496.61	515.37	648.17	415.81	1108.9	1115.8	729.51	901.05	1043.2	1116.6	688.98	931.83	1516.2	1038.7	704.29
sp|O95235|KI20A_HUMAN;tr|B4DL79|B4DL79_HUMAN;tr|D6RBN1|D6RBN1_HUMAN;tr|D6R9E4|D6R9E4_HUMAN	9;8;2;1	9;8;2;1	9;8;2;1	4	9	3.1	4.5	4.9	3.4	9.2	9	9	3	3	4	3	7	32.463	548.85	408.77	241.59	343.02	452.67	362.33	271.46	312.9	453.03	639.72	85.171	130.45	67.468	107.94	143.75	158.35	90.222	124.82	173.26	116.97	1871.1	2106.4	1758.4	1726.3	2055.9	1917.8	1825	1868.4	2643	1916	314.58
sp|Q8WUH1|CHUR_HUMAN;tr|H0YIM9|H0YIM9_HUMAN;sp|Q8WUH1-2|CHUR_HUMAN	4;2;2	1;1;1	1;1;1	3	4	28.8	26.6	20.1	20.1	26.6	1	1	4	3	2	2	3	29.533	1074.1	1141.6	1043.9	1027.2	1234.5	1375.1	1201.9	1037.4	1209.3	1210.9	250.36	364.54	263.11	313.6	356.17	397.75	249.87	285.67	364.13	256.38	589.15	982.02	506.5	638.28	860.81	957.87	539.65	708.38	883.44	605.37	469.88
sp|Q96GX5-3|GWL_HUMAN;sp|Q96GX5|GWL_HUMAN;sp|Q96GX5-2|GWL_HUMAN	6;6;5	5;5;4	5;5;4	3	6	1.8	4.6	5.4	5.4	4.9	5	5	2	4	4	4	4	14.75	502.93	553.73	321.12	439.24	459.53	457.4	377.68	356.87	457.47	522.89	1358.8	1531	2031.2	1413.4	1699	1578.2	2099.3	1461	1649.3	1420	828.17	979.79	930	766.29	963.12	937.85	1073.4	868.43	1234.2	987.05	890.39
sp|P17544-4|ATF7_HUMAN;sp|P17544-2|ATF7_HUMAN;tr|K7ELQ4|K7ELQ4_HUMAN;sp|P17544-3|ATF7_HUMAN;sp|P17544-6|ATF7_HUMAN;sp|P17544|ATF7_HUMAN;sp|P17544-5|ATF7_HUMAN;tr|K7ESA4|K7ESA4_HUMAN	3;3;3;3;3;3;1;1	3;3;3;3;3;3;1;1	2;2;2;2;2;2;1;1	8	3	5.2	7.8	10.1	5.2	2.3	3	2	2	2	3	2	1	6.4668	435.57	612.66	534.47	459.57	513.22	667.29	596.72	362.91	650.21	509.81	614.27	711.18	765.16	877.49	841.69	775.97	649.73	713.49	858.74	723.58	510.96	464.71	436.32	430.27	450.7	500.46	419.68	497.34	731.03	394.17	914.33
sp|Q96C90|PP14B_HUMAN;tr|F5GXC4|F5GXC4_HUMAN;tr|F5H2U0|F5H2U0_HUMAN;tr|B5MC51|B5MC51_HUMAN;sp|P53671-3|LIMK2_HUMAN	4;1;1;1;1	4;1;1;1;1	4;1;1;1;1	5	4	21.8	17	26.5	17	26.5	4	4	3	2	3	2	3	57.777	560.19	1609.3	1421.7	1321.6	1602.8	1459.7	1207.8	1178.5	1585.8	949.82	362.6	388.75	445.49	520.95	482.19	389.46	354.27	439.07	491.5	315.31	355.13	475.73	368.82	307.04	491.81	347.64	357.74	376.05	527.52	426.76	1011.7
sp|Q7L5N7-2|PCAT2_HUMAN;sp|Q7L5N7|PCAT2_HUMAN	4;4	4;4	4;4	2	4	5.8	15.3	15.3	15.3	10.9	4	4	2	4	4	4	3	19.374	776.4	1001.2	678.46	808.82	987.95	926.83	705.53	667.88	956.68	737.17	253.83	288.3	385.34	359.1	428.75	390.44	334.07	382.12	449.49	290.09	1429.5	1713.3	1842.9	1734.8	1935.9	1767.3	1640.2	1542.8	2509.8	1660.8	361.83
sp|Q9NYB9-2|ABI2_HUMAN;tr|E7EW77|E7EW77_HUMAN;tr|E7EP65|E7EP65_HUMAN;sp|Q9NYB9-4|ABI2_HUMAN;tr|J3KNB2|J3KNB2_HUMAN;sp|Q9NYB9|ABI2_HUMAN;tr|E9PEZ7|E9PEZ7_HUMAN;sp|Q9NYB9-3|ABI2_HUMAN;tr|F8WBL5|F8WBL5_HUMAN;tr|F8WAQ3|F8WAQ3_HUMAN;tr|F8WEB9|F8WEB9_HUMAN;tr|H7C3Q7|H7C3Q7_HUMAN;tr|H0Y6B5|H0Y6B5_HUMAN;tr|E7EUA1|E7EUA1_HUMAN;tr|F8WAU3|F8WAU3_HUMAN;tr|F8WCD7|F8WCD7_HUMAN;tr|F8WAZ8|F8WAZ8_HUMAN	6;6;6;6;6;6;5;4;2;2;2;2;2;1;1;1;1	4;4;4;4;4;4;3;2;2;2;2;2;1;1;1;1;1	4;4;4;4;4;4;3;2;2;2;2;2;1;1;1;1;1	17	6	11.2	14.9	13.5	11.2	13.5	4	4	4	6	5	4	5	9.4274	154.38	322.12	258.02	335.64	274.19	305.28	315.67	458.61	429.89	196.95	1159.3	1332	1413.9	1290.3	1428	1517.4	1426.6	1403.1	1449.6	1223.9	531.48	523.43	577.07	629.37	683.04	563.5	539.98	504.14	742.54	650.47	310.15
tr|H7BXY5|H7BXY5_HUMAN;sp|Q0ZGT2-4|NEXN_HUMAN;sp|Q0ZGT2-3|NEXN_HUMAN;sp|Q0ZGT2-2|NEXN_HUMAN;sp|Q0ZGT2|NEXN_HUMAN;tr|E7ETM8|E7ETM8_HUMAN;tr|E7EUA0|E7EUA0_HUMAN	4;4;4;4;4;2;2	4;4;4;4;4;2;2	4;4;4;4;4;2;2	7	4	1.4	4.3	4	3	2.8	4	4	1	3	3	2	2	4.2687	431.09	798.88	597.11	610.79	591.86	513.98	556.61	433.86	621.62	503.59	364.07	429.03	479.45	498.83	518.78	467.02	412.53	469.21	489.9	364.23	389.66	398.63	459.14	421.19	492.28	460.58	402.31	400.91	639.04	391.74	727.65
sp|O14966|RAB7L_HUMAN;sp|O14966-3|RAB7L_HUMAN;sp|O14966-2|RAB7L_HUMAN	3;1;1	2;1;1	2;1;1	3	3	10.3	18.7	10.3	18.7	10.3	2	2	2	3	2	3	2	2.9447	1119.1	1234.2	986.99	1005.7	1049.2	1264.6	1188.5	999.24	1270.8	883.22	124.77	108.21	101.9	164.15	131.56	86.792	96.578	80.46	118.95	134.21	971.13	1178.4	953.94	1307	958.07	1036.5	911.78	1043.6	1292.9	1047.7	920.13
sp|Q9UNX3|RL26L_HUMAN	9	1	1	1	9	39.3	37.9	37.9	38.6	38.6	1	1	9	7	7	8	8	1.8539	547.81	785.27	606.88	651.25	694.83	618.36	537.74	542.44	624.65	472.18	532.23	683.25	718.35	598.22	498.15	607.48	620.7	574.3	602.23	560.32	727.74	622.43	637.28	662.81	604.7	633.52	649.06	454.05	808.56	585.67	770.76
sp|A6NHQ2|FBLL1_HUMAN;tr|R4GMW7|R4GMW7_HUMAN	5;5	2;2	2;2	2	5	15	10.5	15	10.5	15	2	2	5	4	5	4	5	7.5902	361.24	484.76	403.99	406.4	397.44	466.85	429.08	349.44	464.01	330.15	929.65	1297.9	1433.8	1468.7	1632	1466.8	1479.8	1603.4	1872.3	1405.9	625.29	657.87	502.62	574.68	774.19	696.32	636.21	597.75	824.02	618.64	500.06
sp|P03915|NU5M_HUMAN	4	4	4	1	4	9.1	3.2	7.8	6	9.1	4	4	4	1	3	2	4	16.346	2077.1	2281.1	1751.7	1580.8	2348.5	2271.6	1785.3	1700.9	2248.7	2235.3	132.68	214.35	214.8	165.42	202.01	158.39	239.8	230.63	233.58	144.97	771.28	803.25	735.02	768.48	886.33	803.71	744.21	673.09	920.53	679.62	145.32
sp|Q9UKI8-5|TLK1_HUMAN;sp|Q9UKI8|TLK1_HUMAN;sp|Q9UKI8-2|TLK1_HUMAN;sp|Q9UKI8-3|TLK1_HUMAN;sp|Q9UKI8-4|TLK1_HUMAN;tr|B3KRP1|B3KRP1_HUMAN	7;7;7;6;6;4	3;3;3;3;3;2	3;3;3;3;3;2	6	7	7.8	9.2	7.8	3.3	7.8	3	3	5	6	5	3	5	11.715	628.85	1014.1	744.41	641.99	922.89	923.58	751.13	720.06	879.85	737.11	830.68	910.77	1034.8	924.09	1512.9	1040.8	894.17	1168.4	1302.3	855.66	637.31	664.22	604.94	713.42	578.43	705.87	599.66	519.55	769.72	654.18	961.34
sp|P11802|CDK4_HUMAN;tr|F8VYH9|F8VYH9_HUMAN;tr|F8VZZ0|F8VZZ0_HUMAN;tr|F8VTV8|F8VTV8_HUMAN;tr|F8VWX7|F8VWX7_HUMAN;tr|F8VZ51|F8VZ51_HUMAN;tr|F8VXD2|F8VXD2_HUMAN;tr|B4DNF9|B4DNF9_HUMAN;tr|F8W1L8|F8W1L8_HUMAN;tr|Q96BE9|Q96BE9_HUMAN;tr|F8VYY1|F8VYY1_HUMAN	9;7;7;7;7;7;5;5;3;2;1	8;6;6;6;6;6;4;4;3;2;1	8;6;6;6;6;6;4;4;3;2;1	11	9	28.7	17.8	24.8	25.1	22.1	8	8	8	4	6	7	6	44.773	1528.9	1806.1	1407.6	1475.6	2254.7	2054.7	1596.7	1381.4	2089.5	2024.7	102.53	62.616	77.152	67.373	105.21	81.652	86.365	93.978	95.361	55.72	906.19	1243	728.91	1099.7	1297.9	1256.3	755.64	1156.4	1348.8	976.55	1015.7
sp|Q96MW5|COG8_HUMAN;tr|H3BQV3|H3BQV3_HUMAN;tr|H3BUN2|H3BUN2_HUMAN;tr|H3BSH5|H3BSH5_HUMAN	4;3;1;1	4;3;1;1	4;3;1;1	4	4	6.7	3.4	6.7	5.2	1.8	4	4	4	2	4	3	1	23.881	316.25	472.49	334.16	459.7	462.59	452.73	349.42	410.71	591.59	365.5	1396.3	1699.9	2190.9	1597.4	1882.2	1969.9	1671.3	1915.6	2196	1620.9	1763.1	2151	1904.3	2361.7	1859.7	1930.8	1729.1	1893.7	2578.2	1812	714.66
tr|B5MCR8|B5MCR8_HUMAN;sp|Q6NXT4-4|ZNT6_HUMAN;sp|Q6NXT4|ZNT6_HUMAN;sp|Q6NXT4-2|ZNT6_HUMAN;tr|B3KU87|B3KU87_HUMAN;sp|Q6NXT4-3|ZNT6_HUMAN;tr|C9JZR9|C9JZR9_HUMAN	4;4;4;4;3;3;1	4;4;4;4;3;3;1	4;4;4;4;3;3;1	7	4	2.8	9.6	9.6	13.7	9.6	4	4	1	3	3	4	3	45.085	181.39	340.7	239.38	276.24	238.04	314.31	222.23	275.48	279.94	216.37	671.32	716.03	1112.1	754.77	942.81	1176.1	897.35	1002.8	983.05	1058.8	1062.1	1380.5	1192.7	1191.8	1280	1086.1	1293.1	1043.1	1427.8	1064.3	784.45
sp|Q3ZCW2|LEGL_HUMAN	4	4	4	1	4	25	16.9	25	25	25	4	4	4	3	4	4	4	14.907	146.27	184.16	171.78	170.47	179.1	217.74	204.08	133.58	152.18	75.395	1064.8	1068.8	1425.8	1114.9	1217.2	1154.2	1296.9	1255.8	1305.3	1168.3	1249	1614.3	1406.7	1401.3	1579.1	1387.2	1398.6	1217.9	1774.1	1438.4	332.99
tr|H0YA52|H0YA52_HUMAN;sp|Q9H0N5|PHS2_HUMAN	2;2	1;1	1;1	2	2	14.3	14.3	14.3	14.3	14.3	1	1	2	2	2	2	2	5.6171	412.84	525.63	460.44	545.56	616.33	618.49	499.34	570.69	524.77	474.81	407.57	465.18	559.85	471.92	482.84	450.04	495.96	491.64	557.11	496.87	667.43	763.74	663.39	657.52	694.24	673.51	767.51	564.19	855.11	521.81	1004.1
sp|Q3KP66-3|CA106_HUMAN;sp|Q3KP66|CA106_HUMAN;tr|C9JAT8|C9JAT8_HUMAN	5;5;1	5;5;1	5;5;1	3	5	6.1	7.6	9.7	9.7	6.1	5	5	3	4	5	5	3	14.045	767.06	1319.7	1190.9	1154.8	1304.1	1375.3	1132.1	1225	1300.1	1049.5	152.89	197.09	282.88	218.64	160.74	162.4	224.24	206.28	239.97	128.46	2248.2	2849.2	2852	2555.2	2817	2740.7	2964.3	2564.2	3364.4	2534.6	602.25
sp|Q8NAF0|ZN579_HUMAN	6	6	6	1	6	7.5	4.6	5.9	10.1	5.9	6	6	4	2	3	5	3	40.1	581.62	859.61	658.21	588.14	798.15	806.82	670.93	646.1	708.76	583.81	47.451	59.618	94.309	101.48	167.42	98.062	66.575	84.731	75.861	21.259	1361	1932.4	1465.1	1849.3	1744.1	1686.5	1452.8	1370.1	2103.3	1781.7	1638.5
tr|B7Z637|B7Z637_HUMAN;sp|Q8IUR7-3|ARMC8_HUMAN;sp|Q8IUR7-7|ARMC8_HUMAN;sp|Q8IUR7-2|ARMC8_HUMAN;tr|A8MTG8|A8MTG8_HUMAN;sp|Q8IUR7|ARMC8_HUMAN;tr|G5E9V7|G5E9V7_HUMAN;sp|Q8IUR7-6|ARMC8_HUMAN;tr|G5E9V6|G5E9V6_HUMAN;sp|Q8IUR7-8|ARMC8_HUMAN;tr|C9J2I1|C9J2I1_HUMAN;tr|C9JBY2|C9JBY2_HUMAN;tr|C9J8P8|C9J8P8_HUMAN;tr|C9JAA7|C9JAA7_HUMAN	5;5;5;5;5;5;4;4;4;4;3;2;1;1	5;5;5;5;5;5;4;4;4;4;3;2;1;1	5;5;5;5;5;5;4;4;4;4;3;2;1;1	14	5	6.7	6.5	9.5	9.5	6.7	5	5	3	3	5	5	3	10.168	1438.4	1554.3	1137.3	1231.2	1616.9	1644.4	1125.2	1064.1	1524.8	1529.8	35.002	57.911	46.788	55.428	66.839	79.981	64.596	23.772	15.246	41.318	2729.5	3218.4	2823.5	3050.5	3417.7	3304.1	2813.8	2757.9	3993.7	2867.1	503.18
sp|Q99720-4|SGMR1_HUMAN;sp|Q99720-3|SGMR1_HUMAN;sp|Q99720|SGMR1_HUMAN	2;2;2	2;2;2	2;2;2	3	2	19.8	19.8	19.8	19.8	19.8	2	2	2	2	2	2	2	7.9913	300.33	440.99	350.16	347.62	319.45	313.14	283.48	371.92	426.73	338.7	573.46	536.86	870.65	645.2	656.54	599.16	570.07	660.75	737.77	572.97	656.28	862.77	719.72	697.07	782.29	632.47	586.04	569.69	935.23	693.16	706.15
sp|P26374|RAE2_HUMAN	5	3	3	1	5	4.9	4	8.8	7.6	5	3	3	3	2	5	4	3	6.121	355.87	691.98	686.91	672.19	680.34	797.21	716.85	652.46	875.77	390.32	1810.8	1997.5	2308.3	1974.5	2374.2	2143.6	2015.5	2167.3	2439.8	1847.6	1414.5	1727.4	1537.8	1186.3	1672.3	1488.4	1537.7	1322.6	2138.8	1493.6	81.644
sp|Q96GM8|TOE1_HUMAN;tr|B4DEM6|B4DEM6_HUMAN	6;2	6;2	6;2	2	6	18.6	14.3	18.6	18.4	18.6	6	6	5	4	5	5	5	36.595	1114.2	1319.4	994.71	1109.6	1306.6	1402.7	1179.9	987.8	1331.7	1171	463.85	542.04	526.49	559.17	534.48	524.54	536.89	594.64	542.49	520.23	2156.8	2001.5	1889.6	1794.8	2049.6	1775.4	1798.4	1475.6	2668.8	2339.5	110.47
sp|Q5VW38-2|GP107_HUMAN;tr|G5E994|G5E994_HUMAN;sp|Q5VW38|GP107_HUMAN;sp|Q5VW38-3|GP107_HUMAN;tr|U3KQD2|U3KQD2_HUMAN	3;3;3;2;1	3;3;3;2;1	3;3;3;2;1	5	3	3.8	4	5.8	3.8	3.8	3	3	2	2	3	2	2	10.274	970.97	1416.4	1179.1	1029.3	1271.3	1419.3	1048.1	983.6	1402	909.4	378.37	515.02	668.03	588.1	573.03	550.18	660.56	510.09	566.03	369.32	1030.9	1093.3	948.59	1030.8	1113	986.03	848.1	825.76	1375.7	976.37	535.18
sp|Q96EL2|RT24_HUMAN	2	2	2	1	2	10.2	5.4	10.2	5.4	10.2	2	2	2	1	2	1	2	4.579	438.38	887.64	647.66	525.25	790.36	870.76	648.85	521.8	797.11	604.15	148.65	265.15	265.63	293.43	358.02	206.92	216.91	280.52	323.57	230.6	516.81	689.62	513.6	560.97	629.19	676.56	563.1	509.97	798.33	535.48	853.45
sp|Q14103-3|HNRPD_HUMAN;tr|H0Y8G5|H0Y8G5_HUMAN;sp|Q14103|HNRPD_HUMAN;tr|D6RAF8|D6RAF8_HUMAN;tr|D6RD83|D6RD83_HUMAN	18;17;17;11;5	1;1;1;1;1	1;1;1;1;1	5	18	45.8	41.8	44.8	45.4	44.1	1	1	18	14	15	17	13	18.552	958.56	1087.6	1120.8	1036.1	1197	1267.5	802.67	1031.3	943.4	1887.9	660.57	1293.9	1259.4	1528.6	1176.5	1327.4	1210.3	1246.8	1413.8	523.4	265.1	313.31	260.95	348.46	342.52	233.29	279.91	268.39	404.6	295.18	714.17
sp|P53367-2|ARFP1_HUMAN	14	1	1	1	14	32.6	39.6	44.6	35.8	35.5	1	1	10	12	13	10	11	4.0591	413.42	482.16	441.48	710.75	476.27	457.1	379.91	440.13	561.32	562.18	836.17	439.19	662.78	439.77	1071.7	354.53	357.34	784.87	881.8	988.03	898.17	1200	892.76	939.62	946.76	990.75	880.4	975.81	1174.6	886.59	462.34
sp|Q15527|SURF2_HUMAN	5	5	5	1	5	9.4	14.1	3.5	18.8	3.1	5	5	3	3	1	4	1	14.517	117.69	311.46	230.02	162.25	238.55	291.27	213.82	221.85	220.84	177.8	832.33	963.9	1081.8	1031.2	1111.9	1045.1	826.83	842.23	1047.3	838.55	546.39	658.91	507.41	407.73	616.22	554.54	416.75	454.49	782.53	564.91	2077.6
sp|Q9NVF7|FBX28_HUMAN;tr|B4E0H5|B4E0H5_HUMAN;sp|Q9NVF7-2|FBX28_HUMAN	4;1;1	4;1;1	4;1;1	3	4	6.2	6.8	6.2	1.9	6.8	4	4	3	3	3	1	3	4.9241	214.15	233.87	185.67	237.66	230.16	262.28	221.47	195.55	283.79	294.75	559.5	868.84	680.55	665.74	752.21	799.15	576.98	755.35	870.48	651.28	584.09	659.95	376.62	495.51	522.94	607.84	363.07	496.65	751.19	597.55	564.45
sp|O75665-3|OFD1_HUMAN;sp|O75665|OFD1_HUMAN;tr|A6NF31|A6NF31_HUMAN;sp|O75665-2|OFD1_HUMAN	4;4;3;1	4;4;3;1	4;4;3;1	4	4	2.4	3.8	3.8	2.2	3.2	4	4	2	3	3	2	3	6.1547	347.95	650.6	442.5	463.34	604.59	659.8	501.81	421.5	564.53	441.53	393.62	567.99	410.3	557.05	780.34	548.85	537.52	509.24	636.82	484.9	425.27	483.51	451.13	426.06	408.76	570.79	412.87	394.8	629.16	461.68	453.37
sp|Q8IVH8-3|M4K3_HUMAN;sp|Q8IVH8|M4K3_HUMAN;tr|F5H5A3|F5H5A3_HUMAN;sp|Q8IVH8-2|M4K3_HUMAN;tr|B4DSS3|B4DSS3_HUMAN;tr|F8WBC3|F8WBC3_HUMAN;tr|V9GY95|V9GY95_HUMAN;tr|F8WAZ1|F8WAZ1_HUMAN;tr|H7C1A4|H7C1A4_HUMAN	7;7;6;6;4;1;1;1;1	6;6;5;5;3;1;1;1;1	6;6;5;5;3;1;1;1;1	9	7	5.5	2.4	4.7	7.9	6.5	6	6	5	2	4	7	6	19.685	283.32	966.97	768.36	594.86	707.64	899.4	593.94	686.48	761.74	321.87	110.77	160.86	187.52	185.41	149.7	197.33	208.99	173.5	271.01	108.34	395.95	566.75	396.36	408.78	506.89	593.34	318.79	372.51	629.19	532.77	998.11
tr|H3BNC0|H3BNC0_HUMAN;sp|Q9NVM4-4|ANM7_HUMAN;sp|Q9NVM4-3|ANM7_HUMAN;sp|Q9NVM4|ANM7_HUMAN;sp|Q9NVM4-2|ANM7_HUMAN;tr|H3BPZ8|H3BPZ8_HUMAN;tr|H3BTY1|H3BTY1_HUMAN;tr|H3BRD3|H3BRD3_HUMAN;tr|H3BNS2|H3BNS2_HUMAN;tr|H3BRQ9|H3BRQ9_HUMAN;tr|H3BSS9|H3BSS9_HUMAN	5;5;5;5;3;2;1;1;1;1;1	5;5;5;5;3;2;1;1;1;1;1	5;5;5;5;3;2;1;1;1;1;1	11	5	9	9	8.3	8.8	6.7	5	5	3	3	3	3	2	18.212	529.65	696.73	575.7	605	576.98	607.46	584.28	556.04	561.96	570.15	591.02	583.86	732.45	619	723.15	754.89	605.11	611.09	803.85	645.64	1055.5	1273.3	1035	1006.9	1075.7	1292	1079.8	1229.6	1444	1014.5	555.86
sp|Q9P2K8-2|E2AK4_HUMAN;sp|Q9P2K8|E2AK4_HUMAN;tr|H0YME5|H0YME5_HUMAN;sp|Q9P2K8-3|E2AK4_HUMAN	6;6;5;4	6;6;5;4	6;6;5;4	4	6	2	1.5	3.1	1.1	1.7	6	6	4	3	6	2	3	8.2299	124.05	114.24	80.552	134.03	123.37	110.52	122.4	78.819	139.52	65.268	1378.3	1983.6	2030.8	1966.4	1633.6	1508.7	2010.4	2014	1922	1398.4	2029.6	2332.7	2101.2	2563.6	2244.4	2261.9	1954.7	1813.5	2679.9	2016	727.43
sp|Q5JTW2|CEP78_HUMAN;tr|A8MST6|A8MST6_HUMAN;sp|Q5JTW2-3|CEP78_HUMAN;sp|Q5JTW2-5|CEP78_HUMAN;sp|Q5JTW2-2|CEP78_HUMAN	4;4;4;4;4	4;4;4;4;4	4;4;4;4;4	5	4	1.6	1.5	1.6	1	4.1	4	4	2	1	1	1	3	8.9596	1098.9	519.38	720.16	712.43	753.32	563.91	491.25	425.36	609.43	1180.7	1331	1804.5	2369.7	1884.7	2083.9	2105.4	2340.7	1969.5	2509.1	1633.7	136.19	105.91	119.24	91.617	126.8	95.197	160.51	113.77	131.84	118.11	876.27
sp|Q6AI12|ANR40_HUMAN	5	5	5	1	5	13	10.6	13	13	12	5	5	3	3	4	4	3	14.788	391.75	699.51	555.28	621.8	816.11	916.49	670.94	543.71	742.42	537.09	701.08	861.35	916.07	799.43	782.98	788.77	758.02	1073.6	910.74	625.51	170.12	240.72	179.44	176.17	254.1	209.65	157.49	232.36	320.73	178.46	1053.3
sp|P33981-2|TTK_HUMAN;sp|P33981|TTK_HUMAN	7;7	7;7	5;5	2	7	3.5	2.2	3.7	6.7	2	7	5	3	2	3	5	2	9.6088	1533.4	2126.1	1714.5	1624	1748.3	1910.4	1646.9	1546.6	2031.1	1867.3	464.16	294.07	414.98	239.07	417.28	426.04	322.44	323.91	336.06	453.61	54.456	55.562	83.161	73.984	54.441	102.35	58.065	72.723	143.76	117.51	1575.6
sp|Q9UEY8-2|ADDG_HUMAN;sp|Q9UEY8|ADDG_HUMAN	6;6	6;6	6;6	2	6	6.7	6.8	10.8	10.8	8.2	6	6	3	3	6	6	4	14.686	513.38	838.39	815.23	831.33	988.5	1053.1	758.61	771.01	1112.4	614.19	97.871	149.18	137.05	131.04	212.29	237.65	177.06	171.85	182.5	121.65	784.86	1198.8	879.49	783.75	1036.4	907.44	1015.8	816.68	1307	886.42	1441.6
sp|Q5JV73|FRPD3_HUMAN	2	2	2	1	2	0.4	0.7	0.4	1.1	0.4	2	2	1	1	1	2	1	2.8657	315.72	437.67	376.04	412.84	413.35	469.93	418.26	311.69	441.02	362.39	686.32	850.12	904.72	786.98	995.34	804.85	874.82	896.33	997.06	877.95	618.16	837.25	688.27	651.42	812.43	709.73	552.56	602.19	817.77	701.91	813.22
sp|P53803|RPAB4_HUMAN;tr|E5RGX2|E5RGX2_HUMAN	2;1	2;1	2;1	2	2	31	44.8	44.8	44.8	31	2	2	1	2	2	2	1	113.42	1486.9	1638.8	1302.4	1112.7	1368.8	1537.6	959.14	959.66	1651.1	1631.8	562.49	971.69	827.67	975.7	844.51	1034	902.4	921.69	1013.5	723.5	272.53	439.1	256.75	362.21	376.8	366.83	221.99	233.56	419.95	258.23	1007.7
sp|Q9NSC5-5|HOME3_HUMAN;sp|Q9NSC5-2|HOME3_HUMAN;sp|Q9NSC5|HOME3_HUMAN;tr|M0QYF9|M0QYF9_HUMAN;tr|M0R2U7|M0R2U7_HUMAN;tr|M0R2T8|M0R2T8_HUMAN;sp|Q9NSC5-4|HOME3_HUMAN;sp|Q9NSC5-3|HOME3_HUMAN;tr|M0QZN1|M0QZN1_HUMAN	4;4;4;2;2;1;1;1;1	4;4;4;2;2;1;1;1;1	4;4;4;2;2;1;1;1;1	9	4	3.1	8	7.7	5.5	10.8	4	4	1	2	3	1	3	7.0898	391.04	610.44	386.99	377.17	548.47	582.06	412.13	444.02	549.69	494.44	1718.4	2035.2	2327.5	2209	2337.7	2378.5	2085	2181.2	2394.3	1825	2986.3	2763.3	2615.6	2997	2524.8	2787.2	2570.5	2359.6	3403.6	3287.9	61.405
sp|Q9HCN8|SDF2L_HUMAN	5	5	5	1	5	24	20.4	20.4	25.8	20.4	5	5	4	3	3	4	3	22.352	561.26	807.64	671.11	666.32	792.23	643.84	538.21	605.85	757.01	615.39	244.47	263.04	305.2	326.03	368.73	351.42	308.81	391.65	310.74	217.05	503.61	563.67	512.08	523.27	655.26	598.91	521.9	592.55	764.08	554.09	1356.2
sp|Q9BVA0|KTNB1_HUMAN;tr|H3BT67|H3BT67_HUMAN;tr|H3BPD8|H3BPD8_HUMAN;tr|H3BPK1|H3BPK1_HUMAN;tr|H3BTV8|H3BTV8_HUMAN;tr|H3BTU7|H3BTU7_HUMAN	7;3;3;3;2;2	7;3;3;3;2;2	7;3;3;3;2;2	6	7	7.5	7	6.6	1.5	5	7	7	4	4	4	1	3	12.859	106.87	583.64	407.57	410.72	522.98	519.16	406.53	430.66	417.4	133.91	1607.1	1627.8	1751.6	1606.8	1820.4	1557	1607.7	1795.1	1956.2	1755.3	401.85	527.39	517.54	415.51	482.39	579.81	456.55	461.1	555.29	489.02	1009.1
tr|J3KN66|J3KN66_HUMAN	21	1	1	1	21	35.1	29.2	38.1	35.1	24.7	1	1	17	14	17	18	12	17.721	611.68	999.4	848.56	757.41	998.47	973.58	717.69	676.5	1024.6	717.94	717.54	857.77	1024.4	987.08	859.01	837.64	951.46	924.68	964.64	743.36	477.55	567.66	409.08	484.07	543.19	463.11	517.67	462.81	577.48	399.96	652.28
tr|B7Z7U4|B7Z7U4_HUMAN;tr|H0YM90|H0YM90_HUMAN;tr|H0YND1|H0YND1_HUMAN;sp|Q16288-3|NTRK3_HUMAN;sp|Q16288-4|NTRK3_HUMAN;tr|E9PG56|E9PG56_HUMAN;sp|Q16288|NTRK3_HUMAN;tr|R4GMR8|R4GMR8_HUMAN;sp|Q16288-2|NTRK3_HUMAN;sp|Q16620-6|NTRK2_HUMAN;sp|Q16620|NTRK2_HUMAN;sp|Q16620-4|NTRK2_HUMAN	2;2;2;2;2;2;2;1;1;1;1;1	2;2;2;2;2;2;2;1;1;1;1;1	2;2;2;2;2;2;2;1;1;1;1;1	12	2	3.1	1.6	1.6	1.6	1.6	2	2	2	1	1	1	1	4.1617	522.38	759.19	534.12	712.78	770.11	620.46	733.6	724.05	620.86	590.14	520.26	1179.7	615.67	1215.9	691.19	775.24	599.07	705.52	764.76	796.5	463.53	653.23	561.49	543.61	619.04	554.15	472.63	473.76	721.39	530.77	774.66
sp|P33552|CKS2_HUMAN	3	2	2	1	3	32.9	32.9	32.9	32.9	32.9	2	2	3	3	3	3	3	13.246	694.23	795.6	627.58	633.12	736.99	715.53	563.18	624.88	750.39	771.83	708.74	905.14	628.21	895.3	943.35	912.79	474.32	695.02	1294.2	812.36	336.02	459.92	369.35	306.86	463.13	411.84	305.58	323.98	511.92	333.08	787.03
tr|H7BYW4|H7BYW4_HUMAN;tr|H0Y2S1|H0Y2S1_HUMAN;sp|O43824|GTPB6_HUMAN	7;7;7	7;7;7	7;7;7	3	7	21.3	14.6	21.3	25.1	22.3	7	7	5	3	4	6	5	18.489	1289.3	1898.7	1398.9	1414.9	1717.8	1732.1	1464.8	1342.4	1918.4	1266	70.29	65.832	39.789	104.51	192.5	73.155	59.21	77.145	110.08	80.318	795.45	1052.5	944.86	938.41	1044.9	934.25	799.26	851.34	1513.8	1117	1266.3
sp|Q96EV8|DTBP1_HUMAN;tr|A6NFV8|A6NFV8_HUMAN;tr|D6RJC6|D6RJC6_HUMAN;tr|D6RCT8|D6RCT8_HUMAN;sp|Q96EV8-3|DTBP1_HUMAN;sp|Q96EV8-2|DTBP1_HUMAN;tr|D6RAR7|D6RAR7_HUMAN;tr|D6RID1|D6RID1_HUMAN	3;3;2;2;2;2;1;1	3;3;2;2;2;2;1;1	3;3;2;2;2;2;1;1	8	3	10.5	4.6	7.4	6	10.5	3	3	3	1	2	2	3	19.731	551.66	848.32	671.02	665.46	767.07	827.68	588.81	631.85	960.87	766.98	444.88	478.76	627.32	631.1	658.07	526.57	599.45	571.97	828.03	552.47	829.82	933.58	945.99	857.82	871.27	883.68	977.1	761	1216.6	796.1	587.17
tr|F5GX09|F5GX09_HUMAN;sp|Q5HYJ3|FA76B_HUMAN;tr|B2R9C2|B2R9C2_HUMAN;sp|Q5HYJ3-2|FA76B_HUMAN	4;4;2;2	4;4;2;2	4;4;2;2	4	4	8.9	3.3	2.4	2.4	3.3	4	4	3	1	1	1	1	9.1279	537.74	944.74	794.66	823.85	831.12	960.52	808.01	703.16	913.65	685.31	250.18	408.06	436.9	424.52	379.65	430.13	446.69	325.98	433.88	317.89	1315.5	1577.3	1502.9	1546.3	1743.7	1612	1294.7	1063.4	2163.4	1507.7	1097.9
sp|Q9ULR3|PPM1H_HUMAN	6	6	6	1	6	6.6	6.6	8	6	3.1	6	6	3	3	3	3	1	18.5	651.6	1051.3	745.91	791.66	894.09	955.39	762.01	692.41	956.18	689.27	707.39	880.51	1003.3	1101.3	1060.5	781.75	1106.4	1081.4	1291.5	922.6	823.81	888.98	848.35	837.87	931.63	945.11	957.93	864.06	1041.6	850.31	1148.1
tr|F8VRE8|F8VRE8_HUMAN;sp|Q96HH6-2|TMM19_HUMAN;sp|Q96HH6|TMM19_HUMAN;tr|H0YHY1|H0YHY1_HUMAN;tr|H0YIS8|H0YIS8_HUMAN;tr|F8VS20|F8VS20_HUMAN	2;2;2;1;1;1	2;2;2;1;1;1	2;2;2;1;1;1	6	2	9.8	4.9	9.8	9.8	9.8	2	2	2	1	2	2	2	2.7586	1228.5	985.05	641.85	853.31	708.72	801.55	675.66	594.71	779.68	1356.7	353.73	370.6	386.53	474.66	419.79	389.94	329.35	449.29	453.94	300.16	533.4	582.66	423.23	470.99	518.79	522.43	445.91	587.47	798.84	538.52	923.11
sp|P14618-2|KPYM_HUMAN;tr|H3BTN5|H3BTN5_HUMAN;tr|Q504U3|Q504U3_HUMAN;tr|H3BQ34|H3BQ34_HUMAN	43;36;27;24	2;2;2;0	2;2;2;0	4	43	72.3	64.2	72.1	72.3	73.4	2	2	42	35	40	41	39	4.1713	987.5	1037.1	969.23	951.99	1061.4	1151.9	921.49	754.12	1062.3	867.38	189.53	226.1	208.55	142.31	135.83	311.3	298.91	176.69	281.57	215.88	1053	1361.2	1018.8	1135.9	1294.1	1316.9	1216.5	1100.7	1701.9	1260.6	609.67
sp|Q08554-2|DSC1_HUMAN;sp|Q08554|DSC1_HUMAN	3;2	3;2	2;2	2	3	1.9	1.7	0.8	0.8	0.8	3	2	2	1	1	1	1	5.3165	266.49	635.19	695.23	596.98	700.6	520.95	688.86	465.01	781.13	407.95	685.28	589.53	693.8	766.65	677.36	616.7	601.17	616.85	903.78	651.79	636.3	835.49	956.59	755.42	847.13	812.56	794.77	705.52	1018.7	741.3	901.57
sp|P12532|KCRU_HUMAN;sp|P12532-2|KCRU_HUMAN;tr|J3KQ93|J3KQ93_HUMAN;tr|E9PCP8|E9PCP8_HUMAN;tr|F8WCN3|F8WCN3_HUMAN;tr|C9JSQ1|C9JSQ1_HUMAN;tr|C9J6W7|C9J6W7_HUMAN;tr|C9JT96|C9JT96_HUMAN	7;7;5;5;5;3;1;1	7;7;5;5;5;3;1;1	7;7;5;5;5;3;1;1	8	7	18	11.8	18.5	19.9	14.4	7	7	5	4	6	6	4	22.02	242	633.61	420.66	431.72	490.27	477.06	352.96	464.86	565.35	296.83	1026	1414.5	2163.2	2226.2	1278.5	1901.6	2310	1954.6	2327.3	1974	703.96	726.25	713.09	802.31	779.15	881.04	905.55	710.48	1076.9	864.55	298.14
sp|Q9H974-2|QTRD1_HUMAN;sp|Q9H974-3|QTRD1_HUMAN;sp|Q9H974|QTRD1_HUMAN;sp|Q9H974-4|QTRD1_HUMAN	4;4;4;4	4;4;4;4	4;4;4;4	4	4	14.4	21.6	14.4	18.2	5.1	4	4	3	4	3	3	1	37.675	377.58	363.02	382.98	357.42	533.04	406.21	348.63	285.53	398.7	431.55	1786.3	2046	2390.9	1938.5	2261.8	1956.7	1816	2092.4	2407.3	2041.5	962.38	1081.4	942.43	1048.9	1091.6	1165.6	901.19	990.58	1496.1	1066.3	613.46
sp|Q9Y383|LC7L2_HUMAN;tr|V9GZ75|V9GZ75_HUMAN;tr|F8WEU3|F8WEU3_HUMAN	18;1;1	1;1;1	1;1;1	3	18	39.8	39.3	37.8	39.8	37	1	1	16	16	16	17	14	4.494	556.27	686.17	595.51	574.04	626.39	775.39	610.82	631.28	710.08	522.28	785.64	774.67	1000.4	919.93	997.4	891.43	968.51	892.13	1106.6	802.19	777.32	864.91	645.41	766.54	908.05	875.03	801.61	703.74	1201	847.08	508.62
sp|Q9Y232-2|CDYL1_HUMAN;sp|Q9Y232|CDYL1_HUMAN;sp|Q9Y232-3|CDYL1_HUMAN;sp|Q9Y232-4|CDYL1_HUMAN;tr|C9JQG7|C9JQG7_HUMAN	6;6;4;4;2	6;6;4;4;2	6;6;4;4;2	5	6	8.8	5.9	10.8	2.4	5.7	6	6	4	3	4	1	2	18.322	1152.1	1706.5	1299.7	1412.1	1310.9	1491.4	1281.3	1180	1545.6	1296.3	1333.1	1576.1	1703.3	1675.9	1826.6	1866.5	1473.8	1865.3	2143.1	1446.2	815.41	651.62	441.01	451.98	1234.2	1101.7	771.06	877.56	1027.1	812.42	707.71
sp|Q9NV66|TYW1_HUMAN;sp|Q9NV66-2|TYW1_HUMAN;sp|Q6NUM6|TYW1B_HUMAN;tr|B4DFY2|B4DFY2_HUMAN;tr|V9GZ43|V9GZ43_HUMAN	5;2;2;1;1	5;2;2;1;1	5;2;2;1;1	5	5	7.7	3.8	7.7	7	7.7	5	5	4	2	4	4	4	50.726	596.27	743.91	618.54	570.04	761.42	741	535.42	599.24	784.24	598.27	227.55	277.44	358.28	306.95	248.71	352.01	258.53	278.87	418.46	259.85	967.34	1114.7	911.16	926.34	997.04	917.73	868.12	800.02	1213.3	909.44	1459.7
sp|P42677|RS27_HUMAN;tr|Q5T4L4|Q5T4L4_HUMAN;tr|C9J1C5|C9J1C5_HUMAN	4;3;1	1;1;0	1;1;0	3	4	39.3	39.3	39.3	39.3	38.1	1	1	4	4	4	4	3	4.9878	2133.9	1729.4	1508.1	1336.3	1758.7	1575.7	1212.8	1091.9	1619.2	2434.5	1255	1296.3	1175.4	1323.6	1437.2	1338.7	1169.4	1182.9	1346.2	1217.5	198.77	341.53	107.22	265.62	351.76	217.14	116.56	188.57	317.96	204.79	466.46
sp|Q9UBI1|COMD3_HUMAN;tr|H0Y4E5|H0Y4E5_HUMAN;tr|R4GNF2|R4GNF2_HUMAN	7;2;1	1;1;1	1;1;1	3	7	37.9	44.1	44.1	44.1	26.2	1	1	6	7	7	7	4	3.3521	740.47	864.52	694.4	794.74	880.38	801.01	634.46	859.41	756.73	861.03	540.28	519.02	699.08	659.27	504.65	485.54	564.3	697.25	582.38	555.52	341.05	395.21	416	485.6	456	432.22	386.2	316.39	507.12	359.9	1757.5
tr|F5H0B0|F5H0B0_HUMAN;tr|H0YC42|H0YC42_HUMAN;tr|U3KQQ8|U3KQQ8_HUMAN	9;2;1	2;2;1	0;0;0	3	9	30.2	33.1	37.1	36.7	41	2	0	8	6	7	7	8	12.221	900.12	1641.8	1028.4	1087	1465.7	1788.4	1122.5	1133	1301.1	828.91	166.4	178	132.42	190.06	171.11	186.14	216.87	187.55	189.48	221.36	691.32	665.18	626.26	637.88	739.47	593.7	445.88	577.71	914.95	635.11	1850.1
sp|P98082-2|DAB2_HUMAN;sp|P98082-3|DAB2_HUMAN;sp|P98082|DAB2_HUMAN;tr|D6REB1|D6REB1_HUMAN;tr|D6RIA5|D6RIA5_HUMAN;tr|D6RFF7|D6RFF7_HUMAN	3;3;3;2;2;2	3;3;3;2;2;2	3;3;3;2;2;2	6	3	3.4	3.4	3.4	5.8	3.4	3	3	2	2	2	2	2	25.66	731.95	1648.8	998.77	1128.1	1182.1	1600.7	1107.9	1088.4	1360.3	886.16	848.46	1005.9	1092.3	1097.7	1113.3	1095.5	1140.5	1112.9	1296.6	875.02	333.06	350.01	227.63	368.71	359.98	333.34	270.86	356.17	416.26	207.27	871.08
tr|C9JEN3|C9JEN3_HUMAN;tr|C9IYT2|C9IYT2_HUMAN;tr|F8WDY4|F8WDY4_HUMAN;tr|C9IZ27|C9IZ27_HUMAN;tr|C9JW19|C9JW19_HUMAN;tr|C9JWV9|C9JWV9_HUMAN;tr|B4DUD2|B4DUD2_HUMAN;sp|Q969X1|LFG3_HUMAN;tr|C9JAP5|C9JAP5_HUMAN	2;2;2;2;2;2;2;2;1	2;2;2;2;2;2;2;2;1	2;2;2;2;2;2;2;2;1	9	2	14.2	14.2	14.2	14.2	14.2	2	2	2	1	2	1	1	30.219	359.94	681.44	590.83	462	628.16	611.76	570.83	550.49	692.89	312.17	1170.7	1633.6	1891	1861.4	2005.1	1946.4	1827.2	1931	2266.9	1091.3	329.88	489.69	556.37	385.73	518	585.6	382.87	468.01	559.52	423.88	1215.9
sp|Q14353|GAMT_HUMAN;sp|Q14353-2|GAMT_HUMAN	4;3	4;3	4;3	2	4	24.6	17.8	24.6	24.6	14.8	4	4	4	3	4	4	2	20.777	701.31	884.17	689.33	847.26	923.78	1060.2	733.18	801.39	834.06	929.71	67.164	119.59	160.04	88.942	92.087	104.1	78.645	108.88	122.23	94.886	1725	2078.2	2266.7	2088.5	1710.9	1710.8	2267.9	1696.1	2520.5	1760	888.36
sp|Q9UL40|ZN346_HUMAN;tr|D6RJ07|D6RJ07_HUMAN;tr|B7Z367|B7Z367_HUMAN;sp|Q9UL40-2|ZN346_HUMAN;tr|B7Z6B6|B7Z6B6_HUMAN;tr|B7Z6Q2|B7Z6Q2_HUMAN;tr|B7Z4J8|B7Z4J8_HUMAN	3;3;2;2;1;1;1	3;3;2;2;1;1;1	3;3;2;2;1;1;1	7	3	5.4	5.4	5.4	3.1	5.4	3	3	2	2	2	1	2	4.3558	364.61	540.54	468.49	504.81	477.79	502.56	461.04	356.41	560.96	330.39	1175.3	1576.3	1340.2	1277.6	1530	1439.2	1396.1	1345.1	1522.1	1161	1262.6	1398.8	1401.8	1264.6	1366.6	1244.2	1406.9	1227.7	1867	1236.5	295.24
sp|P63261|ACTG_HUMAN;tr|I3L3I0|I3L3I0_HUMAN;tr|I3L1U9|I3L1U9_HUMAN;tr|I3L4N8|I3L4N8_HUMAN;tr|I3L3R2|I3L3R2_HUMAN;tr|J3KT65|J3KT65_HUMAN	28;17;17;15;12;11	1;1;1;1;1;1	0;0;0;0;0;0	6	28	79.5	69.1	79.5	79.5	87.2	1	0	27	23	27	27	27	12.634	1045.2	2280.2	2215.4	1961.9	2704.3	2291.3	1986.3	1841.8	2642.6	1160.7	322.06	506.18	343.99	609.63	720.45	636.88	403.67	612.96	678.07	319.55	549.49	651.32	383.15	565.52	574.52	479.53	329.9	408.71	796.54	480.46	1167.2
sp|Q5RI15|COX20_HUMAN;sp|Q5RI15-2|COX20_HUMAN	3;3	3;3	3;3	2	3	22.9	22.9	22.9	22.9	22.9	3	3	3	3	3	3	3	21.191	1022.5	1090.1	670.52	857.55	1185.3	1059.1	769.64	797.44	1095.9	1034.1	1384.5	1605.1	1986.2	1867.5	1927.2	1717.2	1809.7	1937	2026.5	1389.5	460.55	533.1	443.71	475.76	590.57	438.84	393.16	496.1	594.49	444.82	656.12
sp|Q14554|PDIA5_HUMAN;tr|Q9BV43|Q9BV43_HUMAN;tr|C9JY10|C9JY10_HUMAN;tr|H7C4F9|H7C4F9_HUMAN	5;2;1;1	5;2;1;1	5;2;1;1	4	5	4.2	4.2	8.3	6.4	3.3	5	5	2	2	4	3	2	20.955	371	508.1	399.72	483.81	508.93	458.09	412.07	418.06	453.44	453.71	907.52	1081.8	1245.2	1081.3	1235.8	1069.4	1230.5	1251.1	1341.8	969.28	484.93	486.77	542.04	502.74	562.31	689.39	509.84	524.06	734.44	450.24	2650.9
sp|Q9BXR0|TGT_HUMAN;tr|K7EL95|K7EL95_HUMAN;tr|K7ESP6|K7ESP6_HUMAN;tr|K7EPI1|K7EPI1_HUMAN;tr|K7EJ21|K7EJ21_HUMAN;tr|B4DFM7|B4DFM7_HUMAN	6;3;2;1;1;1	6;3;2;1;1;1	6;3;2;1;1;1	6	6	6.5	4.2	7.7	5.2	12.7	6	6	3	2	3	2	4	13.876	838.15	888.94	723.9	653.44	964.26	1042.5	740.36	514.04	847.5	841.44	447.49	705.73	632.77	560.27	391.75	455.42	608.98	592.73	569.16	381.72	771.86	1135	874.24	1002.3	1235.8	1110.8	860.33	913.61	1345.8	799.09	665.53
sp|Q9UHJ6|SHPK_HUMAN	4	4	4	1	4	11.1	11.1	11.1	7.9	7.9	4	4	4	4	4	3	3	14.746	600.81	927.78	688.05	627.32	741.82	735.88	697.58	672.45	822.1	742.32	1069.9	1042.9	1227.1	1086.8	1158.8	1232	983.48	1011.7	1275.6	1190.5	963.45	1148.9	910.35	887.42	999.6	1162.8	1093.2	877.49	1215.9	1062.8	289.88
tr|E9PKV8|E9PKV8_HUMAN;sp|Q8N5M4|TTC9C_HUMAN;tr|H0YDR3|H0YDR3_HUMAN;tr|E7EST3|E7EST3_HUMAN;tr|Q8WYY7|Q8WYY7_HUMAN	4;4;2;2;2	4;4;2;2;2	4;4;2;2;2	5	4	23.6	23.6	23.6	23.6	22.9	4	4	3	3	3	3	3	11.985	953.51	1357.1	789.54	1140.1	1108.9	926.32	731.07	783.87	884.66	1171.7	1856.6	1898.8	2035.7	2066.2	2325.6	2412.2	2116.2	1987.6	2490	2150.8	311.21	386.74	363.79	362.73	340.34	386.43	353.1	384.49	533.05	337.57	152.46
sp|P31644|GBRA5_HUMAN;tr|G3V2Q9|G3V2Q9_HUMAN;tr|G3V2K2|G3V2K2_HUMAN;tr|G3V2G8|G3V2G8_HUMAN;tr|G3V408|G3V408_HUMAN;tr|G3V296|G3V296_HUMAN;tr|D6RBL7|D6RBL7_HUMAN;tr|D6RB77|D6RB77_HUMAN;tr|D6RBK9|D6RBK9_HUMAN;tr|G5E9Z6|G5E9Z6_HUMAN;sp|P47869|GBRA2_HUMAN;tr|B7Z1H8|B7Z1H8_HUMAN;sp|P14867|GBRA1_HUMAN;sp|P34903|GBRA3_HUMAN;tr|E9PBQ7|E9PBQ7_HUMAN	4;2;2;2;1;1;1;1;1;1;1;1;1;1;1	4;2;2;2;1;1;1;1;1;1;1;1;1;1;1	4;2;2;2;1;1;1;1;1;1;1;1;1;1;1	15	4	7.1	9.1	5.2	9.1	2.6	4	4	3	3	2	3	1	21.414	2443	2538.6	1770.8	2008.5	2181.7	2403.8	1892.1	1783.2	2634.8	2748	581.85	674.46	658.69	613.88	622.21	783.68	576.14	743.37	813.66	714.18	608.7	752.15	474.02	775.3	652.65	755.64	586.56	604.94	986.71	630.93	260.67
sp|A6NED2|RCCD1_HUMAN;tr|G3V2I3|G3V2I3_HUMAN	6;5	6;5	6;5	2	6	4.3	4.3	11.4	17.8	15.7	6	6	2	2	3	5	4	23.16	506.56	467.26	544.63	423.84	474.57	600.59	362.95	434.16	606.06	638.43	619.11	554.22	651.99	599.81	649.37	629.49	684.15	524.44	731.53	551.16	620.35	767.59	825.56	587.28	924.26	783.16	872.65	719.67	980.99	698.4	1266.3
sp|Q9BT17|MTG1_HUMAN;tr|U3KQ69|U3KQ69_HUMAN;tr|E9PI62|E9PI62_HUMAN;tr|E7EVK2|E7EVK2_HUMAN;sp|Q9BT17-2|MTG1_HUMAN	9;8;8;7;5	9;8;8;7;5	9;8;8;7;5	5	9	28.7	13.8	22.5	32	26	9	9	8	4	6	9	7	32.342	1149.3	1694.7	1106	1451.6	1439.4	1612.4	1217.2	1214.7	1576.8	1371.2	636.06	895.39	910.78	918.64	880.68	949.45	769.71	937.63	946.82	700.83	113.38	181.97	129.33	170.83	148.84	145.18	138.89	156.25	212.93	174.31	4117.8
sp|Q8N5G2|MACOI_HUMAN;sp|Q8N5G2-2|MACOI_HUMAN;sp|Q8N5G2-3|MACOI_HUMAN	5;2;2	5;2;2	5;2;2	3	5	5.6	7.2	7.2	7.2	5.6	5	5	3	4	4	4	3	17.328	240.67	454.65	339.17	343.1	442.87	360.57	360.8	281.93	360.96	219.48	1197.7	1480.2	1696.4	1499.3	1953.1	1843.6	1691.4	1575.1	2020.9	1272.1	615.08	1326.2	483.57	1196.2	1195.7	664.15	573.48	446.9	1521.9	502.92	1183.2
sp|A6NHX0|GATL2_HUMAN;sp|A6NNH0|GATL1_HUMAN	3;2	3;2	3;2	2	3	8.2	8.2	10.6	8.2	13.1	3	3	2	2	2	2	3	13.36	879.69	1275.5	913.86	935.31	952.31	1235.1	1018.3	903.82	1340.7	1025	878.26	987.79	945.58	981.86	1127.1	1101.1	879.57	998.82	1315.7	992.9	268.29	289.61	236.61	340.09	283.43	259.13	236.86	220.9	378.01	225.48	607.09
sp|Q9Y2U5|M3K2_HUMAN;tr|J3KRN4|J3KRN4_HUMAN;sp|Q99759|M3K3_HUMAN;tr|J3QRB6|J3QRB6_HUMAN;sp|Q99759-2|M3K3_HUMAN;tr|J3QS19|J3QS19_HUMAN	5;2;2;2;2;1	5;2;2;2;2;1	5;2;2;2;2;1	6	5	4.5	8.2	6.6	3.4	6.6	5	5	3	5	4	2	4	9.5189	638.61	624.94	527.01	546.85	670.04	557.94	592.66	565.85	612.95	691.42	925.43	997.63	1035.4	1088.5	1155.3	1154.1	953.77	1012.8	1199.8	995.8	390.7	411.9	330.53	412.5	446.11	421.42	294.33	388.78	581.28	365.03	1315.9
tr|H7C134|H7C134_HUMAN;sp|Q9C035-6|TRIM5_HUMAN;sp|Q9C035-5|TRIM5_HUMAN;sp|Q9C035-4|TRIM5_HUMAN;tr|F8W6N8|F8W6N8_HUMAN;sp|Q9C035-3|TRIM5_HUMAN;sp|Q9C035-2|TRIM5_HUMAN;tr|A6NLP3|A6NLP3_HUMAN;sp|Q9C035|TRIM5_HUMAN;tr|E7EQQ5|E7EQQ5_HUMAN	3;3;3;3;3;3;3;3;3;1	3;3;3;3;3;3;3;3;3;1	3;3;3;3;3;3;3;3;3;1	10	3	12.8	12.8	16.6	8.6	16.6	3	3	2	2	3	2	3	9.7463	336.3	514.96	365.3	345.07	511.75	482.87	424.13	512.62	516.51	485.72	105.07	156.54	214.56	172.33	156.82	124.07	155.34	133.82	130.88	125.4	1135.2	1261.3	1228.8	1237.8	1392.2	1348.3	1326.8	1236.5	1889.1	1326.3	2322.1
sp|Q96EP0-2|RNF31_HUMAN;sp|Q96EP0|RNF31_HUMAN;tr|H0YKX0|H0YKX0_HUMAN;sp|Q96EP0-3|RNF31_HUMAN;tr|H0YM83|H0YM83_HUMAN;tr|H0YNJ0|H0YNJ0_HUMAN;tr|H0YMG4|H0YMG4_HUMAN;tr|H0YKI4|H0YKI4_HUMAN;tr|H0YM13|H0YM13_HUMAN	5;5;4;4;2;1;1;1;1	5;5;4;4;2;1;1;1;1	5;5;4;4;2;1;1;1;1	9	5	7.5	6.7	8.1	2.6	6.5	5	5	3	3	4	1	3	10.626	409.37	410.65	449.48	413.99	451.56	447.44	381.13	373.97	400.39	438.19	1031.9	1452.6	1493.7	1446.2	1492.3	1406.1	1533.5	1406.5	1553.7	1063.5	351.79	453.37	345.21	401.83	438.03	465.21	328.58	341.62	534.29	352.08	809.73
sp|Q86X83|COMD2_HUMAN;tr|F8WC41|F8WC41_HUMAN;tr|F8WBW1|F8WBW1_HUMAN	4;3;3	4;3;3	4;3;3	3	4	17.1	17.1	22.1	18.6	18.6	4	4	3	3	4	3	3	12.251	1484.1	2065.7	1623.4	1844.1	1953.8	2238.7	1590.1	1720.7	1901.6	1503.1	105.56	110.07	159.24	148.45	110.07	144.66	98.039	94.289	135.89	111.61	673.89	826.73	615.73	561.32	776.66	762.6	640.7	565.51	1031	688.66	1329.4
sp|Q9BV79-2|MECR_HUMAN;sp|Q9BV79|MECR_HUMAN;tr|Q5SYU3|Q5SYU3_HUMAN;tr|H3BM30|H3BM30_HUMAN	3;3;2;2	3;3;2;2	3;3;2;2	4	3	7.4	7.4	7.4	7.1	7.4	3	3	2	2	2	2	2	6.529	351.52	930.92	357.75	547.15	518.25	524.72	570.07	369.26	583.52	370.69	817.93	1024.1	1163.8	1215	1047.6	1178.7	1077.7	1203.8	1272.1	913.21	729.66	971.58	856.32	1161.9	1191.1	1147.5	903.42	980.19	1433.6	1052.9	877.13
sp|O75528-2|TADA3_HUMAN;sp|O75528|TADA3_HUMAN	2;2	2;2	2;2	2	2	7.3	7.3	7.3	7.3	7.3	2	2	2	2	2	2	2	9.6814	593.81	770.81	764.28	667.94	736.18	765.24	687.12	655.07	842.91	802.34	703.51	794.09	878.66	867.02	1011.4	814.24	829.18	832.33	917.4	550.84	759.48	832.27	675.08	705.16	809.75	830.11	642.52	640.86	977.18	752.29	644.9
sp|O14684|PTGES_HUMAN	3	3	3	1	3	6.6	17.8	11.2	17.8	17.8	3	3	1	3	2	3	3	9.4985	1002.3	504.34	414.34	420.04	668.04	555.96	325.8	438.33	467.42	966.27	770.09	1284.8	1566.2	1386.2	1365.6	1348.9	1447.4	1340.1	1473.1	929.58	414.45	420.52	223.73	401.5	490.69	373.63	328.43	450.62	525.66	296.01	727.63
sp|P02686-2|MBP_HUMAN;tr|J3QQK6|J3QQK6_HUMAN;sp|P02686|MBP_HUMAN;tr|J3KS94|J3KS94_HUMAN;tr|J3QKN5|J3QKN5_HUMAN;tr|J3KT34|J3KT34_HUMAN;tr|F5H7N4|F5H7N4_HUMAN;tr|F8WEU6|F8WEU6_HUMAN;tr|E9PNZ1|E9PNZ1_HUMAN;tr|E9PMR5|E9PMR5_HUMAN;tr|H0YF02|H0YF02_HUMAN;tr|E9PKX9|E9PKX9_HUMAN;tr|H0YEA2|H0YEA2_HUMAN;tr|E9PJ72|E9PJ72_HUMAN;tr|J3QL64|J3QL64_HUMAN;sp|P02686-6|MBP_HUMAN;tr|J3QKL5|J3QKL5_HUMAN;sp|P02686-5|M…	3;3;3;2;1;1;1;1;1;1;1;1;1;1;1;1;1;1;1;1;1;1	3;3;3;2;1;1;1;1;1;1;1;1;1;1;1;1;1;1;1;1;1;1	3;3;3;2;1;1;1;1;1;1;1;1;1;1;1;1;1;1;1;1;1;1	22	3	12.2	5.1	10.7	17.8	12.2	3	3	2	1	2	3	2	15.988	369.48	692.65	570.84	604.18	537.18	788.77	476.16	510.43	617.37	429.1	634.94	792.78	740.77	765.92	870.02	814.04	736.63	841.67	773.83	787.5	345.76	326.44	332.86	386.54	410.83	335.65	284.92	357.68	506.43	351.6	1437.6
sp|Q9UHN1|DPOG2_HUMAN;tr|J3KRM2|J3KRM2_HUMAN	2;1	2;1	2;1	2	2	3.9	3.9	3.9	1.4	3.9	2	2	2	2	2	1	2	9.031	713.26	1104.6	792.14	861.64	891.33	920.9	729.67	678.38	922.08	892.2	699.72	829.18	785.79	806.74	963.79	858.38	927.86	918.22	936.54	715.25	1053.5	1232.1	1076.1	1217	1217.4	1073	1069.9	1085.5	1500.2	1054	343.44
sp|O60361|NDK8_HUMAN	11	1	1	1	11	66.4	66.4	66.4	66.4	66.4	1	1	11	10	10	9	11	3.7082	1186.5	1298.3	1233.8	1565.4	1380.7	1047.4	1209.2	1413.7	1723.9	919.37	915.58	977.06	1105.9	841.13	1317.4	921.3	847.45	947.53	1143.9	1205.9	604.08	893.2	698.5	673.08	669.4	720.76	595.02	642.51	810.89	689.31	746.25
sp|Q9BYB4|GNB1L_HUMAN;tr|C9JPQ6|C9JPQ6_HUMAN;sp|Q9BYB4-2|GNB1L_HUMAN	4;1;1	4;1;1	4;1;1	3	4	11.6	11	13.8	5.2	13.8	4	4	3	2	3	1	3	18.456	1276.5	1872.1	1688.7	1780.1	1881.4	2161.6	1671	1703.8	2088.7	1382	646.2	723.87	782.24	711.29	729.73	934.72	823.38	726.38	973.53	281.26	1112.8	1109.2	1005.4	1044.1	1132.7	1118.3	914.87	1198.5	1483	1115	322.44
sp|Q9H9F9|ARP5_HUMAN	7	7	7	1	7	10.2	8.1	11.4	13.3	10	7	7	4	4	5	6	4	45.846	476.68	809.66	597.66	718.52	751.1	969.87	692.05	680.31	844.89	444.33	992.4	1228	1312.9	1321.6	1541.2	1418.1	1253.3	1259.6	1405.1	1152.9	1343.7	1700	1142.1	1606.8	1486.3	1607.2	1265.8	1428.2	1951.4	1360.2	96.852
sp|Q8NEZ2-2|VP37A_HUMAN;sp|Q8NEZ2|VP37A_HUMAN;tr|H0YBN0|H0YBN0_HUMAN;sp|Q8NEZ2-3|VP37A_HUMAN;tr|E5RG91|E5RG91_HUMAN;tr|E5RJ10|E5RJ10_HUMAN;tr|E5RHB8|E5RHB8_HUMAN;tr|E5RJX6|E5RJX6_HUMAN	7;7;5;2;2;1;1;1	7;7;5;2;2;1;1;1	7;7;5;2;2;1;1;1	8	7	22.3	14	15.1	20.7	15.1	7	7	5	3	3	4	3	68.213	2073	3439.2	2955.2	3180.5	3112.6	3455.1	2894.1	2613.9	3401.8	2308	1079.2	1071.9	1313.2	1304	1504.7	1118.9	1104.8	1064.9	1513.7	1339.7	481.86	502.22	592.68	448.69	529.48	623.93	454.53	425.26	793.04	411.6	1076.6
sp|P26572|MGAT1_HUMAN;tr|D6RA48|D6RA48_HUMAN;tr|D6RBS3|D6RBS3_HUMAN;tr|D6RAK2|D6RAK2_HUMAN;tr|D6R9U2|D6R9U2_HUMAN;tr|D6RD15|D6RD15_HUMAN;tr|D6RB69|D6RB69_HUMAN;tr|D6RHZ8|D6RHZ8_HUMAN;tr|D6RF69|D6RF69_HUMAN	4;1;1;1;1;1;1;1;1	4;1;1;1;1;1;1;1;1	4;1;1;1;1;1;1;1;1	9	4	8.5	10.1	8.5	10.1	3.1	4	4	3	4	3	4	1	11.223	1234.5	1411.4	1114.9	1101.6	1325.2	1355.7	1285.5	1167.5	1485.1	1287.1	1482.3	1810.3	1741.6	1791	1835.2	1767.6	1919.1	1776.2	1906.7	1636.3	251.79	239.41	207.61	266.31	272.02	233.64	213.35	196.16	423.24	264.11	2043.3
sp|P01116-2|RASK_HUMAN;sp|P01116|RASK_HUMAN	6;5	2;1	2;1	2	6	39.4	39.4	39.4	39.4	39.4	2	2	6	6	6	6	6	6.0274	1236.7	1726.2	1426.8	1504.6	1759.5	1973.3	1187.7	1416.5	1792.4	1172	421.02	318.47	393.97	422.54	475.09	550.56	500.09	497.69	453.19	431.36	761.88	870.91	831.72	798.52	881.26	811.53	779.07	750.46	1125.2	799.4	676.28
tr|E9PN66|E9PN66_HUMAN;tr|E9PKN9|E9PKN9_HUMAN;tr|E9PS55|E9PS55_HUMAN;tr|E9PMW4|E9PMW4_HUMAN;tr|E9PQ46|E9PQ46_HUMAN;tr|E9PIN5|E9PIN5_HUMAN;tr|E9PIK4|E9PIK4_HUMAN;tr|U3KQ32|U3KQ32_HUMAN;tr|E9PKZ4|E9PKZ4_HUMAN;sp|O14683|P5I11_HUMAN;tr|E9PPM1|E9PPM1_HUMAN;tr|E9PNB3|E9PNB3_HUMAN;tr|E9PMY0|E9PMY0_HUMAN	2;2;2;2;2;2;2;2;2;2;2;1;1	2;2;2;2;2;2;2;2;2;2;2;1;1	2;2;2;2;2;2;2;2;2;2;2;1;1	13	2	40.3	40.3	40.3	40.3	40.3	2	2	2	2	2	2	2	38.853	1067.9	2046.1	1361.7	1582.8	1788.6	1784.1	1509.2	1371.8	1729.2	1154	1369.8	1420.3	1920.4	1576.9	1659.8	1515.3	1783.2	1524.4	1702.3	1727.3	747.53	769.28	956.89	902.02	913.75	782.27	940.64	765.62	1162	669.67	101.85
sp|Q9UBX3|DIC_HUMAN;sp|Q9UBX3-2|DIC_HUMAN;tr|I3L3N9|I3L3N9_HUMAN	11;11;1	2;2;1	2;2;1	3	11	44.6	34.1	39	38	44.6	2	2	11	9	9	9	11	91.566	770.01	821.33	775.78	748.39	749.77	819.31	637.68	500.76	875.51	798.99	325.75	329.57	449.44	356.32	356.88	424.36	338.1	295.56	493.69	374.02	1283.2	1237.7	1341.7	1385.8	1250.2	1347.8	1297.2	1021.3	1493.9	1113.6	686.2
tr|B1AHQ6|B1AHQ6_HUMAN;sp|Q9NSP4|CENPM_HUMAN;sp|Q9NSP4-3|CENPM_HUMAN	3;3;1	3;3;1	1;1;1	3	3	7.5	7.5	14.4	19.9	14.4	3	1	1	1	2	3	2	12.057	713.04	573.64	415.55	465.64	473.86	534.42	423.24	512.94	554.72	596.13	680.82	891.42	873.59	649.52	1011.2	818.76	905.33	705.03	1057.7	954.55	409.94	552.09	457.38	440.06	550	565.09	374.46	437.76	685.28	587.65	2182.8
sp|O15127|SCAM2_HUMAN;tr|H3BV04|H3BV04_HUMAN;tr|H3BN93|H3BN93_HUMAN;tr|H3BUB6|H3BUB6_HUMAN;tr|H3BPL9|H3BPL9_HUMAN	5;3;3;3;3	5;3;3;3;3	5;3;3;3;3	5	5	10.3	14.3	16.7	12.8	14.3	5	5	3	4	5	4	4	15.645	249.81	307.26	233.19	315.53	477.02	328.64	376.92	369.87	456.43	297.89	1402.5	1826.6	1720.4	1747.8	1830.6	1799.8	1426.3	1821.6	2106.5	1567.4	1117.7	1544.5	1518.4	1362.9	1424.1	1448.6	1436.4	1421.5	1865.4	1423.2	2313.8
sp|Q9NWT6|HIF1N_HUMAN;tr|E9PL41|E9PL41_HUMAN	5;3	5;3	5;3	2	5	7.7	11.7	12.3	13.5	12.3	5	5	3	4	4	4	4	29.414	286.51	442.23	359.71	293.55	454.38	393.94	392.36	314.9	420.53	322.87	823.22	1062.1	1068.9	1205.5	1264.4	1205	915.19	1204.3	1378.5	959.19	943.46	1188.5	932.21	998.2	1080.1	1186.7	851.46	950.9	1389.4	965.18	1285.6
sp|Q9P260-2|K1468_HUMAN;sp|Q9P260|K1468_HUMAN	4;3	4;3	4;3	2	4	0.8	1.6	0.8	2.1	2.6	4	4	1	2	1	2	3	18.708	406.65	616.44	508.42	580.84	576.31	647.38	549.9	491.24	593.93	536.5	866.86	1035.9	1181.3	975.87	1113.8	1019.2	1228.7	1121.6	1162.5	914.13	1133.3	1236.2	1307.9	1328.8	1311.6	1150	1251.8	1160.3	1633.7	1220.6	908.37
tr|Q5TBH9|Q5TBH9_HUMAN;sp|Q8NDD1-2|CA131_HUMAN;sp|Q8NDD1|CA131_HUMAN;sp|Q8NDD1-3|CA131_HUMAN;sp|Q8NDD1-4|CA131_HUMAN;tr|Q5TBI2|Q5TBI2_HUMAN	4;4;4;3;2;2	4;4;4;3;2;2	4;4;4;3;2;2	6	4	4.8	15.7	12.9	8.4	9.2	4	4	1	4	3	2	2	13.622	547.35	725.31	718.66	474.24	777	581.85	763.32	533.51	805.02	673.29	1963.6	2059.7	1963.9	2038.5	2690.7	2251.7	1939.2	2139.7	2584	2131.7	1502.4	1844	1167.4	1369.2	1788.5	1635.2	1456.2	1491.9	2014.9	1632	520.77
tr|D3DUE4|D3DUE4_HUMAN;sp|Q6ZW76-2|ANKS3_HUMAN;sp|Q6ZW76|ANKS3_HUMAN;tr|K7EPL7|K7EPL7_HUMAN;tr|K7ERF3|K7ERF3_HUMAN;tr|Q6ZWA7|Q6ZWA7_HUMAN;tr|K7ELU8|K7ELU8_HUMAN;tr|K7EJY2|K7EJY2_HUMAN	5;5;5;3;2;2;2;1	5;5;5;3;2;2;2;1	5;5;5;3;2;2;2;1	8	5	2.5	4.7	6.5	7.8	4.4	5	5	1	2	3	4	2	13.343	983.92	1210	973.64	1007	867.85	1246	924.69	860.18	1202.2	926.11	640.79	647	675.17	547.76	972.24	704.83	605.14	679.07	894.34	880.49	489.11	745.75	690.4	615.84	813.35	807.89	709.85	677.37	951.74	619.7	784.77
sp|Q9NUB1-2|ACS2L_HUMAN;sp|Q9NUB1|ACS2L_HUMAN;sp|Q9NUB1-3|ACS2L_HUMAN;sp|Q9NUB1-4|ACS2L_HUMAN;tr|Q6ZV30|Q6ZV30_HUMAN;tr|Q5TF43|Q5TF43_HUMAN	4;4;3;3;3;1	4;4;3;3;3;1	4;4;3;3;3;1	6	4	4.2	3.3	4.4	3.2	4.2	4	4	3	3	3	2	3	7.2459	2370.2	2311.6	1633.1	1620.7	2042.6	2417.9	1506	1723.3	2469.6	2665.3	1223.8	1418.3	1614.6	1503.8	1634.3	1386.9	1599.1	1647.9	1740.1	1285.9	1469	2042.2	1350.5	1466.7	1756.6	1545.2	1561.6	1413.2	2169.3	1475.3	342.36
tr|D3DWF9|D3DWF9_HUMAN;sp|Q96QU8|XPO6_HUMAN;tr|I3L2K0|I3L2K0_HUMAN;tr|H3BPG8|H3BPG8_HUMAN	4;4;2;1	4;4;2;1	4;4;2;1	4	4	1.6	1.6	1.8	3	0.9	4	4	2	2	2	3	1	9.2187	801.51	1117.4	878.66	913	1183.3	1004	762.93	969.2	1013.2	901.79	554.22	771.2	821.35	708.19	998.6	748.91	745.37	937.75	895.28	725.42	503.68	604.61	333.25	455.33	547.14	547.64	493.06	568.17	747.03	457.97	1495.1
sp|Q6P1X5|TAF2_HUMAN;tr|H0YC37|H0YC37_HUMAN;tr|H0YEX2|H0YEX2_HUMAN;tr|H0YB55|H0YB55_HUMAN	7;3;2;1	7;3;2;1	7;3;2;1	4	7	2	3.5	3.8	1.2	4.8	7	7	2	4	4	1	5	21.435	1202.1	1491.1	1283.9	1178.2	1421.8	1340.4	1243	1032	1615.9	1244.9	1280.1	1617	1700.2	1938.9	1923.1	1866.5	1691.1	1799.6	2139.9	1428.7	1566.8	1761	1426.8	1441.8	1907.3	1781.9	1397.6	1468.4	2306.1	1660	157.85
sp|Q7Z7A3|CTU1_HUMAN	3	3	3	1	3	12.4	12.4	9.5	8.9	8.9	3	3	3	3	2	2	2	18.974	1292.8	1283.3	1275.7	1057.5	1190.6	1155.7	1085.9	1076.3	1300.7	1421	530.7	740.23	986.97	900.82	843.3	1036.4	831.97	810.08	820.63	710.36	346	360.23	276.38	384.2	284.28	347.36	368.96	298.86	526.41	410.91	566.2
sp|Q96JQ2|CLMN_HUMAN;tr|G3V3D8|G3V3D8_HUMAN	6;1	6;1	6;1	2	6	3.2	2.9	4	3.9	3.9	6	6	3	3	4	4	4	15.21	782.09	1337.6	1206.8	1118.2	1270	1369.1	1100.2	1000	1424.1	758.03	321.89	454.37	511.54	419.72	462.91	416.5	488.9	476.72	487.3	319.74	610.72	706.11	610.22	674	628.8	643.34	624.47	529.69	755.47	554.07	3185.9
sp|O15392|BIRC5_HUMAN;sp|O15392-5|BIRC5_HUMAN;sp|O15392-4|BIRC5_HUMAN;sp|O15392-2|BIRC5_HUMAN	3;2;2;1	3;2;2;1	3;2;2;1	4	3	16.9	12	16.9	16.9	16.9	3	3	2	2	3	3	3	8.403	1482.5	1091.5	800.44	855.7	1151.9	1099.2	1002.7	814.85	1179.7	1731.6	266.36	410.95	321.75	312.57	387.15	346.42	344.74	304.95	526.7	421.89	1647.4	1937.7	1536.2	1191.8	1617.5	1871.6	1236.6	1395.9	2358.1	1629.3	1707.7
sp|Q9UK45|LSM7_HUMAN	2	1	1	1	2	14.6	14.6	14.6	7.8	14.6	1	1	2	2	2	1	2	1.9936	422.75	396.6	437.06	363.84	400.61	442.93	300.13	301.9	321.79	469.57	1235.9	1561.5	2050.8	1827.2	1588	1565.2	1819.8	1949.8	1781.7	1413.5	832.09	864	642	672.69	861.81	721.19	649.12	780.56	1032.6	643.73	1358.8
sp|Q8TCA0-3|LRC20_HUMAN;sp|Q8TCA0|LRC20_HUMAN;sp|Q8TCA0-2|LRC20_HUMAN	3;3;1	3;3;1	3;3;1	3	3	7.8	14.1	28.1	28.1	28.1	3	3	1	2	3	3	3	11.549	911.04	723.38	425.14	503.4	708.37	786.39	490.13	541.9	707.28	972.47	515.53	713.73	837.71	742.82	844.07	623.6	669.54	768.73	852.43	587.86	732.74	666.56	714.87	696.96	634.23	796.27	613.53	544.98	1151.3	786.4	1482.3
sp|Q86Y37|CACL1_HUMAN;sp|Q86Y37-4|CACL1_HUMAN;sp|Q86Y37-2|CACL1_HUMAN	4;3;2	4;3;2	4;3;2	3	4	10.3	7.6	15.2	7.3	7.6	4	4	3	2	4	2	2	27.604	1610.3	2048.7	1799.7	1836.1	1921.6	1903.1	1433	1678	2109.4	1570.7	845.32	1329.2	1387.4	1421.1	974.22	1120.5	1370.2	1475.4	1149.8	956.85	1242.9	1451.7	1053.6	1143.6	1539.2	1356.4	1088.6	1136.3	1773.8	1199	235.2
sp|Q8N1N4-2|K2C78_HUMAN;sp|Q8N1N4|K2C78_HUMAN;CON__Q8N1N4-2;CON__Q7RTT2;sp|Q7RTS7|K2C74_HUMAN;CON__Q7RTS7;tr|F8W1S1|F8W1S1_HUMAN	5;5;5;5;2;2;2	2;2;2;2;0;0;0	2;2;2;2;0;0;0	7	5	8	3.7	8	5.4	8	2	2	4	2	4	3	4	2.1955	656.17	868.5	657.76	679.8	756.59	860.68	691.88	577.24	845.84	823.71	528.48	747.17	936.65	843.23	939.94	734.68	895.6	824.65	975.53	685.5	803.24	1009.9	908.41	848.66	1051.4	930.42	854	848.1	1267	787.13	843.26
sp|Q13813-3|SPTN1_HUMAN	168	1	1	1	168	66.1	61.3	65.3	66.9	66.2	1	1	157	135	150	154	146	8.9983	639.62	908.74	768.08	681.06	792.89	806.15	644.56	722.62	867.22	717.03	717.5	789.1	1108.5	913.2	984.32	858	1046.7	958.03	1116.3	784.34	949.83	1034.1	1082	761.7	1007.5	940.99	890.72	787.84	1176.2	792.47	752.96
sp|Q9BW85|CCD94_HUMAN;tr|M0R2S3|M0R2S3_HUMAN	10;6	9;5	9;5	2	10	16.4	10.2	20.7	24.1	12.4	9	9	5	4	6	6	4	41.431	244.03	183.1	166.52	227.75	164.59	197.96	191.2	200.75	191.54	206.84	3023	3320.1	3592.3	3187.9	3811.3	3136.8	3210.8	3656.9	4046.8	3662.3	567.82	741.79	730.24	609.48	681.94	685.07	645.65	641.66	860.91	573.03	1549.8
sp|Q9Y2L9-2|LRCH1_HUMAN;sp|Q9Y2L9|LRCH1_HUMAN;sp|Q9Y2L9-3|LRCH1_HUMAN	5;4;4	5;4;4	5;4;4	3	5	6.8	5.5	5.7	7	6.8	5	5	4	3	3	4	4	10.426	2285.9	2286.6	2201.4	2297.3	2249.3	2200.3	2042.3	1955.1	2451	2280.2	474.33	221.35	391.03	240.92	494.45	208.21	244.01	392.02	397.49	569.22	398.38	541.95	559.6	487.67	466.94	506.44	435.76	523.96	690.39	396.3	523.95
sp|Q9BXB4|OSB11_HUMAN	8	7	7	1	8	7.4	12.3	9.9	13.8	10	7	7	4	7	5	8	5	54.897	1304.6	1710.8	1531.5	1392.9	1439.9	1565.8	1385.6	1128.4	1588.4	1412.4	836.26	1117.9	1190.2	998.34	1046.3	1067	961.45	1182	1210.5	1015.9	407.66	403.7	396.15	298.36	408.8	489.5	360.07	352.6	510.45	367.8	1004.8
sp|Q96J84|KIRR1_HUMAN;sp|Q96J84-2|KIRR1_HUMAN;tr|B4DN67|B4DN67_HUMAN;sp|Q96J84-3|KIRR1_HUMAN;tr|Q5W0G0|Q5W0G0_HUMAN;tr|Q5W0F9|Q5W0F9_HUMAN	9;9;8;6;5;5	9;9;8;6;5;5	9;9;8;6;5;5	6	9	15.2	7.1	13.7	7.9	11	9	9	9	4	8	5	6	27.812	1385	2246.9	1739.8	1682.5	2034	1972	1771.4	1576.8	2115.6	1591.3	508.96	744.78	869.97	754.58	782.2	610.62	832.2	895.42	823.67	509.34	637.65	755.51	580.29	647.95	713.22	673.65	618.99	542.12	841.49	587.63	2423.6
sp|P50583|AP4A_HUMAN	5	5	5	1	5	15	15.6	29.9	14.3	31.3	5	5	2	2	4	2	3	13.68	795.05	1119.1	832.59	867.73	1094.7	983.65	743.99	911.12	984.85	756.87	120.64	105.26	85.947	104.35	142.57	133.67	91.818	90.629	134.6	138.09	2134.6	2050.9	2081.4	2230.5	2194.6	1991.2	2176.2	1851.9	2724.7	2119.7	1165.4
sp|Q9C0B7|TNG6_HUMAN	9	9	9	1	9	4.5	5.5	3.6	6	4.2	9	9	4	5	3	5	4	28.618	1754	1615.7	1349.6	1279.2	1563.7	1496.2	1097.2	1359.6	1637.8	1854.1	2109.1	2694.3	3090	2622.8	3064.9	2835.7	2635	2702.5	3106.1	2457.9	346.02	441.09	340.12	461.69	360.63	451.55	346.36	273.33	641.58	359.13	405.28
tr|F5H6C7|F5H6C7_HUMAN;sp|Q96I51|WBS16_HUMAN;tr|F5GX55|F5GX55_HUMAN;tr|C9JWG9|C9JWG9_HUMAN	6;6;5;3	6;6;5;3	6;6;5;3	4	6	15.9	12.6	20.5	14.5	20.5	6	6	4	4	6	4	6	47.592	508.59	566.23	445.66	574.54	713.67	617.77	606.87	595.64	763.38	551.14	604.31	822.58	928.07	874.9	956.69	815.7	857.01	1193.1	943.11	811.13	1470.6	1491.4	1592.9	1671.1	1573.3	1688.3	1489.6	1345.2	2326.1	1687.6	194.33
sp|Q9NQE9|HINT3_HUMAN	4	4	4	1	4	29.1	18.7	29.1	29.1	29.1	4	4	4	3	4	4	4	18.305	227.82	278.05	201.86	161.51	279.92	253.95	151.88	169.95	267.56	285.9	1048.2	1211.7	1177.8	1137.6	1298.8	1316.9	991.71	1140.6	1400.6	1056	1058.1	1224.8	909.22	1133.6	1306.9	1283.3	1068.2	1098	1630.5	1268.5	674.59
tr|B1AKV4|B1AKV4_HUMAN;sp|Q9NVA1-4|UQCC1_HUMAN;sp|Q9NVA1-2|UQCC1_HUMAN;sp|Q9NVA1|UQCC1_HUMAN;tr|B7Z1C6|B7Z1C6_HUMAN;tr|B7Z7J8|B7Z7J8_HUMAN;sp|Q9NVA1-3|UQCC1_HUMAN;tr|H7BYA2|H7BYA2_HUMAN;tr|B7Z314|B7Z314_HUMAN;sp|Q9NVA1-5|UQCC1_HUMAN;tr|F8WCR2|F8WCR2_HUMAN;tr|H7BZM2|H7BZM2_HUMAN;tr|F5H4C5|F5H4C5_HUMAN;tr|B1AKV2|B1AKV2_HUMAN;tr|B1AKV6|B1AKV6_HUMAN;tr|B1AKV3|B1AKV3_HUMAN	3;3;3;3;2;2;2;2;2;2;1;1;1;1;1;1	3;3;3;3;2;2;2;2;2;2;1;1;1;1;1;1	3;3;3;3;2;2;2;2;2;2;1;1;1;1;1;1	16	3	12.3	5	9.1	9.1	9.1	3	3	3	1	2	2	2	7.9264	117.78	623.98	424.2	477.05	487.94	540.34	440.05	445.5	540.84	211.13	397.41	451.48	505.03	500.64	504.73	554.13	492.84	515.75	467.89	347.21	1703.5	1726.7	1543.4	1751.7	1656.7	1796.5	1656.3	1678.8	2151.4	1830.6	1356.7
sp|Q9NQH7-2|XPP3_HUMAN;sp|Q9NQH7-4|XPP3_HUMAN;sp|Q9NQH7|XPP3_HUMAN;sp|Q9NQH7-3|XPP3_HUMAN;sp|Q9NQH7-5|XPP3_HUMAN	4;4;4;1;1	4;4;4;1;1	4;4;4;1;1	5	4	10.3	10.3	10.3	11.9	10.3	4	4	3	3	3	4	3	10.83	683.55	991.87	999.31	833.88	1108.6	1030.4	895.33	726.51	1089.6	795.09	1032	773.62	1111.3	999.56	792.59	930.67	1022	983.04	1083.6	1137.4	657.15	733.9	622.15	749.28	706.92	859.71	633.03	653.83	972.49	654.02	1861.1
sp|Q06587-2|RING1_HUMAN;sp|Q06587|RING1_HUMAN	5;5	3;3	3;3	2	5	23.9	11.4	19.6	11.4	7.2	3	3	5	3	4	3	2	10.668	658.74	1044.8	987.15	611.66	1024.4	921.72	666.22	545.08	764.31	542.28	672.81	1138.8	1238.4	1134.7	806.09	1001.6	1130.5	1183.8	1014.8	898.53	738.55	930.29	821.21	827.68	761.47	873.5	756.61	753.5	1076.4	780.99	964.89
sp|Q9UHR6|ZNHI2_HUMAN;tr|E9PQB8|E9PQB8_HUMAN	6;2	6;2	6;2	2	6	13.6	13.4	17.4	17.4	7.9	6	6	5	4	5	5	3	22.721	1648.9	1874.6	1390.5	1418	1701.8	1999.9	1067.2	1225	1780.3	1673.1	761.91	829.79	921.1	874.43	786.54	814.58	717.9	885.51	1000.3	830.11	456.47	562.11	420.56	520.64	588.51	594.39	436.26	492.96	752.75	478.09	1495.7
sp|Q9H1Z4|WDR13_HUMAN	4	4	4	1	4	10.9	8.9	10.9	6.6	10.9	4	4	4	3	4	2	4	27.473	2192.1	2903.7	2216	2221.7	2853.1	2691.7	2095.7	2038.4	2696.6	2628.6	449.9	608.15	602.8	584.15	686.94	573.58	572.34	532.67	776.53	588.51	554.15	526.6	479.98	573.67	488.17	687.23	541.29	494.15	774.33	590.19	383.7
sp|Q86YV5|SG223_HUMAN	8	8	8	1	8	2.1	2.9	6.3	6.9	2.1	8	8	2	3	6	6	2	38.739	925.19	1054	728.47	799.13	926.7	1058.3	753.16	740.15	1001.7	895.47	117.83	161.98	128.78	144.34	157.21	181.12	182.25	208.21	142.79	199.62	2494	2646.1	2193.8	2212.4	2612.3	2437.6	2003.4	2269.1	3260.4	2383.5	1531.6
tr|E5RGS9|E5RGS9_HUMAN;sp|Q9NRG0|CHRC1_HUMAN	2;2	2;2	2;2	2	2	46.4	46.4	46.4	46.4	46.4	2	2	2	2	2	2	2	10.891	680.55	765.35	765.06	636	808.11	913.64	510.63	517.61	662.56	673.21	1620.7	1689.3	1713.2	1553.5	2164	1962.4	1648.2	1693.2	2243.5	1760.9	320.73	466.7	352.76	293.74	387.63	407.81	309.58	309.29	450.03	344.98	1799.8
sp|O95834|EMAL2_HUMAN;tr|K7EIK7|K7EIK7_HUMAN;sp|O95834-2|EMAL2_HUMAN;sp|O95834-3|EMAL2_HUMAN;tr|C9JRL6|C9JRL6_HUMAN;tr|K7EII6|K7EII6_HUMAN;tr|K7EKG3|K7EKG3_HUMAN;tr|K7ELI8|K7ELI8_HUMAN;tr|K7ELB2|K7ELB2_HUMAN	9;9;9;9;6;5;4;2;1	8;8;8;8;5;5;4;2;1	8;8;8;8;5;5;4;2;1	9	9	7.7	6.8	12	7.4	7.6	8	8	3	4	5	4	3	37.485	498.13	1025.4	1004.3	864.63	992.66	1010.2	722.5	792.4	1132.9	608.86	1287.2	1347.4	2219	1769.8	1384.1	1451	1969.1	1800.2	1560.6	1503.5	698.51	908.86	1283.8	968.71	856.96	913.44	1174.1	716.43	1144.4	912.62	691.61
sp|Q6ZNJ1-2|NBEL2_HUMAN;sp|Q6ZNJ1-3|NBEL2_HUMAN;sp|Q6ZNJ1|NBEL2_HUMAN;tr|H0Y764|H0Y764_HUMAN;tr|H7C3Y7|H7C3Y7_HUMAN;tr|H7C408|H7C408_HUMAN	7;7;7;4;3;2	7;7;7;4;3;2	7;7;7;4;3;2	6	7	1.6	1.5	1.9	1.6	0.9	7	7	4	4	5	4	3	10.284	1559.3	2000.4	1784.7	1824.7	2114.2	1973.1	1691.7	1671.4	2316.9	1673.1	72.16	102.25	142.58	131.41	93.811	78.518	148.41	142.14	116.71	89.825	1928.9	2669.7	2382	2094	2620.2	2715.2	2304.6	2129.1	2956.6	2067.1	587.84
sp|Q9H8G2|CAAP1_HUMAN;sp|Q9H8G2-2|CAAP1_HUMAN	4;3	4;3	4;3	2	4	5.3	4.4	6.6	8.9	4.4	4	4	3	2	2	3	2	10.144	1247.2	1760.2	1413.2	1285	1546.6	1577.7	1174	1305.8	1571.7	1255.2	581.52	921.24	1022	932.5	1000.8	873.13	995.61	997.05	1077.2	745.25	454.69	540.2	470.97	438.83	586.66	489.9	369.03	329.95	617.38	399.13	1545.2
sp|Q9BX70|BTBD2_HUMAN;tr|K7ENV9|K7ENV9_HUMAN;tr|K7EMW9|K7EMW9_HUMAN;sp|Q9BX70-2|BTBD2_HUMAN	5;3;2;2	5;3;2;2	3;1;2;0	4	5	6.1	4.8	5.9	5.7	1.7	5	3	3	2	3	2	1	15.133	2158.3	3361.1	2585.5	2363.9	2953.6	3084.3	2389.9	2504.1	3078.4	2310.4	845.14	776.84	737.63	776.08	1130.5	667.52	705.74	953.42	1105.6	1050.8	597.1	907	526.93	564.96	788.34	849.7	569.51	719.37	834.38	655.95	401.76
sp|O95870-2|ABHGA_HUMAN;sp|O95870|ABHGA_HUMAN;tr|B0UXB6|B0UXB6_HUMAN;tr|B3KNX9|B3KNX9_HUMAN	4;4;4;2	4;4;4;2	4;4;4;2	4	4	3.2	5.7	3.2	1.3	1.7	4	4	2	3	2	1	1	4.0693	604.6	728.21	639.15	657.26	825.4	679.28	596.56	497.08	772.36	644.31	513.27	623.28	685.71	642.73	641.61	554.36	579.12	694.15	754.3	601.51	877.16	929.06	736.45	720.88	923.97	907.92	843.73	779.44	1066.6	786.83	1376.1
tr|J3KS32|J3KS32_HUMAN;tr|F8VXG3|F8VXG3_HUMAN;tr|F8VYL4|F8VYL4_HUMAN;tr|F8VW34|F8VW34_HUMAN;tr|F8W1J9|F8W1J9_HUMAN;tr|F8VX54|F8VX54_HUMAN;tr|F8VZH2|F8VZH2_HUMAN;tr|F8VWK5|F8VWK5_HUMAN;tr|F8VUY0|F8VUY0_HUMAN;tr|F8VVS9|F8VVS9_HUMAN;sp|Q15583-4|TGIF1_HUMAN;sp|Q15583-2|TGIF1_HUMAN;sp|Q15583-3|TGIF1_HUMAN;sp|Q15583|TGIF1_HUMAN;tr|U3KQB5|U3KQB5_HUMAN;tr|U3KQS0|U3KQS0_HUMAN;sp|Q9GZN2-2|TGIF2_HUMAN;tr|H0…	2;2;2;2;2;2;2;2;2;2;2;2;2;2;1;1;1;1;1	2;2;2;2;2;2;2;2;2;2;2;2;2;2;1;1;1;1;1	2;2;2;2;2;2;2;2;2;2;2;2;2;2;1;1;1;1;1	19	2	20.2	20.2	20.2	20.2	20.2	2	2	2	2	2	2	2	9.085	1172.5	1531.1	1240.1	1448.7	1479	1479.5	1165.2	1059.9	1304.7	1219.7	209.98	428.33	439.06	327.67	272.13	369.53	360.02	475.27	279.04	358.06	1018.3	1064.3	641.5	846.55	986.34	958.99	513.13	673.83	1255.6	846.36	817.47
tr|B3KQZ9|B3KQZ9_HUMAN;sp|Q15628|TRADD_HUMAN	5;5	5;5	5;5	2	5	23	25.8	25.8	23	19	5	5	4	5	5	4	3	20.087	1661.5	2273.5	1519.2	2083.2	2019.6	2152.7	1606.7	1697.4	2427.2	1874.6	1500.9	1739.9	1853.2	1687.7	1761.5	1697.4	1726.9	1675.6	2126.6	1773.1	589.46	597.91	470.3	573.54	607.35	512.76	632	542.18	801.95	474.53	1181.6
sp|Q13015|AF1Q_HUMAN	3	3	3	1	3	31.1	32.2	31.1	32.2	31.1	3	3	2	2	2	2	2	42.146	2451	2341.6	2164.3	2052.1	2410.9	1921.8	2065.1	1705.2	2428.5	2615.6	474.67	555.93	619.04	584.23	624.54	552.2	696.41	513.52	703.22	449.06	160.92	174.96	83.632	109.17	162.25	152.95	164.66	173.97	306.17	192.77	2595.3
sp|Q9NSK0|KLC4_HUMAN;sp|Q9NSK0-3|KLC4_HUMAN;tr|B4DME9|B4DME9_HUMAN;tr|C9J8T5|C9J8T5_HUMAN;sp|Q9NSK0-4|KLC4_HUMAN;tr|C9JZE5|C9JZE5_HUMAN;tr|H7C4M1|H7C4M1_HUMAN;tr|K7EL76|K7EL76_HUMAN;sp|Q6P597-2|KLC3_HUMAN;sp|Q6P597|KLC3_HUMAN;sp|Q6P597-3|KLC3_HUMAN;tr|C9JXT5|C9JXT5_HUMAN;tr|C9JQU1|C9JQU1_HUMAN;tr|C9K0D5|C9K0D5_HUMAN;sp|Q9NSK0-2|KLC4_HUMAN	13;13;11;6;6;5;3;2;2;2;2;1;1;1;1	8;8;8;3;3;2;1;1;1;1;1;1;1;1;1	8;8;8;3;3;2;1;1;1;1;1;1;1;1;1	15	13	18.4	20.5	22.3	17.1	16.2	8	8	10	10	11	9	9	22.306	498.73	1337	1034	1087.5	1045.4	1299.7	887.37	1059.3	1094	479.58	1182.2	1915.5	1893.9	2171.2	1760.1	2068.3	2349.4	1611.2	1736.9	1263.3	282.96	376.1	333.81	304.43	374.37	380.72	430.29	287.71	326.06	321.69	1683.2
tr|H0YGS7|H0YGS7_HUMAN;sp|Q6PJ69|TRI65_HUMAN;tr|H0YG27|H0YG27_HUMAN	3;3;1	3;3;1	3;3;1	3	3	7.8	7.8	7.8	7.8	4.1	3	3	2	3	3	2	1	10.585	702.91	928.03	826.44	826.89	875.18	927.26	785.12	666.66	970.17	887.41	1049.2	1172.8	1608	1275.5	1467.3	1099.3	1586.7	1409.4	1643.1	1435.8	3317.6	3745.5	3642	3283.6	3503.5	3678.9	3713.1	2781.4	4560	3515.5	224.84
tr|H3BPN3|H3BPN3_HUMAN;sp|Q9UL33-2|TPC2L_HUMAN;sp|Q9UL33|TPC2L_HUMAN;tr|H3BP13|H3BP13_HUMAN	2;2;2;2	2;2;2;2	2;2;2;2	4	2	10.7	22.7	22.7	22.7	22.7	2	2	1	2	2	2	2	4.2614	490.26	667.94	546.8	547.69	744.24	722.23	500.34	624.28	713.74	592.17	411.46	441.7	630.93	524.36	578.34	601.87	592.88	578.72	604.97	441.16	3360.8	3734.4	3029.5	3464.1	3437.5	3505.5	3010	2945.4	4431.5	3228.2	780.34
sp|O95825|QORL1_HUMAN;tr|A6NND8|A6NND8_HUMAN;tr|A6NHJ8|A6NHJ8_HUMAN;tr|A6NMA8|A6NMA8_HUMAN;tr|C9JAL0|C9JAL0_HUMAN;tr|B3KQ77|B3KQ77_HUMAN;tr|H7C3I5|H7C3I5_HUMAN;tr|F8WF64|F8WF64_HUMAN;tr|C9JZK8|C9JZK8_HUMAN;tr|C9JQD0|C9JQD0_HUMAN;tr|H7C0X3|H7C0X3_HUMAN;tr|C9K0F7|C9K0F7_HUMAN;tr|H7C3S0|H7C3S0_HUMAN	9;8;8;8;5;5;5;4;4;3;3;3;1	9;8;8;8;5;5;5;4;4;3;3;3;1	9;8;8;8;5;5;5;4;4;3;3;3;1	13	9	18.9	13.5	21.2	15.8	12.6	9	9	7	5	8	6	5	18.227	2097.1	4090.9	3373	3379.4	3786.4	4046.8	3524.9	3336.7	3964.1	2351.1	1123.8	1422.6	1527.4	1439.4	1341	1569.4	1670.2	1479.4	1605.3	1033	1849.9	2152.5	2077	1996.8	2341.1	2119.5	2088.1	1687.2	2594.2	1916.5	756.01
sp|Q96PC3-3|AP1S3_HUMAN;tr|B8ZZZ1|B8ZZZ1_HUMAN;sp|Q96PC3-4|AP1S3_HUMAN;sp|Q96PC3|AP1S3_HUMAN;sp|Q96PC3-2|AP1S3_HUMAN;tr|F8W8K9|F8W8K9_HUMAN;tr|G5E966|G5E966_HUMAN	4;4;4;4;4;3;3	3;3;3;3;3;3;3	3;3;3;3;3;3;3	7	4	23.1	24	16.3	24	23.1	3	3	3	3	2	3	3	4.289	826.54	1793	1037.8	1346.9	1275.2	1490.1	1002.3	1220.9	1510	944.21	716.18	717.86	842.92	732.71	978.45	694.93	770.18	952.28	1033.8	825.37	826.5	841.83	990.95	984.34	838.48	921.14	824.23	903.56	1323.5	878.53	1632.2
sp|Q96B23-2|CR025_HUMAN;sp|Q96B23|CR025_HUMAN;tr|K7EQH1|K7EQH1_HUMAN	6;5;4	6;5;4	6;5;4	3	6	7.6	13.2	11.7	22.8	3.2	6	6	2	4	3	6	1	37.48	966.73	1563.2	1010.4	1056.1	1310.3	1441.7	1143.3	1033.2	1332.1	937.99	455.64	661.9	749.09	676.2	853.97	730.9	707.07	724.12	804.19	453.23	540.33	584.02	696.31	634.32	543.51	691.49	593.86	538.45	847.92	504.62	1833.7
sp|Q96JB2|COG3_HUMAN;sp|Q96JB2-2|COG3_HUMAN	9;7	9;7	9;7	2	9	6.8	6.2	10.5	7.5	7.7	9	9	5	4	7	5	5	17.072	1172.4	1657.4	1298.3	1158.6	1645.8	1628.7	1124.3	1175.9	1691.4	1188.2	663.62	977.63	1068.5	932.22	1073.2	883.53	939.03	947.26	1051.2	759.57	1242.1	1587.1	1594.3	1650.2	1750.6	1807.7	1489	1634.4	2194.9	1480.9	305.27
sp|Q12929|EPS8_HUMAN;tr|B4DX66|B4DX66_HUMAN;tr|F5H1B5|F5H1B5_HUMAN;tr|F5H2B8|F5H2B8_HUMAN;tr|F5GYM8|F5GYM8_HUMAN;tr|F5H3Q6|F5H3Q6_HUMAN;tr|F5H0R8|F5H0R8_HUMAN	7;6;1;1;1;1;1	7;6;1;1;1;1;1	7;6;1;1;1;1;1	7	7	9.2	9.4	9.2	6.4	9.4	7	7	6	7	6	5	7	65.82	1299.9	3064.1	2574.3	2424	2574.1	3030.9	2370.5	2244.9	2965.1	1700.1	1058.5	1187.1	1333.2	1203.9	1379.7	1192.6	1258.2	1284.2	1517	1102.9	766.13	744.37	916.05	1153.5	874.91	830.38	743.8	787.34	1324.5	924.29	268.78
sp|Q06136|KDSR_HUMAN;tr|K7ERC8|K7ERC8_HUMAN;tr|K7EQS7|K7EQS7_HUMAN;tr|B4DMX0|B4DMX0_HUMAN	4;3;2;2	4;3;2;2	4;3;2;2	4	4	11.1	8.1	12	7.8	12	4	4	3	2	3	2	3	18.529	1571.1	2066.3	1456.7	1708.5	1630	1855.7	1348.1	1448.3	2054.8	1635.8	502.09	845.63	909.03	872.04	741.16	810.84	944.54	764.28	800.66	602.17	797.02	751.73	801.93	852.34	736.35	819.95	798.35	696.82	1092.8	896.22	751.27
sp|P51617-2|IRAK1_HUMAN;sp|P51617-3|IRAK1_HUMAN;tr|D3YTB5|D3YTB5_HUMAN;sp|P51617|IRAK1_HUMAN;tr|H7C224|H7C224_HUMAN;sp|P51617-4|IRAK1_HUMAN;tr|F8WAB6|F8WAB6_HUMAN;tr|H7C3G8|H7C3G8_HUMAN;tr|H7C1F0|H7C1F0_HUMAN;tr|H7C2I6|H7C2I6_HUMAN	5;5;5;5;4;4;2;1;1;1	5;5;5;5;4;4;2;1;1;1	5;5;5;5;4;4;2;1;1;1	10	5	5.1	5.3	6.9	7.5	5.3	5	5	3	3	4	4	3	13.99	1143	834.16	510.52	614.58	620.23	726.68	596.59	587.38	798.36	1275.7	759.07	1039.9	1280.7	1097.1	1158.9	1280	1098.7	1058	1153.4	908.02	1208.2	1909.8	1831.6	1101.3	1367.4	1090.7	1029.4	976.08	1528.8	1162.1	1097.7
sp|O60783|RT14_HUMAN	4	4	4	1	4	28.1	28.1	25	21.9	18.8	4	4	3	3	3	2	2	48.894	1060.9	1904.6	1671.6	1491	1774.7	1870.6	1542.3	1526.1	1863	1274.6	717.7	850.51	788.05	834.32	793.13	716.12	748.33	837.86	824.42	701.34	372.11	415.19	567.23	439.45	357.34	431.61	449.2	431.39	541.3	428.18	319.17
sp|Q8TCY9-4|URGCP_HUMAN;sp|Q8TCY9-2|URGCP_HUMAN;sp|Q8TCY9|URGCP_HUMAN;sp|Q8TCY9-3|URGCP_HUMAN;tr|C9J0W2|C9J0W2_HUMAN;tr|C9JKA8|C9JKA8_HUMAN	8;8;8;7;2;2	8;8;8;7;2;2	8;8;8;7;2;2	6	8	5.5	2.3	5.6	3.5	5.9	8	8	5	2	4	3	5	20.857	1703.2	2503.1	1981.3	1972.8	2273	2327.5	1934.8	1862.6	2403	1915.6	1109.1	1010.9	1196.9	1296.6	1212.9	1102	1110.7	1179.3	1250	944.75	183.52	258.8	189.9	170.82	237.01	212.77	60.331	178.19	293.15	148.56	541.29
sp|Q7LGA3|HS2ST_HUMAN;sp|Q7LGA3-2|HS2ST_HUMAN;tr|A6ND99|A6ND99_HUMAN;sp|Q7LGA3-3|HS2ST_HUMAN;tr|K7EP71|K7EP71_HUMAN	7;6;6;5;2	7;6;6;5;2	7;6;6;5;2	5	7	10.4	7	14.3	10.4	11.8	7	7	4	3	5	4	4	11.437	2363.1	3801.8	3477.8	2920	3611.2	3683.3	3101.4	2799	3775.2	2619.3	649.02	702.91	867.09	741.24	848.86	809.33	747.69	782.78	940.43	733.08	1454	1581.1	1339.8	1431.2	1607.6	1621	1498.3	1237.4	1992.3	1488.9	486.05
tr|J3QSH4|J3QSH4_HUMAN;sp|Q14119|VEZF1_HUMAN;tr|J9JIC7|J9JIC7_HUMAN;sp|Q9HBE1-4|PATZ1_HUMAN;sp|Q9HBE1-2|PATZ1_HUMAN;sp|Q9HBE1-3|PATZ1_HUMAN;sp|Q9HBE1|PATZ1_HUMAN	8;8;6;1;1;1;1	8;8;6;1;1;1;1	5;5;5;0;0;0;0	7	8	13.1	5.7	9.4	10.7	8	8	5	6	3	5	5	4	19.771	2525.2	2933.6	2745.2	2235	3319	2938	2259	2511	2930.7	2159.9	119.17	75.707	148.69	101.87	162.7	134.34	103.7	161.34	103.95	120.36	1903.6	2745.5	1628.6	1861.6	2531.5	2457.6	1519.9	1012.4	3197.9	1937.3	714.38
sp|Q7Z333|SETX_HUMAN;sp|Q7Z333-4|SETX_HUMAN;sp|Q7Z333-3|SETX_HUMAN	6;6;5	6;6;5	6;6;5	3	6	1.2	1.3	2.3	1.1	1.1	6	6	2	2	4	2	2	22.066	725.94	1182.9	977.43	1048.6	1016	1148	979.48	912.19	1260.6	864.65	885.11	956.88	1026	927.73	1124.5	968.13	941.28	969.32	1150	1031.2	960.41	1265.8	817.82	1006	1137.1	1157.5	907	915.1	1369.1	1099.9	526.62
sp|Q9BU89|DOHH_HUMAN;tr|K7ERU8|K7ERU8_HUMAN;tr|K7EIV2|K7EIV2_HUMAN	6;4;4	6;4;4	6;4;4	3	6	32.8	32.8	32.8	32.8	28.8	6	6	6	6	6	6	5	39.375	879.37	994.11	925.13	828.94	1013	897.25	852.69	629.21	945.25	949.91	1878.8	2412.3	2143.4	2379.1	2476.6	2297.3	1927.2	2238.6	2537.5	2085.8	547.31	543.65	476.12	592.6	469.39	497.56	390.58	490.5	612.07	409.81	1623.7
sp|P17302|CXA1_HUMAN	7	7	7	1	7	19.1	13.4	13.4	15.4	13.1	7	7	6	5	4	5	4	14.175	2709.7	2669.9	2002.8	2356.4	2356	2762.7	1743.7	2300	2593.5	2539.8	1016.4	1372.8	1331.1	1624.6	1613.7	1592.4	1290.4	1709	1863.8	1212.5	415.42	455.89	376.03	357.11	416.72	513.8	423.14	477.4	523.53	329.31	231.93
tr|B7ZKP8|B7ZKP8_HUMAN;sp|P68543|UBX2A_HUMAN	3;3	3;3	3;3	2	3	14.1	14.1	14.1	10.7	10.2	3	3	3	3	3	2	2	6.9356	426.77	581.27	439.45	410.96	530.36	627.22	462.87	302.83	631.55	666.99	559.31	691.98	722.35	774.39	857.01	734.94	555.39	807.33	908.81	701.82	1284.8	1671	1182.4	1249.2	1508.3	1565.9	1228	1304.2	1940.4	1283.5	1235.1
sp|Q9H7B4|SMYD3_HUMAN;sp|Q9H7B4-3|SMYD3_HUMAN;sp|Q9H7B4-2|SMYD3_HUMAN;tr|B0QZ88|B0QZ88_HUMAN;tr|B0QZA0|B0QZA0_HUMAN;tr|A8MXR1|A8MXR1_HUMAN;tr|B0QZ99|B0QZ99_HUMAN	7;6;4;3;2;2;1	7;6;4;3;2;2;1	7;6;4;3;2;2;1	7	7	10.3	10.3	9.6	11.9	7.9	7	7	4	4	4	5	3	17.899	1029.7	1380.6	1134.5	957.95	1241.4	1129.7	951.74	989.65	1155.6	1015.9	521.62	660.81	720.08	635.39	611.93	618.49	703.37	687.02	798.8	494.14	2736.2	2390.8	2253.1	2477.4	2354.8	2627	2364.1	2074.6	3328.8	2660.4	3682.4
sp|Q9H3F6|BACD3_HUMAN;tr|F5GWA4|F5GWA4_HUMAN;sp|Q9H3F6-2|BACD3_HUMAN;tr|F5H6V0|F5H6V0_HUMAN;tr|F5H497|F5H497_HUMAN	5;4;4;3;2	5;4;4;3;2	2;2;2;1;1	5	5	10.2	7	10.2	11.2	10.2	5	2	4	3	4	4	4	10.651	1192.6	1533.9	1255.3	1184.5	1394.4	1375.6	1212.1	1179.9	1425.2	1218.7	866.6	1531	1056.6	1739.6	1143.3	1245.7	1058.9	1030.4	1304.4	1326.2	139.13	171.81	181.33	122.24	150.42	164.08	185.85	149.03	233.31	154.77	2113.7
sp|P30281-2|CCND3_HUMAN;tr|Q5T8J1|Q5T8J1_HUMAN;sp|P30281|CCND3_HUMAN;tr|D6RIX2|D6RIX2_HUMAN;tr|H0Y8M4|H0Y8M4_HUMAN;tr|D6RI00|D6RI00_HUMAN;tr|D6RDL3|D6RDL3_HUMAN;sp|P30281-4|CCND3_HUMAN;sp|P30281-3|CCND3_HUMAN	3;3;3;2;2;2;1;1;1	3;3;3;2;2;2;1;1;1	3;3;3;2;2;2;1;1;1	9	3	9.5	9.5	15.2	9.5	9.5	3	3	2	2	3	2	2	12.13	818.55	1209.8	587.05	750.09	952.2	1135	684.03	604.01	969.21	770.56	1324.7	1630.7	1541.9	1740.3	1531.6	1539.7	1330.4	1915.3	1812.9	1580.9	999.18	1120.9	861.36	1296.1	1247.6	1232.4	886.45	1349.8	1369.4	1337.5	531.74
tr|I3L2L5|I3L2L5_HUMAN;sp|C9JLW8|F195B_HUMAN;tr|I3L317|I3L317_HUMAN;tr|I3L4Q0|I3L4Q0_HUMAN;tr|I3L3A7|I3L3A7_HUMAN	4;4;4;4;1	4;4;4;4;1	4;4;4;4;1	5	4	39.1	39.1	39.1	28.3	39.1	4	4	3	3	3	3	3	10.437	198.3	188.33	167.13	142.88	144.43	163.61	134.72	225.53	198.53	267.19	1235.2	1422.5	1717.4	1603.8	1836.5	1660.2	1714.3	1586	1870.1	1496.7	823.65	1110.9	981.14	949	1327.3	1074	922.81	987.43	1389.3	1201.8	2895.8
sp|Q96HA1|P121A_HUMAN;sp|Q96HA1-2|P121A_HUMAN;sp|A8CG34-2|P121C_HUMAN;sp|Q96HA1-3|P121A_HUMAN;sp|Q6PJE2-5|POZP3_HUMAN;tr|C9JER0|C9JER0_HUMAN;sp|Q6PJE2|POZP3_HUMAN;tr|C9J370|C9J370_HUMAN;sp|A6NF01|P121B_HUMAN;tr|C9JFL1|C9JFL1_HUMAN	9;6;6;6;3;3;3;3;2;1	9;6;6;6;3;3;3;3;2;1	1;0;0;0;0;0;0;0;0;0	10	9	3.8	10.1	5.5	6	4.2	9	1	3	8	4	5	3	23.716	460.35	674.22	517.91	436.83	560.99	764.1	551.63	427.9	628.24	447.62	673.01	855.81	1052.5	1140.9	1075	1029	908.05	1097.1	1077.6	817.85	1050.9	1195.3	1076.3	1190.4	1135.6	1167.3	1032.2	982.99	1544.5	1156.1	2177.2
tr|F5H7N9|F5H7N9_HUMAN;sp|Q08431|MFGM_HUMAN;sp|Q08431-3|MFGM_HUMAN;sp|Q08431-2|MFGM_HUMAN;tr|F5GZN3|F5GZN3_HUMAN;tr|H0YKS8|H0YKS8_HUMAN	8;8;7;6;6;4	8;8;7;6;6;4	8;8;7;6;6;4	6	8	20.6	14.2	23.7	23.7	21.4	8	8	6	4	7	7	6	35.682	1266	983.81	1041.7	913.16	1238.9	1185.4	930.97	1025	1180.9	1149.3	384.85	398.59	386.21	442.21	558.32	392.2	495.07	410.61	501.37	449.75	681.27	820.86	786.46	684.45	672.89	659.12	873.55	654	936.01	757.08	2874.5
sp|O14495|LPP3_HUMAN	3	3	3	1	3	6.8	6.8	6.8	9	3.5	3	3	2	2	2	3	1	11.587	335.88	533.55	260.08	271.81	447.83	506.5	306.02	321.12	418.82	212.29	643.79	1094.3	968.32	1028	907.36	1221.5	828.63	1028	1350.4	874.52	1254.4	1987.3	904.8	1320.6	1736	1691	1068	1250.9	1944.1	1326.4	2341
sp|Q9H4Z3|PCIF1_HUMAN	5	5	5	1	5	5.8	2.3	3.6	5.8	4.5	5	5	4	2	2	4	3	32.511	1683.3	2506.3	1874	2089.7	2462.5	2404.2	1932.4	1746.3	2379.3	1983.5	491.26	603.3	714.28	744.78	756.14	769.12	644.4	646.65	850.68	587.59	382.89	489.72	349.56	394.95	445.81	528.96	377.61	430.38	664.08	432.88	2517.3
sp|Q9ULW3|ABT1_HUMAN	4	4	4	1	4	17.6	17.6	16.5	16.5	17.6	4	4	3	3	3	3	3	15.132	421.61	1295	919.75	826.77	1153.2	1256	958.54	718.85	1109.6	495.37	235.7	316.02	221.69	204.74	309.53	227.25	229.54	261.04	275.39	284.84	1374	1590.8	1309.9	1327.3	1387.9	1251.4	1478.9	1057.4	1972.5	1133.2	2175.9
sp|Q7Z6J0|SH3R1_HUMAN;tr|H0YA90|H0YA90_HUMAN;sp|Q7Z6J0-3|SH3R1_HUMAN	3;2;2	3;2;2	3;2;2	3	3	1.9	2.8	2.8	1	2.8	3	3	2	3	3	1	3	6.3703	825.26	1062.1	775.08	952.35	1038.8	1106.8	869.11	738.53	1215.6	860.44	620.19	761.59	888.48	840.06	834.8	821.76	867.92	747.77	934.99	788.38	1253.9	1080.3	1155.5	1039.3	1148.3	1005.7	1130.9	1042.4	1359.2	1089.3	1191.4
sp|Q96RT8-2|GCP5_HUMAN;sp|Q96RT8|GCP5_HUMAN;tr|H0YMZ9|H0YMZ9_HUMAN;tr|H0YLG3|H0YLG3_HUMAN	8;8;2;1	8;8;2;1	8;8;2;1	4	8	3.4	1.8	5.9	5.3	4.7	8	8	3	2	5	5	4	20.521	205.82	317.57	178.74	302.52	352.8	273.78	212.16	241.38	258.5	259.23	1502.5	1838.5	1900.2	1731.8	2287.9	1825.3	1828.1	1832.8	2144	1778.7	3500.8	4448	3768.7	3681.5	4324	3637.5	3528.9	3422.9	4878.4	3777	1338.3
sp|O14657|TOR1B_HUMAN;tr|H0Y7C8|H0Y7C8_HUMAN	7;2	7;2	7;2	2	7	13.4	15.8	13.4	20.5	9.2	7	7	4	5	4	6	3	24.371	2348.9	3070.9	2615	2721.9	2944.6	3117.6	2471	2534.2	3135.3	2550.7	705.05	896.48	987.45	965.47	1018.6	908.57	814.9	1067.9	1010.9	609.3	215.27	187.5	331.85	235.84	307.41	275.29	244.46	246.9	339.07	214.91	1353.4
sp|Q5W111|SPRY7_HUMAN;sp|Q5W111-2|SPRY7_HUMAN	4;3	4;3	4;3	2	4	10.2	11.2	16.3	11.2	10.2	4	4	2	2	2	2	2	14.47	285.41	443.37	287.09	247.28	373.82	542.49	291.5	311.22	296.79	365.67	693.18	856.62	1310.8	1036.8	1096.4	1067.8	911.75	997.51	1198.7	990.27	885.18	1123.1	1167.8	1064	1040.4	1131.8	1192.3	980.3	1487.1	929.6	1646
tr|E9PPY8|E9PPY8_HUMAN	3	1	1	1	3	15.9	15.9	15.9	15.9	15.9	1	1	3	3	3	3	3	1.7076	696.9	1158.6	1032.7	940.41	1054.7	1004.6	955.26	774.29	1370.6	637.86	892.74	711.24	770.44	560.15	953.89	716.07	660.02	689.19	790.75	1032.6	690.31	807.19	838.96	706.8	632.52	701.11	803.83	628.51	961.67	724.63	803.84
sp|Q96SZ6-6|CK5P1_HUMAN;sp|Q96SZ6-3|CK5P1_HUMAN;sp|Q96SZ6|CK5P1_HUMAN;sp|Q96SZ6-5|CK5P1_HUMAN;sp|Q96SZ6-2|CK5P1_HUMAN;sp|Q96SZ6-4|CK5P1_HUMAN;tr|H0Y721|H0Y721_HUMAN	9;9;8;7;7;6;3	9;9;8;7;7;6;3	9;9;8;7;7;6;3	7	9	9.9	6.4	10.1	8.9	12	9	9	6	4	6	6	7	19.535	47.733	85.105	70.685	33.276	67.552	71.522	38.217	42.92	33.546	51.733	935.94	1088.3	1119.1	1067.7	1289	1043.8	879.92	1222.6	1322	1083.5	2054.8	2059.4	1822.9	1950.4	2229.9	2127.5	1722.4	1877.5	2829.2	2162.1	2253.1
sp|P62310|LSM3_HUMAN	2	2	2	1	2	11.8	11.8	19.6	11.8	19.6	2	2	1	1	2	1	2	5.2582	570	585.21	501	567.78	560.25	644.69	423.59	506.62	599.68	576.53	1637.1	1852.9	1987.8	2051.7	2255.9	2167	1907.3	2108.8	2340.8	1762.6	983.99	1258.2	948.35	957.37	1025.4	1156.1	879.95	886	1647.7	1019.4	446.29
tr|G3XAI9|G3XAI9_HUMAN;sp|Q5BKY9-2|F133B_HUMAN;sp|Q5BKY9|F133B_HUMAN;sp|Q8N9E0|F133A_HUMAN	2;2;2;1	2;2;2;1	2;2;2;1	4	2	7.6	7.6	7.6	17.1	7.6	2	2	1	1	1	2	1	5.2003	956.57	1176.4	877.81	819.71	1002.4	1066.2	871.29	751.95	1077	870.37	489.97	726.03	662.7	664.63	764.2	635.8	784.25	697.98	717.77	498.79	647.43	712.69	634.33	531.93	759.37	783.65	643.59	615.42	850.83	720.03	1575.6
sp|Q13315|ATM_HUMAN;tr|E9PIN0|E9PIN0_HUMAN	8;2	8;2	8;2	2	8	1.7	1.4	2	1.2	1.5	8	8	5	4	6	3	5	17.794	961.97	1952.8	1344	1270.9	1479.4	1838.6	1220.9	1346.9	1775.3	930.45	757.5	906.57	1164.1	968.26	942.88	998.24	1041	740.72	1063.9	780.93	864.48	1023.8	981.71	923.81	945.24	996.29	897.48	873	1299.1	968.13	834.76
sp|Q8N6S5|AR6P6_HUMAN	2	2	2	1	2	9.7	5.3	5.3	5.3	5.3	2	2	2	1	1	1	1	6.0681	1209	1722	1278.3	1370.4	1662.3	1595.3	1338.3	1275.7	1788.9	1364.7	603.8	872.83	974.72	889.06	978.08	882.56	1063.8	1021.3	1088.3	702.11	663.71	770.21	718.72	572.95	841.51	808.01	688.05	552.8	986.07	682.2	637.06
sp|Q9NV35|NUD15_HUMAN	4	4	4	1	4	20.1	26.2	20.1	26.2	26.2	4	4	3	4	3	4	4	12.875	213.43	414.45	392.66	256.18	413.19	417.23	331.67	301.7	398.94	279.77	390.37	477.12	513.59	428.77	587.33	518.22	466.39	597.03	524.6	457.68	1192.6	1370.5	1171.1	1275.8	1391.2	1237.6	1364.5	1085.7	1744.3	1244.8	2819.1
sp|Q96RE7|NACC1_HUMAN;tr|K7ENW4|K7ENW4_HUMAN	7;1	7;1	6;1	2	7	8	4.6	8.7	5.5	5.1	7	6	3	2	4	3	2	20.214	824.26	769.67	810.43	752.97	825.2	1016.1	622.44	704.7	718.75	783.73	46.779	72.168	81.571	89.158	113.26	109.09	52.987	70.061	108.9	84.803	3390.5	3805.2	2798.4	3399.2	3654.6	3489.8	2736.8	3133.9	4336.9	3537.6	3254.1
sp|Q9Y2Q5|LTOR2_HUMAN;sp|Q9Y2Q5-2|LTOR2_HUMAN;sp|Q9Y2Q5-3|LTOR2_HUMAN	2;2;1	2;2;1	2;2;1	3	2	18.4	9.6	18.4	18.4	18.4	2	2	2	1	2	2	2	12.071	1941.1	2541.4	2245	2228.8	2585.8	2759	2063.7	2171.2	2436.1	2234.2	504.93	353.52	567.31	330.41	658.69	266.53	395.27	670.38	601.54	608.96	1357.4	1427.2	1212.3	1364	1441.8	1321.3	1234.5	1162.8	1705	1173	538.02
sp|Q9HBM1|SPC25_HUMAN;tr|C9JW94|C9JW94_HUMAN	3;1	3;1	3;1	2	3	5.4	14.3	8.9	5.4	5.4	3	3	1	3	2	1	1	8.8109	1654.6	1355.3	1112.3	1070.9	1362.3	1357.4	1050.4	1118.1	1227.6	1774.6	493.71	523.63	438.98	532.88	717.35	511.09	473.76	469.98	608.22	606.57	3328.9	3412.5	3018.6	2677.5	3449.5	3250.7	3048	2531.5	4247.2	3186.7	511.03
sp|O95159|ZFPL1_HUMAN;tr|E9PQ47|E9PQ47_HUMAN;tr|E9PNY1|E9PNY1_HUMAN;tr|E9PQA5|E9PQA5_HUMAN;tr|E9PJX1|E9PJX1_HUMAN;tr|E9PJ47|E9PJ47_HUMAN;tr|E9PMQ3|E9PMQ3_HUMAN	5;4;4;3;2;2;2	5;4;4;3;2;2;2	5;4;4;3;2;2;2	7	5	21	12.9	21	16.1	16.5	5	5	5	3	5	4	4	25.686	770.65	861.79	679.84	588.3	920.15	1032.1	589.67	629.82	954.86	624.82	1034.9	1017.2	1302.6	1220.7	1188.8	1055.9	1327.8	1132.3	1246.5	1172.6	1202.9	1472.4	1221.2	1182	1712.1	1595.1	1261.6	1285.2	1869.8	1295.5	1575.5
sp|O95639-3|CPSF4_HUMAN;sp|O95639-2|CPSF4_HUMAN;sp|O95639|CPSF4_HUMAN;tr|B7Z7B0|B7Z7B0_HUMAN;tr|H7C016|H7C016_HUMAN;tr|C9K0K2|C9K0K2_HUMAN;tr|C9JEV9|C9JEV9_HUMAN;tr|H7C419|H7C419_HUMAN;tr|F8WEL7|F8WEL7_HUMAN	7;7;7;5;5;4;4;2;1	7;7;7;5;5;4;4;2;1	7;7;7;5;5;4;4;2;1	9	7	28.8	16.5	27.6	21.4	23	7	7	6	3	5	4	4	11.276	3443.3	4171.7	3462.1	3393.5	4052.7	4009.9	3027.5	3099.9	4151.4	3653	987.42	982.41	1279.8	1111.1	1466.6	1108	1252	1262.5	1547.5	942.29	222.58	255.72	260.33	292.24	224.9	280.37	220.78	201.44	381.54	290	3285.6
sp|Q5JVS0|HABP4_HUMAN;sp|Q5JVS0-2|HABP4_HUMAN	8;6	8;6	8;6	2	8	12.8	7.5	15	8	4.8	8	8	4	3	6	3	2	17.146	738.2	1551.4	1384.2	1180.8	1550.2	1402.8	1183.9	1122.5	1691.1	981.93	259.68	434.93	383.63	401.15	464.16	508.17	385.69	375.97	440.91	346.4	2710.1	2889	2690.4	2579.5	2867.2	2754.7	2462.9	2455.7	3652.1	2846.1	712.58
sp|Q92610|ZN592_HUMAN;tr|H0YM74|H0YM74_HUMAN	7;3	7;3	7;3	2	7	1.6	4.3	7	4.8	2.3	7	7	2	4	7	5	2	25.221	941.28	1838.8	1521	1447.6	1511.8	1755.8	1363.8	1311.5	1723.9	1205	1612.2	2071.4	2091.9	2023.5	2071	2020.9	1911.9	2050.7	2318.2	1546.8	741.65	929.17	835.78	782.08	1059.4	1016.7	825.77	829.89	1116.5	780.72	1797.7
tr|E7EN46|E7EN46_HUMAN;sp|Q8TB03|CX038_HUMAN;sp|Q8TB03-2|CX038_HUMAN;sp|Q8TB03-3|CX038_HUMAN	7;7;5;2	7;7;5;2	7;7;5;2	4	7	13.2	15	20.1	24.4	13.2	7	7	2	3	4	5	2	15.608	450.35	834.5	597.87	582.1	797.09	890.69	681.27	615.64	822.65	642.46	544.97	936.67	1007.3	801.21	670.2	754.24	1037.2	907.13	767.6	801.25	1080.4	1409.7	1204.3	1182	1408	1301.5	1260.2	1187.7	1715.5	1171.1	3427.8
sp|O15116|LSM1_HUMAN;tr|E5RJ47|E5RJ47_HUMAN;tr|E5RH18|E5RH18_HUMAN	5;1;1	5;1;1	5;1;1	3	5	46.6	34.6	34.6	34.6	46.6	5	5	5	4	4	4	5	33.909	605.6	808.03	775.79	647.7	847.48	909.47	611.79	551.18	943.85	713.16	743.1	905.75	894.19	907.1	974.75	970.37	1137.2	986.37	1000.5	609.07	1067.1	1113.3	872.5	958.87	1032.2	874.85	775.47	792.57	1295.4	789.64	868.75
sp|P51636-2|CAV2_HUMAN;sp|P51636|CAV2_HUMAN;tr|E9PCT3|E9PCT3_HUMAN;sp|P51636-3|CAV2_HUMAN	6;6;3;2	6;6;3;2	6;6;3;2	4	6	37.6	30.9	37.6	48.3	12.1	6	6	4	3	4	6	1	37.419	600.58	446.67	307.94	308.72	426.72	382.87	319.41	324.52	524.85	631.22	2591.8	2625.8	3353.4	2485.2	3981.2	2096.6	2345.4	3140.2	3746.7	3034	332.33	421.19	458.01	319.92	370.53	329.14	407.16	308.99	501.28	284.21	1740.1
sp|Q9Y385|UB2J1_HUMAN	4	4	4	1	4	6.3	11	13.5	6.3	6.9	4	4	2	3	4	2	2	31.175	592.15	751.39	572.43	666.1	748.55	638.31	521.39	563.36	772.2	553.47	810.05	953.25	996.49	986.86	1047.2	1106.3	1006	1064	1026.4	838.51	1878.2	2424.9	1939.4	1985.2	2151.4	2343.8	1737.7	1929.7	2996.2	2103.9	1147.2
sp|Q9H6D7|HAUS4_HUMAN;tr|H0YJ09|H0YJ09_HUMAN;tr|G3V4X7|G3V4X7_HUMAN;tr|G3V5A5|G3V5A5_HUMAN;tr|G3V541|G3V541_HUMAN;tr|H0YIZ6|H0YIZ6_HUMAN;sp|Q9H6D7-2|HAUS4_HUMAN;sp|Q9H6D7-3|HAUS4_HUMAN;sp|Q9H6D7-4|HAUS4_HUMAN;tr|G3V5Z2|G3V5Z2_HUMAN;tr|G3V2I5|G3V2I5_HUMAN;tr|G3V2T6|G3V2T6_HUMAN	5;4;4;4;4;3;3;3;3;2;1;1	5;4;4;4;4;3;3;3;3;2;1;1	5;4;4;4;4;3;3;3;3;2;1;1	12	5	5.5	7.4	10.7	12.7	5.5	5	5	2	3	4	5	2	12.665	616.92	704.84	335.06	401.51	725.65	640.29	320.07	357.79	514.7	704.02	778.64	887.66	1138.6	733.36	1100	718.33	864.78	933.44	1115.8	857.83	1391.5	1746	1480.5	1397	1613.8	1603.2	1413.5	1230.8	1843.1	1407.6	2870.7
sp|P62714|PP2AB_HUMAN;tr|E7ESG8|E7ESG8_HUMAN;tr|E5RHC1|E5RHC1_HUMAN;tr|H0YC23|H0YC23_HUMAN;tr|E5RFI3|E5RFI3_HUMAN;tr|E5RHP4|E5RHP4_HUMAN;tr|B7Z2C5|B7Z2C5_HUMAN;tr|E5RJX4|E5RJX4_HUMAN;tr|H0YBN9|H0YBN9_HUMAN	16;7;7;6;5;5;3;2;2	2;0;0;0;0;0;0;2;0	2;0;0;0;0;0;0;2;0	9	16	63.8	54.4	58.9	63.8	61.2	2	2	16	13	15	16	14	9.8535	2497.3	2667.1	2329.4	1956.4	2673.8	2429.8	2223.9	1821.6	2372.6	2522.7	320.77	400.86	544.47	455.01	327.56	405.51	429.46	405.75	338.56	413.74	524.17	718.97	607.05	759.42	844.43	668.55	712.48	552.52	806.59	593.02	2780.9
sp|Q15906|VPS72_HUMAN;sp|Q15906-2|VPS72_HUMAN	6;6	6;6	6;6	2	6	5.2	9.1	13.5	8.2	8.5	6	6	3	3	4	3	2	14.624	816.55	1138.1	701.43	833.48	952.73	1214.2	926.74	716.92	1258.7	744.94	1778.6	1764.1	1970.9	1637	2533.4	1979.6	1533.6	1974.3	2606.6	2230.9	430.76	478.55	388.26	383.73	520.77	506.11	329.23	399.73	562.12	480.51	1511.9
sp|Q9NXH9-2|TRM1_HUMAN;sp|Q9NXH9|TRM1_HUMAN;tr|K7EQQ8|K7EQQ8_HUMAN;tr|K7EJX9|K7EJX9_HUMAN;tr|K7EQY6|K7EQY6_HUMAN;tr|K7EMZ2|K7EMZ2_HUMAN;tr|K7ENI9|K7ENI9_HUMAN;tr|K7ERR5|K7ERR5_HUMAN;tr|K7EQU7|K7EQU7_HUMAN	7;7;3;2;1;1;1;1;1	7;7;3;2;1;1;1;1;1	7;7;3;2;1;1;1;1;1	9	7	9.8	4.8	9	10.6	7.9	7	7	5	3	5	5	4	16.805	930.65	1406.5	967.03	874.09	1199.7	1242.2	1165.1	950.54	1288.8	1164.3	748.6	787.4	876.33	679.2	950.29	781.38	703.41	857.99	1031.2	898.43	1012.3	1135.6	844.24	987.98	1088.1	1134.9	852.52	932.1	1543.6	986.07	2016.2
sp|Q9NZJ9|NUDT4_HUMAN;sp|Q9NZJ9-2|NUDT4_HUMAN	5;5	5;5	3;3	2	5	35	26.1	31.1	13.3	31.1	5	3	5	3	4	1	4	18.363	2592.4	2737.9	2132.9	2300.6	2407.3	2772.1	1984.3	2263.3	2849.8	2453.7	1066.4	1543.8	1628.8	1522.8	1498.3	1592.8	1287.9	1488.1	1752.6	1462.3	2358.1	2846.9	2226.4	2254.5	2837.3	2513.3	2049.2	2392.5	3563.6	2654.6	33.391
sp|Q9GZN8|CT027_HUMAN;sp|Q9GZN8-2|CT027_HUMAN;tr|H7BYU9|H7BYU9_HUMAN	6;6;3	6;6;3	6;6;3	3	6	21.8	28.2	35.1	35.1	36.8	6	6	3	3	4	4	5	31.285	162.07	200.88	257.2	204.48	207.23	168.4	166.78	125.75	200.73	148.61	1291.7	1823.1	1984.5	1808.9	1750.9	1829.3	1792.5	2026.8	2097	1678	791.49	985.35	788.45	954.73	1168.2	925.54	746.12	844.16	1279.9	818.05	2621.8
sp|Q96IK1|BOD1_HUMAN;sp|Q96IK1-2|BOD1_HUMAN;tr|C9J8U9|C9J8U9_HUMAN;tr|C9JNZ5|C9JNZ5_HUMAN;tr|H7C5I4|H7C5I4_HUMAN;sp|Q8IYS8|BD1L2_HUMAN	6;3;2;2;2;1	4;2;1;1;1;1	4;2;1;1;1;1	6	6	26.5	8.6	32.4	32.4	26.5	4	4	5	2	6	6	5	7.3944	1386.4	1621.6	1338.1	1454.5	1402.9	1434.4	1220.7	1095.2	1538.4	1306.7	744.57	719.84	730.86	708.55	846.78	699.65	663.25	725.4	645.99	726.43	1626.1	1914.3	1235.6	1524.4	1595	1624.9	1249.7	1418.7	2098.1	1504.1	1117
tr|B0QYR6|B0QYR6_HUMAN;sp|Q9UJY5-4|GGA1_HUMAN;sp|Q9UJY5-3|GGA1_HUMAN;sp|Q9UJY5|GGA1_HUMAN;tr|Q6IC75|Q6IC75_HUMAN;sp|Q9UJY5-2|GGA1_HUMAN;tr|B0QYS4|B0QYS4_HUMAN;tr|B0QYS5|B0QYS5_HUMAN	6;6;6;6;6;5;2;2	5;5;5;5;5;5;1;1	5;5;5;5;5;5;1;1	8	6	8.9	11.8	11.4	17.5	11.4	5	5	2	4	3	5	3	24.549	1050.1	1749.3	1608.9	1582.7	1617.7	1635.8	1369.8	1449	1718.8	1344.6	312.27	416.13	456.45	501.26	493.07	420.8	418.88	437.03	493.38	328.62	914.68	964.94	907.19	941.76	1043.6	906.35	1024.7	939.96	1304.9	911.28	1806.7
sp|P47224|MSS4_HUMAN	3	3	3	1	3	31.7	31.7	31.7	31.7	15.4	3	3	3	3	3	3	2	26.65	437.1	747.49	590.41	570.78	611.81	729.44	542.36	434.24	695	692.39	750.47	623.76	958.42	719.34	822.93	750.57	866.62	853.96	930.29	736.64	725.09	1283.6	1055.9	1001.7	1316.1	1065.1	1328.2	991.5	1207.2	885.26	3810.2
sp|Q0VDG4-2|SCRN3_HUMAN;sp|Q0VDG4|SCRN3_HUMAN;tr|F8W0M9|F8W0M9_HUMAN;tr|C9JID8|C9JID8_HUMAN;tr|F8WBX0|F8WBX0_HUMAN;tr|C9JNS3|C9JNS3_HUMAN;tr|H9KVC8|H9KVC8_HUMAN	6;6;3;3;2;2;1	6;6;3;3;2;2;1	6;6;3;3;2;2;1	7	6	12.7	11	7.4	10.1	16.5	6	6	4	3	3	4	5	28.828	280.02	720.41	395.32	387.62	601.16	594.02	309.23	472.07	536.13	352.65	1307.8	1241.6	1672.9	1500.5	1644.9	1449.9	1473.7	1481.3	1731.6	1419.5	479.72	569.13	435.78	448.68	527.82	592.15	603.89	563.45	635.79	411.12	1541.7
tr|A8MTY9|A8MTY9_HUMAN;sp|O14972|DSCR3_HUMAN;tr|E7EWN9|E7EWN9_HUMAN;tr|B7Z6B1|B7Z6B1_HUMAN;tr|A8MY26|A8MY26_HUMAN;tr|B7Z606|B7Z606_HUMAN	6;6;5;5;4;4	6;6;5;5;4;4	6;6;5;5;4;4	6	6	21.3	11.6	26.1	28.9	21.3	6	6	4	2	5	5	4	28.362	909.33	1560.5	1018.9	1572.2	1349.6	1570.9	1222.3	1316.1	1701.1	1129.3	402.68	482.66	586.93	587.32	497.29	460.41	592.68	585.2	557.32	518.65	1069.2	1103	1273.9	1219.6	1337.1	1043.8	1519.1	1211.5	1579.5	1041.4	1487.2
tr|K4DI92|K4DI92_HUMAN;sp|Q6NW29|RWDD4_HUMAN;tr|D6R9C7|D6R9C7_HUMAN;tr|D6RCM5|D6RCM5_HUMAN;tr|D6RDH6|D6RDH6_HUMAN;tr|B4DDP2|B4DDP2_HUMAN;tr|E7EV43|E7EV43_HUMAN	3;3;2;2;2;1;1	3;3;2;2;2;1;1	3;3;2;2;2;1;1	7	3	10.7	5.3	5.3	10.2	10.7	3	3	2	1	1	2	2	11.388	283.93	842.74	519.67	596.47	984.12	875.23	613.46	493.7	757.61	350.84	790.15	1056.9	1050.1	1010.8	1228.8	1230.5	1178.9	1250.9	1185.2	822.81	623.67	682.76	454.05	531.74	748.98	688.74	402.79	506.3	918.42	516.83	708.67
sp|Q8WVB6|CTF18_HUMAN;sp|Q8WVB6-2|CTF18_HUMAN;tr|E7EXA6|E7EXA6_HUMAN;tr|F8WCC1|F8WCC1_HUMAN;sp|Q8WVB6-3|CTF18_HUMAN;tr|H0Y7D3|H0Y7D3_HUMAN	7;7;6;4;3;1	6;6;6;4;2;1	6;6;6;4;2;1	6	7	2.4	2.4	7.7	6.2	4.8	6	6	3	3	7	5	5	10.378	753.01	745.15	619.43	630.77	759.54	883.48	615.86	598.15	762.11	791.15	688.66	575.53	731.63	756.17	731.84	751.18	868.46	589.03	771.55	647.7	1646.2	1925.6	1599.3	1420	1714.6	1885.2	1831.7	1354.3	2394.1	1705.8	695.69
sp|Q96EH3|MASU1_HUMAN	2	2	2	1	2	12	3	3	3	3	2	2	2	1	1	1	1	10.428	1102.4	1472.1	1374	1350.3	1462.9	1462.3	1155.5	1299.3	1336.2	1270.1	1161.9	1444.8	1417.3	1443.7	1363.4	1491.7	1433.6	1341.2	1609.1	1194.2	845.83	873.37	507.07	675.42	911.88	684.66	530.89	650.8	846.53	676.57	944.85
sp|Q9BSL1|UBAC1_HUMAN	4	4	4	1	4	9.9	5.2	9.9	7.4	7.7	4	4	3	2	3	3	2	54.095	1537.6	1804.8	1360.4	1590.7	1650.7	1522.1	1331.1	1172.2	1655.2	1788.6	481.92	557.17	529.79	506.12	632.11	557.78	561.93	470.23	610.04	436.56	905.73	1059	1012.5	975.59	1098.5	980.25	905.4	712.91	1284.9	856.72	1899.1
sp|Q9NRP0|OSTC_HUMAN;sp|Q9NRP0-2|OSTC_HUMAN	2;2	2;2	2;2	2	2	13.4	8.1	8.1	8.1	13.4	2	2	2	1	1	1	2	8.9302	657.02	486.56	1054.5	534.62	448.18	525.76	422.14	518.53	425.59	1292.9	795.34	1029	1386.7	1680	1019.1	1398.8	1437.6	1291.2	1305.5	823	610.48	768.5	574.2	544.18	959.64	625.58	559.91	748.4	848.14	479.83	727.11
sp|Q86U90|YRDC_HUMAN	3	3	3	1	3	9.7	14	9.7	14	9.7	3	3	2	3	2	3	2	22.235	781.94	1299.8	904.36	916.96	1277.8	1163.1	852.03	859.68	1011.1	905.52	991.83	1315.5	1079.3	1354.6	1431.8	1345.8	1227.8	1211.9	1371	1095.3	353.84	590.92	338.38	366.62	397.47	518.28	452.07	378.95	597.75	394.48	1308.9
tr|H7C1Z9|H7C1Z9_HUMAN;sp|Q9NWM8|FKB14_HUMAN	3;3	3;3	3;3	2	3	28.1	20.2	28.1	20.2	28.1	3	3	3	2	3	2	3	5.3069	1061.9	1106.5	916.77	1016.1	1145.9	1193.4	1076.4	864.08	1134.2	1224.4	443.16	511.57	498.67	538.58	455.05	577.03	437.05	469.99	686.51	526.7	768.05	767.68	743.83	855.6	836.29	850.97	614.33	777.43	1214.7	899.15	1475.8
tr|K7EQV2|K7EQV2_HUMAN;sp|O95707|RPP29_HUMAN;tr|K7ERD7|K7ERD7_HUMAN;tr|K7ESH8|K7ESH8_HUMAN;tr|A8MYC1|A8MYC1_HUMAN	4;4;2;1;1	4;4;2;1;1	4;4;2;1;1	5	4	17.3	15.3	23.3	22	8	4	4	2	2	3	3	1	21.65	864.76	1130.6	1191.6	906.19	887.3	1238.1	844.12	992.42	965.48	1028.9	709.49	924.22	997.64	890.01	871.17	869.1	848.48	833.49	1118.5	733.03	1365.1	1420.4	1195.7	1210.7	1383.8	1434.3	1229.1	1158.7	1685.1	1175.5	2031.8
sp|Q7L1W4|LRC8D_HUMAN;tr|E9PMF9|E9PMF9_HUMAN	5;1	5;1	5;1	2	5	4.8	4.8	6.6	4.8	6.6	5	5	3	3	5	3	5	8.0698	1214.7	1626.9	1518.9	1497.9	1851	1688.7	1303.6	1445.2	1707.2	1235.1	900.05	1126	1045	1065.1	1092.9	1104.1	1077	1166.9	1126.6	1091.9	1543.9	1677	1664.1	1638.9	1462.5	1608.2	1418.7	1320.3	2169.6	1387.5	249.65
sp|Q8N884-2|CGAS_HUMAN;tr|A6PW79|A6PW79_HUMAN;sp|Q8N884|CGAS_HUMAN	7;7;7	7;7;7	7;7;7	3	7	4.9	9.6	11.2	8.5	6.9	7	7	2	4	5	4	3	23.032	197.91	312.87	234.02	299.74	300.36	278.85	193.06	219.45	302.98	241.29	1022.6	1259.6	1586.7	1278.7	1587.8	1455.6	1288	1366.8	1569.9	1140.6	2487	3254.9	2283.8	2339.9	2634.4	2860.4	2085.3	2132	3399.2	2469.6	2041.1
tr|G3V2D5|G3V2D5_HUMAN;tr|G3V2P5|G3V2P5_HUMAN;sp|Q07352|TISB_HUMAN;tr|G3V515|G3V515_HUMAN;sp|P47974|TISD_HUMAN	6;6;6;3;1	6;6;6;3;1	6;6;6;3;1	5	6	27.8	26.1	34.1	34.1	25.6	6	6	4	4	5	5	4	17.452	425.16	500.77	407	434.9	513.15	429.55	372.01	371.93	486.42	388.5	820.17	995.5	1116	1060.1	1081.6	1052.6	850.85	1090.5	1283.9	806.61	1424.1	1652.2	1322.6	1553.4	1738.5	1664.8	1491.4	1525.2	2173.1	1563.4	1499.8
sp|P17693|HLAG_HUMAN;tr|Q5RJ85|Q5RJ85_HUMAN	2;2	1;1	1;1	2	2	6.8	6.8	6.8	6.8	6.8	1	1	2	2	2	2	2	6.4587	150.11	211.79	236.69	153.43	232.58	219.02	223.16	211.83	280.89	195.43	1150.1	1332	1667	1429.9	1627.1	1454.6	1458.3	1351.7	1579.7	1184.1	1160.1	1408.5	1389	1186.5	1292.6	1291.7	1270.2	1193.9	1789.5	1189.9	1066.2
sp|Q9BVS5|TR61B_HUMAN;tr|F8WDR2|F8WDR2_HUMAN;tr|H7C2E8|H7C2E8_HUMAN	5;4;1	5;4;1	5;4;1	3	5	4.4	9	13	6.3	6.5	5	5	2	3	5	3	3	20.492	435.72	567.97	368.34	341.17	405.51	523.19	401.88	388.06	441.6	404.26	604.62	1246.5	1279.6	1158.6	1318.7	1114.8	1213.6	924.95	1466.3	1062.8	1798.3	2089.3	1697.8	1828.3	2175	1688.7	1673.9	1965.3	2534.2	1721	1016.1
sp|Q96GD4-2|AURKB_HUMAN;sp|Q96GD4|AURKB_HUMAN;tr|J9JID1|J9JID1_HUMAN;tr|J3KTD6|J3KTD6_HUMAN;sp|Q96GD4-4|AURKB_HUMAN;tr|J3QR41|J3QR41_HUMAN;tr|J3QLN8|J3QLN8_HUMAN;tr|J3KT86|J3KT86_HUMAN;tr|J3KRF8|J3KRF8_HUMAN;sp|Q96GD4-3|AURKB_HUMAN;tr|J3KRJ2|J3KRJ2_HUMAN	7;7;7;6;6;5;5;4;3;3;2	7;7;7;6;6;5;5;4;3;3;2	7;7;7;6;6;5;5;4;3;3;2	11	7	18.6	12.5	18.6	23.1	18.3	7	7	4	3	4	6	4	38.575	1107.7	1133.8	825.83	827.64	1006.5	978.1	797.07	976.15	1073.7	1311.4	806.64	1304.5	995.68	892.77	1603.3	1383.4	1121.4	988.67	1657.5	1032.9	937.4	1046.8	826.7	732.1	1046.8	921.25	815.77	734.17	1369.9	946.97	1273.6
sp|Q9UL26|RB22A_HUMAN;tr|J3QR51|J3QR51_HUMAN	5;2	5;2	3;0	2	5	16.5	17	24.2	19.1	18.6	5	3	3	3	4	3	3	12.065	1722.3	1948.1	1657.4	1786.9	2069.5	1967.7	1476.9	1735.8	1955	1908.1	641.05	892.28	847.92	777.61	557.07	587.7	896.8	1011.3	768.84	760.95	380.37	518.45	452.62	514.45	537.08	538.62	375.28	598.58	701.37	499.71	852.9
sp|Q9BSF4|CS052_HUMAN	3	3	3	1	3	8.8	12.7	12.7	9.2	12.7	3	3	2	3	3	2	3	22.277	457.22	713.57	468.08	603.4	666.76	761.69	525.12	553.27	758.2	405.14	211.41	260.18	264.75	262.16	277.28	283.28	242.73	344.25	306.35	216.81	2475.9	2851	2532	2815.1	3079.4	2987.1	2650.4	2631.4	3816.3	2694.6	2514.4
sp|Q15361|TTF1_HUMAN	5	5	5	1	5	2.8	1.8	1.9	3.3	1.9	5	5	3	2	2	3	2	8.267	2782.9	3657.1	3389.1	2912.8	3248.9	3137.9	2840.6	2800.3	3645.3	2852.1	420.87	665.3	795.64	743.31	773.11	710.6	738.26	770.69	874.47	547.64	610.55	731.26	563.46	600.67	609.73	632.03	519.37	495.22	919.51	676.29	1193.7
sp|Q2TAZ0|ATG2A_HUMAN;sp|Q2TAZ0-3|ATG2A_HUMAN;tr|H7C3T2|H7C3T2_HUMAN	4;4;3	4;4;3	4;4;3	3	4	0.8	1.5	1.9	0.8	1.9	4	4	2	3	4	2	4	10.169	758.67	1407.5	976.09	1025.6	1140.2	1265.2	816.65	1067.8	1430.1	1004.1	1486.1	1912.3	2115.6	2118.5	2327.7	2045.8	1952.2	2153.6	2430	1918.9	655.22	735.05	753.27	736.12	746.29	914.65	816.53	746.8	932.95	761.89	327.87
sp|Q9NUW8|TYDP1_HUMAN;tr|G3V2F4|G3V2F4_HUMAN;tr|E7EPD8|E7EPD8_HUMAN;tr|G3V4W8|G3V4W8_HUMAN;tr|G3V2J6|G3V2J6_HUMAN;tr|G3V5H9|G3V5H9_HUMAN;tr|G3V2U6|G3V2U6_HUMAN;tr|Q9BRS7|Q9BRS7_HUMAN;tr|Q86TV8|Q86TV8_HUMAN;tr|G3V3Q0|G3V3Q0_HUMAN;tr|G3V5F9|G3V5F9_HUMAN;tr|G3V5B8|G3V5B8_HUMAN;tr|G3V554|G3V554_HUMAN	6;4;4;3;3;3;3;3;3;2;2;2;2	6;4;4;3;3;3;3;3;3;2;2;2;2	6;4;4;3;3;3;3;3;3;2;2;2;2	13	6	7.2	3.3	7.6	3.9	8.9	6	6	4	2	4	2	5	14.736	1430.7	1757.6	1548.5	1380.7	1686.8	1704	1228.7	1307.2	1844.7	1770.4	2047.4	2314.4	2297.2	2504	2397.9	2330.2	2225.6	2179.2	2604.7	2112	534.41	594.95	394.74	469.69	540.1	653.96	353.39	315.55	626.03	499.22	596.99
sp|Q9GZT4|SRR_HUMAN;tr|V9GYE8|V9GYE8_HUMAN;tr|I3L4L3|I3L4L3_HUMAN;tr|I3L4W4|I3L4W4_HUMAN;tr|I3L3N0|I3L3N0_HUMAN;tr|I3L4B4|I3L4B4_HUMAN	5;3;1;1;1;1	5;3;1;1;1;1	5;3;1;1;1;1	6	5	13.8	17.4	13.8	10	10	5	5	4	5	4	3	3	12.957	1469	2129.3	1888.5	1735	2158.5	1949.3	1647.7	1578	2045.5	1558.4	1131.2	1933.7	2328.6	1962.8	2022.5	1836.8	1863.2	1985.8	2275.2	1483.9	416.91	465.17	491.22	485.89	598.07	407.23	470.92	462.96	629.95	413.07	448.06
sp|Q9BRD0|BUD13_HUMAN;sp|Q9BRD0-2|BUD13_HUMAN;tr|H7C462|H7C462_HUMAN	8;7;1	8;7;1	8;7;1	3	8	7.9	6.3	9	10	10.7	8	8	5	3	4	5	5	37.057	2187.1	3138.5	2338.7	2242.9	2971.9	2873.6	2394	2229.9	2881.6	2325	131.06	216.53	239.75	288.09	257.2	268.37	249.66	236.66	271.14	176.05	1024.7	1219.8	1071.9	1109.7	1268.7	1195.5	1035.1	1014.1	1634.4	1121.8	1234.7
sp|Q9P0U3-2|SENP1_HUMAN;sp|Q9P0U3|SENP1_HUMAN;tr|F8VRZ8|F8VRZ8_HUMAN	5;5;1	5;5;1	5;5;1	3	5	8.2	3.3	8.2	5.1	3.7	5	5	5	2	5	3	3	9.9606	1601.8	2338.8	1857.5	1774.4	1989.3	2192.2	1866	1565.9	2068	1606.8	312.84	322.26	471	362.32	277.86	442.97	387.98	312.3	418.57	357.88	2836	2932.3	2313.2	2522.3	2688.3	2514.3	2451.3	2317.5	3592.4	2560.2	717.9
sp|P07948|LYN_HUMAN;sp|P07948-2|LYN_HUMAN;tr|E5RJ37|E5RJ37_HUMAN;sp|P08631-3|HCK_HUMAN;sp|P08631-2|HCK_HUMAN;tr|A8K4G3|A8K4G3_HUMAN;tr|H0Y3C5|H0Y3C5_HUMAN;sp|P08631-4|HCK_HUMAN;tr|J3KPD6|J3KPD6_HUMAN;sp|P08631|HCK_HUMAN	10;9;5;3;3;3;3;3;3;3	8;7;5;1;1;1;1;1;1;1	8;7;5;1;1;1;1;1;1;1	10	10	19.9	19.9	14.6	24	17.8	8	8	8	8	7	10	7	42.14	1693.4	2352.8	1964.2	2143.3	2450.6	2459.7	2043.6	1724.5	2638.7	2014.8	283.34	269.35	310.85	262.15	250.82	268.69	285.4	262.34	350.32	267.31	486.17	459.94	465.46	419.72	464.9	370.86	398.64	381.08	511.27	411.31	2531.6
sp|O43709|WBS22_HUMAN;tr|C9K060|C9K060_HUMAN;tr|F8WD87|F8WD87_HUMAN;tr|H7C170|H7C170_HUMAN;tr|F8WD67|F8WD67_HUMAN;tr|E9PCQ7|E9PCQ7_HUMAN;tr|F2Z3D9|F2Z3D9_HUMAN;tr|H7C0G4|H7C0G4_HUMAN;tr|B3KR83|B3KR83_HUMAN	6;6;2;2;2;2;1;1;1	6;6;2;2;2;2;1;1;1	4;4;0;2;0;0;0;1;0	9	6	20.3	20.3	22.8	20.3	14.9	6	4	4	4	5	4	3	26.879	772.68	1155.7	935.23	861.53	927.9	1150.3	887.54	765.61	1185.5	884.64	285.01	333.93	319.7	332	345.62	449.49	355.86	389.24	442.36	320.79	2006.8	2454	1970.6	2022.6	2240.6	2207.7	1752.4	1834	3160.7	2184.4	2241.2
sp|Q9Y6Q9-2|NCOA3_HUMAN;sp|Q9Y6Q9-3|NCOA3_HUMAN;sp|Q9Y6Q9-5|NCOA3_HUMAN;sp|Q9Y6Q9|NCOA3_HUMAN;tr|C9JCR8|C9JCR8_HUMAN;sp|Q9Y6Q9-4|NCOA3_HUMAN	8;8;8;8;7;7	8;8;8;8;7;7	8;8;8;8;7;7	6	8	6.9	7.5	8.7	3.5	4.1	8	8	6	7	8	3	4	24.952	1146.3	1821.2	1084.6	1394.3	1591.5	1702	1372.5	1325.5	1823.3	1409.3	1995.5	2531.3	2314.5	2891.6	3095.8	2818.9	2282.3	2467.8	3303.7	2077.5	2581.9	2911.4	2141.5	2467.7	2729.4	3038.4	1754.9	2424.8	3392.9	2620.4	153.66
sp|Q9UNW1|MINP1_HUMAN;sp|Q9UNW1-4|MINP1_HUMAN;sp|Q9UNW1-3|MINP1_HUMAN;sp|Q9UNW1-2|MINP1_HUMAN	7;4;3;3	7;4;3;3	7;4;3;3	4	7	11.3	11.1	13.1	14.2	16.4	7	7	4	4	5	5	6	35.642	500.99	968.89	586.48	750.55	958.86	944.62	676.56	676.96	886.39	608.55	1479.4	1751.3	2087.6	2107.8	1730.2	1850.6	1964.7	1881.2	2001.7	1576.3	844.71	1254.7	1241.5	1233.1	1341.2	1254.1	982.8	1309.8	1420.3	1100.2	510.04
sp|Q86X10-3|RLGPB_HUMAN;tr|A2A2E9|A2A2E9_HUMAN;sp|Q86X10|RLGPB_HUMAN;sp|Q86X10-2|RLGPB_HUMAN;tr|A2A2F0|A2A2F0_HUMAN;sp|Q86X10-4|RLGPB_HUMAN;tr|B4E2E8|B4E2E8_HUMAN	12;12;12;11;11;7;3	12;12;12;11;11;7;3	12;12;12;11;11;7;3	7	12	2.5	2.6	7	4.4	6.4	12	12	4	5	9	7	8	20.031	773.2	1160.6	988.44	952.01	1046.4	1086.8	957.55	867.41	1172	907.07	216.01	213.69	227.11	262	281.47	242.69	252.69	254.54	278.59	192.86	613.48	912.1	855.26	980.1	804.31	952.08	904.24	939.13	977.72	702.81	2748
sp|Q9H2C0|GAN_HUMAN	3	3	3	1	3	3	5.4	5.4	1.3	4	3	3	2	3	3	1	2	30.826	823.13	1098.9	906.66	906.22	1076.4	1002.8	822.8	912.29	1031.2	978.15	791.56	1050.8	1138.9	1044.6	972.73	994.89	911.44	907.8	1167	913.98	1990.8	2310	1905.9	2002.7	2080.6	2189.4	1886.6	2201	3074.8	2078.8	1377.7
sp|Q9Y5Y2|NUBP2_HUMAN;tr|H3BNF0|H3BNF0_HUMAN;tr|H3BNS4|H3BNS4_HUMAN;tr|H3BQR2|H3BQR2_HUMAN;tr|H3BRK5|H3BRK5_HUMAN;tr|B7Z6P0|B7Z6P0_HUMAN;tr|H3BMW1|H3BMW1_HUMAN;tr|H3BRE1|H3BRE1_HUMAN	7;5;5;4;2;2;2;2	7;5;5;4;2;2;2;2	7;5;5;4;2;2;2;2	8	7	33.2	11.8	29.9	25.8	25.5	7	7	7	3	6	5	5	42.844	1211.1	1392.8	1247.9	1187.8	1325.4	1381.9	986.3	1092	1443.2	1020.3	1126.7	930.74	1258.4	919.18	1175.5	871.98	999.72	1187.1	1359.5	1500.9	338.33	366.4	379.09	303.42	400.53	336.59	323.95	309.33	498.74	341.57	2082.3
tr|D6RAN8|D6RAN8_HUMAN;sp|Q9P0M9|RM27_HUMAN;tr|H7C5U8|H7C5U8_HUMAN;tr|D6RE11|D6RE11_HUMAN;tr|B3KN43|B3KN43_HUMAN	5;5;4;1;1	5;5;4;1;1	5;5;4;1;1	5	5	60.2	37.6	49.5	40.9	60.2	5	5	5	3	4	3	5	18.627	899.95	1243.8	987.96	984.53	1359.2	1391.3	1019.3	1067.9	1374.8	1061.9	770.68	1104.3	1184.5	1224.7	1177	1070	1077.5	1300.3	1251	747.49	708.13	924.69	789.47	642.84	870.5	834.16	695.37	661.79	951.98	658.85	1276.3
sp|Q9HCM4-2|E41L5_HUMAN;sp|Q9HCM4-4|E41L5_HUMAN;sp|Q9HCM4-3|E41L5_HUMAN;sp|Q9HCM4|E41L5_HUMAN;sp|Q9H329-2|E41LB_HUMAN;sp|Q9H329|E41LB_HUMAN	3;3;3;3;2;2	3;3;3;3;2;2	3;3;3;3;2;2	6	3	3	3.2	1.6	3.2	3.4	3	3	2	2	1	2	2	3.3486	358.71	673.86	517.29	688.63	682.21	682.69	566.33	650.44	816.16	565.61	1485.5	1857.3	1996	1884.3	2200	1905.3	1918.8	1991.2	2133.7	1771.3	690.76	652.5	601.56	742.5	760.71	677.16	625.11	579.96	836.63	604.02	1167.6
sp|P54707|AT12A_HUMAN;sp|P54707-2|AT12A_HUMAN	6;6	1;1	0;0	2	6	4.3	4.2	4.2	4.3	4.2	1	0	6	5	5	6	5	-2	1500.6	1998.3	1417.8	1714.8	1855.5	2055.2	1542.6	1364	1970.9	1656.5	987.07	1025.2	1271	1110.2	1198.7	1105.8	1202.6	1213	1242.7	948.45	361.6	392.43	339.88	389.94	406.21	370.16	334.14	369.55	405.81	369.84	809.9
sp|Q14061|COX17_HUMAN;tr|H7C4E5|H7C4E5_HUMAN;tr|C9J8T6|C9J8T6_HUMAN	5;4;4	5;4;4	5;4;4	3	5	66.7	60.3	77.8	57.1	46	5	5	3	3	5	4	2	26.416	456.44	1798.4	1599.9	1384.2	1527.6	1696.6	1875	1250.6	1931.8	720.23	1263.1	4512.6	5692.1	5617	3901.4	3771.8	4791.5	5092.4	5292.2	956.13	1053.7	776.34	548.2	788.86	3192.4	665.83	671.34	494.65	1147.7	1084.2	1020.2
sp|Q9BRU9|UTP23_HUMAN;sp|Q9BRU9-2|UTP23_HUMAN;tr|E5RGP0|E5RGP0_HUMAN	4;1;1	4;1;1	4;1;1	3	4	7.6	7.6	7.6	12	2.8	4	4	2	2	2	4	1	17.373	773.71	1055.5	1021.9	871.85	1035.1	1016.4	743.55	839.53	1042.3	875.93	1437.2	1670.4	1715	1815.1	1723.8	1779.1	1829.6	1610.3	1841.1	1437	287.94	389.53	377.11	355.04	425.41	399.4	339.57	361.4	542.38	309.13	3925.4
tr|E5RJS5|E5RJS5_HUMAN;sp|Q15390|MTFR1_HUMAN;tr|H0YBZ4|H0YBZ4_HUMAN;sp|Q15390-2|MTFR1_HUMAN;tr|H7C5V5|H7C5V5_HUMAN;tr|H0YF01|H0YF01_HUMAN;tr|E5RIB6|E5RIB6_HUMAN	7;7;6;6;2;2;1	7;7;6;6;2;2;1	7;7;6;6;2;2;1	7	7	22.7	15.1	18.9	23.3	12.3	7	7	6	4	5	6	3	16.408	804.16	1440.8	1161.8	1289.3	1302.4	1291.6	996.43	956.4	1201.7	999.23	451.58	545.78	477.03	463.56	581.99	544.1	544.76	530.43	550.88	502.22	1106.2	1336.2	987.53	1001.6	1428.6	1273.6	1046.7	935.09	1425.9	1122.4	2823.7
sp|Q96ES7|SGF29_HUMAN;tr|H3BPL5|H3BPL5_HUMAN	4;1	4;1	4;1	2	4	7.2	7.2	10.9	7.2	8.9	4	4	2	2	3	2	3	12.139	845.13	867.6	501.72	603.14	802.83	779.08	623.53	582.13	795.46	755.19	487.45	367.98	489.22	415.23	526.93	478.83	408.2	421.84	570.82	437.76	2361.6	2652.4	2070	2141.3	2453.5	2802.2	1938.8	1948	3234.3	2066.6	548.99
sp|Q5T160|SYRM_HUMAN;tr|H0Y450|H0Y450_HUMAN	9;2	9;2	9;2	2	9	6.7	4.7	11.8	11.1	9	9	9	4	2	7	6	5	20.679	2011.7	3160.5	2588.4	2575.7	3114.9	3067.3	2419.4	2392.2	3005.6	2117.7	64.859	111.87	170.32	73.716	181.11	206.08	210.45	179.19	184.9	164.67	2574.2	3125.6	2485.1	2623.2	2720.3	2666.1	2547.2	2386	3541.6	2547.5	1798.6
sp|P78549|NTHL1_HUMAN;tr|H3BRL9|H3BRL9_HUMAN;tr|H3BPD5|H3BPD5_HUMAN;tr|H3BUV2|H3BUV2_HUMAN	7;6;5;2	7;6;5;2	7;6;5;2	4	7	8.7	10.9	14.1	19.2	8.3	7	7	2	2	4	5	2	19.688	904.69	2235.4	1878.3	1683.4	1652.3	1982.2	1551	1695.4	2258.2	1149.3	83.717	99.145	83.818	141.01	97.671	127.08	76.816	74.969	127.14	79.233	3208.9	3407.7	2542.6	2847.9	3255.7	3020.2	2470	2782.4	4276.2	3102.2	3457.3
sp|Q9H479|FN3K_HUMAN	3	3	3	1	3	7.8	7.1	7.8	7.8	7.1	3	3	2	2	2	2	2	21.152	573.27	827.8	838.01	620.93	890.96	840	624.84	644.51	708.65	604.72	1601.3	1694.8	2300	1865.4	1662.8	1826	2030.8	1846	2001.9	1576.8	619.78	595.07	725.9	740.81	770.03	576.47	765.09	493.97	833.44	549.44	1732.5
sp|Q6P087-2|RUSD3_HUMAN;sp|Q6P087|RUSD3_HUMAN;tr|H7C2C3|H7C2C3_HUMAN;tr|C9JM75|C9JM75_HUMAN;tr|H7C454|H7C454_HUMAN;sp|Q6P087-3|RUSD3_HUMAN;tr|H7C0K7|H7C0K7_HUMAN;tr|H7C1H7|H7C1H7_HUMAN	6;6;3;3;3;2;2;2	6;6;3;3;3;2;2;2	6;6;3;3;3;2;2;2	8	6	15.2	12.8	15.2	15.2	15.2	6	6	6	4	6	5	5	9.2882	89.922	158.52	145.02	74.821	119.14	123.31	129.59	87.01	119.34	102.74	1050.6	1296.9	1432.1	1325.5	1559.1	1511.1	1437.7	1346.5	1381.8	1281.1	2347.9	2670.8	2335.9	2823.4	3062.7	2403.8	2467.8	2558.3	3708.6	2253.7	2051
sp|Q9BVG9|PTSS2_HUMAN;tr|E9PS47|E9PS47_HUMAN;tr|E9PLE4|E9PLE4_HUMAN	6;3;3	6;3;3	6;3;3	3	6	10.1	6.4	8.6	8.6	10.1	6	6	4	3	4	4	4	42.73	590.45	716.68	459.4	585.16	658.93	695.89	437.84	561.95	742.26	529.43	937.57	1135.3	1263.6	1021.5	1265.9	1107.6	1190.3	1195.4	1526.9	940.96	1233	1491.8	1355.4	1502.1	1401.1	1505	1391.1	1215.3	1894.3	1414.6	552.9
sp|Q9H7C9|AAMDC_HUMAN;tr|E9PNP3|E9PNP3_HUMAN;tr|E9PR47|E9PR47_HUMAN;tr|E9PIQ4|E9PIQ4_HUMAN;sp|Q9H7C9-3|AAMDC_HUMAN;tr|E9PJP1|E9PJP1_HUMAN;sp|Q9H7C9-2|AAMDC_HUMAN;tr|E9PLK9|E9PLK9_HUMAN;tr|K4DI89|K4DI89_HUMAN	4;4;3;2;1;1;1;1;1	4;4;3;2;1;1;1;1;1	4;4;3;2;1;1;1;1;1	9	4	24.6	8.2	37.7	37.7	24.6	4	4	3	1	4	4	3	14.072	1999.1	2952.6	2430.9	2547.2	2402.7	2632	2365.7	2316.1	2601	1887.8	464.77	886.12	710.03	1045.2	711.18	756.86	754.4	773.28	875.28	750.08	419.22	449.74	437.28	370.73	390.74	461.3	396.52	419.92	451.82	401.12	1473.6
sp|O95379-3|TFIP8_HUMAN;sp|O95379-2|TFIP8_HUMAN;sp|O95379|TFIP8_HUMAN;tr|D6RCM8|D6RCM8_HUMAN;tr|B7Z713|B7Z713_HUMAN	5;5;5;5;5	5;5;5;5;5	5;5;5;5;5	5	5	12.8	20.2	23.9	16.5	12.8	5	5	3	4	5	4	3	9.04	187.64	174.45	131.75	179.34	196.42	238.92	121.64	154.8	196.04	218.61	920.39	1018.7	1551.3	1186	1407	1168	1139.2	1105.5	1464.7	904.48	2150.9	2415.3	2931.7	2822.2	2674.7	2499.9	2803.3	2612.4	3060.1	2350.2	1603.1
tr|C9JJV1|C9JJV1_HUMAN;sp|Q9Y5U2-2|TSSC4_HUMAN;sp|Q9Y5U2|TSSC4_HUMAN;tr|A6NCC9|A6NCC9_HUMAN;tr|E9PME3|E9PME3_HUMAN;tr|C9JHT9|C9JHT9_HUMAN;tr|E9PL88|E9PL88_HUMAN;tr|C9JDU0|C9JDU0_HUMAN	5;5;5;3;3;3;2;2	5;5;5;3;3;3;2;2	5;5;5;3;3;3;2;2	8	5	19.7	10.6	20.7	19.2	15.9	5	5	4	2	4	4	3	16.424	2668.3	3485.9	3190.5	3155.5	3224.5	3769.5	2955.6	2636.4	3457.3	2915	349.6	449.26	560.58	516.75	466.43	471.44	428.56	583.47	623.52	636.84	1452.5	1806.9	1487	1400.1	1787.4	1641.2	1355.5	1402.9	1853.8	1611.7	235.31
sp|Q6P1X6|CH082_HUMAN;tr|H0YF29|H0YF29_HUMAN;sp|Q6P1X6-2|CH082_HUMAN;tr|J3KNI2|J3KNI2_HUMAN	6;5;3;2	6;5;3;2	6;5;3;2	4	6	29.6	23.6	25.9	32.9	29.6	6	6	5	4	4	6	5	22.421	701.74	1051.2	758.26	821.63	908.68	956.22	735.63	779.87	992.05	870	501.69	633.21	689.01	719.9	815.2	776.77	584.02	822.47	780.72	632.46	649.89	1010.6	829.45	876.82	925.61	1038	942.41	881.9	1221.2	959.39	3812
sp|A4D1P6-2|WDR91_HUMAN;tr|C9J1X0|C9J1X0_HUMAN;sp|A4D1P6|WDR91_HUMAN;sp|A4D1P6-3|WDR91_HUMAN	6;6;6;4	6;6;6;4	6;6;6;4	4	6	10.8	8.3	9.7	8.8	9.7	6	6	5	4	4	4	4	19.549	1176.4	2065.2	1443.3	1524.4	1750.6	1863.5	1379.6	1548.7	1968.8	1440	473.45	690.12	1186.5	646.72	1123.7	693.54	751.03	640.78	1045	604.06	1679.9	2040.4	1568.6	1689.7	1944	1648.3	1560.6	1520.5	2575.7	1782.5	492.72
sp|Q9HAU0-5|PKHA5_HUMAN;sp|Q9HAU0|PKHA5_HUMAN;sp|Q9HAU0-2|PKHA5_HUMAN;sp|Q9HAU0-4|PKHA5_HUMAN;sp|Q9HAU0-6|PKHA5_HUMAN;tr|A0JP02|A0JP02_HUMAN;tr|B4DJX4|B4DJX4_HUMAN;sp|Q9HAU0-8|PKHA5_HUMAN;tr|E7EME8|E7EME8_HUMAN;sp|Q9HAU0-3|PKHA5_HUMAN;tr|H0YG48|H0YG48_HUMAN;tr|H0YGJ6|H0YGJ6_HUMAN	7;7;7;7;7;6;6;6;6;5;1;1	7;7;7;7;7;6;6;6;6;5;1;1	7;7;7;7;7;6;6;6;6;5;1;1	12	7	3.4	3.4	5.9	3.2	3.1	7	7	3	3	6	3	3	14.164	1352.7	2120.7	1476	1608.1	1683.1	1752.6	1370.7	1182.9	1532.6	1563.4	1008.6	1269	1349.2	1158.8	1156.9	990.08	1138.3	1327.6	1324.7	915.82	3761.4	4383.4	4696.5	4294.8	4335.5	4424.8	4709.2	4207.7	5272.6	4262.4	399.61
sp|P01344|IGF2_HUMAN;CON__sp|IGF2_HUMAN|;sp|P01344-2|IGF2_HUMAN;sp|P01344-3|IGF2_HUMAN	2;2;2;2	2;2;2;2	2;2;2;2	4	2	13.9	13.9	13.9	13.9	13.9	2	2	2	2	2	2	2	30.658	2072.8	4464.8	5538.8	3779	5118.8	4447.2	4241.1	3462.6	4153.1	2476.9	3527.3	603.73	614.14	648.19	790.2	810.98	736.85	640.95	791.43	4088.9	481.34	652.49	811.18	736.88	674.81	575.95	869.63	626.09	817.78	456.94	927.58
sp|Q04828|AK1C1_HUMAN;tr|H0Y804|H0Y804_HUMAN;tr|A6NHU4|A6NHU4_HUMAN	26;21;13	2;2;2	2;2;2	3	26	65	56.7	62.5	63.5	62.5	2	2	25	20	23	23	23	8.7779	920.81	1166.8	1169.1	1155.5	1359.3	1219.7	978.31	1082	1254	1181.3	420.92	464.71	483.38	420.82	528.94	401.54	533.97	507.54	568.7	482.24	1164.4	1669.9	1627.6	1543.8	2072.8	1752.3	1506.8	1427.7	2016.3	1191.3	971.02
sp|O95873|CF047_HUMAN	3	3	3	1	3	14.6	14.6	14.6	11.6	14.6	3	3	3	3	3	2	3	11.522	1213.9	1601.1	1271.1	1372	1650.9	1684.3	1288.4	1224.1	1567.1	1349.8	1304.8	1288.1	1580.3	1384.8	1669.4	1551.4	1547.9	1477.9	1758.2	1305.6	888.09	950.32	805.89	870.67	1006.9	1022.2	978.26	720.13	1261.2	873.24	961.74
sp|P41229-2|KDM5C_HUMAN;sp|P41229-5|KDM5C_HUMAN;sp|P41229|KDM5C_HUMAN;sp|P41229-3|KDM5C_HUMAN;sp|P41229-4|KDM5C_HUMAN;sp|Q9BY66-2|KDM5D_HUMAN;sp|Q9BY66|KDM5D_HUMAN;sp|Q9BY66-3|KDM5D_HUMAN;tr|E9PFH2|E9PFH2_HUMAN;tr|H7BZF9|H7BZF9_HUMAN;tr|C9JGA3|C9JGA3_HUMAN	8;8;8;7;6;6;6;6;5;1;1	8;8;8;7;6;6;6;6;5;1;1	7;7;7;7;6;5;5;5;5;1;0	11	8	3.4	5.6	3.4	2.8	2.8	8	7	4	7	4	3	3	23.231	1603.2	2409.2	1856.9	1972.1	1974.1	2077.2	1606.9	1607.9	2270.4	1582	2580.9	3328	3377	3756.9	4298.7	3463.7	3320.8	3733.3	4532.8	2771.1	1850.3	2236.9	1335.8	1669	1901.2	1875.6	1399.8	1727.9	2563.8	1927.5	331.32
sp|Q5ZPR3-4|CD276_HUMAN;sp|Q5ZPR3|CD276_HUMAN;tr|H0YL10|H0YL10_HUMAN;sp|Q5ZPR3-2|CD276_HUMAN;sp|Q5ZPR3-3|CD276_HUMAN;tr|H0YK40|H0YK40_HUMAN;tr|H0YK59|H0YK59_HUMAN;tr|H0YN29|H0YN29_HUMAN;tr|H0YLT8|H0YLT8_HUMAN;tr|H0YN85|H0YN85_HUMAN	7;7;6;6;5;3;3;3;1;1	7;7;6;6;5;3;3;3;1;1	7;7;6;6;5;3;3;3;1;1	10	7	18.8	23.3	16.9	18.8	15.9	7	7	6	6	5	6	5	30.093	1274.5	1835.3	1335.4	1457.1	1638.1	1940.3	1359.5	1583.8	1826	1412.9	779.91	877.53	1024.7	956.81	938.76	682.03	854.54	989.91	966.8	586.36	961.85	1161.7	1012.3	1032.6	968.6	1075.7	924.43	885.61	1210.7	1001.8	3667.2
tr|E9PJK1|E9PJK1_HUMAN;tr|E9PRJ8|E9PRJ8_HUMAN;tr|H0YDL9|H0YDL9_HUMAN;tr|H0YDJ9|H0YDJ9_HUMAN;sp|P60033|CD81_HUMAN;tr|E9PIF1|E9PIF1_HUMAN;tr|A6NMH8|A6NMH8_HUMAN;tr|E9PM31|E9PM31_HUMAN;tr|H0YEE2|H0YEE2_HUMAN	3;3;3;3;3;3;3;1;1	3;3;3;3;3;3;3;1;1	3;3;3;3;3;3;3;1;1	9	3	21.8	26.7	26.7	26.7	26.7	3	3	2	3	3	3	3	46.259	135.56	110.33	108.41	104.22	158.42	205.83	138.37	110.35	121.93	117.65	1611.6	2234.2	2689.8	1926.2	2034.9	1797.6	2149.1	2300.6	2387.9	2164.1	2230.1	2858.1	2040.6	2099.6	2696.4	2629	2034.3	2289.5	3170.5	2187.6	1868.9
sp|Q9NUI1-3|DECR2_HUMAN;tr|Q4VXZ8|Q4VXZ8_HUMAN;sp|Q9NUI1|DECR2_HUMAN	4;4;4	4;4;4	4;4;4	3	4	20.5	16	20.5	13.9	20.5	4	4	4	3	4	3	4	12.173	1107.4	1641.8	1125.5	1232.1	1487.4	1577.7	1159.8	1247.1	1495.6	1282.3	859.29	1047.3	1192.1	838.78	1345.4	1027.5	1075.5	1037.7	1223.9	884.41	685.15	664.56	591.27	625.15	702.74	666.73	796.4	606.83	915.45	709.75	1287.1
sp|O15533-2|TPSN_HUMAN;tr|D3YTI9|D3YTI9_HUMAN;sp|O15533|TPSN_HUMAN;tr|A2AB90|A2AB90_HUMAN;sp|O15533-3|TPSN_HUMAN;tr|C9JA35|C9JA35_HUMAN;sp|O15533-4|TPSN_HUMAN	4;4;4;4;4;2;2	4;4;4;4;4;2;2	4;4;4;4;4;2;2	7	4	7.3	4.1	4.6	4.4	6.6	4	4	3	2	2	2	3	7.2637	1081	1752.2	1191.5	1359.7	1324.9	1471.5	1246.2	1262	1374.4	1308.6	817.17	837.44	966.22	948.52	817.78	763.05	859.65	933.15	852.65	733.88	896.84	986.3	924.7	985.25	952.92	827.11	843.66	807.24	1096.3	833.33	3573.2
sp|O15514|RPB4_HUMAN;tr|E9PB93|E9PB93_HUMAN;tr|E9PHV4|E9PHV4_HUMAN	7;5;5	7;5;5	7;5;5	3	7	50.7	36.6	50.7	47.2	45.8	7	7	5	4	5	5	4	25.143	816.63	1442.8	964.76	1056.6	1236.3	1266.7	924.21	1098.7	1421.5	958.04	1380.2	1723.7	1829.9	1685.3	1905	1807.5	1754	1580.3	2155.8	1681.8	703.11	891.85	626.74	724.69	896.9	937.3	654.09	729.07	966.97	821.62	1400.7
sp|Q5TA45-2|INT11_HUMAN;sp|Q5TA45|INT11_HUMAN;tr|C9IYS7|C9IYS7_HUMAN;sp|Q5TA45-4|INT11_HUMAN;sp|Q5TA45-3|INT11_HUMAN;sp|Q5TA45-5|INT11_HUMAN;tr|J3QRY6|J3QRY6_HUMAN;tr|E9PNS4|E9PNS4_HUMAN;tr|C9J979|C9J979_HUMAN;tr|E9PNH9|E9PNH9_HUMAN;tr|E9PI75|E9PI75_HUMAN;tr|E9PIG1|E9PIG1_HUMAN;tr|H0YCE0|H0YCE0_HUMAN;tr|E9PMA2|E9PMA2_HUMAN;tr|H0YDB1|H0YDB1_HUMAN;tr|H0YE15|H0YE15_HUMAN;tr|E9PJG0|E9PJG0_HUMAN;tr|E9…	9;9;8;8;8;8;5;3;3;2;2;2;1;1;1;1;1;1	9;9;8;8;8;8;5;3;3;2;2;2;1;1;1;1;1;1	9;9;8;8;8;8;5;3;3;2;2;2;1;1;1;1;1;1	18	9	13.2	13.8	10.6	12.2	12.2	9	9	6	7	5	6	6	21.051	2898.4	2673.2	2048.6	1944	2423.5	2707.8	1979.7	2118.2	2767.8	2854.2	20.659	43.065	41.431	20.509	56.944	38.469	16.88	44.319	43.225	50.625	2207.7	2381.3	1892	1930.5	2193.9	2338.4	1745.6	1963.3	2934.6	1839.8	4194.7
sp|Q8NBN3|TM87A_HUMAN;sp|Q8NBN3-3|TM87A_HUMAN;sp|Q8NBN3-2|TM87A_HUMAN;tr|H3BM87|H3BM87_HUMAN;tr|H3BSZ0|H3BSZ0_HUMAN;tr|H3BUZ1|H3BUZ1_HUMAN;tr|H3BPJ4|H3BPJ4_HUMAN;tr|H3BMU0|H3BMU0_HUMAN;tr|H3BTS6|H3BTS6_HUMAN	7;5;4;1;1;1;1;1;1	7;5;4;1;1;1;1;1;1	7;5;4;1;1;1;1;1;1	9	7	5.9	4.7	7.2	5.9	5.4	7	7	4	3	5	4	4	10.365	1806.1	2672.1	2110.6	1915.9	2515.5	2596	1961.8	1995.1	2720.7	2029.6	447.53	662.13	731.05	584.87	615.79	685.43	678.99	694.43	958.81	578.95	849.56	1007.1	962.16	885	1060.7	845.16	854.14	889.7	1390.3	813.16	880.8
sp|Q01973|ROR1_HUMAN;sp|Q01973-2|ROR1_HUMAN;sp|Q01973-3|ROR1_HUMAN	5;2;1	5;2;1	5;2;1	3	5	4.7	4.7	5.2	2.6	3.9	5	5	3	3	3	3	2	14.086	1533.3	2180.4	1646	1519.6	2228	2126.1	1573.5	1660.8	2191.3	1514.8	712.35	956.89	804.77	893.51	1075	823.91	719.49	1044.3	1151.2	772.17	490.97	602.47	455.48	482.72	651.12	522.85	357.71	487.31	695.54	445.24	2331.7
sp|Q9Y3T6|R3HC1_HUMAN;sp|Q9Y3T6-2|R3HC1_HUMAN;tr|E5RIQ4|E5RIQ4_HUMAN;tr|E5RIK1|E5RIK1_HUMAN;tr|H0YBU3|H0YBU3_HUMAN	5;2;1;1;1	5;2;1;1;1	5;2;1;1;1	5	5	4.4	4.6	2.5	2.5	7.5	5	5	2	2	1	1	3	12.511	1270.6	1547.1	1195.9	1385.6	1564	1598.1	1295.4	1248.7	1581.6	1537.2	1036.3	1288.7	1515.8	1291.7	1508.7	1483.3	1270.5	1418.2	1630.9	1221.2	749.17	841.24	558.71	823.69	619.96	767.13	731	609.97	985.79	616.64	723.7
sp|Q96GX2|A7L3B_HUMAN	2	2	2	1	2	30.9	30.9	30.9	30.9	30.9	2	2	2	2	2	2	2	9.5875	973.75	2402.4	1861	1925.8	2037.5	2107.8	1888.6	1869.2	2445.8	1119.8	659.72	768.59	873.09	844.62	937.29	803.61	803.25	887.34	998.49	628.85	1009.8	951.61	826.22	816.29	868.23	858.1	756.16	595.35	1151.9	847.02	1563.4
sp|Q9H4L5-2|OSBL3_HUMAN;sp|Q9H4L5|OSBL3_HUMAN;sp|Q9H4L5-4|OSBL3_HUMAN;sp|Q9H4L5-3|OSBL3_HUMAN;sp|Q9H4L5-6|OSBL3_HUMAN;sp|Q9H4L5-5|OSBL3_HUMAN;sp|Q9H4L5-8|OSBL3_HUMAN;sp|Q9H4L5-7|OSBL3_HUMAN;tr|C9J8P4|C9J8P4_HUMAN;tr|C9JEF2|C9JEF2_HUMAN;tr|C9JZ19|C9JZ19_HUMAN	6;6;5;5;4;4;3;3;1;1;1	6;6;5;5;4;4;3;3;1;1;1	6;6;5;5;4;4;3;3;1;1;1	11	6	7.1	7.1	5.5	4.1	2.5	6	6	5	5	4	3	2	15.767	1201.8	1449.5	1216.8	1379	1453	1363.7	1142.1	1162.9	1460.6	1353.2	909.31	1305.8	1508	1210.3	1562.1	1395.5	1520	1563.1	1527	1250.8	2293.7	2660.3	2654.8	2637.6	2395.4	2730.9	2647.4	2493.6	3323.5	2321.7	467.57
sp|Q86VY4|TSYL5_HUMAN	7	7	7	1	7	13.4	10.8	20.4	16.8	15.6	7	7	4	3	5	5	3	23.346	2233.9	2894.8	2366.7	2444.1	2782.4	2838.3	2131	2082.1	2830.2	2327.4	444.46	528.57	492.28	601.27	401.21	492.67	580.57	588.33	372.25	405.98	1309.6	1637.1	1326.2	1249.3	1583.1	1662.4	1159.1	1342	1826.2	1351.8	1614.7
sp|O76080|ZFAN5_HUMAN;tr|Q5QPB1|Q5QPB1_HUMAN	6;3	5;2	5;2	2	6	13.1	21.1	25.4	13.1	16.9	5	5	3	3	4	2	4	7.0007	1938.3	2449.5	1948.8	1988.5	2073.1	2151.8	1905.9	1813.8	2169.8	2031.9	1582.1	1951.1	1682.9	2070	1996.2	2202.8	1591.9	2194.5	2257.5	1603.5	1928.7	2555.8	1390.7	2377.2	2412.5	2377.2	1462	2316.1	2675.8	2331.2	114.05
sp|O43598|DNPH1_HUMAN;tr|H0Y8X4|H0Y8X4_HUMAN;sp|O43598-2|DNPH1_HUMAN	5;5;3	5;5;3	5;5;3	3	5	28.7	22.4	24.7	22.4	38.5	5	5	4	3	3	3	5	17.209	1333.6	1753.6	1368	1379.8	1728	1543.7	1282.4	1357.8	1793.8	1390.1	931.12	1066.9	1581.7	1401.8	1382.8	908.24	1309.7	1126.4	1437.5	1187.2	298.34	287.09	311.6	283.77	343.26	332.11	402.16	366.28	337.07	276.42	2385
sp|Q969S9-2|RRF2M_HUMAN;sp|Q969S9-3|RRF2M_HUMAN;sp|Q969S9|RRF2M_HUMAN;sp|Q969S9-4|RRF2M_HUMAN;sp|Q969S9-5|RRF2M_HUMAN;tr|D6RAL1|D6RAL1_HUMAN	9;9;9;7;5;3	9;9;9;7;5;3	7;7;7;5;3;2	6	9	9.2	12.4	10.7	13	9.6	9	7	7	8	7	8	6	18.684	261.25	556.23	396.17	425.62	490.03	555.55	444.84	374.92	473.87	253.83	582.12	658.52	798.24	773.71	838.84	769.62	785.85	790.68	795.78	767.41	2777.3	3200.6	3241.5	3037.6	3053.1	3022.9	3320.3	2882.5	3975.8	2752.2	1239.7
sp|Q8N5I4|DHRSX_HUMAN;tr|H7C613|H7C613_HUMAN;tr|H7C5T6|H7C5T6_HUMAN;tr|C9JRH1|C9JRH1_HUMAN	3;2;2;1	3;2;2;1	3;2;2;1	4	3	6.7	2.4	2.4	8.8	6.7	3	3	2	1	1	3	2	6.1811	540.91	1133.6	901.59	1022.5	1081.3	1120.7	851.45	1132.6	1139.7	623.49	818.24	1015	1176.6	964.71	1112.2	986.82	980.57	1180.2	1263.3	1045	1344.7	1272.6	1343.7	1417.5	1455.8	1259.1	1361.5	1223.1	1692	1227.5	1778.3
sp|Q9BYX2-4|TBD2A_HUMAN;sp|Q9BYX2-3|TBD2A_HUMAN;sp|Q9BYX2-2|TBD2A_HUMAN;sp|Q9BYX2|TBD2A_HUMAN;sp|Q9BYX2-5|TBD2A_HUMAN;sp|Q9BYX2-6|TBD2A_HUMAN	7;7;7;7;4;3	7;7;7;7;4;3	7;7;7;7;4;3	6	7	5.5	7.9	4.4	5.6	4.4	7	7	5	6	4	4	4	9.2742	623.9	1057.3	794.22	763.4	1062.5	955.23	742.7	733.53	1011.6	668.02	901.52	806.08	1832.6	936.51	1400	863.29	1651.5	937.88	1492.8	1165.8	665.83	761.61	1138	826.6	792.42	810.04	1250.4	615.2	925.95	693.44	2434.4
sp|Q9H9Q4|NHEJ1_HUMAN;tr|H7C0G7|H7C0G7_HUMAN;tr|C9JWV4|C9JWV4_HUMAN;sp|Q9H9Q4-2|NHEJ1_HUMAN;tr|G5E9Q8|G5E9Q8_HUMAN	5;4;4;4;3	5;4;4;4;3	5;4;4;4;3	5	5	23.1	14.4	23.1	17.4	23.1	5	5	4	3	4	4	4	15.64	578	751.97	581.44	580.84	733.69	754.87	557.63	685.95	706.95	732.67	1584.7	2111.5	2300.8	2079.8	2025.2	2047.9	2173.9	1999.7	2387.5	1721.8	939.13	1290.9	1114.3	1213.3	1383.6	1434.3	1146.1	1018.1	1618.5	1088.3	899.92
tr|H7C1U8|H7C1U8_HUMAN;sp|Q9BUR5|APOO_HUMAN;tr|C9J574|C9J574_HUMAN;sp|Q9BUR5-2|APOO_HUMAN;tr|G3V1B6|G3V1B6_HUMAN	5;5;4;4;2	5;5;4;4;2	5;5;4;4;2	5	5	34.3	28.7	28.7	20.2	20.2	5	5	5	4	4	3	3	83.935	1157.4	2844.1	1801.5	2000.5	2586.6	2601.4	1879.6	1810.5	2640.5	1227.7	1913.4	2527.4	2747.2	2767.5	2384.3	2444.1	2729.4	2880.1	2859.4	2059.2	204.74	256.43	239.05	164.76	317.54	180.1	215.54	297.15	312.5	241.48	1388.7
sp|Q99549|MPP8_HUMAN;sp|Q99549-2|MPP8_HUMAN;tr|H0Y6J1|H0Y6J1_HUMAN	8;7;1	8;7;1	8;7;1	3	8	4.4	4.4	9.5	7.1	5.5	8	8	3	4	6	5	3	35.306	159.04	206.02	164.18	197.67	245.02	200.15	155.21	172.99	269.07	186.47	1509.2	1958.8	2160.8	2103.2	2355	2223.1	2150.4	2082.7	2230	1866.6	2465.5	2828.5	2264.9	2541.5	2872.2	2781.3	2350.6	2451.5	3707.5	2669.6	2493
sp|Q9UKG9|OCTC_HUMAN;sp|Q9UKG9-3|OCTC_HUMAN;tr|C9J3D7|C9J3D7_HUMAN;sp|Q9UKG9-2|OCTC_HUMAN	4;4;3;1	4;4;3;1	4;4;3;1	4	4	4.4	4.4	5.6	7	4.4	4	4	2	2	3	4	2	12.904	116.46	177.34	150.86	149.45	202.41	229.61	142.32	180.68	153.6	179.91	1366.7	1462.1	1475.7	1427.5	1544.3	1189.5	1570.4	1517.4	1617.5	1248.9	1798.9	2261.8	1899.1	1868.8	2059.2	1777	1794.5	1647	2237.9	1918	2914.9
sp|Q9H1I8|ASCC2_HUMAN;sp|Q9H1I8-3|ASCC2_HUMAN;tr|B1AH59|B1AH59_HUMAN;tr|B1AH60|B1AH60_HUMAN;tr|H7C3Y4|H7C3Y4_HUMAN;sp|Q9H1I8-2|ASCC2_HUMAN;tr|F2Z2W4|F2Z2W4_HUMAN;tr|F8WAQ6|F8WAQ6_HUMAN	12;10;6;6;3;3;1;1	12;10;6;6;3;3;1;1	12;10;6;6;3;3;1;1	8	12	14.7	9.5	15.2	18.9	18.2	12	12	8	5	8	11	10	62.944	1375.5	1833.6	1560.4	1512.5	1621.7	1818.1	1485.2	1368.4	1861.7	1477.8	299.61	176.22	326.44	97.861	331.53	199.57	170.32	325.21	342.07	280.1	890.63	1057.9	1029.8	1170.2	1001	1017.8	1066.8	884.6	1465.6	1058.7	2826.3
sp|Q15545|TAF7_HUMAN	4	4	4	1	4	7.4	8.3	2.6	2.6	8.6	4	4	3	3	1	1	3	7.369	3758	4951.2	3583.7	3878.4	4591.2	4921.9	3693.2	3482.3	4747.4	4195.2	318.06	244.52	257.21	424.51	356.27	296.77	250.22	353.46	434.02	371.62	657.71	701.94	377.93	633.33	739.26	791.33	483.34	564.41	842.31	636.76	913.25
sp|P36941-2|TNR3_HUMAN;sp|P36941|TNR3_HUMAN;tr|F5H2E7|F5H2E7_HUMAN;tr|F5H6F8|F5H6F8_HUMAN;tr|F5H627|F5H627_HUMAN	6;6;4;3;2	6;6;4;3;2	6;6;4;3;2	5	6	10.8	17.8	16.1	13.7	8.4	6	6	4	6	5	4	3	22.088	1191.8	1920.7	1534.1	1705.1	1883.6	2041.6	1590.1	1565.5	1902.9	1241	781.9	766.86	947.83	1102.9	784.43	1002.5	926.7	892.96	1095.5	869.71	1875.5	1976.3	1249.7	1880.7	2000.3	1812.3	1588.8	1635.5	2320.1	1724.1	506.14
tr|Q5VUI0|Q5VUI0_HUMAN;sp|Q15326-6|ZMY11_HUMAN;sp|Q15326-3|ZMY11_HUMAN;tr|E7ENI9|E7ENI9_HUMAN;tr|J3QKD2|J3QKD2_HUMAN;sp|Q15326|ZMY11_HUMAN;tr|Q5BJG6|Q5BJG6_HUMAN;sp|Q15326-4|ZMY11_HUMAN;sp|Q15326-5|ZMY11_HUMAN;sp|Q15326-2|ZMY11_HUMAN;tr|F5H449|F5H449_HUMAN;tr|B0QZE2|B0QZE2_HUMAN;tr|B7Z3Z1|B7Z3Z1_HUMAN;tr|E7EV75|E7EV75_HUMAN;tr|E9PE09|E9PE09_HUMAN	8;8;8;8;8;8;7;7;7;7;6;6;5;2;1	8;8;8;8;8;8;7;7;7;7;6;6;5;2;1	8;8;8;8;8;8;7;7;7;7;6;6;5;2;1	15	8	6.6	5.3	12.5	2.8	3.8	8	8	4	3	6	2	2	23.273	2336.8	3160.9	2508.3	2449.9	2795	2815.9	2196.2	2133.5	2848.8	2609.1	1146.9	2261.8	2039.2	2366.8	2264.4	1883.7	2812.6	3432.7	2205.5	1431.8	1525	2096.3	1718.1	1717.3	2225.5	2077.6	1565.8	1759.6	2558.6	1757.9	589.84
sp|Q96RS0|TGS1_HUMAN	7	7	7	1	7	2.9	8	8	5.2	9	7	7	2	5	5	4	6	15.722	564.24	1896.7	798.41	783.49	755.27	1913.4	684.18	886.53	919.47	1792.3	429.3	362.71	480	330.79	477.75	275.54	192.66	442.53	511.15	464.29	1865.3	1785.6	1626.2	1499	1715.8	1658.4	1430.7	1501.2	2506.6	1772.5	570.44
tr|B4DK80|B4DK80_HUMAN;sp|Q13472-2|TOP3A_HUMAN;sp|Q13472|TOP3A_HUMAN;tr|B4DSJ0|B4DSJ0_HUMAN;tr|K7EMT6|K7EMT6_HUMAN	7;7;7;4;2	7;7;7;4;2	6;6;6;4;2	5	7	2.9	6.1	7.8	6	5.3	7	6	2	5	6	4	4	22.248	210.77	373.67	286.5	272.22	305.57	458.53	200.02	215	304.4	274.17	1935.9	2346.3	2792.8	2344.2	2562.1	2547.9	2557.9	2389.1	2716.8	1941.1	1175.5	1550.8	1477.7	1241.3	1285.5	1285.6	1472.5	1003.4	1724.8	1352.4	635.03
sp|P11117|PPAL_HUMAN;tr|E9PQY3|E9PQY3_HUMAN;tr|E9PHY0|E9PHY0_HUMAN;tr|B7Z7D2|B7Z7D2_HUMAN;tr|F5GWV7|F5GWV7_HUMAN;tr|E9PP23|E9PP23_HUMAN;tr|G5EA28|G5EA28_HUMAN;tr|E9PKW9|E9PKW9_HUMAN;tr|E9PQW9|E9PQW9_HUMAN;sp|P11117-2|PPAL_HUMAN;tr|B7Z6U3|B7Z6U3_HUMAN	9;8;7;6;4;4;3;3;3;3;3	9;8;7;6;4;4;3;3;3;3;3	9;8;7;6;4;4;3;3;3;3;3	11	9	8.3	13.7	10.2	19.4	12.1	9	9	3	5	4	7	4	21.937	1093.4	1376.3	918.53	907.07	1129.2	1404.9	961.3	1023.8	1233.7	1092.1	1737.3	1943.1	2295.1	1874.8	2309.5	2054.2	2257.8	2268.3	2514.8	1924.7	301.34	300.21	332.82	217.04	362.17	235.03	218.16	297.48	380.56	306.5	2363.9
sp|Q9NYJ1|COA4_HUMAN;sp|Q9NYJ1-2|COA4_HUMAN	3;2	3;2	3;2	2	3	43.7	43.7	32.2	43.7	32.2	3	3	3	3	2	3	2	28.373	905.17	1741.2	1435.2	1484	1249.8	1777.1	1218.9	1638.9	1752.3	962.51	1219.5	6150	6451.4	6067	5031.8	5495.3	6291	6008.7	5897.1	1815.1	280.94	235.9	264.27	235.85	373.06	215.86	185.04	230.16	309.59	294.07	427.47
sp|Q8N0Z6|TTC5_HUMAN;tr|H0Y6R6|H0Y6R6_HUMAN;tr|H9KV81|H9KV81_HUMAN	6;5;3	6;5;3	6;5;3	3	6	5.9	5.9	6.1	12.7	12.7	6	6	3	3	3	6	6	10.743	541.5	631.69	451.39	485.91	497.81	525.7	429.57	294.39	601.4	625.85	980.82	1118.2	1235.3	1034.8	1188.2	1206.9	1246	1191.5	1306	1049.7	659.56	668.66	544.57	608.42	666.33	611.05	677.35	549.46	951.55	792.08	1230.3
sp|P42785|PCP_HUMAN;tr|B7Z7Q6|B7Z7Q6_HUMAN;sp|P42785-2|PCP_HUMAN;tr|E9PNF7|E9PNF7_HUMAN;tr|E9PQB5|E9PQB5_HUMAN;tr|E9PL85|E9PL85_HUMAN;tr|E9PQN3|E9PQN3_HUMAN;tr|E9PKN6|E9PKN6_HUMAN;tr|E9PIG4|E9PIG4_HUMAN	4;3;3;1;1;1;1;1;1	4;3;3;1;1;1;1;1;1	4;3;3;1;1;1;1;1;1	9	4	8.1	6.5	4.4	4.4	6.5	4	4	4	3	2	2	3	10.072	1668.1	1710.7	1384.5	1556.8	1708.2	1783.2	1323.1	1270.9	1806.6	1634.9	2498.2	2464.5	3129.5	2714.9	3139.9	2686.1	2797.1	2641.9	3398.2	2862.6	463.12	513.88	405.98	410.56	420.52	386.72	399.6	345.46	687.52	458.17	786.63
sp|Q7Z5K2|WAPL_HUMAN;sp|Q7Z5K2-2|WAPL_HUMAN;sp|Q7Z5K2-3|WAPL_HUMAN;tr|Q8WVX6|Q8WVX6_HUMAN	8;8;8;3	8;8;8;3	8;8;8;3	4	8	3.5	2.5	2.8	1.1	1.2	8	8	4	3	3	1	2	14.427	2309.3	3211.7	2859.6	2733.5	3110.9	3299.1	2345.3	2554.8	3209.1	2303.3	1420.4	1777.3	1945.5	1892.1	1895.5	1963	1659.7	1779.4	2250.1	1437.3	1145.2	1219.5	839.62	1042.4	1201.2	1335.7	940.99	1011	1537	1160.1	721.7
sp|O95295|SNAPN_HUMAN	2	2	2	1	2	7.4	16.2	16.2	16.2	16.2	2	2	1	2	2	2	2	18.087	641.81	712.51	431.43	556.8	813.33	743.08	544.94	556.53	756.92	761.89	1058.8	1510.4	1456.5	1590.3	1336.3	1419.2	1479.5	1578	1621.4	984.21	1463.4	1623.3	1445.5	1656.7	2015.2	1838	1452.6	1682	2169.8	1617.9	766.04
sp|Q9Y294|ASF1A_HUMAN	4	4	3	1	4	10.8	16.7	9.3	9.3	9.3	4	3	2	3	2	2	2	11.268	676.34	1150.7	730.86	884.02	902.61	979.26	764.47	776.59	897.18	733.05	2256.8	3102.2	3884.9	3374	4141.2	3053.8	3585.6	3443.1	4090.7	2604.6	1076.7	1400.5	1172.6	1115.1	1214.9	1213.2	1028.8	1046.8	1447.1	1100.2	819.56
sp|Q03164-2|KMT2A_HUMAN;sp|Q03164|KMT2A_HUMAN;sp|Q03164-3|KMT2A_HUMAN;tr|E9PR05|E9PR05_HUMAN;tr|H7BYJ6|H7BYJ6_HUMAN	10;10;10;2;1	10;10;10;2;1	9;9;9;2;1	5	10	2.1	1.1	2.2	1.5	1.7	10	9	7	3	6	4	5	19.052	3076.2	3474.7	2833.1	2905	3296.2	3678.4	2761.5	2567.7	3524.3	2970.7	299.95	346.57	385.36	360.32	469.87	358.96	308.62	366.3	427.58	321.45	1905.8	2058.8	2050.3	1882.5	2110.7	2140.3	2070.9	1967.4	2929.9	2095.5	481.98
sp|Q15388|TOM20_HUMAN	3	3	3	1	3	9.7	4.8	9.7	18.6	4.8	3	3	2	1	2	3	1	2.4707	864.89	1004.4	764.03	699.94	871	904.77	682.1	695.18	790.01	989.13	2021.9	2654.6	3004	2711.9	2531.3	2623.3	2289.3	2849.9	3036.5	1924.1	759.2	827.01	701.62	700.96	650.13	865.06	669.18	635.26	875.54	688.53	2497.2
sp|Q9H147|TDIF1_HUMAN;tr|H7C1M5|H7C1M5_HUMAN;tr|H7C1J2|H7C1J2_HUMAN;tr|F2Z2A4|F2Z2A4_HUMAN;tr|H0Y501|H0Y501_HUMAN	7;6;4;2;1	7;6;4;2;1	7;6;4;2;1	5	7	8.8	14.3	10.6	10.6	11.2	7	7	3	4	4	4	4	18.179	1986.8	1818.3	1398	1307.4	1546.5	1640.6	1328.1	1157.5	1602.4	1815.5	1692.9	2208.5	2534.8	2251.4	2233	2225.5	2186.2	2405.5	2330.8	1766.3	1987.8	2239.3	2182.9	1941.7	2168	2462.7	2069	1908.8	2997.1	2429.3	1265.1
sp|Q9H944|MED20_HUMAN;tr|A6PVP4|A6PVP4_HUMAN;tr|B7ZBQ3|B7ZBQ3_HUMAN;tr|B4DE08|B4DE08_HUMAN;tr|B7ZBQ1|B7ZBQ1_HUMAN	6;4;4;3;1	6;4;4;3;1	6;4;4;3;1	5	6	17.9	9.9	17	31.6	17	6	6	3	2	4	6	4	18.437	821.22	1434.5	965.04	989.24	1169.9	1244.6	933.7	937.11	1221	947.42	416.88	504.92	665.37	484.47	553.47	502.02	547.26	530.45	543.28	420.74	1812.2	2142.1	1836.1	2067.7	2069.6	1949.9	1850	2046.8	2546.3	1751.1	2817.4
sp|Q9P206-2|K1522_HUMAN;sp|Q9P206|K1522_HUMAN;sp|Q9P206-3|K1522_HUMAN;sp|Q9P206-4|K1522_HUMAN	9;8;8;1	9;8;8;1	9;8;8;1	4	9	8	4.9	6.8	6.8	7.6	9	9	7	4	5	5	6	28.069	1625.1	2928.6	2480.5	2378	2567.9	2945.3	2407.2	2115.8	2589.4	2403.4	2001.9	1288.8	1735.7	1860.9	1673.2	1509	1310.9	1571.1	2024.2	1463.9	411.55	576.84	495.58	424.51	543.73	448.98	460.51	528.41	630.76	386.19	957.74
tr|E9PKB7|E9PKB7_HUMAN;tr|H0YE88|H0YE88_HUMAN;sp|P28347|TEAD1_HUMAN;tr|A4FUP2|A4FUP2_HUMAN;tr|H0YEJ9|H0YEJ9_HUMAN;tr|B5MCM0|B5MCM0_HUMAN;sp|Q99594|TEAD3_HUMAN	3;3;3;2;2;2;2	3;3;3;2;2;2;2	2;2;2;1;1;1;1	7	3	9.1	3	9.1	7	9.1	3	2	3	1	3	2	3	10.08	323.89	413.31	516.74	414.39	326.08	442.21	321.83	292.37	497.74	398.44	1281.8	1771.4	1666.2	1754	1676.3	1719.8	1395.6	1734.7	1801.4	1141	2058.1	2382.9	1911.3	2237.9	2312.8	2288.9	1649.2	1800.9	2830.8	2169.1	984.44
sp|P63172|DYLT1_HUMAN;tr|Q5VTU3|Q5VTU3_HUMAN	4;2	4;2	4;2	2	4	44.2	23	44.2	60.2	23	4	4	3	2	3	4	2	51.422	1020.7	1280.9	1210.3	1117.4	1432.7	1405.9	1053.7	1191.1	1343.8	1126.5	751.04	751.89	756.89	781.42	857.58	783.81	733.81	750.28	865.63	625.95	2136.1	2766.4	2804.5	2196.8	2881.7	3057.4	2543	2147.1	3086.5	2259	2408.7
sp|O94919|ENDD1_HUMAN	7	7	7	1	7	15	13.4	17.8	13.2	8.8	7	7	6	5	7	5	4	33.379	865.68	1382.8	1073.6	1255.8	1469.2	1412.4	1098.8	849.41	1423.8	1106.5	1370.5	1876.6	1924.8	2174.9	1905.7	2200	2261.3	1835.6	2069.4	1505.4	1055.4	1365.1	1319.8	1266.9	1267.2	1212.9	1315	1117.4	1548.1	1090.7	708.85
sp|O43657|TSN6_HUMAN	5	5	5	1	5	10.2	13.9	17.1	17.1	13.5	5	5	3	4	5	5	3	42.116	322.6	235.11	174.46	143.54	262.41	243.33	164.3	160.82	161.62	268.22	921.02	1314.3	1523	1287.4	1053	1112.5	1277.5	1329.2	1281.9	1120.1	1578	2718.3	1789.9	1751.5	1916.5	2411.2	1719.1	1605.1	2207.2	1490.2	3514.6
sp|P52655|TF2AA_HUMAN;sp|P52655-2|TF2AA_HUMAN;tr|J3KNC0|J3KNC0_HUMAN;sp|Q9UNN4-2|TF2AY_HUMAN;sp|Q9UNN4|TF2AY_HUMAN;sp|Q9Y6Q2-3|STON1_HUMAN;tr|Q53S48|Q53S48_HUMAN	3;2;1;1;1;1;1	3;2;1;1;1;1;1	3;2;1;1;1;1;1	7	3	2.9	4.8	7.2	7.2	7.2	3	3	1	2	3	3	3	11.533	742.67	1002.5	752.2	775.25	1010.7	918.07	690.55	697.03	1060.2	717.07	502.52	593.29	568.66	621.17	627.76	696.93	664.2	800.51	765.16	468.78	1842.2	1986.9	1607.6	1690.6	1981.8	1986.2	1625.8	1559.5	2459.8	1835.4	1894.6
sp|O95716|RAB3D_HUMAN	6	4	3	1	6	19.2	10.5	19.2	26.5	19.2	4	3	4	3	4	6	4	13.156	1032.7	1057.2	824.4	902.18	1047.1	1037.5	766.52	839.42	1262.4	1197.5	634.11	756.52	782.67	799.9	940.67	904.44	645.89	855.09	963.95	717.74	1435.2	1730.9	1699.7	1360.4	1580.1	1495.8	1477.5	1350.2	1848.1	1313.8	1199.7
sp|Q8TCT8|SPP2A_HUMAN;tr|H0YNA7|H0YNA7_HUMAN	3;2	3;2	2;2	2	3	5.4	2.7	4	4	2.7	3	2	3	2	2	2	1	10.186	1870.8	2809.6	2006.9	2191.7	2381.9	2672.7	2017.2	1873.7	2680.1	2128.5	1180.5	1653.5	1707.1	1587.7	1725.8	1623.5	1613.3	1767.8	1787.6	1343.2	1361.1	1970.1	1389.5	1425.5	1788.2	1615	1347.9	1434.1	2024	1229.3	1024.2
sp|P05412|JUN_HUMAN	4	3	2	1	4	13.3	9.1	13.3	9.1	9.1	3	2	4	3	4	3	3	22.96	1131.4	2066.8	2177.2	2149.9	2124.6	2462.1	2001.9	1769.9	2460.9	1183.1	882.97	1069	1296.9	1345.8	1444.8	1155.7	1316.4	1372.3	1587.3	956.42	1362.2	1551.9	1441.8	1323.7	1585	1587.8	1513.3	1262.6	1918	1477.7	511.63
sp|P01137|TGFB1_HUMAN;tr|M0R2S0|M0R2S0_HUMAN	9;3	9;3	9;3	2	9	17.2	17.4	23.8	13.3	10.5	9	9	5	6	7	5	4	14.603	456.11	631.17	469.94	532.48	546.59	677.54	446.87	478.95	623.68	476.96	984.47	968.02	886.75	801.94	1247.7	782.63	883.88	1103.3	1174.8	975.47	1759	2044.1	1602.2	1856.7	1995.4	2024.6	1454.3	1584.8	2657.6	1645.3	1510.5
sp|Q8IUR0|TPPC5_HUMAN;tr|M0QZQ8|M0QZQ8_HUMAN	5;4	5;4	5;4	2	5	12.2	17	16.5	16.5	11.7	5	5	3	4	4	4	3	8.1026	474.72	401.07	230.42	314.46	514.18	358.16	268.36	211.94	354.27	520.36	1010.4	1557.7	1670	1732	1742.9	1583.1	1484.5	1577.5	1952.9	1277.8	3439	3735.1	2951.8	2860.9	3055.6	3126.2	2543.5	2701	4441.4	3473	2150
sp|Q86UV5|UBP48_HUMAN;tr|B7ZKS7|B7ZKS7_HUMAN;sp|Q86UV5-2|UBP48_HUMAN;sp|Q86UV5-3|UBP48_HUMAN;sp|Q86UV5-7|UBP48_HUMAN;sp|Q86UV5-5|UBP48_HUMAN;tr|H3BLX5|H3BLX5_HUMAN;tr|E9PJ93|E9PJ93_HUMAN;sp|Q86UV5-6|UBP48_HUMAN;sp|Q86UV5-4|UBP48_HUMAN	7;7;6;4;3;3;1;1;1;1	7;7;6;4;3;3;1;1;1;1	7;7;6;4;3;3;1;1;1;1	10	7	2.8	2.6	3.6	2	2.8	7	7	3	3	4	2	3	11.337	1031	1368.6	1086.8	979.71	1208.2	1449.7	1264.8	1114.1	1325.2	1093.6	515.82	489.87	504.11	467.77	469.74	530.5	508.79	529.75	682.06	532.87	1427	1836	1611.8	1627.4	1745.7	1795.1	1450.7	1708.8	2346.5	1551.9	1224.1
sp|Q14141-2|SEPT6_HUMAN;sp|Q14141-4|SEPT6_HUMAN;tr|B1AMS2|B1AMS2_HUMAN;sp|Q14141|SEPT6_HUMAN;tr|F5H1J5|F5H1J5_HUMAN;tr|B4E049|B4E049_HUMAN;sp|Q14141-3|SEPT6_HUMAN	14;14;14;14;14;12;4	5;5;5;5;5;4;2	5;5;5;5;5;4;2	7	14	28.3	32.3	30.7	33	21.5	5	5	11	12	10	13	8	66.902	1260.2	1489.2	1185.7	1205	1334.2	1344.4	1150.2	1157.4	1528.3	1390.5	935.18	1165.6	1665	1370.5	1196.9	1147.3	1468	2185.3	1562.3	965.8	776.15	753.2	745.82	751.54	832.16	779.3	822.38	784.46	985.48	798.42	1863.2
sp|Q9H9B1|EHMT1_HUMAN;sp|Q9H9B1-3|EHMT1_HUMAN;sp|Q9H9B1-4|EHMT1_HUMAN;sp|Q9H9B1-2|EHMT1_HUMAN	11;9;7;7	10;9;7;7	10;9;7;7	4	11	4.2	6	4.2	6.4	5.2	10	10	5	5	5	7	6	48.601	453.97	456.23	413.72	306.62	356.13	431.91	316.86	351.31	447.76	373.46	593.23	975.35	1052.5	889.5	1082.5	1160.7	1042	907.71	1225.9	877.25	1815.2	2250.6	1449.2	1636.7	1976.1	1847.2	1415.5	1572.2	2542.6	1969.8	2030.5
tr|F5GWU7|F5GWU7_HUMAN;sp|Q99717|SMAD5_HUMAN;sp|Q15797|SMAD1_HUMAN;tr|D6RBB4|D6RBB4_HUMAN;tr|D6RIZ9|D6RIZ9_HUMAN;tr|D6RD62|D6RD62_HUMAN;tr|D6R9D4|D6R9D4_HUMAN;tr|D6RAY1|D6RAY1_HUMAN;tr|D6REQ3|D6REQ3_HUMAN;tr|D6RDN7|D6RDN7_HUMAN;tr|H0YAK7|H0YAK7_HUMAN;tr|D6RBH9|D6RBH9_HUMAN	7;7;5;4;3;3;2;2;2;2;2;1	5;5;3;3;2;2;2;1;1;1;1;1	5;5;3;3;2;2;2;1;1;1;1;1	12	7	11.2	8.8	10.6	11.6	13.6	5	5	5	4	5	5	6	12.547	704.72	976.58	717.77	670.57	815.71	849.5	608.23	631.74	829.9	756.19	800	1006.1	977.61	1078.8	1203.5	1328.7	867.86	1100.6	1173.8	1031.7	2002.1	2382.6	1593	2043.2	2446.8	2286.6	1627.2	1932.8	2877.8	1981.9	365.32
sp|P58557-2|YBEY_HUMAN;sp|P58557|YBEY_HUMAN;sp|P58557-4|YBEY_HUMAN;sp|P58557-3|YBEY_HUMAN	3;3;2;2	3;3;2;2	3;3;2;2	4	3	15.3	16.1	15.3	15.3	15.3	3	3	2	3	2	2	2	9.2018	1030.7	1498.8	770.53	1060	1728.7	1330.1	827.22	1187.1	1457.8	924.28	1473.9	1706.6	1936.3	1894	1826.4	1763.7	1851.1	1681	2106.9	1658.9	882.52	1048.9	1148.2	1079.8	1040.5	1073.2	946.94	982.2	1346.4	916.6	609.82
sp|P0C7P0|CISD3_HUMAN	4	4	4	1	4	17.3	22	22	22	11.8	4	4	3	3	3	3	2	6.6321	334.48	610.79	521.45	504.9	542.41	622.53	457.62	522.67	568.1	401.65	563.85	620.35	658.09	718.08	681.15	659.23	617.35	677.07	830.22	644.35	1960.7	2059.3	2396.4	1922.9	2460.9	2202.7	2017.5	1940.2	2818.5	1889.3	3472.3
sp|A6NHL2-2|TBAL3_HUMAN;sp|A6NHL2|TBAL3_HUMAN	5;5	1;1	1;1	2	5	11.3	10.3	10.3	11.3	11.3	1	1	5	4	4	5	5	87.785	903.3	854.85	829.83	811.82	719.9	733.85	684.77	834.11	785.72	702.79	1171.7	1542.8	1841	1493.4	1407.3	865.24	1519.9	2016.2	1631.2	1548.8	914.97	1002.4	909.88	1044.9	858	860.42	845.07	837.74	1099.3	759.08	3234.9
sp|Q8WUM9|S20A1_HUMAN;tr|H7BZK4|H7BZK4_HUMAN;tr|H7BZY1|H7BZY1_HUMAN;tr|H7C227|H7C227_HUMAN;tr|H7C3Q9|H7C3Q9_HUMAN	6;4;1;1;1	6;4;1;1;1	6;4;1;1;1	5	6	5.7	4.3	7.4	7.4	4.4	6	6	3	2	5	4	2	18.519	590.99	771.23	407.18	422.24	557.01	689.13	448.82	429.12	685.29	525.32	996.07	1181.8	1486.4	1073.9	1435.5	1230.1	1543	1249.3	1394.8	974.95	2127.3	2660.9	2382.9	2218.8	2073.2	2463.7	2414.6	2113.2	2704.7	2123.2	2035.5
sp|Q9UP95-5|S12A4_HUMAN;sp|Q9UP95-2|S12A4_HUMAN;sp|Q9UP95-6|S12A4_HUMAN;sp|Q9UP95|S12A4_HUMAN;sp|Q9UP95-4|S12A4_HUMAN;sp|Q9UP95-3|S12A4_HUMAN;tr|I3L4N6|I3L4N6_HUMAN;sp|Q9UP95-7|S12A4_HUMAN	6;6;6;6;5;5;5;5	5;5;5;5;4;4;4;4	2;2;2;2;2;2;1;1	8	6	2.3	2.9	4.7	2.2	3.9	5	2	3	4	6	3	5	10.887	790.27	1202.8	831.68	1029	1087.5	1230.8	801.83	771.86	1042.7	949.87	415.49	553.26	673.73	665.83	704.25	508.28	778.67	620.09	633.78	461.23	999.31	1103.5	1492.5	1301	1213.9	1079.9	1472.7	1168.9	1636.7	1003.9	2381.5
sp|Q8NEY1-2|NAV1_HUMAN;sp|Q8NEY1|NAV1_HUMAN;sp|Q8NEY1-6|NAV1_HUMAN;sp|Q8NEY1-7|NAV1_HUMAN;sp|Q8NEY1-4|NAV1_HUMAN;sp|Q8NEY1-3|NAV1_HUMAN;tr|H0Y6F6|H0Y6F6_HUMAN;sp|Q8NEY1-5|NAV1_HUMAN;tr|H7BZD9|H7BZD9_HUMAN	6;6;5;5;5;5;3;3;1	6;6;5;5;5;5;3;3;1	5;5;4;4;4;4;3;3;1	9	6	1.3	2.2	2.8	1	1.9	6	5	2	4	5	2	3	10.868	474.49	629.96	537.56	666.47	554.82	494.65	484.25	551.41	659.7	584.07	1008.6	1267.7	1599.8	1486.4	1698.6	1289	1534.1	1521.2	1751.4	1058.9	2413.3	2402.3	2258.4	2367.9	2476.9	2345.6	2484.6	2056.5	3526.9	2572.1	1661.2
sp|Q13641|TPBG_HUMAN	7	7	7	1	7	13.1	11.2	13.6	15.5	15	7	7	5	4	6	7	6	12.138	390.97	543.46	515.84	567.53	483.41	588.88	382.23	569.13	649.97	533.87	446.99	547.54	632.64	1028.1	545.9	504.02	612.03	764.28	630.25	467.93	1629	2227.9	1719.1	1643.2	1684.9	1689.1	1728.9	1668.5	2149.6	1352	2645.4
sp|O94760|DDAH1_HUMAN;sp|O94760-2|DDAH1_HUMAN;tr|B4DYP1|B4DYP1_HUMAN;tr|B4DGT0|B4DGT0_HUMAN	6;5;5;5	5;4;4;4	5;4;4;4	4	6	9.1	17.5	21.1	20.4	14.7	5	5	2	4	5	5	3	72.234	212.8	286.86	227.81	307.63	281.19	293.06	255.04	282.9	399.84	214.25	1015.9	1197.3	1573.8	1251.1	1486.5	1332.1	1780	1413.4	1444.5	1257.4	707.58	1014.9	1276.2	1026.7	889.99	956.3	1298.8	807.9	1356.7	939.04	2289.8
tr|Q5JUA8|Q5JUA8_HUMAN;sp|Q9H269-2|VPS16_HUMAN;sp|Q9H269|VPS16_HUMAN;tr|Q5JUA9|Q5JUA9_HUMAN	6;6;6;2	6;6;6;2	6;6;6;2	4	6	8.6	3.2	7	9.3	6.9	6	6	4	2	3	5	3	15.222	1366	1882.3	1590.2	1518.5	1714.6	1791.9	1395.5	1350.6	1648.2	1397.2	1126.1	1651.4	1313.9	1883.6	1494.4	1594.2	1548.2	1763.4	1527.7	1113.2	634.26	808.79	722.76	612	696.39	850.74	772.72	801.8	929.65	770.77	3000.9
tr|A2AAT0|A2AAT0_HUMAN;sp|Q92504|S39A7_HUMAN	3;3	3;3	3;3	2	3	6.8	6.8	12.7	3.2	9.1	3	3	2	2	3	1	2	3.4795	1707.4	2261.9	1939.1	2027.8	2301.1	2214.1	1813.3	1800.4	2356.5	1897.2	906.56	1015	1063.3	838.79	1119.3	937.3	880.39	1174.8	1250.1	1052.8	649.16	770.43	713.68	716.91	724.68	679.23	701.98	618.99	1041.1	685.62	981.97
tr|F2Z357|F2Z357_HUMAN;sp|P47736|RPGP1_HUMAN;sp|P47736-2|RPGP1_HUMAN;tr|J3KPC5|J3KPC5_HUMAN;sp|P47736-4|RPGP1_HUMAN;tr|G3V1A7|G3V1A7_HUMAN;sp|P47736-3|RPGP1_HUMAN;tr|Q5T3S6|Q5T3S6_HUMAN;sp|Q684P5-3|RPGP2_HUMAN;sp|Q684P5-2|RPGP2_HUMAN;sp|Q684P5|RPGP2_HUMAN	8;8;8;8;8;7;7;5;1;1;1	8;8;8;8;8;7;7;5;1;1;1	8;8;8;8;8;7;7;5;1;1;1	11	8	9.8	5.3	11.5	14.3	7.6	8	8	5	3	6	7	4	60.912	1953.3	3422.4	2616.7	2592.6	2928.8	3232.1	2501.2	2452.4	3299.9	2017.2	216.49	276.93	328.9	281.01	291.81	295.35	306.32	343.04	327.33	231.7	1021.5	1010	888.67	1009.4	949.41	1094	1091.3	861.45	1165.3	851.1	1333.2
sp|P36954|RPB9_HUMAN;tr|K7EKS1|K7EKS1_HUMAN	6;4	6;4	6;4	2	6	42.4	50.4	32	48.8	50.4	6	6	4	4	3	5	4	23.417	943.91	1401.9	1032.2	1225	1811.6	1580.7	1158.6	940.9	956.2	1332.7	1338.9	1564.2	1762.5	1547.4	1491	1617.7	1771.7	1698.4	1630.4	1438.5	583.99	790.29	619.81	665.86	746.24	590.27	541.01	517.64	923.81	685.85	1459.8
tr|K7ELQ9|K7ELQ9_HUMAN;sp|Q6UW68|TM205_HUMAN;tr|K7EM09|K7EM09_HUMAN;tr|K7EPR0|K7EPR0_HUMAN;tr|K7ER05|K7ER05_HUMAN;tr|K7EJQ9|K7EJQ9_HUMAN	3;3;2;2;1;1	3;3;2;2;1;1	3;3;2;2;1;1	6	3	22.9	22.9	22.9	22.9	22.9	3	3	3	3	3	3	3	21.554	167.87	306.64	311.98	290.9	412.31	435.22	218.82	278.15	342.65	237.27	830.6	913.65	1114.2	922.97	1187.9	1086.5	1167	1000.9	1176.5	794.59	872.9	1023.6	973.96	997.42	977.72	928.34	857.25	765.87	1198.8	915.41	2806.2
tr|F8VUJ3|F8VUJ3_HUMAN;sp|Q8N4A0|GALT4_HUMAN;sp|Q8N4A0-2|GALT4_HUMAN	6;6;3	5;5;2	5;5;2	3	6	11.5	3.7	8	8	7.7	5	5	6	2	4	4	4	23.915	1006.5	3240	2536.9	2486.7	2856.1	2956.7	2312.1	2196.5	3052	1234.8	548.03	579.17	680.24	594.11	692.79	605.86	559.75	731.28	771.2	594.8	1002.4	1315.8	1342.6	1296.7	1301.7	1357.5	1289.8	1401.4	1879.8	921.99	365.62
sp|Q96CF2|CHM4C_HUMAN	6	5	5	1	6	15	11.2	9.9	14.2	11.2	5	5	4	3	2	4	3	12.045	1196.8	2479.8	1820.6	1916.4	2083.8	2343.5	1716.4	1568.2	2271.2	1363.5	939.96	1141.9	1222.7	1181.5	1342.7	1286.7	1341	1223.7	1438.3	1106.1	518.72	709.06	559.67	550.35	565.77	556.42	496.07	505.15	722.26	500.09	2738.7
sp|Q9Y5Y0|FLVC1_HUMAN;tr|H7C3Z2|H7C3Z2_HUMAN;sp|Q9Y5Y0-2|FLVC1_HUMAN	5;2;1	5;2;1	5;2;1	3	5	5.4	3.8	11.2	7.6	5.4	5	5	3	2	5	3	2	13.242	905.45	2012.5	1404	1255.6	1757.3	1954.9	1236.6	1147	1766.3	1043.5	639.97	1003.9	814.2	755.32	856.92	994.58	728.96	876.32	984.11	645.71	3357	3981.9	2706.8	3254.1	4060.8	3891.2	2759.3	2923.6	4570.4	3157.3	461.55
sp|Q86WX3|AROS_HUMAN;tr|F8WFE7|F8WFE7_HUMAN	5;1	5;1	5;1	2	5	14.7	30.1	36	20.6	19.1	5	5	2	4	5	3	2	13.177	978.1	1359.4	1226.8	1210.6	1255.5	1288.6	1056.2	1232.2	1485.2	1038.9	1370.4	1677.7	2288.6	2368.5	2165.4	2054.1	1826.1	2235.3	2414.8	1954.2	1217.8	1186.6	1330.3	1224.8	1317.3	1262.4	1133.5	933.89	1546.4	1268	873.73
tr|E9PJ24|E9PJ24_HUMAN;tr|F8WEF5|F8WEF5_HUMAN;sp|Q9P1Y6-3|PHRF1_HUMAN;sp|Q9P1Y6|PHRF1_HUMAN;sp|Q9P1Y6-2|PHRF1_HUMAN	6;6;6;6;5	5;5;5;5;5	5;5;5;5;5	5	6	3.4	3.4	2.9	4.5	3.9	5	5	4	4	3	4	4	18.476	1322.5	2656.7	1807.1	2255.6	2246.6	2568.7	2022.1	1921.9	2627.5	1321.3	1580.6	1931.9	1908.1	1629.2	2109	2188.8	1538.7	2043.1	2440.4	1526.5	921.68	1228.3	1175.4	955.19	1114.7	1168.4	1210.7	981.43	1500.5	904.49	1215.3
sp|Q9UET6|TRM7_HUMAN;tr|B7Z4K4|B7Z4K4_HUMAN	8;5	8;5	1;1	2	8	18.8	29.5	29.8	29.5	23.7	8	1	4	7	7	7	6	25.43	2661	3207.1	2930.2	2523.1	2843.5	3539.8	2482.4	2571.6	3346.8	3104.3	1943.4	2231.5	2233.2	2062.9	2516.6	2447.9	2088.7	2160.9	2826.5	2312.4	1024.9	1209.1	873.04	1427	1235.9	1153.5	950.9	1095.2	1537.1	1156.2	133.89
sp|Q9UFW8|CGBP1_HUMAN;tr|C9JUJ0|C9JUJ0_HUMAN	7;5	7;5	7;5	2	7	50.3	50.3	44.9	41.9	50.3	7	7	6	6	5	5	6	46.834	846.3	1131.6	956.94	876.69	1045.7	1134.3	752.19	734.01	1080	838.64	1625.1	1834.5	2185.1	2188.9	2093.3	2316.3	2278.4	1989.6	2327.2	1733.9	808.04	967.5	716.98	1086.9	978.41	905.09	964.37	774.06	1129.5	729.05	1339.2
tr|E9PHT6|E9PHT6_HUMAN;sp|Q9NVE7|PANK4_HUMAN;tr|H0YA26|H0YA26_HUMAN;tr|H0Y9E4|H0Y9E4_HUMAN;tr|D6RJF3|D6RJF3_HUMAN;tr|H0YA31|H0YA31_HUMAN	9;9;6;2;1;1	9;9;6;2;1;1	9;9;6;2;1;1	6	9	7.8	6.9	10.5	11.2	5.9	9	9	5	4	7	7	4	31.7	521.3	538.4	378.34	420.13	544.34	544.61	363.94	466.69	524.2	350.03	449.45	556.07	694.65	509.97	609.52	521.33	597.28	602.52	682.26	554.15	3753.9	4346.9	3646.5	3578.2	4194.6	3937.9	3638.5	3488.9	5074.8	3814.2	2296.6
sp|Q9NRY2|SOSSC_HUMAN;sp|Q9NRY2-2|SOSSC_HUMAN	2;1	2;1	2;1	2	2	21.2	8.7	8.7	8.7	8.7	2	2	2	1	1	1	1	6.5044	1816.7	2505.1	1937.5	1942.1	2128.3	2234.4	1836.2	1888.1	2562.4	1838.6	644.86	744.97	969.36	753.61	616.32	849.37	841.51	781.31	861.73	589.62	759.78	752.66	667.5	791.3	734.28	733.99	641.96	616.59	1065.5	797.02	989.47
sp|Q86TG7-2|PEG10_HUMAN;sp|Q86TG7|PEG10_HUMAN	6;5	6;5	6;5	2	6	19.7	9.8	18.2	15.4	22.2	6	6	5	3	5	4	6	47.679	1415.3	1922.8	1493.6	1312.5	1504.6	1756.7	1234	1240	1591.6	1483.5	429.06	585.42	492.71	468.76	580.91	518.96	418.55	538.83	644.43	452.13	1724	1837.7	1591.1	1712.3	1991.7	1870.3	1421.2	1371.1	2494.9	1711.7	1428.7
sp|Q14657|LAGE3_HUMAN;tr|B0S8I7|B0S8I7_HUMAN	3;2	3;2	3;2	2	3	27.3	32.2	27.3	32.2	27.3	3	3	2	3	2	3	2	95.731	1431	1649.7	1396	1236.6	1510.2	1475.1	1157.8	1260.7	1707.5	1311.9	704.61	614.55	1018.7	908.15	1028.7	786.35	894.22	874.6	981.48	689	813.98	1044.3	1060.3	748.1	940	943.74	732.48	721.95	1016.5	725.8	1551.9
sp|Q969T7-2|5NT3B_HUMAN;sp|Q969T7|5NT3B_HUMAN;tr|C9J758|C9J758_HUMAN;tr|E5RH64|E5RH64_HUMAN;tr|E5RJR6|E5RJR6_HUMAN;tr|U3KQB1|U3KQB1_HUMAN	7;7;4;2;1;1	7;7;4;2;1;1	7;7;4;2;1;1	6	7	16.4	9.2	20.5	11.6	23.6	7	7	5	3	5	4	6	20.028	2439.9	2956.7	2346.6	2829	2579.3	2776	2257.7	2452.9	2955.8	2770.9	525.02	489.26	546.38	462.63	627.85	601.78	544.87	588.73	685.36	556.09	935.19	1159.2	1044.4	957.65	1123.5	1266.1	1034.3	950.4	1410.1	1048.9	917.32
sp|Q8N5L8|RP25L_HUMAN	6	6	6	1	6	42.9	36.2	31.9	36.2	37.4	6	6	6	5	4	5	5	13.887	566.3	1204.6	802.48	850.84	787.3	1078.7	758.13	734.48	971.18	805.24	1117.5	1480	1418.4	1483.1	1073	1314	1522.6	1517.6	1458.1	1198.2	343.45	321.3	349.96	270.96	462.87	401.4	306.59	335.18	437.91	441.2	2405.2
tr|E7EN32|E7EN32_HUMAN;sp|O00255-3|MEN1_HUMAN;sp|O00255-2|MEN1_HUMAN;sp|O00255|MEN1_HUMAN;tr|E7ET29|E7ET29_HUMAN;tr|Q9GZQ5|Q9GZQ5_HUMAN;tr|E7ENS2|E7ENS2_HUMAN;tr|E7EPR4|E7EPR4_HUMAN	7;7;7;7;2;1;1;1	7;7;7;7;2;1;1;1	7;7;7;7;2;1;1;1	8	7	11.4	7	14.8	12.3	11.4	7	7	4	4	6	5	4	28.049	950	1466.8	1134.4	1093.7	1409.2	1360	1182	1047.4	1384	1096.9	885.15	1043.7	1008.7	1221.5	1065.9	1176.1	1134.4	1148.3	1304.6	987.24	1619.7	1940.1	1444.5	1549.4	1965.5	1842.3	1356	1375.3	2305.4	1826	1268.4
sp|Q6DD87|ZN787_HUMAN	7	7	7	1	7	23.2	10.7	22.5	19.3	13.8	7	7	5	3	5	4	4	31.162	1827.2	1800.7	2300	1881.4	2401.9	1711.8	1580.8	1317.1	2000.7	2147.8	1479.6	2826.3	966.21	985.11	1668.4	1149.3	828.71	919.52	1830.9	1421.7	1393.5	1451.9	1200.8	1491.9	1562.6	1447.9	1460.7	1128.6	2197.8	1543.5	1790.6
sp|Q8ND76|CCNY_HUMAN;sp|Q8ND76-3|CCNY_HUMAN;sp|Q8ND76-2|CCNY_HUMAN;tr|R4GNF3|R4GNF3_HUMAN;tr|R4GN48|R4GN48_HUMAN;tr|H7BZD2|H7BZD2_HUMAN	5;4;4;2;1;1	5;4;4;2;1;1	4;3;4;1;0;0	6	5	14.1	13.2	17.6	15.5	14.1	5	4	3	3	4	4	3	27.069	519	802.63	747.48	785.6	782.56	930.73	677.33	833.24	1015.2	740.54	427.36	581.67	800.37	594.56	659.38	658.44	615.35	663.44	749.85	613.16	1560.3	1783.6	1637.2	1490.7	1835.7	1922.9	1478.2	1433.6	2009.7	1713	3563.9
sp|Q6ZVM7|TM1L2_HUMAN;tr|B7Z2U2|B7Z2U2_HUMAN;sp|Q6ZVM7-3|TM1L2_HUMAN;tr|B7Z2L7|B7Z2L7_HUMAN;sp|Q6ZVM7-2|TM1L2_HUMAN;sp|Q6ZVM7-4|TM1L2_HUMAN;tr|F5H3S6|F5H3S6_HUMAN;tr|K7ENB0|K7ENB0_HUMAN	6;5;5;5;4;3;3;2	6;5;5;5;4;3;3;2	6;5;5;5;4;3;3;2	8	6	10.5	10.8	15	15	13	6	6	4	4	6	6	5	82.468	926.81	1818.8	1418.6	1327.3	1479.6	1584.9	1466.7	1364.2	1665.7	1210.4	506.31	629.88	991.6	915.34	757.75	782.65	931.71	841.11	1026.4	599.58	2483.8	2941.3	3520	3288.6	2802.7	2915.8	3487.5	2694.4	3434	2473.9	1272.4
sp|Q6P1K8|T2H2L_HUMAN;sp|Q13888|TF2H2_HUMAN;tr|J3KQC7|J3KQC7_HUMAN;tr|F5GZM1|F5GZM1_HUMAN;tr|D6RID8|D6RID8_HUMAN;tr|R4GMS9|R4GMS9_HUMAN;tr|D6RJD3|D6RJD3_HUMAN;tr|D6RIT7|D6RIT7_HUMAN;tr|D6RGC9|D6RGC9_HUMAN;tr|D6RAW1|D6RAW1_HUMAN	7;7;6;6;5;4;4;3;3;1	7;7;6;6;5;4;4;3;3;1	7;7;6;6;5;4;4;3;3;1	10	7	12.2	14.7	17.5	10.6	14.7	7	7	4	5	7	4	5	19.809	116.82	221.1	170.54	138.52	264.9	271.93	161.36	148.87	244.82	230.81	1138.1	1451.5	1508	1517.3	1389.2	1325.9	1361.5	1387.2	1636	1016.2	2607.1	3072.5	2477.8	2452.3	2697.3	2832.7	2305.6	2466.2	3851.2	2605.1	2421
sp|Q99685|MGLL_HUMAN;sp|Q99685-2|MGLL_HUMAN;tr|H7C4E0|H7C4E0_HUMAN;tr|E7EWX8|E7EWX8_HUMAN;tr|H7C599|H7C599_HUMAN;tr|C9JAM4|C9JAM4_HUMAN;tr|H7C5K5|H7C5K5_HUMAN	8;7;6;6;5;2;1	8;7;6;6;5;2;1	8;7;6;6;5;2;1	7	8	34.7	16.8	38	38	33.3	8	8	7	3	8	8	7	50.97	1216.1	2112.6	1701.2	1452.5	1901.6	2005.3	1222.7	1450.8	1865	1321.3	348.8	538.06	719.45	564.4	571.68	570.47	577.19	558.3	699.18	559.77	1159.3	1365.7	1442.9	1274.6	1125.6	1283.5	1175.1	840.68	1548.2	1090.8	1076.4
sp|O94966-6|UBP19_HUMAN;sp|O94966-4|UBP19_HUMAN;sp|O94966-3|UBP19_HUMAN;sp|O94966|UBP19_HUMAN;tr|E7EST9|E7EST9_HUMAN;tr|B5MEG5|B5MEG5_HUMAN;sp|O94966-7|UBP19_HUMAN;sp|O94966-5|UBP19_HUMAN;tr|E7ESU0|E7ESU0_HUMAN;tr|C9J8M4|C9J8M4_HUMAN;sp|O94966-2|UBP19_HUMAN	9;8;8;8;8;8;8;8;6;4;3	9;8;8;8;8;8;8;8;6;4;3	9;8;8;8;8;8;8;8;6;4;3	11	9	5.3	3.7	4.6	6.7	5.6	9	9	5	4	4	6	6	25.061	1637.9	2825.5	1929.5	1671	2000.7	2710.2	1720.9	1823.6	2528.2	1612	425.25	521.53	743.5	579.34	620.2	657.36	601.19	601.78	551.73	636.49	361.89	568.59	432.12	543.87	568.86	576.48	614.98	517.41	619.67	412.84	1464.1
sp|Q9HBH1|DEFM_HUMAN	4	4	4	1	4	22.2	18.5	9.1	18.5	9.1	4	4	4	3	2	3	2	26.162	2175.6	3868.2	2917.8	3059.6	3058.5	3947.2	2846.3	2872.8	3903.7	2129.7	580.87	637.81	814.57	754.87	902	893.42	786.88	781.19	856.15	587.14	2312.1	2549.3	2402.7	2589.4	2625.2	2567.7	2340.9	2353.2	3447.7	2444.9	894.33
sp|O14732-2|IMPA2_HUMAN;sp|O14732|IMPA2_HUMAN;tr|K7EL65|K7EL65_HUMAN;tr|K7ELF8|K7ELF8_HUMAN	5;5;1;1	5;5;1;1	5;5;1;1	4	5	14.9	14.2	13	10.3	13	5	5	4	4	4	3	4	9.823	2379.2	3375.6	3022.3	2837.4	3213.3	3288.6	2787	2726.7	3887.2	2700.8	905.02	1260.5	1315.7	1136	1660.5	1404.9	1162	1224.9	1879.4	1213.2	687.72	862.56	841.94	765	945.14	818.46	862.35	704	1230.3	846.24	2611.3
sp|Q9H0U9|TSYL1_HUMAN	5	5	5	1	5	10.3	7.8	12.8	6.4	10.3	5	5	4	3	5	3	4	21.43	642.53	946.71	878.91	636.34	713.71	896.48	639.51	627.64	859.23	657.94	358.4	269.8	190.95	287.17	363.02	278.86	234.76	327.82	335.09	405.31	3219.9	3382.2	2859.4	3577.9	3571.5	3442	3174.5	3180.5	4550.8	3681.6	1410.6
sp|P45984-3|MK09_HUMAN;sp|P45984-2|MK09_HUMAN;sp|P45984-4|MK09_HUMAN;sp|P45984|MK09_HUMAN;tr|J3KNK1|J3KNK1_HUMAN;tr|H0Y9H3|H0Y9H3_HUMAN;sp|P53779-2|MK10_HUMAN;sp|P53779-3|MK10_HUMAN;sp|P53779|MK10_HUMAN;sp|P53779-4|MK10_HUMAN;tr|Q499Y8|Q499Y8_HUMAN;tr|A8MWW6|A8MWW6_HUMAN	9;9;9;9;7;3;3;3;3;2;2;2	9;9;9;9;7;3;3;3;3;2;2;2	7;7;7;7;5;1;1;1;1;1;1;1	12	9	13.1	13.1	14.4	13.1	12.3	9	7	5	5	6	5	5	15.651	1364	2836.3	2377.3	2297.5	2420.3	2707	2309.8	2139.9	2710.6	1324.4	873.72	996.42	1110.4	1112.7	1199.9	940.2	1158.4	1096.3	1402	1095.8	2930.2	3336.2	2838.3	3060.7	3279.3	2930.8	2982.6	2622.1	3973.1	2768.7	304.07
sp|Q8TBQ9|KISHA_HUMAN	2	2	2	1	2	25	12.5	25	12.5	25	2	2	2	1	2	1	2	4.6477	900.86	655.81	569.01	625.88	629.32	721.32	561.85	582.86	648.19	815.34	550.16	996.26	1003	1294.2	1038.7	976.69	1103.8	960.48	891.35	616.15	2282	2909.8	2238.2	2324.3	2928.8	2780.5	2244.4	2916.9	3178.2	2296.8	827.94
sp|Q9BYM8|HOIL1_HUMAN;sp|Q9BYM8-3|HOIL1_HUMAN;tr|G3XAG9|G3XAG9_HUMAN;tr|A6PVK0|A6PVK0_HUMAN;tr|B4DML5|B4DML5_HUMAN;tr|A6PVJ6|A6PVJ6_HUMAN;tr|Q5JWR1|Q5JWR1_HUMAN;tr|A6PVJ7|A6PVJ7_HUMAN;sp|Q9BYM8-4|HOIL1_HUMAN;tr|H0Y4S7|H0Y4S7_HUMAN	6;5;3;3;2;1;1;1;1;1	6;5;3;3;2;1;1;1;1;1	6;5;3;3;2;1;1;1;1;1	10	6	13.1	11.4	12.7	8.8	6.1	6	6	5	4	5	3	2	33.064	1735.8	2547.2	2059	2150.6	2369.1	2486.9	1722.1	1839.9	2413.3	1824	1669	2231.8	2395.9	2148.7	2197.8	2034.8	2194.6	2315	2465.6	1880.2	1954.8	2131	2077.5	2217	2218.9	2233.6	2351.8	2120.9	2680.3	1952	236.93
sp|Q01167-2|FOXK2_HUMAN;sp|Q01167|FOXK2_HUMAN;tr|E9PPI7|E9PPI7_HUMAN;tr|E9PM37|E9PM37_HUMAN;sp|Q01167-3|FOXK2_HUMAN	8;8;7;6;4	6;6;5;4;4	6;6;5;4;4	5	8	6.2	5.5	8	7.2	6.8	6	6	5	4	6	5	5	10.312	366.83	570.48	407.15	497.41	572.79	490.66	449.79	402.87	553.22	427.25	984.82	1415.3	1008.7	1265.3	1227.3	1301.2	1073.5	1160.2	1441.1	1074.2	1179.7	1428.9	1193.8	1187.5	1359.2	1237	1142	1082.6	1536.5	1143.5	4215.3
sp|O15379|HDAC3_HUMAN;sp|O15379-2|HDAC3_HUMAN;tr|E7ESJ6|E7ESJ6_HUMAN	8;8;4	7;7;3	7;7;3	3	8	20.3	8.6	18.5	18.5	7.5	7	7	7	3	7	7	3	15.621	1006.7	1736.9	1295.8	1268.1	1630.9	1505.6	1218.1	1342.9	1664.5	1158.9	718.8	1042.3	870.48	909.19	642.1	739.76	885.71	1047.6	826.01	674.11	1110.5	1112.1	902.05	977.7	1283.9	1229.7	919.11	913.97	1684.3	1026.8	1996.6
sp|Q9ULK4-4|MED23_HUMAN;sp|Q9ULK4-5|MED23_HUMAN;sp|Q9ULK4-3|MED23_HUMAN;sp|Q9ULK4|MED23_HUMAN;tr|Q5JWT2|Q5JWT2_HUMAN;tr|H7BYY3|H7BYY3_HUMAN;tr|F5H685|F5H685_HUMAN;sp|Q9ULK4-2|MED23_HUMAN;tr|F5H4T7|F5H4T7_HUMAN;sp|Q9ULK4-6|MED23_HUMAN	10;10;10;10;10;10;7;7;6;4	10;10;10;10;10;10;7;7;6;4	10;10;10;10;10;10;7;7;6;4	10	10	4.9	3.5	6	3.2	5.6	10	10	7	5	8	4	7	30.679	1911.7	2011.7	1646.4	1693	1856.6	1956.4	1569	1622	2198.4	2239.2	491.82	606.1	688.25	715.44	627.25	548.54	607.93	747.86	716.83	493.81	1028	1044.1	821.74	906.96	1055.6	978.06	903.5	773.39	1297.5	836.59	1129
sp|Q5EBL8|PDZ11_HUMAN;sp|Q5EBL8-2|PDZ11_HUMAN	6;6	6;6	6;6	2	6	57.1	38.6	63.6	63.6	57.1	6	6	5	4	6	6	5	35.559	517.07	832.12	531.65	537.79	931.72	684.75	486.68	512.8	660.02	540.59	1212.7	1354.9	1542.1	1509.4	1609.5	1565.9	1662.3	1422	1684	1311.7	905.07	913.25	899.67	798.02	900.4	905.28	889.25	698.46	1093.5	835.2	2405.7
sp|P62304|RUXE_HUMAN;tr|A6NHK2|A6NHK2_HUMAN	2;1	2;1	2;1	2	2	25	25	25	25	25	2	2	2	2	2	2	2	12.657	672.19	1026.7	740.46	918.37	948.78	979.98	708.77	782.14	823.22	767.06	740.07	712.22	915.1	728.84	968.63	1021.2	860.34	755.8	1076	745.36	1092	1276.7	1087.6	999.85	1209.1	1056.3	915.68	974.79	1487.3	971.48	993.87
sp|Q9Y4H2|IRS2_HUMAN	5	5	5	1	5	4.4	3.7	3.7	1.6	3.7	5	5	4	3	3	2	3	51.3	928.24	2036.6	1427.3	1556.6	1749.6	2092.2	1277.4	1385.2	1858.4	1195.3	687.17	946.81	1125.3	1031.1	1086.5	1127.1	1066	968.37	1085.9	774.92	805.11	917.8	599.67	807.4	722.86	789.14	706.37	671.57	977.47	686.54	1415
sp|Q8TF68-3|ZN384_HUMAN;tr|F8W6Q3|F8W6Q3_HUMAN;sp|Q8TF68-2|ZN384_HUMAN;sp|Q8TF68|ZN384_HUMAN;tr|F5H8L7|F5H8L7_HUMAN;tr|E9PHB3|E9PHB3_HUMAN;tr|F5H105|F5H105_HUMAN;tr|F5H0D6|F5H0D6_HUMAN;tr|F5H3Z9|F5H3Z9_HUMAN;tr|F5GYZ1|F5GYZ1_HUMAN;tr|F5H6N8|F5H6N8_HUMAN;sp|Q5T0B9|ZN362_HUMAN;sp|O43309|ZSC12_HUMAN	6;6;6;6;4;4;2;1;1;1;1;1;1	6;6;6;6;4;4;2;1;1;1;1;1;1	6;6;6;6;4;4;2;1;1;1;1;1;1	13	6	6.5	16.3	16.3	14.8	16.3	6	6	3	6	6	5	6	148.15	423.05	630.39	509.46	575.01	581.03	563.4	460.3	437.61	582.38	386.12	2833.1	3612.8	3686	3568.9	3761	3879.8	3638.5	3441.4	4576	2870.6	960.9	876.38	961.88	962.59	1024.5	1014.3	758.47	782.68	1501.7	959.38	619.2
sp|Q9H6K4|OPA3_HUMAN;sp|Q9H6K4-2|OPA3_HUMAN;tr|B4DK77|B4DK77_HUMAN	5;3;2	5;3;2	5;3;2	3	5	14.5	10.1	19.6	13.4	19.6	5	5	3	2	5	3	5	9.3724	946.17	790.25	342.28	555.8	1258.4	833.42	396.58	496.58	605.21	949.9	943.66	1240.7	1223.9	1291.5	1006.8	927.64	1284.2	1122.8	1156.4	892.26	2671.2	3076.2	2928.1	2955.3	2916.6	2645.9	2734.5	2482.3	3775.2	2766.2	730.82
sp|Q14814-4|MEF2D_HUMAN;sp|Q14814|MEF2D_HUMAN;sp|Q14814-6|MEF2D_HUMAN;sp|Q14814-3|MEF2D_HUMAN;sp|Q14814-5|MEF2D_HUMAN;sp|Q14814-2|MEF2D_HUMAN;tr|Q05BX2|Q05BX2_HUMAN	6;6;5;5;5;5;1	6;6;5;5;5;5;1	6;6;5;5;5;5;1	7	6	19.1	14.4	5.6	7	11.5	6	6	6	5	3	4	3	24.485	3889.4	4984.3	3272.2	3899.6	4179.5	4603	3661.3	3494.2	4912.1	4314.7	2675.1	3218.2	3293	3212.5	3594.2	3647.3	2919.9	3680.6	3829.4	2965.3	657.39	815.84	543.64	710.45	700.52	766.35	632.48	784.71	1099.9	686	549.9
tr|G3V0H6|G3V0H6_HUMAN;sp|Q659A1|NARG2_HUMAN	5;5	5;5	5;5	2	5	5.2	7.3	4.1	4.1	3.1	5	5	3	5	3	3	2	13.254	1719.1	2637.7	2453.5	2584	2807.2	2715.2	2524.2	2326	2639.2	2103.4	1841.4	2021.2	2119.9	2100.9	2322.3	1969.3	1952.4	2218.3	2478.5	1899.6	2007.8	2128	2028.8	2239.5	2272.1	2193.9	2125.5	1958	2793.6	1998.1	1096.5
tr|B4DDT2|B4DDT2_HUMAN;sp|O75191|XYLB_HUMAN	6;6	6;6	6;6	2	6	9.3	15.5	10.8	14.5	10	6	6	4	5	4	5	4	15.922	1930.7	1962.6	1560.8	1624.2	1835.9	1869.5	1649	1698.8	1929.4	2189.3	1469.7	1748	2164.8	1584.7	2037.4	1953.1	2116.4	2049.1	2314.5	1585.4	972.83	968.08	982.3	838.87	944.15	1072.8	1012.5	834.34	1330.8	898.65	920.93
sp|Q9ULJ8|NEB1_HUMAN;sp|Q9ULJ8-4|NEB1_HUMAN;tr|F8W7J9|F8W7J9_HUMAN;sp|Q9ULJ8-3|NEB1_HUMAN;tr|C9J3G5|C9J3G5_HUMAN;tr|C9J730|C9J730_HUMAN	11;11;11;11;1;1	10;10;10;10;1;1	10;10;10;10;1;1	6	11	8.6	7.5	8.2	6.9	6.2	10	10	8	7	8	6	6	19.141	1464.9	2577.5	2223.6	2207.5	2539.4	2536.3	2134.8	1947.6	2674.8	1881.6	2540.5	2795	3233.5	2933.8	3024.7	2997.4	3177.2	3398.4	3715.6	2608	1051.3	1318.3	1192.1	1185.9	1374.8	1121.6	1284.7	1129.5	1601.2	1107.8	741.19
sp|P29350-2|PTN6_HUMAN;sp|P29350|PTN6_HUMAN;sp|P29350-3|PTN6_HUMAN;sp|P29350-4|PTN6_HUMAN;tr|F5GY79|F5GY79_HUMAN;tr|F5H0N8|F5H0N8_HUMAN;tr|F5H5H9|F5H5H9_HUMAN;tr|F5H1Z8|F5H1Z8_HUMAN	7;7;7;7;2;2;1;1	7;7;7;7;2;2;1;1	7;7;7;7;2;2;1;1	8	7	10.4	8.6	13.7	12.1	7	7	7	4	4	6	5	3	15.821	943.32	1661.9	1504.3	1339.3	1473.2	1524.2	1232.8	1452.4	1680.2	1090.3	452.66	474.16	568.95	575.64	512.17	522.47	616.37	526.36	594.48	435.24	2279	2823.8	3285.4	2795.2	3452.1	2832.5	3248.3	2661.4	3867.2	2618	1091.9
sp|Q6P4A7|SFXN4_HUMAN;sp|Q6P4A7-2|SFXN4_HUMAN;tr|E9PGB5|E9PGB5_HUMAN;tr|B1AMV7|B1AMV7_HUMAN;sp|Q6P4A7-3|SFXN4_HUMAN	4;3;3;1;1	4;3;3;1;1	4;3;3;1;1	5	4	7.1	11.6	16	16	16	4	4	2	3	4	4	4	10.079	707.83	1080.2	731.04	772.17	877.69	1013.7	653.19	732.38	959.73	783.64	511.14	580	682.1	438.89	780.1	545.83	515.74	753.34	719.32	673.92	2123.8	2075.2	1776.4	1753.2	2057.5	2084.1	1958.4	1911.1	2621.2	1866	1622.8
sp|Q9BUR4|WAP53_HUMAN;tr|E9PMG4|E9PMG4_HUMAN;tr|E9PMR3|E9PMR3_HUMAN	10;7;6	10;7;6	10;7;6	3	10	21.2	14.6	27.2	25.4	24.8	10	10	6	5	9	9	8	67.527	470.11	520.65	412.74	444.83	512.17	661.54	515.52	432.72	556.47	507.26	248.62	339.58	394.45	302.84	454.55	312.5	318.83	269.48	372.99	230.65	2451	3256.1	2466.8	2598.7	3369.7	2973.8	2264.7	2601.3	3893.6	2451.2	2283.7
sp|O95396|MOCS3_HUMAN	6	6	6	1	6	8.7	18.9	10	8.7	4.6	6	6	3	6	4	3	2	16.789	1054.5	2594.4	2040.1	2267.4	2347.3	2575.7	1689.3	1865.1	2378	1495.9	898.91	960.26	1148.6	1024.7	1245.6	1072.3	1017.4	1203.1	1326.4	993.12	1810.5	2060.2	1716.4	2028.8	1696.9	1946	1904.3	1651.8	2356.3	1833.5	861.6
sp|Q96K17|BT3L4_HUMAN;tr|E9PL10|E9PL10_HUMAN;sp|Q96K17-2|BT3L4_HUMAN;sp|Q96K17-3|BT3L4_HUMAN	8;7;4;3	6;5;4;1	6;5;4;1	4	8	55.1	55.7	51.3	51.3	55.7	6	6	7	7	6	6	6	102.83	199.84	160.64	98.461	135.72	118.15	163.66	123.75	158.2	171.77	173.78	1326.5	1703.7	1730.6	1653.8	2061	1912.1	1805.3	1644.1	2162.6	1475.2	2403.3	2259.9	2056.8	2228.4	2602.9	2202.7	2192.1	2021.2	3108.3	2309.5	3537.5
sp|O96007|MOC2B_HUMAN	5	5	5	1	5	27.7	27.7	27.7	31.9	18.1	5	5	4	4	4	5	3	21.442	924.08	927.86	739.28	675.24	932.91	971.82	814.04	794	995.31	947.56	1119.8	1528.9	1362.9	1291.2	1522.5	1343.4	1375.2	1347	1659.5	1207.4	818.67	860.52	658.88	684.2	721.87	844.63	675.14	746.48	1103.8	764.46	3809.1
sp|P49441|INPP_HUMAN;tr|C9J173|C9J173_HUMAN;tr|B8ZZF6|B8ZZF6_HUMAN;tr|E7ET59|E7ET59_HUMAN;tr|E7EUX4|E7EUX4_HUMAN;tr|E7ENF2|E7ENF2_HUMAN;tr|C9J2Z6|C9J2Z6_HUMAN;tr|C9J128|C9J128_HUMAN;tr|C9J2N5|C9J2N5_HUMAN	6;4;4;4;4;4;3;2;1	6;4;4;4;4;4;3;2;1	6;4;4;4;4;4;3;2;1	9	6	14.8	9.3	14.3	8	14.3	6	6	5	3	5	3	5	19.236	2028.6	3218.2	2821.8	2506.8	3308.8	3356.4	2583.1	2682.1	3326.1	1873.2	715.24	1161.5	1603.8	1368.5	959.86	1051.3	1460.4	1194.1	1126.9	870.05	1735.2	1614.2	2080.5	1594.7	1567.9	1693.3	2413.5	1535.5	2148	1433.1	318.49
sp|Q5T5U3|RHG21_HUMAN;sp|Q5T5U3-3|RHG21_HUMAN;tr|F8W9U9|F8W9U9_HUMAN;tr|E7ESW5|E7ESW5_HUMAN;tr|H0Y5T2|H0Y5T2_HUMAN	6;4;4;3;1	6;4;4;3;1	6;4;4;3;1	5	6	0.8	1.1	1.5	2	1.3	6	6	2	2	3	4	3	7.0226	3418.1	4854.1	3839.9	3793.6	4628.2	4885.2	3864.9	3734.8	4594.8	4052.2	1371.3	1757.3	1840.1	1774.7	1905.2	1746.9	1634	1863.1	2103.5	1756.3	362.5	424.65	411.78	397.77	375.96	419.13	349.9	367.64	546.1	316.29	289.91
sp|Q96FX7|TRM61_HUMAN;tr|H0Y2Q1|H0Y2Q1_HUMAN	5;4	5;4	5;4	2	5	10.7	23.9	23.9	18	15.2	5	5	2	5	5	4	3	34.586	769.83	716.05	684.79	665.5	756.98	826.12	524.44	559.57	637.26	694.15	1996.6	2736	3069.3	2794.9	1893.2	2519.7	2658.9	2685.7	2796.8	2291.3	618.85	866.82	714.93	689.18	898.84	843.89	764.5	649.73	1051.8	607.24	2830.1
sp|Q15018|F175B_HUMAN	10	10	10	1	10	21	19.5	19.3	24.8	19.3	10	10	7	6	7	8	6	56.973	1774.2	2445.3	1963.2	2077.3	2250	2580.6	2098.9	1837.7	2607.3	2126	680.55	973.75	1234.3	964.6	884.81	895.15	949.9	980.3	1096.5	755.38	263.6	264.6	298.83	377.27	375.03	291.07	254.63	259.57	384.94	179.99	2222.8
sp|Q5VSL9|STRP1_HUMAN;sp|Q5VSL9-2|STRP1_HUMAN;sp|Q5VSL9-3|STRP1_HUMAN;sp|Q5VSL9-4|STRP1_HUMAN	10;9;4;2	10;9;4;2	9;8;4;2	4	10	13.1	7.3	10.8	7.8	13.6	10	9	7	4	7	4	7	50.596	960.66	1012.5	943.18	758.2	838.3	1166.9	849.38	830.54	1092.9	1029.7	605.94	782.31	899.23	807.12	841.44	845.18	878.29	822.61	836.08	682.15	2260.1	2894.4	2459.1	2639.7	2902.2	2677.6	2372.8	2366.6	3081.8	2512.4	769.97
sp|Q86UX6|ST32C_HUMAN;sp|Q86UX6-2|ST32C_HUMAN;tr|B7Z7J1|B7Z7J1_HUMAN;tr|F2Z300|F2Z300_HUMAN	4;2;2;1	4;2;2;1	4;2;2;1	4	4	8.8	7.4	8.8	4.9	8.8	4	4	4	3	4	2	4	20.71	1429.1	1476.9	1098.6	1361.8	1061.4	1256.4	937.99	958.36	1236.6	1541.8	679.22	801.59	1012.4	889.4	1263	892.83	877.96	1063.9	1292.5	831.99	1944.6	2091.4	1681.6	2000.9	1860.8	1801.1	1803.6	1768.4	2440.2	2006.1	715.86
sp|Q96LJ7|DHRS1_HUMAN;tr|H0YNC2|H0YNC2_HUMAN	5;2	5;2	5;2	2	5	13.4	18.8	18.8	18.8	18.8	5	5	4	4	4	4	4	28.227	3102.8	4609.2	3552.3	3448.3	4144.2	4292.7	3560.8	3331.7	4645.2	2965.5	1179.1	991.24	1524.6	995.78	1204.6	979.76	1219.3	998.11	1312.4	954.27	950.64	857.77	1177.9	1132.1	993.1	740.11	1381.5	866.92	1296.1	1005	563.96
sp|Q9H7F0|AT133_HUMAN;sp|Q9H7F0-2|AT133_HUMAN	5;2	5;2	5;2	2	5	4	1.6	4.8	2.4	4	5	5	4	2	5	3	4	16.9	2546.9	3581.2	2959.8	2904.3	3213.6	3660.6	2954.8	3104.5	3668.3	2440.8	654.44	745.72	791.58	692.27	781.57	895.87	644.96	796.96	916.33	723.34	1851.6	1889.7	1428.2	1961	1995.2	1990.3	1491.6	1729.8	2423.4	1825.4	477.77
sp|Q8N9M1-2|CS047_HUMAN;sp|Q8N9M1|CS047_HUMAN;sp|Q8N9M1-3|CS047_HUMAN;tr|J3QS80|J3QS80_HUMAN;tr|J3QKZ5|J3QKZ5_HUMAN;tr|J9JIE4|J9JIE4_HUMAN;tr|J3QS16|J3QS16_HUMAN	6;6;5;3;2;1;1	6;6;5;3;2;1;1	6;6;5;3;2;1;1	7	6	15.5	11.5	5.4	17.2	14.6	6	6	4	3	2	5	4	25.493	1570.5	2616.8	2084.4	2106.1	2669.7	2649.4	1992.4	2184.7	2401.1	2018	1287	1532.7	1803.6	1662.8	1596.8	1484.6	1722.1	1536.6	1798.2	1454.6	235.18	269.01	292.69	310.52	335.24	335.89	270.93	206.77	392.24	334.68	2688.7
sp|Q9BRR8|GPTC1_HUMAN;tr|K7EQ19|K7EQ19_HUMAN	8;2	8;2	8;2	2	8	8.7	7.6	10.2	8.5	6.4	8	8	5	5	6	5	4	56.663	707.94	1070.6	814.47	759.72	963.4	1102.6	824.09	853.79	1104.1	731.17	1211.7	1460	1605.7	1651.3	1703	1556.5	1582.4	1718.8	1936.2	1298.2	2189.8	2768.9	2100.3	2243.1	2592.6	2420.9	2015.7	2144.3	3330.7	2262.7	1291.5
sp|O43852-2|CALU_HUMAN;sp|O43852-4|CALU_HUMAN;sp|O43852-8|CALU_HUMAN;sp|O43852-7|CALU_HUMAN	19;19;10;6	2;2;2;2	2;2;2;2	4	19	53.3	48.3	48.3	48.9	47.3	2	2	18	14	14	14	13	7.0285	1097.4	913.41	862.46	996.72	1052.2	1080.4	861.35	817.1	1149.2	1321	1000.1	502.34	956.12	413.91	979.43	351.85	490.12	941.73	1011.8	953.68	3368.4	3601.4	4212.9	3596.2	3510	3201.1	3988.5	3329.8	4591.1	3343.8	1143.2
sp|Q9Y6W3|CAN7_HUMAN;tr|H7C1B7|H7C1B7_HUMAN;tr|H7C0F1|H7C0F1_HUMAN;tr|F8WCZ1|F8WCZ1_HUMAN;tr|F8WDQ3|F8WDQ3_HUMAN	12;4;2;1;1	12;4;2;1;1	12;4;2;1;1	5	12	7.3	8.4	9.5	7	4.7	12	12	6	7	8	6	4	21.019	504.11	718.15	516.26	574.16	663.38	714.35	645.58	595.24	705.99	556.52	405.43	444.38	508.35	537.31	491.72	500.61	479.15	525.99	494.56	442.55	3820.9	4657.5	4497.2	4145.4	4362.9	4526	4144.1	3828.9	5594.8	4051.1	3813
sp|Q6ULP2-5|AFTIN_HUMAN;sp|Q6ULP2-2|AFTIN_HUMAN;sp|Q6ULP2-4|AFTIN_HUMAN;sp|Q6ULP2|AFTIN_HUMAN;tr|B8ZZI9|B8ZZI9_HUMAN;sp|Q6ULP2-3|AFTIN_HUMAN	8;8;8;8;6;6	8;8;8;8;6;6	8;8;8;8;6;6	6	8	6.7	3	6.9	5.1	4.5	8	8	6	3	6	4	4	16.815	741.87	1097.4	1162.3	1035	1056.2	1269.3	969.99	876.34	1192.2	833.73	1763.9	1743.4	2040.5	1673.5	1863.6	1784.6	1654	1804.5	2235.1	1859.3	2991.9	3379.5	2697	3101.7	3016.9	3063.2	2671.6	2697.3	3868	2986.1	740.41
sp|Q96CB8|INT12_HUMAN;tr|C9J0M6|C9J0M6_HUMAN;tr|E9PGI3|E9PGI3_HUMAN;tr|C9JDP3|C9JDP3_HUMAN;tr|D6R9W3|D6R9W3_HUMAN	6;4;4;3;2	6;4;4;3;2	6;4;4;3;2	5	6	9.5	9.5	8.9	8.2	6.7	6	6	4	4	4	4	3	22.429	2258.5	2630	2297.5	2199.1	2540.2	2588.4	2024.5	1967.2	2742.7	2352.6	352.61	377.51	457.22	402.11	405.55	443.74	407.73	518.26	509.6	429.54	2271.5	2413.3	1830.1	2113	2680.9	2279.9	1725.6	2103.3	3006.9	2196.6	1645
sp|Q9GZV5|WWTR1_HUMAN;tr|C9J038|C9J038_HUMAN;tr|C9J337|C9J337_HUMAN;tr|C9JQS8|C9JQS8_HUMAN;tr|C9JR84|C9JR84_HUMAN	5;4;3;1;1	5;4;3;1;1	5;4;3;1;1	5	5	8.8	8.8	8.8	14.5	16.5	5	5	3	3	3	4	5	23.714	1140.5	1484.6	1208.8	1192	1299.8	1172.6	1172.8	906.58	1385.8	1068.2	1502.3	1692.1	1843.9	1902	1926.5	1879.2	1759.8	1827.3	2062.8	1014.3	896.08	871.62	1042.7	866.46	922.58	845.61	894.77	810.13	1032.3	673.25	1736.9
sp|Q96CU9-3|FXRD1_HUMAN;sp|Q96CU9|FXRD1_HUMAN;tr|B4DXM1|B4DXM1_HUMAN;sp|Q96CU9-2|FXRD1_HUMAN;tr|E9PP78|E9PP78_HUMAN	7;7;5;4;1	7;7;5;4;1	7;7;5;4;1	5	7	15.5	7	12.5	12.5	10.4	7	7	6	2	5	5	4	29.893	2957.2	4454.4	3453	3707	4079	4345.7	3186.1	3384.5	4512.5	3231.2	235.34	290.84	318.49	326.34	382.64	401.15	409.56	341.8	371.16	253.74	3388.2	3595	3453.2	3338.7	3859.1	3835.6	3634.7	3208	4989.8	3355.8	1716.1
sp|Q8NDV7-6|TNR6A_HUMAN;sp|Q8NDV7|TNR6A_HUMAN;sp|Q8NDV7-2|TNR6A_HUMAN;sp|Q8NDV7-5|TNR6A_HUMAN;tr|H7C269|H7C269_HUMAN;tr|H3BTQ1|H3BTQ1_HUMAN;sp|Q8NDV7-3|TNR6A_HUMAN;tr|H3BRT3|H3BRT3_HUMAN;tr|G8JLL8|G8JLL8_HUMAN	9;9;8;8;4;2;2;1;1	9;9;8;8;4;2;2;1;1	9;9;8;8;4;2;2;1;1	9	9	2.6	0.8	2	1.8	2.6	9	9	5	2	3	3	4	18.689	2607.8	3162.5	2446.2	2511.7	2783.8	2812.8	2427.8	2375.7	3007.4	2319.7	518.52	554.59	481.43	588.84	533.7	553.87	490.82	530.4	674.24	558.28	1097.5	1133.8	731.08	855.55	1112.7	1197.5	697.83	1053.5	1434.9	1141.6	786.06
sp|Q9P2D8-2|UNC79_HUMAN;tr|G3V2U4|G3V2U4_HUMAN;sp|Q9P2D8|UNC79_HUMAN;sp|Q9P2D8-3|UNC79_HUMAN	2;2;2;2	2;2;2;2	2;2;2;2	4	2	0.4	0.4	0.7	0.4	0.7	2	2	1	1	2	1	2	3.362	730.43	1235.2	955.67	1121.7	1128.1	1008.5	824.61	857.67	1151.1	883.81	1043.4	1290.1	1354.3	1288.1	1549.2	1435.6	1371.1	1206.3	1420.1	1091	2289.6	2554	2724	2254.2	2591.7	2446.4	2579.8	2364.7	2909	2172.3	1064.9
sp|Q9NRZ7-2|PLCC_HUMAN;sp|Q9NRZ7|PLCC_HUMAN;sp|Q9NRZ7-3|PLCC_HUMAN;tr|C9JL26|C9JL26_HUMAN	4;4;4;2	4;4;4;2	4;4;4;2	4	4	10.2	10.5	10.5	13.4	10.5	4	4	3	3	3	4	3	15.137	1284.1	1994.4	1794.3	1898.3	1889.4	2119.2	1937.8	2222.1	1859.6	1434.4	785.84	800.21	1143.6	1101.1	1026.3	1030.9	1066.9	910.9	1131.6	823.62	575.35	611.52	492.24	749.38	544.21	538.1	555.75	487.92	743.43	680.12	2542.6
sp|Q9UNI6|DUS12_HUMAN;tr|V9GYV5|V9GYV5_HUMAN;tr|V9GY92|V9GY92_HUMAN	5;2;2	5;2;2	5;2;2	3	5	13.8	6.2	17.1	17.1	17.1	5	5	4	2	5	5	5	22.223	921.63	1256.6	1014.4	972.83	1157.5	1275.4	1001.4	967.1	1248.5	981.8	626.12	605.34	714.46	489.04	808.18	574.62	616.95	713.12	749	656.71	2443.3	2503.2	2278.2	2238.9	2619.4	2602.9	2205.6	2010.6	3314.3	2333.3	1197
sp|Q02447-4|SP3_HUMAN;sp|Q02447-3|SP3_HUMAN;tr|H0Y6K5|H0Y6K5_HUMAN;sp|Q02447-5|SP3_HUMAN;sp|Q02447-6|SP3_HUMAN;tr|H0Y7L6|H0Y7L6_HUMAN;sp|Q02447-2|SP3_HUMAN;sp|Q02447|SP3_HUMAN	4;4;4;4;4;4;4;4	4;4;4;4;4;4;4;4	4;4;4;4;4;4;4;4	8	4	13.2	1.7	13.2	10.9	4	4	4	4	1	4	3	2	26.829	594.35	722.58	622.24	672.14	713.58	831.81	532.75	511.4	720.83	535.33	2097.7	3223.6	2794.2	2919.8	2339.8	2867	2916.6	2755	3384.6	2194.4	538.48	797.83	604.76	729.15	841.78	768.61	622.58	649.28	959.99	656.28	1972.9
sp|O95251-2|KAT7_HUMAN;sp|O95251-4|KAT7_HUMAN;sp|O95251|KAT7_HUMAN;tr|E7EUP3|E7EUP3_HUMAN;sp|O95251-3|KAT7_HUMAN;tr|G3V125|G3V125_HUMAN;sp|O95251-5|KAT7_HUMAN	7;7;7;6;6;6;6	7;7;7;6;6;6;6	7;7;7;6;6;6;6	7	7	11.2	13.4	12.6	13.4	12.6	7	7	5	6	6	6	6	15.467	3389.6	3816.7	3247	3291.7	3454.1	3648.3	2832.8	2783.6	3667.1	3498.3	1095.6	1191.7	1297.6	1467.6	1875.3	1225.9	1041.4	1380.7	1691.2	1479.9	2039.1	2428.2	1757.1	1942.6	2512.2	2188.8	1738.8	2053	3258.8	2346.6	412.1
tr|B7Z3D5|B7Z3D5_HUMAN;sp|Q13613|MTMR1_HUMAN;tr|F8WA39|F8WA39_HUMAN;sp|Q13613-2|MTMR1_HUMAN;tr|Q8NEC6|Q8NEC6_HUMAN;tr|F6X5S1|F6X5S1_HUMAN;tr|H0YDX3|H0YDX3_HUMAN;tr|E9PIH9|E9PIH9_HUMAN	5;5;5;4;3;3;3;1	5;5;5;4;3;3;3;1	5;5;5;4;3;3;3;1	8	5	7.4	6	6	8.9	6	5	5	4	3	3	5	3	15.574	1440.6	2370.6	2033	1887.8	2532.5	2332.4	1785.4	1740.5	2794.5	1652.9	788.71	993.22	1009.1	933.06	1180.2	1142.4	1070.4	975.5	1359.5	985.89	378.62	389.61	360.21	422.13	382.01	437.36	364.35	471.73	600.28	432.7	2502.8
tr|H7C285|H7C285_HUMAN;sp|O95858|TSN15_HUMAN	3;3	3;3	3;3	2	3	20	20	20	15	12.5	3	3	3	3	3	2	2	15.164	1274.7	1587.2	1249.2	1016.1	1547.7	1741.1	1044.3	1227.3	1521	1295.7	2049	2164	2260.6	2275	2484.5	2192.7	2307.2	2098.9	2799.2	2465.9	1863.6	2169.8	1844.9	2023	1993.3	2133.7	1673.1	1919.7	2697.7	1788.9	579.38
sp|Q8NB46|ANR52_HUMAN	11	11	11	1	11	4.8	4.6	8.2	5.5	4.6	11	11	4	4	8	5	4	42.885	835.25	1303	1249	1275	1369.9	1206.2	1026.2	1123.1	1290.8	1049	1209	1575.7	1268.8	1468.1	1582.2	1826.6	1218.9	1698.3	1746	1385.4	1554.3	2156.5	1437.3	1716	2000.6	1932.2	1440.7	1767.7	2501.6	1915.2	2562.2
sp|Q9H1X3|DJC25_HUMAN;sp|Q9H1X3-2|DJC25_HUMAN;tr|F2Z3D1|F2Z3D1_HUMAN;tr|J3QR79|J3QR79_HUMAN;sp|Q9H1X3-3|DJC25_HUMAN	5;3;2;2;2	5;3;2;2;2	5;3;2;2;2	5	5	12.5	10.3	6.1	6.9	4.7	5	5	5	4	2	3	2	7.1672	1129.4	1585.4	1333.3	1379.6	1686.6	1677.1	1304.4	1364.2	1616.3	1324.3	1549.3	2100.9	2442.3	2454.8	2228.5	2176.8	2488.5	2481.5	2972.3	2178.8	394.02	508.14	438.78	490.74	500.86	480.4	479.98	393.56	596.22	481.49	940.25
sp|Q8TE77|SSH3_HUMAN;sp|Q8TE77-3|SSH3_HUMAN;tr|C9JUG3|C9JUG3_HUMAN;sp|Q8TE77-4|SSH3_HUMAN;sp|Q8TE77-2|SSH3_HUMAN;sp|Q8TE77-5|SSH3_HUMAN;tr|E9PIT5|E9PIT5_HUMAN	6;5;3;3;3;2;2	6;5;3;3;3;2;2	6;5;3;3;3;2;2	7	6	8	6.4	10.3	9.1	8.6	6	6	4	3	4	5	3	23.746	459.2	716.36	670.79	633.8	686.2	657.01	700.51	602.94	689.59	504.49	1007	1358.8	1558.8	1435.1	1589	1602.3	1592.4	1556.6	1630.8	1311.3	1662.1	1922.9	1821.2	1372	1829.2	1274.6	1718.5	1709.1	1797.2	1729.3	1755.6
sp|Q15526-2|SURF1_HUMAN;sp|Q15526|SURF1_HUMAN	4;4	4;4	4;4	2	4	12.8	7.3	9.7	12.8	7.3	4	4	3	2	3	3	2	9.6379	737.1	1255.3	993.4	1113	1086.7	1103.5	881.71	960.11	1138.8	776.65	1146.5	1387.4	1570.7	1369.9	1582.6	1617.6	1486.4	1559	1692.9	1122.7	1781.3	1834.2	2255	2159.9	2104.8	1953.3	2019.3	2077.3	2624.5	1905.5	1951.7
sp|Q9Y3L5|RAP2C_HUMAN	4	2	2	1	4	16.4	24.6	24.6	16.4	24.6	2	2	3	4	4	3	4	8.4779	126.08	186.18	188.74	191.65	169.13	184.63	148.3	191.17	292.21	196.03	976.43	1189.6	1408.7	1521.5	1458.7	1278.9	1428.5	1443.7	1491.9	1146.1	2822.3	3252.2	3116.7	2817	3234	3065.5	2846.5	2557.1	4065.3	3033.3	1661.6
sp|Q14149|MORC3_HUMAN;tr|H0YHQ4|H0YHQ4_HUMAN;tr|H0YIR5|H0YIR5_HUMAN	7;3;3	7;3;3	7;3;3	3	7	3.5	3.5	4.3	6.7	3.5	7	7	3	3	4	6	3	21.978	1534.6	1565.3	1432.2	1374.5	1632.8	1554.4	1244	1210	1866.2	1716.8	520.44	703.79	839.36	812.38	537.97	679.29	728.15	662.82	642.22	573.72	2684.1	3387.7	2395.2	2708.6	2927.1	2954.3	2382.3	2656.8	4142.6	2835.9	2165.3
sp|Q9Y478|AAKB1_HUMAN;tr|F5H2X8|F5H2X8_HUMAN;tr|F5H4Y8|F5H4Y8_HUMAN;tr|F5H610|F5H610_HUMAN	7;2;1;1	7;2;1;1	6;1;1;1	4	7	36.7	20.7	36.7	24.8	20.7	7	6	7	4	7	5	4	70.073	3771.2	3270.7	3492.2	3328.3	3124.1	3368.6	2729.6	2721.9	4094.9	4510.6	213.04	280.54	316.2	277.01	318.23	1092	286.31	315.15	410.14	281.35	2104.9	1995.2	1754.2	2050.1	2097.6	1894	1870.1	1631.6	2578.8	1906.6	2984.3
tr|E9PDU5|E9PDU5_HUMAN;sp|Q9NNW5|WDR6_HUMAN;tr|E9PBK6|E9PBK6_HUMAN;tr|C9K020|C9K020_HUMAN	7;7;4;1	7;7;4;1	7;7;4;1	4	7	3.4	2.4	6	3.2	4.1	7	7	4	3	6	4	5	13.736	418.28	771.75	567.02	642.97	665.58	822.27	570.96	630.54	867.61	548.6	880.86	985.07	888.44	1167.6	1273.3	1047.7	1005.9	1218.5	1390.2	1013.7	2280	2667.7	2180.1	2720.9	2704.7	2692.3	2208	2350.6	3700.4	2300.3	834.8
sp|P04424-3|ARLY_HUMAN;sp|P04424|ARLY_HUMAN;sp|P04424-2|ARLY_HUMAN;tr|F8W943|F8W943_HUMAN	9;9;8;4	9;9;8;4	6;6;6;3	4	9	13.9	15.1	16	19.2	13	9	6	6	7	7	8	6	17.45	492.96	968.31	824.07	858	1027	975.49	759.35	747.6	1065.5	485.98	1192.5	1248.2	1618.1	1553.5	1552.5	1385.8	1545.3	1471.8	1693.5	1187.1	970.12	811.64	720.33	959.78	1127.4	760.07	801.3	712.77	1152.8	852.79	2606.6
sp|Q9Y5R8|TPPC1_HUMAN;tr|I3L3S0|I3L3S0_HUMAN;tr|I3L3V5|I3L3V5_HUMAN;tr|I3L1R8|I3L1R8_HUMAN	5;4;2;1	5;4;2;1	5;4;2;1	4	5	35.9	29	29	29	29	5	5	5	4	4	4	4	12.97	566.85	1004.7	765.36	756.23	968.75	874.76	667.89	777.87	1056.3	663.68	1013.4	884.77	1341.8	817.81	1505.1	966.23	1002.3	1155.3	1487.4	1279.8	1675.5	2115.2	1727.7	2021.6	1908.1	2010.6	1687.5	1636.4	2725.7	1845.6	1319.9
tr|D6RIU2|D6RIU2_HUMAN;tr|D6RDP6|D6RDP6_HUMAN;tr|H0Y8T9|H0Y8T9_HUMAN;tr|D6RHU6|D6RHU6_HUMAN;tr|D6RDY1|D6RDY1_HUMAN;tr|D6RA76|D6RA76_HUMAN;sp|Q9NY35-2|CLDN1_HUMAN;tr|D6RC11|D6RC11_HUMAN;tr|D6R9S8|D6R9S8_HUMAN;tr|D6RCE6|D6RCE6_HUMAN;tr|D6RFX6|D6RFX6_HUMAN;tr|D6RDI6|D6RDI6_HUMAN;tr|D6RCR8|D6RCR8_HUMAN;sp|Q9NY35|CLDN1_HUMAN;tr|J3KQ67|J3KQ67_HUMAN;tr|D6RD48|D6RD48_HUMAN;tr|D6RAZ7|D6RAZ7_HUMAN	3;3;3;3;3;3;3;3;3;3;3;3;3;3;3;2;2	3;3;3;3;3;3;3;3;3;3;3;3;3;3;3;2;2	3;3;3;3;3;3;3;3;3;3;3;3;3;3;3;2;2	17	3	12.3	12.3	12.3	22.5	12.3	3	3	2	2	2	3	2	5.1256	834.04	1412.4	1001.3	1064.6	1235.1	1259.2	1005.5	1053.9	1253.4	917.8	1395.2	1803.3	2016.9	1648.2	1971.2	1632.1	1796.9	1913.6	2238.4	1425.9	1738.4	1870.2	1557.8	1508.4	1794.5	1701.4	1792.9	1620.7	2552.1	1744.7	943.11
sp|Q9BQ70|TCF25_HUMAN;tr|H3BTU3|H3BTU3_HUMAN;tr|H3BSP8|H3BSP8_HUMAN;tr|H3BMJ8|H3BMJ8_HUMAN;tr|H3BQ53|H3BQ53_HUMAN;tr|H3BSS3|H3BSS3_HUMAN;tr|H3BS87|H3BS87_HUMAN;tr|Q9H384|Q9H384_HUMAN;tr|H3BR53|H3BR53_HUMAN;tr|H3BRP4|H3BRP4_HUMAN	15;9;8;7;6;5;4;3;2;2	15;9;8;7;6;5;4;3;2;2	15;9;8;7;6;5;4;3;2;2	10	15	23.2	12.7	22.3	26.2	17.9	15	15	10	5	10	12	8	74.252	1964.9	2969.8	1838.3	2026	2260.1	2473.7	2048	1995	2314.5	2133.2	131.84	246.59	194.29	180.27	261.82	209.45	219.8	199.34	274.94	148	2486.5	2599.5	2313.8	2615.4	2771.7	2839.9	2333.4	2449.9	3535	2672.9	2534
sp|Q9NQY0|BIN3_HUMAN;sp|Q9NQY0-2|BIN3_HUMAN;tr|H7BYV6|H7BYV6_HUMAN;tr|E5RHU4|E5RHU4_HUMAN;tr|E5RJI6|E5RJI6_HUMAN	7;4;4;3;1	7;4;4;3;1	7;4;4;3;1	5	7	18.2	13	20.9	24.1	7.1	7	7	5	4	5	6	2	12.004	696.39	708.71	649.31	768.77	604.08	814.25	568.81	800.82	761.45	597.68	775.08	738.84	900.17	914.58	954.82	820.95	914.1	865.9	962.27	857.51	2041.4	2051.3	1840.3	1951.5	2255.3	2120.8	2028.5	1798	2539.1	1847.7	2397
sp|Q8IU85-2|KCC1D_HUMAN;sp|Q8IU85|KCC1D_HUMAN;tr|H7C071|H7C071_HUMAN	5;5;2	5;5;2	3;3;0	3	5	4.8	10.9	9	8.1	6.2	5	3	2	4	3	3	2	17.111	1232	1759.1	1268.4	1410.2	1608.1	1714.8	1255	1173.7	1669.6	1386.1	1800.3	1707.9	2384.6	1884.5	2040.8	1818.1	2127.1	2068.2	2206.6	1907.1	1001.9	1115.6	1412.1	1324.9	1167.7	1193.5	1381.4	1213.3	1431	975.68	1397.6
tr|C9JAX1|C9JAX1_HUMAN;sp|Q16595|FRDA_HUMAN;tr|H7C585|H7C585_HUMAN;sp|Q16595-2|FRDA_HUMAN;sp|Q16595-3|FRDA_HUMAN	5;5;4;2;2	5;5;4;2;2	5;5;4;2;2	5	5	43.7	43.7	43.7	43.7	34.8	5	5	5	5	5	5	4	23.636	939.07	1230.7	1047.4	874.84	1193.7	976.87	900.72	913	1111.8	882.5	2660.6	2878.8	3670.1	3387.9	3636.1	3424.1	3460	3468.5	3914.8	2854.3	1711.4	1856	1760.7	1708.5	1643.3	1747.7	1835.1	1716.6	2416.8	1698.7	1207.7
tr|F5H2J3|F5H2J3_HUMAN;sp|Q96GC9|VMP1_HUMAN;tr|K7EL93|K7EL93_HUMAN;tr|K7EL74|K7EL74_HUMAN;tr|K7ENU2|K7ENU2_HUMAN;tr|K7EK01|K7EK01_HUMAN;tr|K7EMI0|K7EMI0_HUMAN;tr|K7ELS2|K7ELS2_HUMAN;tr|B4DVV9|B4DVV9_HUMAN;tr|K7EPE7|K7EPE7_HUMAN;tr|B4DED7|B4DED7_HUMAN;tr|B4DGZ7|B4DGZ7_HUMAN;tr|K7EL46|K7EL46_HUMAN	4;4;2;2;2;2;2;2;2;2;2;2;1	4;4;2;2;2;2;2;2;2;2;2;2;1	4;4;2;2;2;2;2;2;2;2;2;2;1	13	4	18	18	18	18	18	4	4	4	4	4	4	4	11.657	2041.1	1416	1090.7	1310.8	1382.9	1203.9	967.11	1088.4	1484.4	2117.1	3948.8	4326.9	4854.2	4302.3	5196.4	4393.6	4400.2	4822.5	5404	4362.6	114.9	144.46	164.66	101.68	109.01	89.594	99.396	71.741	156.63	141.48	2427.2
sp|P61769|B2MG_HUMAN;CON__sp|B2MG_HUMAN|;tr|F5H6I0|F5H6I0_HUMAN;tr|H0YLF3|H0YLF3_HUMAN	3;3;3;2	3;3;3;2	3;3;3;2	4	3	16.8	8.4	16.8	22.7	16.8	3	3	2	1	2	3	2	9.7738	1001.9	1313.2	943.93	1079.7	1108.6	1280.8	1058.2	909.03	1114	1031.5	563.88	437.28	570.17	573.66	550.48	543.31	426.85	634.04	787.02	467.02	1233.1	1496.4	1373.1	1470	1409.2	1345.6	1043.4	1067	1699.3	1228.7	2017.4
sp|Q9H490-2|PIGU_HUMAN;sp|Q9H490|PIGU_HUMAN;tr|E7EVL4|E7EVL4_HUMAN	4;4;2	4;4;2	4;4;2	3	4	4.8	7.5	4.8	8	4.8	4	4	2	3	2	3	2	16.011	1041.7	1754.4	1185.3	1171.5	1448.6	1518.2	1001.1	1063.1	1530.5	1224.9	1300.1	1404.5	1845.6	1528.9	1853	1523	1521.7	1654.9	1974.7	1437.6	1788.3	1803.8	1517.6	1642.4	2105.7	1845	1565.3	1666.8	2374.5	1752.8	2200.8
tr|G3XAA0|G3XAA0_HUMAN;sp|Q8NFD5|ARI1B_HUMAN;sp|Q8NFD5-2|ARI1B_HUMAN;sp|Q8NFD5-3|ARI1B_HUMAN;sp|Q8NFD5-4|ARI1B_HUMAN;tr|H0Y7H8|H0Y7H8_HUMAN;tr|H0Y3S9|H0Y3S9_HUMAN;tr|H0Y2R3|H0Y2R3_HUMAN	15;15;15;15;13;13;4;4	14;14;14;14;12;12;4;4	14;14;14;14;12;12;4;4	8	15	3	4.3	2.9	3.1	4.5	14	14	6	7	6	7	8	36.191	1404.3	2182.3	1503.9	1605.6	1771.8	1943.6	1498.4	1507	2024.9	1395.6	280.38	362.06	380.39	428.99	392.27	430.34	399.1	385.82	537.62	332.18	1506.6	1926.9	1439.6	1633.3	1743.7	1731.1	1496.3	1598.2	2404.4	1843	3542.8
sp|P07477|TRY1_HUMAN;CON__P07477;tr|E7EQ64|E7EQ64_HUMAN;tr|H0Y8D1|H0Y8D1_HUMAN;CON__sp|TRY1_BOVIN|;sp|Q8NHM4|TRY6_HUMAN;sp|P07478|TRY2_HUMAN;sp|Q9BYE2-3|TMPSD_HUMAN;tr|E9PIJ5|E9PIJ5_HUMAN;sp|Q9BYE2-5|TMPSD_HUMAN;sp|Q9BYE2-2|TMPSD_HUMAN;tr|F8WAJ3|F8WAJ3_HUMAN;tr|E9PRA0|E9PRA0_HUMAN;sp|Q9BYE2|TMPSD_HUMAN;tr|J3KQC6|J3KQC6_HUMAN	3;3;3;2;1;1;1;1;1;1;1;1;1;1;1	2;2;2;2;0;1;1;0;0;0;0;0;0;0;0	2;2;2;2;0;1;1;0;0;0;0;0;0;0;0	15	3	15.4	15.4	15.4	15.4	15.4	2	2	3	3	3	3	3	11.607	2022.1	1167.2	959.79	883.51	1088.1	1028.8	1025.4	761.03	1218	1736.5	2057.9	557.52	706.51	486.62	686.59	535.67	443.71	629.41	647.95	2066.9	2224.3	2581.3	2638.2	2535.5	2151.9	2353.1	2300	2396	2544.6	1628.3	1493.3
sp|P82909|RT36_HUMAN;tr|D6R941|D6R941_HUMAN	3;1	3;1	3;1	2	3	40.8	29.1	29.1	40.8	40.8	3	3	3	2	2	3	3	20.934	807.73	2687.1	1853.4	1916.7	2226.9	2477.9	2033.7	1832.9	2539.6	1101.8	339.61	502.63	663.23	552.32	683.86	676.16	691.22	717.79	761.31	453.12	1071.2	1447.8	1501.3	1360.8	1410	1310.5	1412.9	1213.1	1564.9	1258.1	1611.7
sp|O43567|RNF13_HUMAN;tr|C9J8T4|C9J8T4_HUMAN;tr|C9JYN7|C9JYN7_HUMAN;tr|C9JRV0|C9JRV0_HUMAN;tr|F8WDJ5|F8WDJ5_HUMAN;tr|C9J383|C9J383_HUMAN;tr|C9JU37|C9JU37_HUMAN;tr|C9JYY4|C9JYY4_HUMAN;tr|C9J7B4|C9J7B4_HUMAN;tr|C9IY58|C9IY58_HUMAN;tr|C9JCY0|C9JCY0_HUMAN;tr|B3KR12|B3KR12_HUMAN	4;3;3;2;2;2;1;1;1;1;1;1	4;3;3;2;2;2;1;1;1;1;1;1	4;3;3;2;2;2;1;1;1;1;1;1	12	4	10	6	10	8.1	12.3	4	4	3	3	3	2	4	19.994	124	271.15	97.604	142.01	214.24	274.74	141.68	133.48	164.89	97.008	3552.5	4428	4664	3698.9	4295.6	4189	3960.6	4188.5	4603.5	3824	1737	2059.9	1716.9	2034.1	1823.3	2237	1717.1	1766.9	2341.6	1802.7	831.62
sp|Q12981|SEC20_HUMAN;sp|Q12981-1|SEC20_HUMAN;sp|Q12981-2|SEC20_HUMAN;sp|Q12981-3|SEC20_HUMAN	5;4;3;2	5;4;3;2	5;4;3;2	4	5	7.9	21.1	21.1	16.7	16.2	5	5	2	5	5	4	4	16.585	2076.1	1989.8	1177.6	1375.8	2502.2	2048.6	1160.2	1541.7	1783.1	2069.2	1012	1369.6	1506.2	1455	1162.9	1087	1323.7	1554.5	1470.7	1097.8	1252.9	1687.2	1514.2	1461.9	1515.5	1555.1	1280.2	1331.3	1827.9	1268.3	2239.4
sp|O00220|TR10A_HUMAN	4	4	4	1	4	6.4	2.1	2.1	3.6	2.1	4	4	3	1	1	2	1	9.2497	1771.8	1664.2	1396.6	1160.1	1866.7	1398.5	1206.7	1476.9	1459.2	2171	1701.5	2091.2	2012.1	2136	2595.4	2337.3	2088.3	2197.3	2659.1	1799.9	665.05	730.54	582.4	633.11	746.43	894.6	651.25	647.04	929.21	676.86	1697.5
sp|Q12893|TM115_HUMAN	3	3	3	1	3	15.4	15.4	15.4	9.4	15.4	3	3	3	3	3	2	3	33.22	1937.6	1309.8	1030.1	1143.6	1416.9	1191.2	819.1	634.9	1168.9	2008.3	1655.5	2071.7	1916.6	2056.7	2142.5	2077.3	2024.3	1936.4	2386.5	1520.9	1024.2	1164.3	503.1	1020.1	664.93	535.52	507.39	501.02	1349.7	659.08	1145.5
sp|Q7Z6I8|CE024_HUMAN;sp|Q7Z6I8-2|CE024_HUMAN;tr|H0YAE0|H0YAE0_HUMAN	7;5;2	7;5;2	7;5;2	3	7	30.3	30.3	36.7	27.7	24.5	7	7	5	5	6	5	4	20.944	2306.2	3454.5	2930.5	2821.1	3254	3409.6	2874.1	2710.1	3584.1	2890	1080.5	1251.5	1335.9	1310.3	1393.5	1487.6	1363.6	1340.1	1548.5	1167.9	958.31	1062.7	926.06	860.41	1246.1	903.81	824.24	687.96	1239.8	1026.9	791
tr|E7ETU5|E7ETU5_HUMAN;sp|P29558-2|RBMS1_HUMAN;sp|P29558|RBMS1_HUMAN;tr|B4DN88|B4DN88_HUMAN;tr|E7EPF2|E7EPF2_HUMAN;tr|C9J9B2|C9J9B2_HUMAN;sp|Q6XE24-3|RBMS3_HUMAN;sp|Q6XE24-4|RBMS3_HUMAN;sp|Q6XE24-5|RBMS3_HUMAN;sp|Q6XE24-2|RBMS3_HUMAN;tr|J3QT21|J3QT21_HUMAN;tr|C9JIJ9|C9JIJ9_HUMAN;sp|Q6XE24|RBMS3_HUMAN	6;6;6;6;3;2;2;2;2;2;2;2;2	3;3;3;3;1;1;1;1;1;1;1;1;1	3;3;3;3;1;1;1;1;1;1;1;1;1	13	6	18.1	18.1	18.1	14.1	18.1	3	3	6	6	6	5	6	15.274	436.68	725.21	584.91	674.26	766.86	637.77	547.75	567.22	709.58	530.72	2684.8	3232.7	3705.6	3536.5	3151.6	3571.9	3453.8	3606.5	3914	2747.3	991.33	1010.2	915.83	1005.9	1024.8	1013.5	1010.5	915.32	2461.9	1006.3	920.54
tr|C9JYM0|C9JYM0_HUMAN;sp|O75817|POP7_HUMAN	3;3	3;3	3;3	2	3	23.4	23.4	18.2	18.2	18.2	3	3	3	3	2	2	2	16.914	2898.3	3656.8	3053.7	4038.8	3564.2	3285	2777.7	3658.7	3567.1	3264.7	858.92	1034.8	1165.4	1006.9	1127.3	927.72	1021.7	998.97	1077	942.81	764.56	807.59	663.64	686.02	889.97	811.02	661.08	629.95	1039.2	652.1	1447.6
sp|P84101-4|SERF2_HUMAN;sp|P84101|SERF2_HUMAN;tr|F8WBN3|F8WBN3_HUMAN;tr|B9A031|B9A031_HUMAN;tr|C9JQZ0|C9JQZ0_HUMAN;tr|B8ZZY7|B8ZZY7_HUMAN;tr|F8WBV6|F8WBV6_HUMAN;sp|P84101-3|SERF2_HUMAN;sp|P84101-2|SERF2_HUMAN	3;3;2;2;2;2;2;2;2	3;3;2;2;2;2;2;2;2	3;3;2;2;2;2;2;2;2	9	3	53.3	20	37.8	37.8	17.8	3	3	3	1	2	2	1	5.608	701.48	1906.8	1633.8	1504.8	1705.4	2117.7	1641.9	1509.2	1942.6	778.88	477.41	587.87	501.9	509.07	619.98	562.26	409.67	693.06	742.53	578.45	3238.4	3791.6	2291.8	3294	3197.1	3495.5	2315.9	2948.9	3944.3	3034.3	1768.2
sp|P00846|ATP6_HUMAN	2	2	2	1	2	4.4	4.4	4.4	4.4	8.4	2	2	1	1	1	1	2	20.36	1676.1	891.62	670.85	939.27	745.42	894.26	676.75	832.49	650.05	1428.6	691.89	1453.4	1508.7	1581.6	1489.5	1348.1	1385	1438.4	1696.4	667.34	609.56	1178.2	926.41	697.99	1145	712.19	594.08	897.15	1230.4	480.73	852.22
sp|Q96FJ0|STALP_HUMAN;sp|Q96FJ0-2|STALP_HUMAN;tr|B3KR00|B3KR00_HUMAN	6;6;2	6;6;2	6;6;2	3	6	7.1	11.5	12.2	12.6	2.5	6	6	3	4	4	4	1	31.145	1571.9	2555.1	1693.1	1497.5	1991.2	2377.3	1677.3	1765.7	2094.4	1690.2	1296.5	1735.8	2354.5	1780.6	1973.5	1861.3	2059	1800.5	2285.5	1603.7	2512.1	3108.9	2896.3	2322.2	2900.3	2882.7	2871.7	2507	3651.1	2378.3	1260.6
sp|Q9BQA9-2|CQ062_HUMAN;sp|Q9BQA9|CQ062_HUMAN;tr|J3QRZ2|J3QRZ2_HUMAN;tr|J3QLB7|J3QLB7_HUMAN;tr|J3QKS6|J3QKS6_HUMAN;tr|J3QRG5|J3QRG5_HUMAN;tr|J3KSJ5|J3KSJ5_HUMAN;tr|J3KTF4|J3KTF4_HUMAN;tr|J3QKZ6|J3QKZ6_HUMAN;tr|H0Y2X1|H0Y2X1_HUMAN;tr|J3KTI1|J3KTI1_HUMAN;tr|J3KSB6|J3KSB6_HUMAN;tr|J3KS78|J3KS78_HUMAN;tr|J3QS53|J3QS53_HUMAN	4;4;3;3;3;3;3;2;1;1;1;1;1;1	4;4;3;3;3;3;3;2;1;1;1;1;1;1	4;4;3;3;3;3;3;2;1;1;1;1;1;1	14	4	17.3	12.7	13.9	22	17.3	4	4	3	2	3	4	3	6.0172	1094.4	1199.2	991.84	993.84	1167.4	1036.7	1104.6	783.3	1162.6	1128.6	731.26	798.46	900.43	862.28	838.19	854.63	926.63	957.05	950.86	724.46	1629.2	1991.8	1867	1690	1939.5	1697.7	1846.1	1477.2	2229.1	1541.4	3207.2
sp|Q9UHA3|RLP24_HUMAN;tr|H3BMQ2|H3BMQ2_HUMAN;tr|H3BPF2|H3BPF2_HUMAN	3;1;1	3;1;1	3;1;1	3	3	27.6	16.6	27.6	18.4	27.6	3	3	3	2	3	2	3	24.677	1536	2180.9	1812.9	1781	2317.9	2223.3	1722.3	1629.7	2233.5	1557.8	1134.5	1601.5	1371.5	1585.7	1673.8	1654.4	1384.5	1418.2	1798.8	1315.8	1103.9	1288.3	1008.2	1217.8	1351	1127.1	953.78	1087.8	1701.3	1194.3	1703.2
sp|Q96HV5|TM41A_HUMAN;tr|H7BXL1|H7BXL1_HUMAN;tr|F8WDE2|F8WDE2_HUMAN	4;3;3	4;3;3	4;3;3	3	4	11	11	8.3	14.8	11	4	4	3	3	2	4	3	8.711	1969.6	2359.9	1540.1	1777.4	2227.9	2415.3	1836.5	1932.4	2484.6	2161	1729.1	2242.1	2538.4	2405.6	2319.4	2252.3	2660	2424.1	2680.3	1512.8	243.25	165.95	149.72	163.02	238.14	250.95	203.55	206.06	231.57	160.41	2231.9
sp|Q13901|C1D_HUMAN;tr|J3KPZ4|J3KPZ4_HUMAN	2;2	2;2	2;2	2	2	5	5	10.6	10.6	10.6	2	2	1	1	2	2	2	3.0193	1189.8	1721.9	1349	1494.4	1471.1	1865.5	1245.6	1438	1684.1	1416.2	778.37	865.56	1028.5	802.23	952.37	952.24	987.92	917.91	968.11	819.75	1412.3	1602.5	1430.4	1274.3	1390.3	1636.7	1544.3	1189.3	1988.5	1438.7	1754
sp|Q12972|PP1R8_HUMAN;sp|Q12972-2|PP1R8_HUMAN;sp|Q12972-3|PP1R8_HUMAN	9;6;2	9;6;2	9;6;2	3	9	25.1	31.6	28.5	25.1	20.2	9	9	5	8	6	5	5	77.111	1292.4	1801.5	1420.2	1581.4	1622.1	1649.9	1102.7	1310.7	1780.9	1247.6	2742.2	3103.6	3486.7	3093.6	3970.6	2935.2	3317.9	3081	3705.9	2668.6	267.12	295.92	280.34	211.89	278.52	347.13	174.59	319.67	296.95	311.42	1534.6
sp|Q8NEN9|PDZD8_HUMAN	10	10	10	1	10	2.2	6.3	9.4	7.5	3.4	10	10	2	6	9	8	4	53.572	282.18	369.24	283.67	285.72	313.84	354.59	287.44	351.84	273.34	276.62	1710.7	1160.8	1472	1094.8	1169.3	1228.5	1159	1229.9	1320.2	1624.2	2875	3078.1	3136.8	3497.9	3339.3	3354.3	2922	2913.7	4318	3065.3	3430.1
sp|O15381|NVL_HUMAN;tr|H0Y8B6|H0Y8B6_HUMAN;sp|O15381-2|NVL_HUMAN;sp|O15381-5|NVL_HUMAN;sp|O15381-3|NVL_HUMAN;sp|O15381-4|NVL_HUMAN;tr|E7ERY0|E7ERY0_HUMAN;tr|F8W938|F8W938_HUMAN;tr|E9PH71|E9PH71_HUMAN;tr|C9JP83|C9JP83_HUMAN;tr|C9J6P7|C9J6P7_HUMAN;tr|E7EWK7|E7EWK7_HUMAN;tr|E9PGD8|E9PGD8_HUMAN	12;11;11;11;10;10;8;8;3;2;2;2;1	12;11;11;11;10;10;8;8;3;2;2;2;1	12;11;11;11;10;10;8;8;3;2;2;2;1	13	12	13.3	9.9	11.4	14	14.5	12	12	8	6	8	9	9	40.189	820.1	930.66	746.14	838.15	878.18	853.61	751.28	660.39	934.72	792.98	531.46	510.36	750.5	533.41	601.13	528.72	466.63	651.91	604.49	510.34	3289.4	3958.8	3643.7	3704.6	4025.2	3946.9	3483.8	3418	5174.5	3266.8	1546.2
sp|Q9BPX7|CG025_HUMAN;sp|Q9BPX7-2|CG025_HUMAN;tr|C9JF90|C9JF90_HUMAN;tr|C9K0L6|C9K0L6_HUMAN	2;2;1;1	2;2;1;1	2;2;1;1	4	2	5.2	1.9	5.2	5.2	5.2	2	2	2	1	2	2	2	2.2537	4151.9	4354.6	3662.1	3284.2	3825.6	3830.1	3271.1	3697.1	4243.9	3969.8	695.8	857.3	973.6	844.87	744.95	757.6	908.94	890.42	946.85	747.79	2552.8	2785.6	2682.9	2886.8	3173.4	3099.8	2749.2	2659.5	4035.8	2950.2	1573
tr|E7EVJ5|E7EVJ5_HUMAN;tr|E7EVF4|E7EVF4_HUMAN;sp|Q96F07-2|CYFP2_HUMAN;tr|E7EWA4|E7EWA4_HUMAN;sp|Q96F07|CYFP2_HUMAN;tr|F5H583|F5H583_HUMAN;tr|E7EW33|E7EW33_HUMAN;tr|H7C229|H7C229_HUMAN	24;24;24;23;23;22;20;16	7;7;7;7;7;7;6;6	7;7;7;7;7;7;6;6	8	24	17.4	13.9	18.8	14.8	15.4	7	7	20	17	22	17	17	16.805	1474.6	2044.7	1344.5	1414.8	1624.6	1670	1231	1407	1756.8	1573.4	809.57	841.26	955.99	890.14	734.08	844.15	939.71	893.58	831.22	773.71	2722	3278.5	3062.1	3613.6	3425	3015.3	3338	3242.6	3762.4	3062	2013.4
sp|Q9H9Y2|RPF1_HUMAN	8	8	8	1	8	19.2	17.8	13.2	16	16.6	8	8	6	6	4	5	5	36.545	1805.6	2842.6	2158.9	2375.6	2477.3	2534.4	2175.1	2152.3	2671.2	1784.7	2815.3	2273.5	2684.1	2337.5	3232.7	2430.4	2383.9	2781.2	2949.7	3086.2	464.5	535.13	518.22	415.48	514.04	493.17	333.52	431	605.24	439.22	1376.1
sp|Q96SZ5|AEDO_HUMAN	6	6	6	1	6	15.9	18.9	15.9	19.6	12.6	6	6	4	5	4	5	3	14.453	2530.9	3595.4	2832.4	2503.8	3142.1	3485.4	2547.9	2404.7	3272.8	2760.9	765.45	928.55	1088.2	965.46	953.43	1024.7	1080.8	951.81	1083.1	834.55	1438.1	1771.4	1546.8	1723.8	1795.5	1893.7	1658.4	1613.4	2214.7	1579	1413.9
sp|Q86SQ4-2|GP126_HUMAN;sp|Q86SQ4|GP126_HUMAN;sp|Q86SQ4-4|GP126_HUMAN;sp|Q86SQ4-3|GP126_HUMAN;tr|H0YFM8|H0YFM8_HUMAN	7;7;6;6;1	7;7;6;6;1	7;7;6;6;1	5	7	2.7	2.2	2.3	1.6	1.6	7	7	3	3	3	2	2	16.385	1171.5	1585.6	1117.7	1125.3	1429.6	1561	1071.4	1168.2	1428.1	1180.2	1669.5	2108.9	2146.8	1987.4	1861.2	2021.4	2173.9	2024.2	2275.3	1962.7	1890.1	2194.8	1828.3	2213.4	2147.2	2057.1	1574.9	1857.1	2568	1861.9	633.75
tr|D6RB01|D6RB01_HUMAN;sp|Q9Y6X4|F169A_HUMAN	8;8	8;8	8;8	2	8	16.1	10.3	16.1	12.5	5.6	8	8	5	3	5	5	2	77.376	900.24	1090.7	923.92	938.78	957.3	1158.3	604.56	1075.8	1274.2	955.6	1449.1	2173	2322.5	2097.3	2008.3	1962.6	2179.7	1890.1	2188.7	1545	2049.9	2571.3	2315.4	2171.2	2222.9	2322.1	2205.3	2109.7	2918.5	2038.3	1288.9
tr|E9PRM7|E9PRM7_HUMAN;sp|Q96BI1|S22AI_HUMAN	3;3	3;3	3;3	2	3	5.8	9.5	9.5	5.8	5.8	3	3	2	3	3	2	2	7.371	2813.7	2981.3	2550.5	2728.7	3094.2	3162.5	2510.7	2694.9	2985.7	2409.6	1045.6	1358.8	1450	1349.4	1569.2	1470.3	1424.7	1377.9	1511.9	1292.7	976.73	1143	1239.9	936.18	1202.8	1014.4	998.82	1000.9	1427.8	935.78	890.83
sp|P50542-2|PEX5_HUMAN;sp|P50542-3|PEX5_HUMAN;sp|P50542|PEX5_HUMAN;tr|B4E0T2|B4E0T2_HUMAN;sp|P50542-4|PEX5_HUMAN;tr|J3KPV0|J3KPV0_HUMAN;tr|F5H3X7|F5H3X7_HUMAN;tr|H0YGT8|H0YGT8_HUMAN;tr|F5H432|F5H432_HUMAN;tr|F5GXX3|F5GXX3_HUMAN;tr|F5H205|F5H205_HUMAN;tr|F5GZ41|F5GZ41_HUMAN;tr|F5H0L9|F5H0L9_HUMAN;tr|F5GYB4|F5GYB4_HUMAN;tr|F5H637|F5H637_HUMAN;tr|F5H5C0|F5H5C0_HUMAN	6;6;6;6;5;3;2;1;1;1;1;1;1;1;1;1	6;6;6;6;5;3;2;1;1;1;1;1;1;1;1;1	6;6;6;6;5;3;2;1;1;1;1;1;1;1;1;1	16	6	8.8	7.5	9.1	9.1	7	6	6	4	3	4	4	3	22.174	1312.5	1937.4	1407.5	1564	1596.4	1854.2	1445.8	1288.5	2064.5	1227.6	379.99	522.9	591.21	465.13	561.58	565.32	469.95	533.4	641.36	419.36	1795.2	2126	1806	2107.3	2119.5	2175.9	1697.8	1690.3	2582.3	1664.6	2011.9
sp|Q8IZ21-3|PHAR4_HUMAN;sp|Q8IZ21|PHAR4_HUMAN;sp|Q8IZ21-2|PHAR4_HUMAN	5;5;5	5;5;5	5;5;5	3	5	4.5	7.4	2.6	5.5	4.5	5	5	3	5	3	3	4	10.063	2405.4	3965.7	2820.8	2966.3	3228.2	3503.2	2967.2	2946.6	3746.3	3074.6	573.91	615	730.37	743.37	676.72	623.66	585.34	697.6	817.37	606.38	1344.6	1492.4	1265.9	1335.2	1184.8	1296.9	1172	1396.2	1868.8	1269.1	517.02
sp|A9UHW6|MI4GD_HUMAN;tr|J3QRZ6|J3QRZ6_HUMAN;tr|J3QLJ5|J3QLJ5_HUMAN;sp|A9UHW6-2|MI4GD_HUMAN;sp|A9UHW6-3|MI4GD_HUMAN;tr|J3KSB8|J3KSB8_HUMAN;tr|J3QLD1|J3QLD1_HUMAN;tr|J3KSU6|J3KSU6_HUMAN;tr|J3QKW3|J3QKW3_HUMAN;tr|J3QLN4|J3QLN4_HUMAN	9;8;8;8;8;7;6;5;4;1	9;8;8;8;8;7;6;5;4;1	9;8;8;8;8;7;6;5;4;1	10	9	14.9	23	22.5	19.8	19.4	9	9	4	4	5	4	4	16.477	683.39	1550.4	1062.6	911.12	1160.6	1664.7	1090.7	1162.8	1513.1	849.51	1899.6	2386.5	2801.9	2334.4	2646.7	2434.1	2429	2433.7	3031.8	2265.6	1218.6	1371.6	1335.1	1273.6	1338.5	1436.6	1251.2	1116.2	1623.7	1372.2	1146.7
sp|Q96AJ9-1|VTI1A_HUMAN;sp|Q96AJ9|VTI1A_HUMAN	6;6	6;6	6;6	2	6	25.1	21.2	25.1	24.6	19.7	6	6	4	3	4	5	3	37.693	1105.7	2336.4	1319.4	1675.7	1546.5	1653.6	1229.5	1248.4	1688.6	1567.3	646.48	798.39	1033.4	819.93	820.27	863.13	878.23	877.79	987.97	753.11	1386.6	1652.7	1147.4	1443	1590.6	1456.9	1377.9	1281.1	1709.9	1373.7	2029.6
sp|P48651|PTSS1_HUMAN;tr|B4DE85|B4DE85_HUMAN;tr|Q9BUQ5|Q9BUQ5_HUMAN	4;3;3	4;3;3	4;3;3	3	4	11.2	8.5	11.2	11.2	9.5	4	4	4	3	4	4	3	49.186	1663.9	2796.7	2200.3	2298.2	2427.3	2832	1957.7	2136.7	2694.8	2054.7	376.57	418.3	401.91	436.44	460.79	425.39	335.14	472.81	565.64	347.13	727.28	908.7	1333.7	925.41	972.94	866.12	1145.8	760.61	1128.7	698.05	2456.2
sp|Q16625-4|OCLN_HUMAN;sp|Q16625|OCLN_HUMAN;sp|Q16625-3|OCLN_HUMAN;sp|Q16625-2|OCLN_HUMAN;sp|Q16625-5|OCLN_HUMAN	8;8;7;6;5	8;8;7;6;5	8;8;7;6;5	5	8	24.7	32.1	31.4	29.5	36.5	8	8	5	6	6	5	7	38.916	2890.6	4590.2	3414.4	3330.1	3903.1	4350.8	3187.1	3656	4528.3	3053.7	393.45	563.4	613.8	571.16	621.25	638.76	606.44	614.32	748.56	453.73	2118.4	2457.9	2160.1	2092.1	2344.3	2694.3	2023.7	1854.7	2635.6	2233.4	1716.8
tr|H7BYY1|H7BYY1_HUMAN;tr|F5H7S3|F5H7S3_HUMAN;tr|B7Z596|B7Z596_HUMAN;sp|P09493-2|TPM1_HUMAN;tr|H0YL42|H0YL42_HUMAN	24;22;22;21;13	3;3;3;2;0	0;0;0;0;0	5	24	63.3	50.8	58.5	61.3	55.6	3	0	24	17	19	21	17	42.119	1511.7	3491.8	2246	2387.9	2523.8	2793	2014.5	2215.6	2754.8	1423.6	203.22	233.75	313	328.32	295.81	312.94	363.92	368.86	364.5	174.32	1257.7	1642.2	1508.7	1558.6	1724.6	1473	1419	1386.5	1911.3	1297.5	2644.7
sp|Q8NI08-2|NCOA7_HUMAN;sp|Q8NI08|NCOA7_HUMAN;sp|Q8NI08-7|NCOA7_HUMAN;tr|Q5JVL2|Q5JVL2_HUMAN;sp|Q8NI08-4|NCOA7_HUMAN;sp|Q8NI08-3|NCOA7_HUMAN;tr|Q5TF97|Q5TF97_HUMAN;tr|Q5TF96|Q5TF96_HUMAN;tr|Q5TF98|Q5TF98_HUMAN;sp|Q8NI08-6|NCOA7_HUMAN;tr|H0Y6T0|H0Y6T0_HUMAN;tr|Q5JVL1|Q5JVL1_HUMAN;tr|H0Y620|H0Y620_HUMAN;sp|Q8NI08-5|NCOA7_HUMAN;tr|H0Y5F6|H0Y5F6_HUMAN	9;9;7;5;3;3;2;2;1;1;1;1;1;1;1	9;9;7;5;3;3;2;2;1;1;1;1;1;1;1	9;9;7;5;3;3;2;2;1;1;1;1;1;1;1	15	9	4	7.2	6.1	7.8	6	9	9	3	6	5	6	5	19.694	2828	3527.9	3352.7	3006.5	3591.6	3682.7	2821	2844.4	3882.6	3062.4	1216.6	1315.2	1638	1566.3	1728	1488.2	1459.3	1362.9	1982	1530.8	1542.2	1826.3	1597.7	1582.5	1844.6	1650.7	1431.5	1461.8	2076.3	1465.3	699.85
sp|Q6IN84|MRM1_HUMAN;sp|Q6IN84-2|MRM1_HUMAN;tr|K7EJT9|K7EJT9_HUMAN	4;2;2	4;2;2	4;2;2	3	4	13.6	13.6	15.9	15.9	13.6	4	4	3	3	4	4	3	12.8	660.95	972.08	723.52	557.13	763.44	792.69	579.32	594.47	821.28	760.74	2312.9	2474.2	3199.4	2643.1	2766.1	2866.9	2936.8	2697.4	2949.9	2513	2002.7	2472.6	2403.4	1941.9	2233.6	2337.8	2416.3	2143.1	3054.1	2136.9	1686.7
sp|Q9H0F7|ARL6_HUMAN;sp|Q9H0F7-2|ARL6_HUMAN;tr|H7C5H6|H7C5H6_HUMAN;tr|C9IZ13|C9IZ13_HUMAN	4;4;2;2	4;4;2;2	4;4;2;2	4	4	20.4	11.3	16.1	16.1	8.6	4	4	4	2	3	3	2	9.007	977.66	1036.2	818.12	916.36	992.46	1063.1	783.73	850.34	1002.4	985.62	1235.3	1381.9	1624.1	1406.1	1474.7	1439.2	1332.4	1331.2	1721.8	1315.1	2663.2	2397.2	1956.4	2055.1	2481.8	2759.4	2093.8	1951.5	3106.3	2334.1	2788.9
sp|Q14653|IRF3_HUMAN;tr|M0QYT9|M0QYT9_HUMAN;tr|M0R205|M0R205_HUMAN;tr|M0QZB8|M0QZB8_HUMAN;tr|M0QZB7|M0QZB7_HUMAN;sp|Q14653-4|IRF3_HUMAN;tr|M0QXC8|M0QXC8_HUMAN;tr|M0R0X9|M0R0X9_HUMAN;tr|M0R3C2|M0R3C2_HUMAN;sp|Q14653-2|IRF3_HUMAN;tr|M0R0R8|M0R0R8_HUMAN;sp|Q14653-3|IRF3_HUMAN;tr|M0R007|M0R007_HUMAN;tr|M0QX56|M0QX56_HUMAN;tr|M0R3E9|M0R3E9_HUMAN;tr|M0QYX3|M0QYX3_HUMAN	7;6;6;6;6;6;4;3;3;3;2;2;1;1;1;1	7;6;6;6;6;6;4;3;3;3;2;2;1;1;1;1	7;6;6;6;6;6;4;3;3;3;2;2;1;1;1;1	16	7	18.5	10.3	20.6	16.4	11.5	7	7	6	3	7	5	4	56.346	2602.8	2871.9	2396.5	2232.9	2829.4	2603.8	2301.4	2168.7	2790.5	2587.7	1594.9	1763.6	1986.3	1807.1	1913.5	1902.4	1735	1897.1	2199.6	1890.3	1672.5	1884.8	1585.7	1969.7	1697.1	1953.5	1401.1	1905	2119.3	1696.3	1383
sp|Q969G6|RIFK_HUMAN;tr|H7C4G0|H7C4G0_HUMAN	5;1	5;1	5;1	2	5	25.2	16.1	17.4	17.4	16.1	5	5	5	3	4	4	3	28.134	4016	3653.4	2961.4	2994.3	3114.5	3655.6	2770.3	2790.4	3416	3841.6	1577.2	1865.3	2177.9	1814.4	2060.4	2018.5	2129.8	2134.3	2303.6	1756.9	834.37	875.49	951.3	1280.1	1081.2	824.09	874	742.4	1165.2	1029.4	1011.6
sp|Q8TED1|GPX8_HUMAN;tr|E7ETY7|E7ETY7_HUMAN;tr|J3KNB5|J3KNB5_HUMAN	6;5;1	6;5;1	6;5;1	3	6	26.3	10.5	26.3	31.1	23.9	6	6	4	2	4	5	5	28.737	1742.4	2370.7	1816.7	1706.4	1991.9	2268.9	1462.4	1585.2	2197.1	1857.1	838.1	961.66	1073.3	1054.4	1092.8	1107.9	987.09	931.11	1161.9	862.84	1179.7	1240.8	1403.8	1258.9	1410.6	1185	1426.3	1258	1506.8	1124.4	2319
sp|Q5T5Y3|CAMP1_HUMAN;sp|Q5T5Y3-3|CAMP1_HUMAN;sp|Q5T5Y3-2|CAMP1_HUMAN	12;12;11	12;12;11	12;12;11	3	12	2.9	4.1	4.7	4.9	3.2	12	12	4	7	8	7	6	25.394	140.38	307.46	200.96	164.37	195.56	298.93	178.43	216.93	248.43	89.378	2370.9	2868.2	3092.9	3088.4	3002.2	3094.8	3064.2	3019.5	3672.1	2576.5	2151.1	2487.6	2004	2283.5	2340.2	2220.5	1857.8	2138.6	2907.4	2248.3	2505.7
sp|A8MXV4|NUD19_HUMAN	8	8	8	1	8	20	12.5	22.7	18.7	18.1	8	8	6	4	7	6	6	41.78	1876.2	1946.6	1553.8	1634.7	1961.6	1828.8	1585.2	1477.8	2083.4	2247.7	643.03	604.51	908.11	749.09	822.28	905.21	808.59	796.15	869.28	602.26	2666.3	2825.2	2572.9	2696.4	2890.3	2551.5	2645.5	2492.2	3655.1	2377	2371.3
sp|Q7L775|EPMIP_HUMAN	4	4	4	1	4	8.9	5.4	8.9	8.9	8.9	4	4	4	3	4	4	4	32.077	1188	1326.5	1090.9	1089.2	1289.5	1420.5	1021.3	1011.5	1278.9	1196.1	391.17	389.65	538.18	317.21	505.31	427.75	416.4	436.6	564.18	351.51	1311	1176.4	1200	1022.6	1216.7	1127.8	1215.6	1047.8	1600.2	1064.2	2201.3
sp|Q8WXW3|PIBF1_HUMAN;sp|Q8WXW3-2|PIBF1_HUMAN	10;2	10;2	10;2	2	10	5.7	8.7	6.7	2.5	7.1	10	10	5	7	5	2	6	29.704	391.52	454.81	406.67	488.86	478.86	531.74	429.6	359.54	463.35	512.59	2874.9	3366.7	3946.8	3570.4	3864.5	3853.3	3650.1	3513.4	4269.3	3252.4	1595.5	2007.6	1580.2	2000.3	1878.1	1903	1432.1	1317.8	2504.8	1737.6	723.76
sp|O60927|PP1RB_HUMAN;tr|Q5SRK2|Q5SRK2_HUMAN	4;2	4;2	4;2	2	4	38.9	26.2	38.9	38.9	5.6	4	4	4	2	3	3	1	8.573	1839	1365	1158.1	1102.1	1604.6	1495.6	1149.4	770.33	1310	1701.7	1416	2831.2	2920.6	2916.5	1809.7	2323.5	2875	2594.8	2534.4	1765.1	1024.8	1543.1	1217	1218.6	1437.1	1297.7	1146.4	1121.7	1462	1090.8	1399.4
sp|O43293|DAPK3_HUMAN;sp|O43293-2|DAPK3_HUMAN;tr|M0QYW5|M0QYW5_HUMAN;tr|M0R0D0|M0R0D0_HUMAN	4;2;1;1	4;2;1;1	4;2;1;1	4	4	7.5	4.6	9.9	7.5	7.5	4	4	3	2	4	3	3	12.168	1342.4	2166	1841.9	1853.4	1986.2	2076.4	1688.6	1742.3	2255.9	1434.7	766.4	977.16	1024.8	933.45	1011.4	917.49	857.94	1064.3	1070.4	840.05	1898.9	2333.4	1945.6	2087.9	2004.4	2093.3	1825	1881	2736.5	1982.7	820.86
sp|Q8IXJ6-2|SIR2_HUMAN;sp|Q8IXJ6-3|SIR2_HUMAN;sp|Q8IXJ6|SIR2_HUMAN;tr|E7EWX6|E7EWX6_HUMAN;sp|Q8IXJ6-4|SIR2_HUMAN;tr|B5MCS1|B5MCS1_HUMAN;tr|F8WF57|F8WF57_HUMAN;tr|F8WDM4|F8WDM4_HUMAN;tr|C9JR33|C9JR33_HUMAN;tr|C9J3U7|C9J3U7_HUMAN;tr|F8WCF4|F8WCF4_HUMAN;tr|C9JZQ0|C9JZQ0_HUMAN	5;5;5;4;4;3;2;2;2;2;2;2	5;5;5;4;4;3;2;2;2;2;2;2	5;5;5;4;4;3;2;2;2;2;2;2	12	5	10.8	14.5	14.5	4.3	4.3	5	5	4	5	5	2	2	12.03	2115	3392.3	2672.8	2479.8	3060.1	3297.9	2409.4	2347.2	3153.2	2366.5	1718.3	1739.3	2359.4	2124.8	1732.9	1867	2178.3	2149.9	2143.1	1761.9	840.76	741.26	890.31	852.91	736.63	736.87	981.14	758.09	1016	646.58	2013.1
sp|Q96BW5-2|PTER_HUMAN;sp|Q96BW5|PTER_HUMAN	5;5	5;5	5;5	2	5	12.6	12.6	15.2	15.9	12.6	5	5	3	3	4	4	3	18.534	1509.9	2764.2	2346.6	2610.7	2663.2	2798.9	2407.6	2109.4	2861.3	1511.2	637.64	701.51	841.28	684.53	675.91	693.03	711.29	785.76	862.14	657.88	1821.3	2008.9	2213.3	1923.8	1981.1	2073.6	2279.5	1866.9	2511.5	1726.4	835.2
tr|E7EWM1|E7EWM1_HUMAN;sp|Q15596|NCOA2_HUMAN	4;4	4;4	4;4	2	4	3.2	0.8	4.3	2.9	0.8	4	4	3	1	4	3	1	10.431	3120.4	2555.6	1784.2	2070	2226	2419.4	1871.7	1933.2	2548.9	3928.7	759.6	1014.6	878.63	882.96	955.66	950.41	822.83	908.83	1138.2	908.32	2883	3019.4	2439.6	2812.1	2906.1	3143.8	2356.5	2582.3	3924.7	2855.6	1890.1
sp|Q9NX47|MARH5_HUMAN	5	5	5	1	5	8.6	5.8	8.6	19.1	13.3	5	5	3	2	3	5	4	11.436	670.22	838.38	652.61	626.21	818.17	740.53	632.3	561.45	788.97	759.53	618.82	782.51	985.06	787.61	881.65	859.32	871.93	802.89	865.62	789.93	1473.8	1915.4	1819	1776.1	1743.2	1886.4	1788.7	1531.4	2495.2	1636.9	2882.4
sp|Q9Y4P1-6|ATG4B_HUMAN;sp|Q9Y4P1|ATG4B_HUMAN;sp|Q9Y4P1-2|ATG4B_HUMAN;tr|C9JIK8|C9JIK8_HUMAN;tr|F8WD71|F8WD71_HUMAN;sp|Q9Y4P1-4|ATG4B_HUMAN;tr|F5H7P2|F5H7P2_HUMAN;tr|H7C2A6|H7C2A6_HUMAN;tr|C9JQ72|C9JQ72_HUMAN;sp|Q9Y4P1-3|ATG4B_HUMAN;tr|H0Y2Y0|H0Y2Y0_HUMAN;tr|F2Z2K8|F2Z2K8_HUMAN;tr|C9J3C0|C9J3C0_HUMAN;tr|C9JVD5|C9JVD5_HUMAN	8;8;8;6;5;5;5;4;4;4;3;3;2;1	8;8;8;6;5;5;5;4;4;4;3;3;2;1	8;8;8;6;5;5;5;4;4;4;3;3;2;1	14	8	16.8	17.9	24.5	24.5	16.3	8	8	6	5	7	8	5	37.604	192.13	646.34	592.27	558.65	535.94	591.45	519.84	570.28	675.13	176.29	1239.6	1584.1	1927.2	1784.3	1962	1430.2	1683.2	1721.5	2014.6	1497.9	2785.9	3298.7	2707.5	2853.1	3374.7	3102.9	2569.2	2476.8	4047	2675.8	1319.4
sp|P25098|ARBK1_HUMAN;tr|E9PRV7|E9PRV7_HUMAN;sp|P35626|ARBK2_HUMAN	7;3;2	7;3;2	7;3;2	3	7	7.1	5.7	4.8	5.7	8.9	7	7	6	4	4	5	7	18.764	1547	2018.5	1835.9	2145.8	2139.4	2014.5	1714.4	1898.7	2174.5	1494.6	353.37	434.32	434.99	391.87	446.48	467.99	264.61	421.49	562.06	428.11	1451.9	1825.1	1489.5	1580.5	1678.5	1578.7	1475.4	1395.6	2137.8	1454.9	989.77
sp|P15408|FOSL2_HUMAN;tr|C9JCN8|C9JCN8_HUMAN;sp|P15408-3|FOSL2_HUMAN;sp|P15408-2|FOSL2_HUMAN	6;5;5;4	6;5;5;4	6;5;5;4	4	6	12.9	9.8	12.9	16.3	15.6	6	6	3	3	3	4	3	32.037	733.22	1409.1	1206.9	1049.3	1218.6	1309.4	1139.4	1120.4	1456.7	781.77	1810.3	2354.2	2744.6	2239.8	2980	2089.8	2065.3	2744.7	3191.4	2043.5	1536.6	1829.2	1565.2	1612.6	1694.9	1736.2	1620	1477.6	2368.7	1480	807.98
tr|E9PN41|E9PN41_HUMAN;tr|A8MVV6|A8MVV6_HUMAN;sp|O14817|TSN4_HUMAN;tr|J3KQ42|J3KQ42_HUMAN;tr|E9PSH3|E9PSH3_HUMAN;tr|E9PPX8|E9PPX8_HUMAN;tr|J3KNL1|J3KNL1_HUMAN	2;2;2;2;1;1;1	2;2;2;2;1;1;1	2;2;2;2;1;1;1	7	2	25	6.1	25	25	25	2	2	2	1	2	2	2	43.767	1018.4	1334.4	832.7	754.87	961.87	1206.9	832.12	691.33	1140.3	1213.9	2091.2	2005.9	2817.3	1946.8	2354.2	2359.7	2236.2	2197.1	2767.9	2221	1340.7	1840	1235.5	1354.1	1665.2	1535.2	1208.5	1187.1	2005.3	1133.2	1185.7
tr|H0YA61|H0YA61_HUMAN;sp|Q9BX46|RBM24_HUMAN;sp|Q9H0Z9-2|RBM38_HUMAN;tr|F6VZ39|F6VZ39_HUMAN;sp|Q9BX46-5|RBM24_HUMAN;sp|Q9BX46-2|RBM24_HUMAN;tr|H0Y8S7|H0Y8S7_HUMAN;sp|Q9H0Z9|RBM38_HUMAN;tr|A6NG75|A6NG75_HUMAN	4;4;3;3;3;3;3;3;2	4;4;3;3;3;3;3;3;2	4;4;3;3;3;3;3;3;2	9	4	62.5	13.8	62.5	37.5	62.5	4	4	4	1	4	3	4	15.587	1511.3	2401	1972.6	1845.2	2395.5	2502.5	1907.5	1888.2	2386.4	1297.3	673.25	838.2	936.5	948.81	832.97	850.77	938.76	896.96	919.48	550.26	2277.5	2686.5	2917.9	2537.5	2719.3	2605.6	2612.7	2505.7	3813.1	2575.1	4159.2
sp|Q96G25|MED8_HUMAN;sp|Q96G25-2|MED8_HUMAN;sp|Q96G25-3|MED8_HUMAN	5;5;4	5;5;4	5;5;4	3	5	10.1	9.7	16.8	7.1	11.2	5	5	3	3	5	2	3	9.0847	586.6	851.29	578.6	574.79	792.19	833.84	530.64	634.15	845.83	748.02	3812.7	3629.8	4433	3628	5140.3	3561.9	3681.6	4410.1	5022.4	3875.7	3408.6	3802.3	3409.5	3647.8	4189.2	3764.9	3427.9	3114.6	4913.7	3866.4	1599.6
sp|Q9NRK6|ABCBA_HUMAN	7	6	6	1	7	6.5	5.3	6	7.3	3.8	6	6	5	4	5	6	3	10.151	1436.9	1637.4	1233.2	1187.3	1479.6	1592.6	1369.1	1126.1	1570.2	1404.6	1380.9	1686.5	2304.8	1708.3	2013	1726.1	2101.8	1819.8	2023.1	1513.4	1246.9	1474.7	1638	1219.2	1442.2	1423.8	1521.9	1254.6	1896.9	1260.6	1137.9
tr|C9JE12|C9JE12_HUMAN;tr|C9JCW7|C9JCW7_HUMAN;sp|Q9BVT8|TMUB1_HUMAN	2;2;2	2;2;2	2;2;2	3	2	6.6	6.6	14.5	7.9	6.6	2	2	1	1	2	1	1	7.9759	1398.5	1718	1340.9	1238.8	1634.4	1776.9	1376.7	1280.1	1716.8	1281.5	1015	1330.6	1379.4	1317.6	1250.9	1401.5	1241.8	1378.1	1417.6	988.81	1191.1	1541.5	1430.3	1324.6	1272.3	1489.4	1395.3	1376.8	1965.2	1189.4	1447.8
sp|Q07954|LRP1_HUMAN;tr|Q86SW0|Q86SW0_HUMAN;tr|Q7Z7K9|Q7Z7K9_HUMAN;tr|Q6PJ72|Q6PJ72_HUMAN;tr|E7ERG8|E7ERG8_HUMAN;sp|Q9NZR2|LRP1B_HUMAN	17;2;2;2;1;1	17;2;2;2;1;1	17;2;2;2;1;1	6	17	1.5	0.9	2.7	2.3	1.1	17	17	7	5	12	9	5	48.052	1195.9	1813.8	1517.6	1421.2	1841.6	1741.5	1402.5	1409.5	1955.2	1306.3	777.2	883.37	1022.2	1054.8	801.45	872.54	1022.8	967.01	1010.3	661.27	2944.7	3214.3	3844.4	3355.6	2988.5	2908.3	3395	3274.7	3907.2	2773.2	1406.8
sp|Q9BW04|SARG_HUMAN;sp|Q9BW04-2|SARG_HUMAN	5;4	5;4	5;4	2	5	7.8	9.7	7.8	7.8	7.8	5	5	4	5	4	4	4	22.905	971.15	1922.6	1532.9	1710.9	2012.8	1847.2	1570	1392.1	2086.4	1256.2	945.27	976.8	1123.8	922.59	959.13	795.14	819.69	728.96	1074.2	846.49	3830.3	5000.8	5010.9	4939.5	4557	4454.7	5060	4528.9	5818.3	3863.7	453.56
sp|Q9UPZ3-2|HPS5_HUMAN;sp|Q9UPZ3|HPS5_HUMAN;tr|G3V159|G3V159_HUMAN	6;6;2	6;6;2	6;6;2	3	6	3.5	4.6	6.9	3.9	6	6	6	3	4	6	4	5	13.837	1020.5	917.93	932.91	939.42	1094.5	881.22	689.64	706.29	954.1	993.8	1746.4	2083.1	2470.7	1755.9	2352.4	2203.7	2277	2049	2467.4	2056.2	918.94	1024.2	1088.3	1171	1172.1	1205.1	1055.6	879.72	1298.3	919.93	2323.6
sp|P49768-2|PSN1_HUMAN;sp|P49768|PSN1_HUMAN;tr|E7ES96|E7ES96_HUMAN;sp|P49768-7|PSN1_HUMAN;sp|P49768-3|PSN1_HUMAN;sp|P49768-5|PSN1_HUMAN;sp|P49768-6|PSN1_HUMAN;tr|G3V2B1|G3V2B1_HUMAN;tr|G3V519|G3V519_HUMAN;tr|G3V4M0|G3V4M0_HUMAN;tr|H0YM52|H0YM52_HUMAN;tr|G3V4P4|G3V4P4_HUMAN;tr|G3V3Z0|G3V3Z0_HUMAN;tr|E5RFW4|E5RFW4_HUMAN;tr|G3V499|G3V499_HUMAN;tr|G3V2G7|G3V2G7_HUMAN;sp|P49768-4|PSN1_HUMAN;tr|E5RG63|…	5;5;4;4;2;2;2;1;1;1;1;1;1;1;1;1;1;1	5;5;4;4;2;2;2;1;1;1;1;1;1;1;1;1;1;1	4;4;3;4;1;1;1;1;1;1;1;1;1;0;1;1;1;0	18	5	6	1.9	10.2	7.1	3.7	5	4	2	1	3	3	2	10.439	1111.2	1885.8	1354.6	1619.3	1625.9	1814.5	1391.2	1302.1	1630	1403.5	641.13	994.26	1010.4	836.33	775.75	728.72	770.51	889.32	978.04	671.9	657.52	704.7	729.85	671.44	849.26	783.93	765.79	666.22	882.99	729.85	2339.1
sp|Q9Y2H1|ST38L_HUMAN;tr|B4E3J8|B4E3J8_HUMAN;tr|I3L0D0|I3L0D0_HUMAN;tr|F5GY51|F5GY51_HUMAN;tr|F5H7Z3|F5H7Z3_HUMAN;tr|H0YGN4|H0YGN4_HUMAN;tr|F5H277|F5H277_HUMAN	7;4;3;3;2;1;1	4;3;1;1;1;0;0	4;3;1;1;1;0;0	7	7	13.8	13.8	12.3	10.6	10.8	4	4	7	7	6	5	5	9.678	3946.1	4424.4	3861	3942.7	4433.5	4548.4	4004.7	3573.6	4361.4	3829.6	870.98	1428.9	1199.8	964.71	987.7	1025.7	1303	1225.1	1142.9	862.66	456.66	755.47	623.63	586.67	878.34	793.2	752.43	729.74	792.55	521.68	1229.6
sp|Q9BVS4|RIOK2_HUMAN;sp|Q9BVS4-2|RIOK2_HUMAN;tr|H0Y919|H0Y919_HUMAN;tr|H0Y8R4|H0Y8R4_HUMAN	7;5;3;2	7;5;3;2	7;5;3;2	4	7	12.7	14.5	19.7	7.2	11.2	7	7	5	5	7	3	4	71.704	3845.8	4869.3	3885.6	3806.5	4814.2	5329.8	3939.5	3912.7	5219.4	3788.1	377.14	533.09	556.8	611.18	851.73	525.4	500.02	691.94	705.1	446.5	1906.3	2375.1	1169.9	1580.3	2125	2204.8	1222.2	1575.5	2572.3	1971.2	1380.3
tr|G3V1P3|G3V1P3_HUMAN;sp|Q969J3|L12R1_HUMAN;sp|Q969J3-2|L12R1_HUMAN	4;4;3	4;4;3	4;4;3	3	4	9.6	20.3	20.3	20.3	14.7	4	4	2	4	4	4	3	6.5276	1273.2	1450.6	1112.7	1212.8	1424.6	1353.2	1039.3	952	1448.5	1321.9	478.72	655.35	759.59	763.98	740.99	689.35	591.47	724.93	738.9	533	866.78	1028.1	994.56	1067.2	1021	965.63	1007.4	1107.7	1383.8	832.23	2094.6
tr|C9J3G2|C9J3G2_HUMAN;sp|Q8IUF1|CBWD2_HUMAN;tr|F8WEG4|F8WEG4_HUMAN;tr|B4DNG9|B4DNG9_HUMAN;tr|Q5RIB0|Q5RIB0_HUMAN;sp|Q9BRT8-3|CBWD1_HUMAN;sp|Q9BRT8|CBWD1_HUMAN;sp|Q5RIA9|CBWD5_HUMAN;sp|Q5JTY5|CBWD3_HUMAN;tr|Q5RIB3|Q5RIB3_HUMAN;sp|Q9BRT8-2|CBWD1_HUMAN;tr|F5H3X4|F5H3X4_HUMAN;sp|Q4V339|CBWD6_HUMAN;tr|C9JGY1|C9JGY1_HUMAN;sp|Q5RIA9-3|CBWD5_HUMAN;tr|Q4V338|Q4V338_HUMAN;tr|H0Y5V3|H0Y5V3_HUMAN;tr|Q4V340|…	9;9;8;8;8;8;8;8;8;7;7;7;7;6;6;6;5;5;5;5;3;3;3;3;2;2;2;2;2;2;2;1;1;1;1	9;9;8;8;8;8;8;8;8;7;7;7;7;6;6;6;5;5;5;5;3;3;3;3;2;2;2;2;2;2;2;1;1;1;1	9;9;8;8;8;8;8;8;8;7;7;7;7;6;6;6;5;5;5;5;3;3;3;3;2;2;2;2;2;2;2;1;1;1;1	35	9	31.4	12.5	16.5	16	23.9	9	9	8	4	6	5	7	32.252	3233.1	3541.7	3060.1	3339.6	3190.6	3904.6	2825.7	2919.6	3827.4	3313.9	513.51	626.05	721.95	524.71	719.47	679.79	588.28	611.09	793.99	654.2	2653.9	2765.1	2186.1	2626.3	2866.3	2795.5	2311.4	2321.9	3285.9	2525.6	265.38
sp|Q9UBB6-2|NCDN_HUMAN;sp|Q9UBB6|NCDN_HUMAN;sp|Q9UBB6-3|NCDN_HUMAN;tr|C9J5H8|C9J5H8_HUMAN	5;5;5;3	5;5;5;3	5;5;5;3	4	5	5.9	5.9	7.4	5.9	7.4	5	5	4	4	5	4	5	30.056	1502.5	1409	985.95	1126.9	1376	1266.6	964.71	948.42	1280.5	1460.2	752.08	909.7	1036.2	741.43	862.07	895.63	789.54	989.45	1026.2	718.92	2664.9	2807.6	2511.7	2672	3022.2	2744.3	2377.2	2716.8	3532.1	2511.2	1915.3
tr|H7C608|H7C608_HUMAN;tr|E2QRF9|E2QRF9_HUMAN;sp|O75496|GEMI_HUMAN;tr|C9K0U5|C9K0U5_HUMAN	2;2;2;1	2;2;2;1	2;2;2;1	4	2	18.6	18.6	18.6	9.8	18.6	2	2	2	2	2	1	2	5.1447	957.42	1116.3	975.56	897.12	826.02	975.82	898.97	892.94	1147.1	1176.9	2275.3	3210.1	5583.1	3248.4	3598.6	3592	5278.4	3113	3976.2	2683.7	784.99	932.67	1410.4	691.5	773.2	956.26	1378.8	599.08	1049.8	743.58	796.13
sp|Q8TDW0|LRC8C_HUMAN;tr|A6NED7|A6NED7_HUMAN;tr|E9PHY6|E9PHY6_HUMAN;sp|Q6NSJ5|LRC8E_HUMAN;sp|Q6P9F7|LRC8B_HUMAN	5;1;1;1;1	4;1;1;0;0	4;1;1;0;0	5	5	3.7	2.2	3.7	2.9	3.7	4	4	3	2	3	2	3	21.209	950.73	1068.8	944.19	888	965.65	879.48	961.03	988.19	1202.3	1032.6	1654.7	2279.5	2811.8	2394.4	2360.7	2082.2	2599.2	2526.6	2687.3	1956.2	653.35	680.91	611.27	668.74	647.45	576.28	685.7	558.27	895.8	583.5	2470.6
sp|Q7L8W6|DPH6_HUMAN;tr|H0YNH5|H0YNH5_HUMAN;tr|H0YND7|H0YND7_HUMAN;sp|Q7L8W6-2|DPH6_HUMAN	6;4;3;1	6;4;3;1	6;4;3;1	4	6	8.6	12.4	21	19.9	12.4	6	6	2	3	4	4	3	13.671	1373.2	1791.6	1566.8	1512.1	1753.5	1663.2	1487.7	1472.1	1838.5	1306.2	1156.3	1485.9	1651.7	1531.1	1411.8	1732	1319.1	1554.2	1602.2	1305.7	1250.6	1232.8	941.1	1313.4	1335.1	1265.9	1008.9	1224.2	1861.3	1184.1	1867
sp|Q9H6R0|DHX33_HUMAN;tr|I3L1L6|I3L1L6_HUMAN;sp|Q9H6R0-2|DHX33_HUMAN;tr|Q05BE5|Q05BE5_HUMAN;tr|I3L0M5|I3L0M5_HUMAN	11;9;7;5;1	11;9;7;5;1	11;9;7;5;1	5	11	5.5	11.9	10	7.9	12.2	11	11	4	7	6	5	7	24.051	842.74	1028.5	926.79	959.8	1180	893.46	762.56	843.97	1101.6	1007	472.87	463.48	476.96	501.44	628.44	580.9	452.37	544.12	713.32	473.89	1403	1660.8	1442.8	1691.7	1817.2	1837.5	1490.1	1479.1	2170.7	1604.9	2010.6
sp|Q8WWI5-3|CTL1_HUMAN;sp|Q8WWI5-2|CTL1_HUMAN;sp|Q8WWI5|CTL1_HUMAN;tr|H9KV47|H9KV47_HUMAN	7;7;7;2	7;7;7;2	7;7;7;2	4	7	8.9	5.2	10.6	4.6	9.8	7	7	5	3	6	3	5	25.055	738.09	858.95	743.75	647	881.04	1039.5	752.83	610.85	920.99	617.15	1162.3	1187.2	1423.2	1306.6	1399.8	1496.1	1385.7	1239	1504.7	1416.6	1569.8	1457.1	1547.7	1555.7	1561.4	1411.1	1288.9	1379.8	2011.6	1468.6	1932
tr|I3L2J0|I3L2J0_HUMAN;tr|I3L373|I3L373_HUMAN;tr|I3L135|I3L135_HUMAN;tr|I3L1Q4|I3L1Q4_HUMAN;sp|Q96RK0|CIC_HUMAN	5;1;1;1;1	5;1;1;1;1	5;1;1;1;1	5	5	1.2	1.6	1.2	1.1	1.3	5	5	3	4	3	3	3	17.075	1310.4	1965.7	1533.7	1689.8	1757.7	1996.8	1638.4	1398.2	1863.2	1439.1	1760.8	2249.2	2822.2	2638.2	2516.3	2321	2764.9	2664.7	2697.3	2126.8	1717.8	1950.2	2063.9	1613.9	1754.9	1949.3	2182.4	1619.8	2351.1	1595.6	762.61
sp|Q9NUG6|PDRG1_HUMAN	4	4	4	1	4	29.3	24.1	29.3	8.3	15.8	4	4	4	3	4	1	2	41.649	1137.9	2338.3	1510.1	1721.3	2359.6	2117.7	1321.1	1674.7	2218.4	1278.6	1553.4	1638.1	1942.5	1598.4	1749.8	1752	1889.3	1704.4	1875.7	1476.9	2410.9	2680.1	2090	2482.2	2719.4	2775.4	2223.3	2268.3	3575.8	2391.4	605.47
sp|Q01082-2|SPTB2_HUMAN	137	1	0	1	137	63.1	58.9	62.6	62.8	64.5	1	0	126	115	123	126	121	2.0635	566.04	667.98	559.56	556.49	727.95	838.54	679.34	491.11	742.47	651.81	2262.7	2817.5	3333.1	3025.1	3139.8	3312.2	2957.7	2962	3689.8	2288	1663.8	1839	1630.6	1599.2	1852.4	1954.3	1610.7	1555.1	2466.6	1736.1	1290.4
tr|D6RJ90|D6RJ90_HUMAN;sp|Q9Y6G5|COMDA_HUMAN;tr|H0Y9N4|H0Y9N4_HUMAN;tr|D6RC04|D6RC04_HUMAN	6;6;5;4	6;6;5;4	6;6;5;4	4	6	26.6	14.9	26.6	17	34	6	6	4	3	4	3	5	26.214	815.96	711.88	543.05	589.06	816.29	703.84	505.9	495.39	819.32	833.37	2413.2	2126.3	2433.1	2347.5	2484.4	2094.2	2190.1	2363.8	2645.9	2174	2260.6	2528.3	2147	2360.2	2562.5	2316.8	1901.4	2072.9	3277.8	2317	1260.4
sp|Q9Y248|PSF2_HUMAN;tr|M0QXS3|M0QXS3_HUMAN;tr|M0R043|M0R043_HUMAN	4;1;1	4;1;1	4;1;1	3	4	28.6	14.6	14.6	28.6	14.6	4	4	4	2	2	4	2	23.868	1683.1	2498.4	1676.6	1699.6	2326.9	2490.5	1536.3	1750.4	2228.8	1909.2	2621.5	2333	2656.7	2301.6	2476.4	2546.3	3179.7	2208.3	2865.5	2667.3	714.17	620.76	631.02	555.46	543.22	758.87	658.41	440.05	838.84	579.51	2762.8
sp|O96028|NSD2_HUMAN;sp|O96028-6|NSD2_HUMAN;sp|O96028-5|NSD2_HUMAN;sp|O96028-3|NSD2_HUMAN;tr|D6R9V2|D6R9V2_HUMAN;sp|O96028-4|NSD2_HUMAN;sp|O96028-2|NSD2_HUMAN;tr|D6RIS1|D6RIS1_HUMAN;sp|O96028-7|NSD2_HUMAN	9;6;6;6;5;3;3;2;2	9;6;6;6;5;3;3;2;2	9;6;6;6;5;3;3;2;2	9	9	4.2	3.4	5.5	3.7	5.4	9	9	4	4	6	5	5	40.455	359.17	399.19	355.84	317.52	458.97	509.62	348.23	391.4	539.33	490.61	1030.1	1352.3	1564.3	1336.6	1494.5	1676.4	1315.4	1572.7	1663.4	1401.6	2213.7	2848	1940.6	1941.5	2500.5	2225.6	1657.2	1837.5	3427.6	2419.6	3468
sp|Q9HBI1|PARVB_HUMAN;sp|Q9HBI1-3|PARVB_HUMAN;sp|Q9HBI1-2|PARVB_HUMAN;tr|B0QYP8|B0QYP8_HUMAN	10;7;7;3	7;5;5;3	7;5;5;3	4	10	15.9	12.6	27.7	23.4	17.9	7	7	6	4	10	8	6	33.458	1150.6	1399.6	1222.2	1087	1513.3	1347.6	1153.9	1087.8	1466.2	1492.9	252.11	291.99	315.5	317.46	344.19	374.13	362.13	332.99	378.96	319.57	4432.4	5077.2	4473.1	3948.6	5148.7	4408.6	4221.5	3692.6	6424.9	4164.5	1446.6
sp|Q9C0B5-2|ZDHC5_HUMAN;sp|Q9C0B5|ZDHC5_HUMAN;tr|H0YEF4|H0YEF4_HUMAN	6;6;4	6;6;4	6;6;4	3	6	8.3	6.9	6.9	7.1	4.1	6	6	5	4	4	4	2	20.097	1760.9	2697.4	1986.7	1892	2233.9	2369	1709.6	1775.6	2390.4	1516.2	1398.7	1795.6	2283.9	1892.6	1936.5	1949	2001.9	1916.7	2162.3	1624.7	2966.7	3471.9	3211.7	3186.3	3279.2	3124	3042.6	2782.9	4031.9	2768.8	831.97
sp|Q6KB66|K2C80_HUMAN;CON__Q6KB66-1;sp|Q6KB66-2|K2C80_HUMAN;sp|Q6KB66-3|K2C80_HUMAN	7;7;6;5	7;7;6;5	5;5;5;3	4	7	7.3	8	10.6	8	5.8	7	5	4	4	5	4	3	28.991	3059.1	4287.8	3587.3	3335.1	4226.4	4221.8	3253.8	3367.2	4554.2	3301.5	845.98	942.48	1001.6	820.78	1053.7	1074.8	928.34	934.77	1395	969.7	1125.3	1581	984.19	1250.3	1498.1	1460.2	1325.2	1366.1	1904	1133.6	1458.2
tr|R4GND3|R4GND3_HUMAN;sp|Q8WV24|PHLA1_HUMAN	3;3	3;3	3;3	2	3	5.8	2.7	6.5	6.5	5.8	3	3	2	1	2	2	2	6.3004	1628.1	2146.2	2058	1816.4	1894	2345.7	1935.5	2144.7	1958.7	1684.1	633.56	868.44	863.45	937.28	902.89	751.16	993.31	894.2	1061.4	861.5	1161.6	1351.2	1301.5	1414.8	1140.7	1411.4	1303.7	1167.3	1648.9	1012.8	2415.4
sp|Q86UA6-3|RIP_HUMAN;sp|Q86UA6-4|RIP_HUMAN;sp|Q86UA6-9|RIP_HUMAN;sp|Q86UA6-2|RIP_HUMAN;sp|Q86UA6|RIP_HUMAN;sp|Q86UA6-8|RIP_HUMAN;tr|E9PDG9|E9PDG9_HUMAN;tr|F5H3Q7|F5H3Q7_HUMAN;sp|Q86UA6-6|RIP_HUMAN;sp|Q86UA6-5|RIP_HUMAN;tr|B3KTT3|B3KTT3_HUMAN;sp|Q86UA6-7|RIP_HUMAN	3;3;3;3;3;3;2;1;1;1;1;1	3;3;3;3;3;3;2;1;1;1;1;1	3;3;3;3;3;3;2;1;1;1;1;1	12	3	13.4	18.3	13.4	18.3	10.6	3	3	2	3	2	3	2	9.2354	513.64	793.46	546.83	538.5	503.63	670.92	588.67	579.38	762.8	481.56	1463.2	1540	1823.2	1766.5	1633.1	1827.3	1753.5	1631.3	1880.5	1453.7	1754.8	2000.8	1893.6	1669.8	2109.8	1995.9	1578.5	1398.7	2402.5	1720.8	2764.6
sp|P55789|ALR_HUMAN;tr|H3BRD2|H3BRD2_HUMAN;sp|P55789-2|ALR_HUMAN;tr|H3BQQ4|H3BQQ4_HUMAN;tr|H3BRW3|H3BRW3_HUMAN	5;4;3;3;2	5;4;3;3;2	5;4;3;3;2	5	5	29.3	11.2	36.1	22.9	10.7	5	5	4	2	5	3	2	24.973	1267.8	1971.8	1442.9	1423.9	1666.1	1740.1	1445.7	1354	1740.2	1404.3	888.1	1099.1	1041.3	1147.3	1008.8	966.89	1068.9	1233.4	1216.6	719.71	1232.6	1860.4	1336.3	1322.5	1675.7	1391	1385.8	1339.8	2190.9	1283.1	2500.1
sp|Q86Y82|STX12_HUMAN;tr|B1AJQ6|B1AJQ6_HUMAN	7;6	7;6	7;6	2	7	26.1	19.6	18.1	26.8	13.8	7	7	6	5	4	6	3	26.377	2427.1	3037.5	2130.9	2358.6	3313.1	3273.9	1877.9	2089.2	3104.9	2431.4	1667.9	1989.4	2396	2094.5	2076.2	2069.4	2276.7	2350.3	2339.2	1807.1	1284.4	1414.9	1492.4	1533.8	1600.5	1454.9	1576.3	1429.7	1757.1	1518.6	1382.8
sp|Q96FQ6|S10AG_HUMAN	5	5	5	1	5	45.6	35	35	35	45.6	5	5	4	3	3	3	5	29.631	2924.8	3009.3	2146.5	2167.7	3002.3	3024.1	1901.1	2165.9	2937.3	2963.7	612.22	1055.7	1070.5	1067.6	1132.2	1013.4	963.87	1122.9	1278.8	809.64	680.42	921.45	722.3	847.38	758.89	921.82	905.42	656.79	967.38	839.47	653.67
tr|U3KQJ8|U3KQJ8_HUMAN;sp|Q96DT5|DYH11_HUMAN	5;5	5;5	5;5	2	5	0.5	0.7	0.9	0.7	0.4	5	5	3	4	5	4	2	2.7795	942.37	1300.7	971.57	1034.7	984.23	1233.4	963.66	858.84	1270	954.97	3171.8	2816.3	3053.3	3132.6	3097	3153.6	3162.2	3353.6	3348	3339.1	1050.2	1203.7	1145.8	1125.8	1345.3	1247.9	939.93	1083.6	1543.9	1278.8	547.54
sp|A1L390|PKHG3_HUMAN;sp|A1L390-3|PKHG3_HUMAN;tr|G3V311|G3V311_HUMAN;sp|A1L390-2|PKHG3_HUMAN;tr|G3V3I3|G3V3I3_HUMAN;tr|G3V278|G3V278_HUMAN	6;5;4;4;1;1	6;5;4;4;1;1	6;5;4;4;1;1	6	6	5.7	3.4	5.7	4.5	5.7	6	6	5	3	5	4	5	39.657	1071.3	1525.2	1195.1	1133	1416.7	1465.3	1075	1101.3	1476.1	1243.2	1107.1	1914	1609.6	1362.5	1780.4	1745.1	1546.4	1507.4	2054.5	1305.2	1607.1	1712.7	1578.9	1567	1777.1	1804.1	1553.4	1436.1	2177.9	1592.8	858.04
sp|P04049|RAF1_HUMAN;sp|P04049-2|RAF1_HUMAN;tr|H7C155|H7C155_HUMAN;tr|B4E0X2|B4E0X2_HUMAN;tr|B4E1N6|B4E1N6_HUMAN;tr|H7C4S5|H7C4S5_HUMAN	10;10;9;9;8;1	5;5;4;4;4;0	4;4;3;3;3;0	6	10	11.4	14.4	12.8	13.4	11.4	5	4	7	9	8	8	7	16.445	1054.5	1182.5	985.45	881.84	1047.4	1149.1	888.8	960.92	1189.6	910.81	1651.8	1980.4	1844.6	1909.5	2304	2033.5	1871.3	2009.3	2199.7	1792.9	1880.3	2114.5	1529	1804.6	2115.4	1960.6	1581.3	1660.8	2341.6	1842.6	1266.3
sp|Q9NXR1-2|NDE1_HUMAN;sp|Q9NXR1|NDE1_HUMAN;tr|I3L2R9|I3L2R9_HUMAN;tr|I3L522|I3L522_HUMAN;tr|I3L2R3|I3L2R3_HUMAN;tr|I3L3G9|I3L3G9_HUMAN;tr|I3L2S8|I3L2S8_HUMAN;tr|I3L2T8|I3L2T8_HUMAN;tr|I3L533|I3L533_HUMAN;tr|I3L464|I3L464_HUMAN	7;7;5;5;3;2;2;2;2;1	7;7;5;5;3;2;2;2;2;1	6;6;5;5;3;1;1;2;2;1	10	7	9.6	18.5	25.1	17.6	13.1	7	6	3	5	7	5	4	42.593	2006.6	2431	1969.3	1954.4	2586.3	2625.2	1883	2140.9	2327.3	1901.2	661.16	859.2	687.04	782.24	932.5	735.42	765.85	799.12	853.16	612.64	3794.5	4103.8	3199.9	3780.5	3926.6	4087	3408	3295.8	4809.9	3479.2	946.94
sp|P49366|DHYS_HUMAN;sp|P49366-2|DHYS_HUMAN;sp|P49366-3|DHYS_HUMAN;tr|Q5J8M5|Q5J8M5_HUMAN;tr|M0R0V2|M0R0V2_HUMAN;tr|M0R1T4|M0R1T4_HUMAN;tr|M0R253|M0R253_HUMAN;tr|M0QX43|M0QX43_HUMAN;tr|M0R1T2|M0R1T2_HUMAN;tr|B4E3M2|B4E3M2_HUMAN;tr|M0R264|M0R264_HUMAN;tr|M0R0J4|M0R0J4_HUMAN;tr|M0QYZ7|M0QYZ7_HUMAN	9;7;7;6;4;3;3;3;3;3;3;1;1	9;7;7;6;4;3;3;3;3;3;3;1;1	9;7;7;6;4;3;3;3;3;3;3;1;1	13	9	21.1	24.1	27.4	25.7	24.1	9	9	5	7	7	7	6	46.051	2047	2214.8	1684	2013.4	2160.9	2497.2	1709.7	1665.3	2343.6	2025.8	2129.8	1440.5	1444.2	1280.7	1569.1	1535.9	1345.4	1316.4	1688.6	2205.5	1075.1	859.39	786.08	812.67	1068.7	1100.3	584.27	991.45	1662.4	1046.9	2346.4
sp|Q9HD67|MYO10_HUMAN;tr|E9PEW5|E9PEW5_HUMAN;tr|E7EPL7|E7EPL7_HUMAN;tr|D6RGD1|D6RGD1_HUMAN;tr|E9PCN3|E9PCN3_HUMAN	11;7;7;5;1	10;6;6;5;1	10;6;6;5;1	5	11	4.9	3.6	3.2	2.5	2.2	10	10	9	6	6	4	4	19.582	1531.1	2251.9	2003.6	2043	2429.9	2433.7	1620	2054.6	2354.1	1370.2	335.01	799.23	790.36	788.74	1016.8	800.63	559.53	737.09	1114.5	827.1	1583.8	1761	1143.9	1936	1616.8	1731.7	1263.3	1660.8	2267.4	1662.6	1339.8
sp|Q9UBS8|RNF14_HUMAN;tr|B7Z229|B7Z229_HUMAN;tr|E7EP22|E7EP22_HUMAN;tr|B7Z3J5|B7Z3J5_HUMAN;sp|Q9UBS8-2|RNF14_HUMAN;tr|D6RA38|D6RA38_HUMAN;tr|D6R988|D6R988_HUMAN;tr|D6RBK4|D6RBK4_HUMAN;tr|D6RAS4|D6RAS4_HUMAN;tr|D6R996|D6R996_HUMAN;tr|D6RDU6|D6RDU6_HUMAN;tr|D6RBU3|D6RBU3_HUMAN	8;7;6;6;6;3;2;2;2;2;2;2	8;7;6;6;6;3;2;2;2;2;2;2	8;7;6;6;6;3;2;2;2;2;2;2	12	8	5.1	11.2	13.7	11.6	11.8	8	8	2	5	6	5	5	22.861	1012.5	818.3	699.89	618.89	955.36	986.94	715.64	649.01	833.04	961.17	559.88	638.61	745.64	665.71	790.75	659.43	702.28	698.17	804.77	642.9	2177	2352.6	2483.5	2234.5	2461.6	2596.6	2713.1	2215.2	3074.7	2289.4	4457.5
sp|Q96GA3|LTV1_HUMAN	8	8	8	1	8	9.5	8.6	13.5	11.4	9.5	8	8	4	4	6	4	4	24.045	1668.4	2487.3	2294.3	2137.5	2679.9	2571.9	2219.2	2030.6	3110.1	1732.7	1332.6	1713.2	1561.5	1684.2	1991.6	1862.3	1508.7	1725.4	2200.8	1500.6	1741.8	1952.4	1621.5	2036.2	2210.3	2001.3	1557.1	1722	2715.6	2027.1	331.2
tr|D6RFW1|D6RFW1_HUMAN;sp|Q96EQ0|SGTB_HUMAN	5;5	5;5	5;5	2	5	14.9	32.3	14.9	23.6	20	5	5	3	5	3	3	4	29.219	1878.2	2370.3	2076.7	2250.8	2347.1	2521.1	1923.7	1973.9	2582.1	1835.5	1174.1	1458.8	1658.5	1550.5	1639.7	1479.5	1523.1	1585	1540.9	1203.6	681.85	756.6	740.35	701.78	725.86	685.21	789.26	657.77	931	602.34	948.52
sp|Q12974|TP4A2_HUMAN;tr|R4GN50|R4GN50_HUMAN;tr|E9PMY3|E9PMY3_HUMAN;tr|E9PML8|E9PML8_HUMAN;tr|E9PJC0|E9PJC0_HUMAN;tr|E9PRR9|E9PRR9_HUMAN;sp|Q12974-2|TP4A2_HUMAN;sp|Q12974-3|TP4A2_HUMAN	5;4;3;3;3;3;3;3	2;2;2;2;2;2;2;0	2;2;2;2;2;2;2;0	8	5	22.2	27.5	27.5	27.5	27.5	2	2	4	5	5	5	5	3.7634	2513.4	2931.7	2000.9	2120.8	2728.9	2707.9	1871.1	2144.7	2648.3	2658.2	515.19	773.91	732.06	597.45	507.09	627.25	518.74	704.05	759.98	502.53	1267.4	1592.1	1042.6	1118.3	1344.9	1421.1	954.9	1264.3	1441.1	1050.8	1957.8
sp|Q96H79|ZCCHL_HUMAN	7	7	7	1	7	30	22.3	30	27.3	29.7	7	7	6	4	6	5	5	111.73	2279.8	2804.1	2488.6	2532.9	2845.6	2767.2	2395.1	2174.3	2674	2550.4	1458.9	1528.7	1785	1402.8	1805.4	1488.8	1563.7	1773.7	1564	1525.3	1029.5	1390.2	1290.8	1122.3	1473.3	1262.7	1312.5	1130.6	1686.4	1103	934.89
sp|Q9H467|CUED2_HUMAN	4	4	4	1	4	5.6	9.1	9.1	12.2	9.1	4	4	2	3	3	4	3	7.3701	749.76	878.7	601.76	581.26	772.12	872.75	649.22	567.23	836.32	761.3	1009.9	2328.9	1291.6	2385.6	1342.4	1427.8	1547.1	1149.3	1621.8	1695.8	1639.7	1878	1718.3	1593.3	1677.8	1577.9	1764.3	1469.2	2012.7	1618.3	2423.1
sp|Q9H3Z4-2|DNJC5_HUMAN;sp|Q9H3Z4|DNJC5_HUMAN	6;6	6;6	6;6	2	6	38.3	34.7	34.7	34.7	23.4	6	6	6	4	4	4	2	19.993	2043.7	5168.7	3972.3	3865.8	4621	5261.5	3686.6	3575.4	4789.5	2508.2	1366.5	1552.4	1660.3	1480.6	1485.6	1509.4	1414	1523.5	1635.2	1565.1	1347.5	1636.2	1500	1663.7	1697.5	1614.1	1758.7	1863.8	1824.2	1407.1	1814.2
sp|Q9Y5B8-2|NDK7_HUMAN;sp|Q9Y5B8|NDK7_HUMAN;tr|E9PNU1|E9PNU1_HUMAN;tr|B4DXC8|B4DXC8_HUMAN	8;8;7;7	8;8;7;7	8;8;7;7	4	8	7.9	19.1	17.6	15.3	14.4	8	8	3	6	6	5	5	19.225	833.54	654.39	653.43	545.18	590.75	607.7	507.09	419.29	615.05	639.4	1533	2288.7	1936.5	2133.7	1656	1925.9	2179.8	2168.5	1976.1	1595.7	1176.4	1579.8	1199.2	1269	1501	1452	1200.3	1382.1	2031.6	1302.7	1754.7
sp|P82921|RT21_HUMAN	3	3	3	1	3	39.1	39.1	39.1	39.1	39.1	3	3	3	3	3	3	3	25.89	1694.3	2562.4	1834.7	1779.9	2173.3	2343.9	1782.9	1753.8	2160.7	1759.8	941.93	816.16	1192.9	910.51	1113.8	998.29	1204.9	963.1	1165.8	924.31	1982.7	2557	2395.7	2469.4	2642.1	2394	2396.1	2157.4	3157.7	2169	670.62
sp|Q9BYJ9|YTHD1_HUMAN;tr|F8W840|F8W840_HUMAN;sp|Q9BYJ9-2|YTHD1_HUMAN;tr|Q5JXC6|Q5JXC6_HUMAN	13;12;2;1	6;5;1;1	6;5;1;1	4	13	18.8	8.4	18.2	17.4	16.3	6	6	10	4	10	10	8	14.97	693.19	1339.5	991.74	1316	1571.4	1355	1041.9	1149	1266.5	946.12	1408.7	1271.4	1386.4	1366	1760.4	1322.3	1196.9	1506.8	1887.8	1552.9	1303.7	1372.8	943.01	1492.7	1421.3	1374.1	1081	937.41	1605.2	1178.9	1427.3
sp|Q9H5N1-2|RABE2_HUMAN;sp|Q9H5N1|RABE2_HUMAN;tr|H3BT64|H3BT64_HUMAN;tr|B4DHR0|B4DHR0_HUMAN;tr|H3BNR2|H3BNR2_HUMAN;tr|H3BNR8|H3BNR8_HUMAN;tr|H3BMR7|H3BMR7_HUMAN;tr|H3BU67|H3BU67_HUMAN	10;10;6;6;5;2;2;2	10;10;6;6;5;2;2;2	10;10;6;6;5;2;2;2	8	10	16.9	12.4	15.6	13.7	7.7	10	10	8	5	7	6	4	28.706	1223.3	1840.2	1254.2	1258.7	1630.8	1805	1242	1234.1	1570.4	1306.6	1108.5	1144.5	1548.7	1193.7	1450.7	1363.2	1372.1	1325.4	1455.9	1073.5	1218.7	1450.6	1278.7	1352.8	1226.1	1290.9	1343.5	1120.7	1680.4	1209.2	1594.1
sp|Q5JTD0-2|TJAP1_HUMAN;sp|Q5JTD0|TJAP1_HUMAN;sp|Q5JTD0-4|TJAP1_HUMAN;tr|E2QRK7|E2QRK7_HUMAN;sp|Q5JTD0-3|TJAP1_HUMAN;tr|H0Y4D6|H0Y4D6_HUMAN	6;6;4;3;1;1	6;6;4;3;1;1	6;6;4;3;1;1	6	6	3.7	4.8	9.5	6.9	3.7	6	6	2	3	5	4	2	13.812	646.05	913.01	797.55	733.42	1036.5	984.04	719.4	695.13	1019.3	640.31	936.25	1203.1	1530.2	1417.8	1392.6	1252.2	1365.5	1173.2	1471.4	1163.6	2853.4	3292.1	3596.1	3435.2	3237.7	3170.6	3241.3	2935.5	4211.2	2760.7	2748.7
sp|O14907|TX1B3_HUMAN	4	4	4	1	4	34.7	57.3	34.7	57.3	57.3	4	4	3	4	3	4	4	47.839	1864.9	2157.2	1611.9	1910.1	2017	2127.8	1736.8	1792	2137	1780.4	1063	1300.3	1673.8	1291.7	1807	1261.6	1281.2	1415.6	1615.1	1217.1	751	846.09	739.88	604.45	849.27	663.61	726.27	730.18	1026.8	712.04	1319.5
sp|Q9UPX8-3|SHAN2_HUMAN;tr|A6NHU9|A6NHU9_HUMAN;tr|H7C1X5|H7C1X5_HUMAN;tr|E7EUA2|E7EUA2_HUMAN;sp|Q9UPX8-4|SHAN2_HUMAN;sp|Q9UPX8|SHAN2_HUMAN;tr|H7BXK2|H7BXK2_HUMAN;tr|C9JFP8|C9JFP8_HUMAN	8;8;6;6;6;6;6;2	8;8;6;6;6;6;6;2	8;8;6;6;6;6;6;2	8	8	2.1	1.6	3.4	3.8	1.7	8	8	4	3	5	6	3	18.95	1126.8	1870.9	1721.9	1787.1	1844.3	1942.5	1752.5	1386.6	2277.5	1467.3	751.09	1304.8	922.66	1506.8	1050	1187.6	916.66	1293.6	1262.1	770.18	1482.7	1677.8	1562.1	1754	1831.7	1714	1294.2	1365.3	2156.7	1394.2	1685.6
sp|Q9Y5V3|MAGD1_HUMAN;sp|Q9Y5V3-2|MAGD1_HUMAN	10;10	9;9	9;9	2	10	10.5	7.2	7.2	11.1	6.2	9	9	7	4	4	7	4	37.638	3361.9	5124.4	3955.4	4168.7	4519.9	4920.3	3994.7	4065	4947.1	3665	1284.2	1179.3	1491.8	1465.1	1668.7	1523	1132.6	1607.9	1832	1250.1	744.63	871.92	522.04	942.1	835.71	803.9	547.05	536.54	1012.9	767.48	2862
sp|Q9UHA4|LTOR3_HUMAN;sp|Q9UHA4-2|LTOR3_HUMAN	3;2	3;2	3;2	2	3	36.3	30.6	30.6	36.3	36.3	3	3	3	2	2	3	3	15.357	1381.8	1802.6	1232.4	1299.7	1614.1	1675.9	1106.1	1110	1704.1	1329.8	902.96	1255.2	1547.5	1304.9	1332.5	1437.5	1353.3	1412.1	1614.2	1080.5	1768.1	2004.5	2038.8	2026.3	2052.3	1961	2115.6	1696.4	2740.9	1750.9	1529.3
sp|Q13643|FHL3_HUMAN	7	7	7	1	7	20	26.4	23.9	18.6	17.5	7	7	5	7	6	4	4	12.84	1843.1	2372.5	2045.8	1970.9	2386.3	2591.8	1933.1	1847.5	2359.8	2110.4	2917.9	3849.7	4902.4	4208.8	4341.7	4013.4	4320.1	4159.1	4612.6	3586.1	696.42	735.28	805.78	733.81	626.78	701.49	801.02	664.74	863.26	543.34	1780.9
sp|Q96LR5|UB2E2_HUMAN;tr|C9J180|C9J180_HUMAN;tr|F8WF15|F8WF15_HUMAN;tr|F8W8F0|F8W8F0_HUMAN	6;4;3;3	6;4;3;3	3;3;3;3	4	6	22.4	26.9	34.3	34.3	18.4	6	3	4	4	5	5	3	28.191	1946.3	2703.2	2188.7	2164.1	2420.9	2926.1	2125.2	2247.3	2670.3	1833.2	754.63	644	733.74	895.21	893.71	771.79	729.91	770.57	789.05	688.1	950.89	1071.8	763.71	875.03	1072	1035.8	749.66	813.96	1393.1	1028.3	1832.2
sp|P48449-2|ERG7_HUMAN;sp|P48449-3|ERG7_HUMAN;sp|P48449|ERG7_HUMAN;tr|C9J315|C9J315_HUMAN	10;10;10;1	10;10;10;1	10;10;10;1	4	10	14.4	9.4	13	14.4	12.7	10	10	9	6	8	9	8	23.179	2616.3	4649.3	3728.8	3353.7	4185.1	4589	3536.3	3509.4	4333.5	2998.7	1524.4	2851.6	2411.3	2323.5	2054.7	3025.8	3190.3	3316.2	3268.9	2051	616.34	858.71	834.76	668.63	852.54	809.9	780.95	677.72	964.21	672.89	636.04
sp|Q52LW3|RHG29_HUMAN;tr|F8VWZ8|F8VWZ8_HUMAN;sp|Q52LW3-2|RHG29_HUMAN	5;4;2	5;4;2	5;4;2	3	5	2.1	2.7	2.1	2.1	1.4	5	5	3	4	3	3	2	9.269	839.77	1350.2	920.44	1077.3	1212.7	1295.3	1012.7	1030.4	1254.4	909.95	3846.5	3898.2	4588.8	4805.5	5197.6	4184.4	4423.7	4665.3	5286.8	4258	1577.9	1984.8	2149	2160.4	1994.4	1929.5	2042.4	1979	2478.9	1444.3	1760.2
sp|Q8IV38|ANKY2_HUMAN;tr|G3V0G5|G3V0G5_HUMAN;tr|F8WB95|F8WB95_HUMAN	9;6;2	9;6;2	9;6;2	3	9	18.1	10	15	20.9	11.3	9	9	7	5	6	8	4	14.639	2158.6	3112.8	2669.2	2401	2883.2	2806	2454.5	2321.7	2856.9	2457.7	1620.7	1853.5	2015.4	1982.8	1932.4	2033.4	1917.1	1616.7	2236.9	1771.6	1344.1	1606.9	1329.9	1245.2	1533.2	1407.8	1441.6	1189.8	1827.1	1614	2342.5
sp|Q6P1K2-4|PMF1_HUMAN;sp|Q6P1K2|PMF1_HUMAN;sp|Q6P1K2-2|PMF1_HUMAN;tr|U3KQ54|U3KQ54_HUMAN;sp|Q6P1K2-3|PMF1_HUMAN;sp|Q6P1K2-6|PMF1_HUMAN;sp|Q6P1K2-5|PMF1_HUMAN	6;6;5;5;3;3;3	6;6;5;5;3;3;3	6;6;5;5;3;3;3	7	6	31.5	28.5	28.5	41.2	41.2	6	6	4	4	4	6	6	21.213	1078.3	2177.3	1505.8	1571.9	1914.5	2205.7	1652.7	1645.6	2144.2	1178	1069.6	1163.2	1502.3	1291.3	1482.6	1623.7	1480	1330.6	1583.6	1072.4	883.74	883.87	778.43	772.46	1059	941.05	875.93	766.46	1170.1	845.06	4016.4
sp|Q5HYI7-4|MTX3_HUMAN;sp|Q5HYI7|MTX3_HUMAN;sp|Q5HYI7-2|MTX3_HUMAN;sp|Q5HYI7-5|MTX3_HUMAN	5;5;3;3	5;5;3;3	5;5;3;3	4	5	21.4	10.9	10.1	10.9	14.1	5	5	5	3	3	3	4	9.0546	1825.7	2486.6	1866.6	2045.2	2520.1	2310.8	1773.5	1877.4	2537.4	1801.2	693.41	889.78	1231.8	1001.9	1104.9	1074.5	939.7	1060.6	1255.3	872.89	1572.9	1871.5	1740.8	1616.4	2162.7	1716.4	1497.4	1625.4	2688.5	1851	2887.2
sp|P27361|MK03_HUMAN;tr|E9PQW4|E9PQW4_HUMAN;sp|P27361-3|MK03_HUMAN;tr|E9PBK7|E9PBK7_HUMAN;sp|P27361-2|MK03_HUMAN;tr|B3KR49|B3KR49_HUMAN;tr|E9PJF0|E9PJF0_HUMAN;tr|H0YEX6|H0YEX6_HUMAN;tr|E9PRH7|E9PRH7_HUMAN	9;8;8;7;7;6;6;4;3	6;5;5;5;4;4;3;4;3	6;5;5;5;4;4;3;4;3	9	9	16.6	24.8	22.7	24.8	24.8	6	6	6	9	8	9	9	11.206	1121.4	1633.8	1200.3	1125.1	1267.4	1448.1	1251	1299.5	1537.7	1257.1	163.23	230.83	229.48	248.55	249.11	239.62	234.34	273.63	263.48	228.17	1540	1765.3	1648.5	1470.7	1708.7	1631.3	1650.3	1422.7	2189.8	1488.4	4187.1
sp|Q13277-2|STX3_HUMAN;tr|F8W9Y0|F8W9Y0_HUMAN;sp|Q13277-3|STX3_HUMAN;sp|Q13277|STX3_HUMAN;tr|E7ET77|E7ET77_HUMAN	5;5;5;5;4	5;5;5;5;4	5;5;5;5;4	5	5	6.3	11.9	12.3	3.6	3.6	5	5	2	3	3	1	1	7.3223	1818.7	3418.3	2311	2423.5	2539.5	2950.5	2270.9	2008.4	2932.9	1854.4	1229.1	1582.4	1688.6	1591.4	1609	1735.3	1569.1	1576.1	1826.4	1454.5	2659.9	2759.3	2791.4	2856.5	2884.1	2769.4	2830.3	2964.5	3652.7	2484.3	396.27
sp|Q9NYL4-2|FKB11_HUMAN;tr|F8VU90|F8VU90_HUMAN;sp|Q9NYL4|FKB11_HUMAN;tr|H0YHM7|H0YHM7_HUMAN;tr|E9PAR0|E9PAR0_HUMAN	4;4;4;1;1	4;4;4;1;1	4;4;4;1;1	5	4	32.2	32.2	19.9	24.7	19.9	4	4	4	4	3	3	3	13.741	1306.5	1732.5	1471.8	1327	1707.9	1590.5	1505.5	1355.8	1772.3	1146.7	1140.4	1248.3	1502.4	1185.3	1454.7	1288.7	1370.4	1278.8	1608.8	1228	781.2	916.72	878.67	782.79	920.38	988.69	795.23	825.54	1129.3	881.62	1346.5
sp|Q70Z53|F10C1_HUMAN;sp|Q70Z53-2|F10C1_HUMAN;sp|Q70Z53-4|F10C1_HUMAN;sp|Q70Z53-5|F10C1_HUMAN;sp|Q70Z53-3|F10C1_HUMAN	7;6;6;6;6	7;6;6;6;6	7;6;6;6;6	5	7	7	10.2	18.1	13	13	7	7	2	4	6	4	5	16.886	1019.1	1062.1	813.22	905.45	878.96	896.51	696.77	792.21	876.05	1069.8	853.43	1002.6	1154.2	1092.6	1218.1	1026.1	805.42	1178.5	1221.5	890.86	2698.4	3394.8	2281.9	2695.6	3203.5	2799.1	2094.1	2329.1	3820.1	2581.6	4514.5
sp|O60343-2|TBCD4_HUMAN;sp|O60343-3|TBCD4_HUMAN;sp|O60343|TBCD4_HUMAN;sp|O60343-5|TBCD4_HUMAN;sp|O60343-4|TBCD4_HUMAN;tr|Q5JU47|Q5JU47_HUMAN	8;8;8;3;2;1	8;8;8;3;2;1	8;8;8;3;2;1	6	8	3.7	2.6	4.5	4.5	2.8	8	8	4	3	5	5	3	25.726	1082.8	3606.1	2189.2	2260.7	2419.2	3343.4	2564.4	2682	3132	1420.1	2038.8	2386	2982.2	2475.2	2380	2542.2	2621	2428.8	2814.6	2151.1	2352.7	2931.6	2622.4	2665.8	3003.5	2931.6	2745.2	2445.5	3791.2	2579.9	536.58
tr|C9J167|C9J167_HUMAN;sp|P54278|PMS2_HUMAN;sp|P54278-2|PMS2_HUMAN;sp|P54278-3|PMS2_HUMAN;sp|Q68D20|PMS2L_HUMAN	5;5;3;2;1	5;5;3;2;1	5;5;3;2;1	5	5	6.3	6.3	6.3	5.3	7.4	5	5	4	4	4	3	4	14.805	1227.5	1285.4	1103.5	1059.2	1379.9	1120.8	963.04	851.17	1205.9	1210	1139.3	1444.9	1855.4	1582	1628.9	1564.5	1647.2	1665.4	1913.1	1174.5	922.5	993.98	882.35	980.13	1173.3	990.24	775.91	825.28	1518.2	989.17	1237.8
sp|Q9P0R6|GSKIP_HUMAN;tr|G3V4I5|G3V4I5_HUMAN;tr|G3V368|G3V368_HUMAN	3;2;1	3;2;1	3;2;1	3	3	24.5	15.1	15.1	24.5	15.1	3	3	3	2	2	3	2	12.017	2285.4	2753.4	2827.9	2396.5	2761.1	2899.8	2749.6	2400.6	2875	2277.1	1478.1	1887.9	2153	2014.2	1446.7	1543.1	2245.6	1829.4	1800.6	1526.3	1338.3	1539.7	1644.8	1781	1670.5	1421.5	1784.5	1339.1	1947.6	1299	1727.1
sp|Q96S59|RANB9_HUMAN;sp|Q96S59-2|RANB9_HUMAN;tr|B2R8E1|B2R8E1_HUMAN	6;4;4	6;4;4	5;4;4	3	6	8.6	7.7	8.6	8.6	5.6	6	5	5	5	5	5	3	22.914	2374.2	2573.2	1799.9	1891.9	2271	2346.9	1770.6	1753.5	2346.7	2502.5	1910.7	2472.4	2430	2286.9	2407.5	2294	2250.4	2479.3	3019.6	2334.6	1032.6	1259.9	1038.9	1090.5	1263.3	1261.8	1162.7	974.55	1529.9	1256.7	3277.7
sp|Q9UL03-3|INT6_HUMAN;sp|Q9UL03|INT6_HUMAN;tr|C9J0C6|C9J0C6_HUMAN;tr|G5E9X1|G5E9X1_HUMAN;tr|B3KQH5|B3KQH5_HUMAN;sp|Q9UL03-2|INT6_HUMAN;tr|C9J885|C9J885_HUMAN;tr|C9K0V7|C9K0V7_HUMAN;tr|F8WAV7|F8WAV7_HUMAN;tr|B4E1J5|B4E1J5_HUMAN;tr|B4DL13|B4DL13_HUMAN;tr|F8WBG1|F8WBG1_HUMAN;tr|C9JXP6|C9JXP6_HUMAN;tr|C9JVX2|C9JVX2_HUMAN	5;5;3;3;3;2;2;2;2;2;2;1;1;1	5;5;3;3;3;2;2;2;2;2;2;1;1;1	5;5;3;3;3;2;2;2;2;2;2;1;1;1	14	5	5	6.2	3.5	5	5	5	5	3	4	3	3	3	20.778	1153.7	1582.9	1330.4	1437.5	1585.4	1661.4	1424.5	1280.4	1666.5	1212.8	719.51	2246.9	2329.6	2162.9	2442.3	2539.5	2265.2	2374.1	2985.2	853.49	669.22	803.53	651.63	756.54	745.82	638.2	577.52	571.28	1042.4	565.69	1392.9
sp|Q8NBL1|PGLT1_HUMAN;tr|F8WEW4|F8WEW4_HUMAN;tr|B4DVA9|B4DVA9_HUMAN;tr|H7C5H0|H7C5H0_HUMAN	6;3;3;3	6;3;3;3	6;3;3;3	4	6	9.4	6.4	11.2	12.5	7.1	6	6	4	3	5	5	3	11.381	2590	3460.9	2798.9	2690.1	3255.3	3432.4	2628.8	2415.6	3313.2	2437.9	697.49	793.69	977.01	1006.9	845.13	1002.3	1034	924.4	893.17	647.75	1956.7	2107.1	1898.1	1801.9	2196.3	2039.9	1745.7	1850.3	2595.9	1832.5	1509.7
sp|Q9BQC6|RT63_HUMAN	2	2	2	1	2	12.7	19.6	19.6	19.6	19.6	2	2	1	2	2	2	2	5.7564	355.51	461.24	385.56	337.44	383.68	412.07	359.13	302.27	398.19	364.44	1149.8	1189.8	1420.7	1333.2	1511.8	1260.5	1292.2	1494.3	1444.6	1007.6	2661.9	2596.9	2425.7	2476.9	2746.8	2356.1	2532.2	2412.8	3316.8	2477.5	3603.5
tr|Q5SZR4|Q5SZR4_HUMAN;sp|Q9Y2W6|TDRKH_HUMAN;sp|Q9Y2W6-3|TDRKH_HUMAN;tr|E9PKN8|E9PKN8_HUMAN;tr|B7ZAG4|B7ZAG4_HUMAN;tr|B4DJ68|B4DJ68_HUMAN	6;6;5;2;1;1	6;6;5;2;1;1	6;6;5;2;1;1	6	6	11.8	1.8	7	7.9	9.3	6	6	5	1	3	4	4	22.687	782.96	1654.3	1151.1	1268.4	1431.6	1577.1	1109.9	1217.9	1513.8	1006.1	1106.2	1302.2	1506.3	1430	1568.6	1582.5	1400.5	1579.2	1713.1	1284	819.47	943.21	879.96	871.11	946.26	1089.2	1001.9	827.13	1031.7	925.63	1466.1
sp|Q9H875|PKRI1_HUMAN;tr|E9PC43|E9PC43_HUMAN;tr|B4DGM2|B4DGM2_HUMAN	5;3;3	5;3;3	5;3;3	3	5	7.6	8.7	13.6	22.8	8.7	5	5	2	2	3	5	2	7.6027	568.88	742.94	431.62	591.06	548.8	711.59	480.87	449.51	722.35	593.83	1031.6	1061.1	1412	1290.4	1435.8	1343	1318.5	1281	1516.6	1063.3	2476.4	2569.1	2148	2147.9	2741.3	2316.1	2138.7	2059.9	3397.3	2391.8	2086
sp|Q9NZJ4|SACS_HUMAN;sp|Q9NZJ4-2|SACS_HUMAN;tr|B2REB0|B2REB0_HUMAN;tr|H0Y6M8|H0Y6M8_HUMAN	8;7;1;1	8;7;1;1	8;7;1;1	4	8	1.5	1.1	1.1	0.8	1.4	8	8	7	5	5	4	6	22.866	780.18	939.56	831.37	779.36	992.66	886.72	833.91	731.15	1111.1	864.35	2588.4	2689.6	3218.2	3299.2	3531.1	2849.7	3008.5	3518.8	3953.7	2778.9	659.66	639.88	571.92	691.11	723.27	621.96	626.02	680.59	864.24	692.88	788.94
tr|F8VSL3|F8VSL3_HUMAN;sp|P25208|NFYB_HUMAN	2;2	2;2	2;2	2	2	16	16	16	16	16	2	2	2	2	2	2	2	9.6226	1310	1964.5	1871.3	1719.4	1865.9	2077	1668.5	1548.5	1830.3	1492.7	2772.2	3723.7	3741.3	3638.4	3930.4	3790.2	3109.1	3972.9	4494.3	3436.2	1518	1832.5	1559.9	1746.7	1758.4	1864.9	1518.4	1582.1	2261.5	1693.3	1760.3
sp|Q13490-2|BIRC2_HUMAN;tr|E9PMH5|E9PMH5_HUMAN;sp|Q13490|BIRC2_HUMAN;tr|E9PIW1|E9PIW1_HUMAN;tr|E9PI77|E9PI77_HUMAN;sp|Q13489|BIRC3_HUMAN	4;4;4;3;2;1	4;4;4;3;2;1	4;4;4;3;2;1	6	4	4.9	7.4	7.4	4.9	3.9	4	4	3	4	4	3	2	9.8195	934.81	1519.5	1341.1	1343.5	1483.7	1591.3	1418.9	1230	1610.4	1005.2	1473.7	2102.5	2220.6	2091.3	2169.7	2403	2206.2	2061.5	2414	1692.5	2092.1	2321.1	2060.9	2230.8	2166.1	2142.1	1990.8	2004	2917.5	2005.8	1108.6
sp|Q96G46|DUS3L_HUMAN;sp|Q96G46-2|DUS3L_HUMAN;sp|Q96G46-3|DUS3L_HUMAN;tr|K7EJX8|K7EJX8_HUMAN;tr|K7EPA4|K7EPA4_HUMAN;tr|K7ER20|K7ER20_HUMAN;tr|K7EQU9|K7EQU9_HUMAN	11;9;6;4;1;1;1	11;9;6;4;1;1;1	11;9;6;4;1;1;1	7	11	19.4	12.8	21.7	13.7	14.5	11	11	9	6	10	7	6	31.294	1167.2	1959.5	1461	1374.5	1627	1807.7	1395.8	1378.6	1824	1337.7	543.8	522.24	648.31	654.87	772.86	534.82	691.39	601.65	630.32	688.18	2410.2	2534.9	2201.5	2370	2470.9	2658.1	2158.6	2144.2	3270.6	2474.5	1391.9
sp|P42226|STAT6_HUMAN;sp|P42226-3|STAT6_HUMAN;sp|P42226-2|STAT6_HUMAN;tr|H0YJH6|H0YJH6_HUMAN;tr|G3V5I8|G3V5I8_HUMAN;tr|G3V370|G3V370_HUMAN;tr|G3V5K5|G3V5K5_HUMAN;tr|G3V568|G3V568_HUMAN;tr|G3V2X7|G3V2X7_HUMAN;tr|H0YIY2|H0YIY2_HUMAN;tr|Q5FBW6|Q5FBW6_HUMAN;tr|G3V2L2|G3V2L2_HUMAN;tr|G3V2M3|G3V2M3_HUMAN;tr|G3V3E9|G3V3E9_HUMAN;tr|G3V2H4|G3V2H4_HUMAN	13;10;9;5;4;4;4;3;3;2;1;1;1;1;1	13;10;9;5;4;4;4;3;3;2;1;1;1;1;1	12;9;8;5;4;4;4;3;3;2;1;1;1;1;1	15	13	13.1	8.4	9.6	7.9	8.6	13	12	11	6	9	8	8	49.689	3972.4	4949.2	3994.8	4020.3	4505.9	4869.5	3614.6	3872.2	4859.4	3853.8	858.03	1025.3	1237.6	985.77	1147.8	1044.2	1087.3	1114.6	1183.5	1095.1	3878.3	3812.9	3619.4	3810.3	3629.9	3556.1	3514.9	3416.4	4975.8	3751.4	2111.3
sp|P55957|BID_HUMAN;CON__sp|BID_HUMAN|;sp|P55957-2|BID_HUMAN;sp|P55957-4|BID_HUMAN;sp|P55957-3|BID_HUMAN	6;6;6;3;1	6;6;6;3;1	6;6;6;3;1	5	6	39.5	27.2	39.5	39.5	41.5	6	6	5	3	5	5	5	76.062	730.89	1035.8	770.06	891.25	967.89	982.64	859.29	729.03	987.98	610.68	422.92	442.65	559.72	438.18	572.17	373.05	526.69	571.9	697.52	422.16	2429	2980.6	2683.5	2665.6	2531.3	2697.5	2240.9	2379.8	3490.3	2491.9	2955.2
sp|Q9UH99-3|SUN2_HUMAN;sp|Q9UH99|SUN2_HUMAN;sp|Q9UH99-2|SUN2_HUMAN;tr|J3KQE0|J3KQE0_HUMAN;tr|B0QY60|B0QY60_HUMAN;tr|B0QY68|B0QY68_HUMAN;tr|B0QY66|B0QY66_HUMAN;tr|H0Y686|H0Y686_HUMAN;tr|B0QY67|B0QY67_HUMAN;tr|B0QY64|B0QY64_HUMAN;tr|B0QY63|B0QY63_HUMAN	11;11;11;10;2;1;1;1;1;1;1	10;10;10;9;1;1;1;1;1;1;1	10;10;10;9;1;1;1;1;1;1;1	11	11	11.4	11.4	16.8	17.1	12.6	10	10	5	5	9	8	6	100.82	1371.1	1833.1	1337.7	1426.4	1754.3	1640.7	1440.1	1319.8	1711.9	1477.4	998.57	1447.6	1234.3	1394.3	1630.5	1403	1490.8	1463.1	1576.2	1321.8	3242.2	4240.2	2749.2	3414.5	4011.4	3395.5	2750.7	3368.4	4457.7	3583.5	756.83
sp|P48307|TFPI2_HUMAN;tr|H7C4A3|H7C4A3_HUMAN	8;4	8;4	8;4	2	8	34.9	26.8	31.5	26.8	16.2	8	8	7	6	7	6	3	55.91	2010.9	3119.2	2433.1	2040.2	2670.7	3071.7	2253.8	1796.5	2480.2	1803.1	1567.4	894.96	1123.9	884.12	906.6	884.7	1074.9	1002	994.15	1764.6	2235.2	3043.7	3185	3064.1	3389.9	2979	3130.8	3126.5	3762.4	2449.6	2230
sp|O14524-2|T194A_HUMAN;sp|O14524|T194A_HUMAN;tr|G3V5K2|G3V5K2_HUMAN	3;3;1	3;3;1	3;3;1	3	3	2.2	2.2	2.4	4.6	4.6	3	3	1	1	1	2	2	6.5942	1768.6	2407.3	1964.2	1889.4	2153.7	2296	1849	1911.2	2373.7	1960.3	1138.6	1378.4	1682	1496.2	1493.2	1477.5	1537.1	1543.8	1525.3	1144.3	1525.2	1688.2	1794.5	1432.1	1593.6	1477	1704.6	1342	1801	1600.4	2249
tr|H3BSM5|H3BSM5_HUMAN;sp|P60520|GBRL2_HUMAN;tr|H3BQ50|H3BQ50_HUMAN;tr|F5GZY7|F5GZY7_HUMAN;sp|Q9H0R8|GBRL1_HUMAN;sp|Q9H0R8-2|GBRL1_HUMAN	3;3;1;1;1;1	3;3;1;1;1;1	2;2;1;0;0;0	6	3	29.5	20.5	20.5	29.5	20.5	3	2	3	2	2	3	2	7.3367	2298	3201.5	2388	2405.3	2567.5	2938.2	2200	2001.9	3018.7	2477	1058.9	877.21	907.73	821.08	1057.4	893.69	951.14	766.29	1005.7	798.41	1005.2	1550.4	1099.8	1144.7	1096.6	1578.3	1041.7	1044	1516.8	1092.1	1814.8
tr|U3KQG0|U3KQG0_HUMAN;sp|Q9BW92|SYTM_HUMAN;tr|Q9H9V2|Q9H9V2_HUMAN;tr|U3KQ50|U3KQ50_HUMAN;tr|B4DQF3|B4DQF3_HUMAN;tr|Q5T5F2|Q5T5F2_HUMAN	7;7;5;1;1;1	7;7;5;1;1;1	7;7;5;1;1;1	6	7	8.6	7.2	8.6	7.4	4.1	7	7	6	5	6	5	3	10.222	2874.6	4539.1	3262.5	3418.1	3825.5	4241.5	3221.7	3322.7	4426	3110	840.33	851.35	949.61	1097.8	1189.9	1056.3	1010	1027.7	1240.2	911.72	1086.4	1472.8	967.07	1060.9	1089.5	952.25	974.4	838.88	1535.3	938.46	1333.9
sp|Q7Z7N9|T179B_HUMAN;tr|G3V185|G3V185_HUMAN	3;1	3;1	3;1	2	3	11	11	7.3	3.7	12.3	3	3	2	2	1	1	2	77.126	3027.6	4581.2	3562.6	3432.5	3882.9	4605	3070	3146.2	4249.2	3747.7	515.87	589.42	662.99	661.45	683.35	578.91	556.56	646.11	717.66	494.91	905.68	1111	800.9	923.14	1010.5	900	986.75	924.69	1275.9	923.17	1381.6
sp|P00966|ASSY_HUMAN;tr|Q5T6L5|Q5T6L5_HUMAN;tr|Q5T6L6|Q5T6L6_HUMAN;tr|Q5T6L7|Q5T6L7_HUMAN	7;4;4;2	7;4;4;2	7;4;4;2	4	7	16.3	12.1	9.7	13.8	13.8	7	7	7	5	4	6	6	14.454	3160.4	8156.4	6935.2	6754.3	7486.1	7863.2	6290.3	6448.7	8189.4	3527.9	1263.9	1316.1	1452.5	1330.2	1526.4	1399.4	1330.5	1497.1	1616.9	889.53	1692.8	2107.6	2172	1979.3	2189.7	2057	1963.9	1834.9	2669.9	1772.5	528.57
sp|P60604-2|UB2G2_HUMAN;sp|P60604|UB2G2_HUMAN	4;4	4;4	4;4	2	4	32.8	23.4	32.8	32.8	32.8	4	4	3	3	3	3	3	21.655	1428.1	2659.7	2286.5	2745.2	2833.3	2674.9	2203.1	2542.6	2760.2	2252.2	1897.3	2226.1	2615.7	2558.3	2869.5	2378.3	2518.1	2597.1	2707.7	2182.4	769.44	749.2	1299.8	1270.5	1267.4	673.31	1312.6	1226.7	1893.8	691.22	1758.5
sp|P27986|P85A_HUMAN;sp|P27986-4|P85A_HUMAN;sp|P27986-5|P85A_HUMAN;sp|P27986-3|P85A_HUMAN;sp|P27986-2|P85A_HUMAN;tr|E5RJY0|E5RJY0_HUMAN;tr|H0YBC2|H0YBC2_HUMAN;tr|H0YB27|H0YB27_HUMAN;tr|Q5T4P3|Q5T4P3_HUMAN;tr|E7EMU8|E7EMU8_HUMAN;sp|Q92569-3|P55G_HUMAN;sp|Q92569-2|P55G_HUMAN;sp|Q92569|P55G_HUMAN;tr|F6TDL0|F6TDL0_HUMAN	6;6;5;5;5;4;4;1;1;1;1;1;1;1	6;6;5;5;5;4;4;1;1;1;1;1;1;1	6;6;5;5;5;4;4;1;1;1;1;1;1;1	14	6	2.5	5.2	2.8	4.3	5.1	6	6	2	4	2	3	4	15.186	1020.4	1413.5	1074	1139.2	1358.5	1348.2	1286.7	1190.8	1326.2	1116.9	1716.6	1941.7	2289.7	1950	2438.3	1925.1	1995.5	2140.9	2404.6	1860.5	1311.2	1630.4	1249.4	1345.6	1446.8	1362.8	1210.5	1185.5	1824.4	1502.2	1971.9
sp|Q6P1A2-2|MBOA5_HUMAN;sp|Q6P1A2|MBOA5_HUMAN;tr|F5H0M4|F5H0M4_HUMAN	5;5;4	5;5;4	5;5;4	3	5	7.6	7.6	10.1	12.8	10.1	5	5	3	3	4	5	4	16.27	733.66	1047.2	840.52	744.29	1140.7	1136.9	683.05	886.1	1105	715.54	1966.8	2246.2	3174.2	2581.3	2442.4	2591.4	2484.4	2447.1	2754.9	2046.1	729.01	863.32	933.73	731.76	835.27	703.5	773.91	694.3	900.14	601.73	2137.2
tr|J3KMZ7|J3KMZ7_HUMAN;sp|Q9H0H0|INT2_HUMAN;tr|J3KRH0|J3KRH0_HUMAN	8;8;1	8;8;1	8;8;1	3	8	6.9	5.5	6.9	6.2	6.9	8	8	6	4	7	6	7	28.693	1265.2	1832.4	1356.2	1385.6	1389.7	1473.6	1167.8	1398.3	1616.7	1239.6	1229.5	1296.2	1288.8	1274.9	1483.7	1303.3	1123.9	1425.5	1600	1240.5	651.32	804.36	670.32	737.29	809.45	895.79	729.77	660.71	1179.7	769.22	2544
tr|V5IRT4|V5IRT4_HUMAN;sp|Q9BRT2|UQCC2_HUMAN;tr|Q5TAQ0|Q5TAQ0_HUMAN	5;5;4	5;5;4	5;5;4	3	5	39.7	31	31	31	31	5	5	5	4	4	4	4	43.69	2516.3	3128.4	2700.9	2864.8	3226.1	3059	2067	2291.6	3242.3	2593.3	2284.5	2612.2	2926.6	2699.8	3259.3	2950.6	2741.5	3032.1	2905.8	2375.3	1246	1299.3	1374.6	1362.5	1255.9	1261.9	1132.8	1284.4	1797.3	1299.8	978.26
sp|Q9BYV8|CEP41_HUMAN;sp|Q9BYV8-3|CEP41_HUMAN;sp|Q9BYV8-5|CEP41_HUMAN;sp|Q9BYV8-2|CEP41_HUMAN;tr|C9J6R3|C9J6R3_HUMAN;tr|C9J9X8|C9J9X8_HUMAN;tr|C9JCX6|C9JCX6_HUMAN;tr|C9JXA0|C9JXA0_HUMAN	7;5;4;4;1;1;1;1	7;5;4;4;1;1;1;1	7;5;4;4;1;1;1;1	8	7	22	12.9	20.9	18.8	20.1	7	7	6	3	6	5	5	21.277	1503.4	2968.7	1922.4	2457.2	2163.9	2326.9	2037.9	1850.8	2371.3	1837.1	352.72	595.99	471.86	782.02	547.53	468.23	697.93	609.18	435.39	397.7	1646.2	2314.2	1300.3	1922.8	1912.8	1842.8	1442.3	1517.6	2283.3	1787.4	2837.8
sp|O75970-5|MPDZ_HUMAN;sp|O75970-3|MPDZ_HUMAN;sp|O75970-2|MPDZ_HUMAN;sp|O75970|MPDZ_HUMAN;tr|F5H1U9|F5H1U9_HUMAN;tr|B7ZB24|B7ZB24_HUMAN;tr|H0YH70|H0YH70_HUMAN;tr|F5GY89|F5GY89_HUMAN	8;8;8;8;8;3;1;1	8;8;8;8;8;3;1;1	4;4;4;4;4;0;0;0	8	8	2.3	2.3	2.4	2.6	2	8	4	5	4	4	5	4	25.148	721.72	1221.5	939.9	895.23	1063.7	1157.6	1007.3	733.95	1172.1	663.35	1413.3	1797.3	2110	1825.7	2081.1	1845.6	1921.1	1974.3	2251.4	1931.8	1388.3	1623.1	1229.7	1386.7	1666	1430.4	1339.5	1264.6	2077.7	1450.6	2618.7
sp|P54289-4|CA2D1_HUMAN;sp|P54289-5|CA2D1_HUMAN;sp|P54289-3|CA2D1_HUMAN;sp|P54289|CA2D1_HUMAN;sp|P54289-2|CA2D1_HUMAN;tr|H0Y715|H0Y715_HUMAN;tr|E7ERK3|E7ERK3_HUMAN;tr|B7Z658|B7Z658_HUMAN;sp|Q9NY47-4|CA2D2_HUMAN;sp|Q9NY47-2|CA2D2_HUMAN;tr|C9JE82|C9JE82_HUMAN;sp|Q9NY47-3|CA2D2_HUMAN;tr|C9JHE6|C9JHE6_HUMAN;sp|Q9NY47|CA2D2_HUMAN;sp|Q9NY47-5|CA2D2_HUMAN;tr|C9JVC9|C9JVC9_HUMAN;tr|C9JGM2|C9JGM2_HUMAN	13;12;12;12;11;5;4;2;1;1;1;1;1;1;1;1;1	13;12;12;12;11;5;4;2;1;1;1;1;1;1;1;1;1	13;12;12;12;11;5;4;2;1;1;1;1;1;1;1;1;1	17	13	10.1	7	7.4	13.4	8.2	13	13	9	6	6	10	6	50.194	3226.2	3698.6	3296.1	3262.5	3578.5	3664.2	3028.3	2798.6	3855.8	3246.1	348.77	404.55	513.68	475.94	618.03	500.75	593.8	450.13	504.02	418.74	831.64	998.97	1261	1156.9	1041.3	1060.3	1287	1039.3	1181.9	811.02	2773.1
tr|G8JLE5|G8JLE5_HUMAN;sp|Q9BVW5|TIPIN_HUMAN;tr|H3BU04|H3BU04_HUMAN;tr|H3BTH1|H3BTH1_HUMAN	4;4;3;1	4;4;3;1	4;4;3;1	4	4	10.5	3.5	24	16	11.5	4	4	2	1	4	3	2	11.852	1304.8	998.4	1067.3	779.63	1014.8	1067.7	784.66	601.78	848.6	1163.1	927.74	1388	1322.5	915.87	739.37	878.75	1155.1	967.98	1064.2	827.8	1663.5	2386.2	1415.5	1608.3	2074.7	2358.4	1342.1	1590.5	2513.9	2019.5	4174.5
sp|Q14676|MDC1_HUMAN;sp|Q14676-3|MDC1_HUMAN;sp|Q14676-2|MDC1_HUMAN;sp|Q14676-4|MDC1_HUMAN;tr|A2AB05|A2AB05_HUMAN;tr|A2AB07|A2AB07_HUMAN	10;9;9;7;3;1	10;9;9;7;3;1	10;9;9;7;3;1	6	10	3.9	5.6	1.4	1.4	3.9	10	10	6	7	3	3	6	37.757	2661.7	3697.1	2877.5	3058.3	3307.9	3768.3	3000.7	2935.7	3575.9	2844.2	2510	3322.8	2818.8	3199	3523.3	3194.2	2505.8	3517.8	3775.8	3086.1	1133.6	1248.3	605.53	1126.1	1317.2	1146.9	792.25	1321.8	1512.8	1132.6	1539.2
sp|O75506|HSBP1_HUMAN	5	5	5	1	5	72.4	64.5	64.5	48.7	64.5	5	5	4	3	3	3	3	52.199	2048.6	4435.3	3195.2	3207.1	3194.9	4404.5	2494.9	3459.8	4328.1	2258.9	789.99	1545.3	1005.4	1052.7	1258	1093.7	1062.6	1142.7	1683.6	668.13	880.61	638.66	1051.1	970.65	1045.9	870.84	697.89	405.59	1032	879.87	2054.7
sp|Q9ULC3|RAB23_HUMAN	7	7	7	1	7	8	14.8	22.8	20.3	16.5	7	7	2	3	5	5	4	32.858	1597.5	1536.5	1572.6	1670.5	1926.4	1634.1	1395.2	1396.9	1852.6	1899.8	1123.8	1333.3	1662.3	1516.6	1516.1	1270.7	1358.5	1363	1472.4	1118	2843	3034.5	3101.4	2595.4	3118.2	3045.5	3389.7	2825.9	3740.7	2841.7	2411
sp|Q9NP97|DLRB1_HUMAN;tr|B1AKR6|B1AKR6_HUMAN;tr|B4DFR2|B4DFR2_HUMAN;sp|Q8TF09|DLRB2_HUMAN;tr|H3BQI1|H3BQI1_HUMAN	4;4;3;1;1	4;4;3;1;1	4;4;3;1;1	5	4	61.5	29.2	61.5	44.8	61.5	4	4	4	2	4	3	4	122.38	643.09	3050	605.65	674.43	749.02	3402.3	763.56	653.23	800.78	766.56	855.05	1172.2	1437.5	1302.5	1387.8	1232.8	1443.4	1296.7	1229.6	891.95	1194.8	1069.4	1208.7	1240.7	1441.5	1130	1344.6	1008	1707	1313.2	2115.6
sp|Q8WXF7-2|ATLA1_HUMAN;tr|F8WD04|F8WD04_HUMAN;sp|Q8WXF7|ATLA1_HUMAN;tr|G3V5T4|G3V5T4_HUMAN	2;2;2;1	2;2;2;1	2;2;2;1	4	2	4	4	4	4	4	2	2	2	2	2	2	2	9.2149	2687.2	2792.1	2281.5	2329.1	2523.8	2328.7	2096.8	1866.6	2725.3	2940.9	2010.9	2202.5	2957.8	2464.3	2580.1	2328.6	2846.2	2462.3	2904.6	1967.2	935.66	1126.1	1342.5	1176.9	1052.3	1003.9	1309.5	1042.6	1302	943.86	1015.2
sp|O75815-3|BCAR3_HUMAN;sp|O75815|BCAR3_HUMAN;sp|O75815-2|BCAR3_HUMAN	8;8;4	8;8;4	8;8;4	3	8	12	8.2	10.1	9.8	6.9	8	8	7	5	6	6	4	16.847	1985.8	2683.3	2341.1	2508.5	2555	2486.6	2320	2120.3	2984.5	1953.2	526.62	694.26	799.86	796.98	807.91	668.7	883.55	672.66	834.94	481.13	2330.4	2575.9	2199.9	2431.3	2378.8	2576.8	2074.7	2237.9	3231.4	2402.5	1643.5
tr|H0YDD3|H0YDD3_HUMAN;sp|Q9BVK2-2|ALG8_HUMAN;sp|Q9BVK2|ALG8_HUMAN;tr|H0YDQ1|H0YDQ1_HUMAN;tr|H0YD42|H0YD42_HUMAN;tr|E9PKA5|E9PKA5_HUMAN;tr|E9PK79|E9PK79_HUMAN;tr|H0YEE0|H0YEE0_HUMAN;tr|E9PP96|E9PP96_HUMAN	3;3;3;2;1;1;1;1;1	3;3;3;2;1;1;1;1;1	3;3;3;2;1;1;1;1;1	9	3	7.5	13.7	7.5	3.5	7.5	3	3	2	3	2	1	2	6.5328	1640.5	1778	1498	1463.5	1823.4	1949.8	1529.2	1360.5	1729.7	1693.6	2232.2	3306.3	3652.5	3417.3	3078.8	2749	3421.5	3605.2	3673.7	2582.1	1948.4	2023	1725.4	1792.7	1990.6	1970.4	1510.9	1739.8	2472.3	1768.6	807.68
tr|Q5TEC6|Q5TEC6_HUMAN	6	1	1	1	6	32.4	31.6	31.6	31.6	31.6	1	1	6	5	5	5	5	1.8648	1758	2528.9	2084.6	2162.5	2269.2	2374.6	1779.6	2055.5	2623.3	1731.6	1683.4	1888.2	2010	2203.7	2123.2	2010.8	2186.4	2071.7	2381.8	1838.4	740.79	809.28	765.06	618.86	788.4	747.94	624.17	633.32	1173.6	718.97	1505.6
tr|B7ZAX5|B7ZAX5_HUMAN;sp|Q01415-2|GALK2_HUMAN;sp|Q01415|GALK2_HUMAN;tr|H0YLL8|H0YLL8_HUMAN;tr|B3KUV8|B3KUV8_HUMAN;tr|H0YK30|H0YK30_HUMAN;tr|H0YLL3|H0YLL3_HUMAN;tr|H0YK10|H0YK10_HUMAN	7;7;7;4;4;3;2;1	7;7;7;4;4;3;2;1	7;7;7;4;4;3;2;1	8	7	11.8	9.4	9.9	12.2	9.4	7	7	6	5	5	6	5	13.753	971.8	1018.9	981.98	909.8	1059.3	1087.5	848.14	794.61	1046.8	935.48	704.9	805.46	890.84	767.13	859.95	856.88	752.47	872.63	728.75	707.17	1770.1	1988.2	1753	1907	1844.3	1927	1745.1	1849.7	2455.5	1731.1	2899.7
sp|Q58FF8|H90B2_HUMAN	15	1	1	1	15	26.8	22	24.9	27.6	27.6	1	1	14	10	11	13	12	25.972	1999.9	2285.2	2096	2422.8	2320	2236	2130.6	1932.3	2354	1874.1	512.51	520.07	542.12	573.7	516	577.39	563.88	566.11	608.1	376.38	2321.2	2686.3	2173.6	2353.5	2181.1	2421	2393.6	2167.6	3149.3	2282.1	1169.7
sp|Q9NQ84|GPC5C_HUMAN;sp|Q9NQ84-2|GPC5C_HUMAN;tr|A8MXZ4|A8MXZ4_HUMAN;tr|J9JIE0|J9JIE0_HUMAN	6;6;6;5	6;6;6;5	6;6;6;5	4	6	16.8	8.4	8.4	15.2	17.2	6	6	5	3	3	4	5	81.131	2039.2	3184.5	2122.8	2525	2657.4	3206.7	2187	2191.7	2933	2247.6	939.89	1142.7	1076.7	1149.6	1240.1	1278.9	1094.4	1298.7	1403	1012.5	3032.6	3105.6	2440.4	2756.6	2671.8	3154.4	2254.6	2606.9	3738.3	2816.9	358.42
sp|Q8TF01|PNISR_HUMAN;sp|Q8TF01-2|PNISR_HUMAN	8;3	8;3	8;3	2	8	4.3	4.1	3.6	4.2	3.6	8	8	4	3	3	4	3	19.967	1450.2	1861.9	1286.6	1404.2	1905.4	1904.6	1414.6	1166.7	1769.3	1465.5	1323.7	1681.9	1786.9	1727.9	1964.1	1720.9	1747.7	1811	2040.4	1533.3	590.04	801.97	529.5	611.55	684.5	635.34	512.23	578.15	918.49	611.15	2632.9
sp|Q9BRT6|LLPH_HUMAN	4	4	4	1	4	34.9	15.5	27.9	34.9	27.9	4	4	4	2	3	4	3	27.292	2188.8	2870.7	2773.3	2604.2	2985.8	2756.9	2376.5	2077	2912.6	2446.5	890.31	1176.9	1128.6	1374.7	1347.3	1203.6	946.26	1164.5	1464.1	1026.8	875.56	806.32	646.17	736.08	790.15	761.59	668.7	563.51	1003.4	717.78	2309.3
sp|Q7L273|KCTD9_HUMAN;tr|K7ENB5|K7ENB5_HUMAN;tr|K7EQN1|K7EQN1_HUMAN	6;1;1	6;1;1	6;1;1	3	6	12.9	12.3	14.1	10.8	2.1	6	6	4	4	4	3	1	9.2326	1304	1576.1	1342.2	1245.5	1440.7	1582.6	1285.5	1343	1604.1	1259.6	1608.5	1485.9	1966.9	1633.9	1944.5	1592.2	1780.2	1799.6	2112.6	1663.2	1867.6	2233.4	1643.6	1837.5	2245.4	2159.6	1827.6	1824.7	2524.2	2038.2	1975.4
tr|B3KVZ3|B3KVZ3_HUMAN;sp|Q9H3R5|CENPH_HUMAN;tr|H0Y9E6|H0Y9E6_HUMAN;tr|D6RBJ6|D6RBJ6_HUMAN	7;6;5;3	7;6;5;3	7;6;5;3	4	7	7.5	17.1	26.8	15.8	22.4	7	7	2	4	5	3	5	20.643	956.85	1004.9	570.82	639.15	776.1	949.05	505.28	664.43	844.7	1067.1	1440.9	1447.6	1576.9	1488	1725.7	1664.1	1383.9	1259.2	1819.8	1539	3449.1	3516	2871.3	2739.6	3703.1	3749.5	3074.2	2785.3	4571.9	3454.6	2049.4
sp|Q86SX6|GLRX5_HUMAN	3	3	3	1	3	28	28	28	28	28	3	3	3	3	3	3	3	70.716	1398.4	1829.9	1221.4	1181.9	1421.4	1587.7	1200.9	1239.1	1543.3	1523.9	1793	1485	1990.1	1497.8	2009.1	1385.4	1314.6	1839.7	2090.7	1839.7	1243	1257.2	1062.6	1153.8	1271.7	1118.3	1069.6	984.1	1696.9	1185.2	2028.4
tr|E9PRI4|E9PRI4_HUMAN;tr|E9PGT3|E9PGT3_HUMAN;sp|Q15418|KS6A1_HUMAN;sp|Q15418-2|KS6A1_HUMAN;sp|Q15418-3|KS6A1_HUMAN;tr|Q5SVM6|Q5SVM6_HUMAN;tr|E9PMM7|E9PMM7_HUMAN;tr|E9PAN7|E9PAN7_HUMAN;tr|D6RHW7|D6RHW7_HUMAN;tr|Q5SVM7|Q5SVM7_HUMAN;tr|D6R910|D6R910_HUMAN;sp|O60307|MAST3_HUMAN;sp|O15021-2|MAST4_HUMAN;sp|O15021-3|MAST4_HUMAN;tr|E7EWQ5|E7EWQ5_HUMAN;sp|O15021-1|MAST4_HUMAN;tr|J3QT34|J3QT34_HUMAN;tr|F8…	21;21;21;21;20;5;4;4;3;3;3;1;1;1;1;1;1;1;1	12;12;12;12;12;2;1;1;0;2;0;0;0;0;0;0;0;0;0	11;11;11;11;11;1;1;1;0;2;0;0;0;0;0;0;0;0;0	19	21	24.5	21.1	22.9	23.4	18.8	12	11	17	14	16	15	14	31.663	1857.5	3578.6	2807.6	2731.6	3286.5	3310.7	2485.4	2507	3170	2080.3	1314.8	535.82	791.1	499.81	920.6	547.19	590	642.19	887.2	1462.5	2537.5	2831.6	2392.7	2769.8	2729.5	2920.8	2555.7	2489.2	3858.7	2893.7	455.59
tr|C9JS27|C9JS27_HUMAN;sp|Q7L592|NDUF7_HUMAN;tr|C9J236|C9J236_HUMAN;sp|Q7L592-2|NDUF7_HUMAN;tr|C9JEL7|C9JEL7_HUMAN;tr|C9JP36|C9JP36_HUMAN;tr|B4E0W7|B4E0W7_HUMAN	8;8;7;6;3;3;1	8;8;7;6;3;3;1	8;8;7;6;3;3;1	7	8	28.4	32.1	22	35.4	21.6	8	8	7	7	5	8	5	33.9	2669.4	3769.9	2862.2	2923	3451.2	3300.3	2821.9	2828.3	3813	2757.6	1113.9	1327.3	1846.2	1649.6	1493.5	1414.3	1670.7	1446.4	1581	1174.3	1272.9	970.6	1193.8	953.46	1097.6	1120.1	918.02	1012.1	1879.8	927.29	2153.1
sp|Q53GA4|PHLA2_HUMAN	4	4	4	1	4	25	5.9	20.4	12.5	25	4	4	4	1	3	2	4	8.097	1848	3263.9	2752	2509.9	2922.5	2731.2	2193.8	2102	3024.5	1763.1	1001.9	1050.9	1236.7	1182.1	1285.1	1118.2	1084.8	1239.2	1380.6	1123.5	2861.4	3296.3	3233.4	2758.4	3489.4	3279.3	2632.6	2644.1	4429	2984.9	536.47
sp|Q96BZ8|LENG1_HUMAN	5	5	5	1	5	12.1	15.5	17.4	16.7	9.5	5	5	3	4	4	4	3	43.081	1534.1	1910.7	1484.8	1572.5	1913.2	1989	1778.3	1643.2	1905.4	1556.9	1684.7	1847.5	1860.6	1953.7	2090.3	1985.6	1857.5	1985.9	2332.4	1828.2	717.54	821.81	810.29	667.8	742.05	738.29	584.83	761.39	954.68	724.28	3999.8
sp|Q16626|MEA1_HUMAN	2	2	2	1	2	3.8	13	3.8	13	3.8	2	2	1	2	1	2	1	8.2654	417.47	902.89	1071.4	1236.7	656.76	942.83	1079.3	1040.7	1088	529.84	903.75	1131	1278.5	1189.6	1286.8	1218.2	1213.5	1363.1	1481.1	1046.2	3175.7	3181.1	3136.7	2938.6	2325	3240	2804.3	1831.4	3752.3	3216.8	1738
sp|Q969F9|HPS3_HUMAN;tr|G5E9V4|G5E9V4_HUMAN;sp|Q969F9-2|HPS3_HUMAN;tr|H7C5G2|H7C5G2_HUMAN	6;5;5;2	6;5;5;2	6;5;5;2	4	6	4.1	4	3.3	3.3	4.1	6	6	4	3	3	3	4	12.998	924.05	1112.9	750.7	808.74	870.2	998.92	757.56	845.92	1055	867.78	2882.7	3378.3	3774.1	3357	3964.8	3482.8	3468.4	3930.3	4253	3110.5	1365.5	1465.1	1615.4	1324.6	1652.3	1627.3	1459.4	1370.8	1780.6	1529	803.26
sp|Q05D32-2|CTSL2_HUMAN;sp|Q05D32|CTSL2_HUMAN;tr|H0YMH7|H0YMH7_HUMAN;tr|H0YNU2|H0YNU2_HUMAN;tr|H0YNW9|H0YNW9_HUMAN;tr|H0YMB4|H0YMB4_HUMAN	9;9;4;3;3;1	9;9;4;3;3;1	9;9;4;3;3;1	6	9	15.5	17.3	20.8	22.1	17.5	9	9	6	6	8	8	7	40.499	1936.6	2078.1	1680.9	1447.6	1975.4	1942.8	1361.2	1322.5	2111.1	1956.5	2058.4	2575.6	2911.9	2900.6	2932.3	3333.1	2529.2	2962.7	3649.8	2315.7	1637.8	1834	1130.3	1452.1	2048.8	1876.4	1193.2	1319.3	2318.8	1627.2	1415.8
sp|Q8NDH3-5|PEPL1_HUMAN;sp|Q8NDH3-4|PEPL1_HUMAN;sp|Q8NDH3|PEPL1_HUMAN;tr|H0YEP3|H0YEP3_HUMAN;sp|Q8NDH3-3|PEPL1_HUMAN	8;8;8;5;5	8;8;8;5;5	1;1;1;0;0	5	8	22.5	11.4	15.6	19.4	18.7	8	1	8	4	6	7	7	57.422	485.06	900.77	812.57	658.61	736.79	756.25	711.55	458.25	829.91	587.66	3169.7	3433.7	4469.9	3747.5	3667.7	3657.4	4073.7	3918.8	3992.7	3399.8	948.05	987.64	1192	1017.9	1140.2	1090.2	1260.9	1104.9	1283	900.62	3724.8
sp|Q96BH1|RNF25_HUMAN	7	7	7	1	7	15.5	18.3	13.5	9.2	11.3	7	7	6	7	6	4	5	18.064	2291.8	2994.1	2268.8	2621.4	2714.6	2692.3	2332.4	2172.6	3026.6	2607.5	2770.9	2229.1	2624.4	2531.7	3669.2	2401.4	2418	3006.5	3589	2606.4	1871.4	2178.5	1714	1872.6	1890.9	1996.2	1796.2	1762.7	2272	1991	114.34
sp|Q96D42|HAVR1_HUMAN;tr|E5RIF6|E5RIF6_HUMAN;tr|E9PFX0|E9PFX0_HUMAN	3;2;2	3;2;2	3;2;2	3	3	6.1	6.1	6.1	4.2	4.2	3	3	3	3	3	2	2	4.0458	4832.8	6434.1	4398.4	4573.5	5222.2	5761.8	4093.9	4177.4	5562.9	4936	1736.5	1385	1668.4	1355.4	1840	1314	1415.3	1636.8	1733	1803	1279	1480.9	1174.9	1196.3	1241.7	1381.6	1156.4	943.45	1622.7	1299.1	875.76
sp|Q8WVK2|SNR27_HUMAN;tr|B8ZZ98|B8ZZ98_HUMAN	4;3	4;3	4;3	2	4	29.7	17.4	29.7	17.4	29.7	4	4	3	2	3	2	4	36.795	1137.7	2010.1	1576.4	1545.8	1882.4	1755.7	1437.4	1592.5	1917.4	1424.1	1243.4	1374.6	2183.1	1704.7	1706.1	1705	1873.4	1540.1	1912.4	1311.4	584.83	599.8	607.65	460.39	662.32	768.76	577.33	525.67	857.28	695.39	2524.8
sp|Q96RN5-3|MED15_HUMAN;sp|Q96RN5-2|MED15_HUMAN;sp|Q96RN5|MED15_HUMAN;tr|G3V1P5|G3V1P5_HUMAN;tr|F5GZU5|F5GZU5_HUMAN;tr|F8WDM6|F8WDM6_HUMAN;tr|F2Z2B7|F2Z2B7_HUMAN;tr|C9JM58|C9JM58_HUMAN;tr|C9JLN7|C9JLN7_HUMAN;tr|C9JZV5|C9JZV5_HUMAN;tr|C9JGN2|C9JGN2_HUMAN;tr|C9J1I1|C9J1I1_HUMAN;tr|B4DM43|B4DM43_HUMAN;tr|H7C308|H7C308_HUMAN	10;10;10;9;8;2;2;2;2;2;2;2;1;1	10;10;10;9;8;2;2;2;2;2;2;2;1;1	10;10;10;9;8;2;2;2;2;2;2;2;1;1	14	10	13.4	11.1	13.7	10.6	15.5	10	10	8	6	7	7	9	73.104	839.24	1127.9	894.86	1158.9	1340.8	1264.4	1070.1	778.13	1226.7	934.49	1271.2	1383.4	1980.1	1614.4	1664.2	1717.1	1841.9	1675.8	2224.6	1266.4	1238.6	1247.1	950.9	1133.4	1343.1	1055.2	1001.3	1036.9	1472.3	1110.4	1936.6
sp|Q9BTM9|URM1_HUMAN;sp|Q9BTM9-2|URM1_HUMAN	3;3	3;3	3;3	2	3	32.7	25.7	32.7	32.7	32.7	3	3	3	2	3	3	3	11.196	1501.1	1473.5	1217.1	1235.5	1376.2	1633	1268.6	1143	1509.9	1675.3	622.25	721.22	656.88	585.25	818.6	642.42	634.94	579.9	755.01	687.67	1794.6	1966.9	2084	1850.9	1812.4	1975.7	2030.5	1808.1	2257.6	1694.3	1869.1
sp|Q96CW5-2|GCP3_HUMAN;sp|Q96CW5|GCP3_HUMAN;sp|Q96CW5-3|GCP3_HUMAN	9;9;3	9;9;3	9;9;3	3	9	12.5	6.8	11.5	5.7	10	9	9	9	5	8	4	7	21.14	3145.1	3958.8	3089.3	2984.2	3549.6	3643.4	2508.5	2856.6	3779.7	3152	502.16	649.35	680.29	590.25	737.27	680.09	753.07	730.73	771.87	603.95	3287.8	3965.7	3260.3	3059.5	3710.7	3950.2	3159.4	3236.6	4698.6	3244.1	468.63
tr|E7ET40|E7ET40_HUMAN;sp|P00749-2|UROK_HUMAN;sp|P00749|UROK_HUMAN;tr|E7ESM2|E7ESM2_HUMAN;tr|S4R3G7|S4R3G7_HUMAN	6;6;6;5;1	6;6;6;5;1	6;6;6;5;1	5	6	8.9	6	14	11.4	14	6	6	3	2	5	4	5	23.179	1383	2252	1717.2	1785.8	1962.5	1898.5	1649.1	1609.5	2121.8	1379.4	843.12	1098.9	1429.4	1357.6	1151.8	1063.5	1272.3	1367.6	1246.2	751.56	2460.6	2892.1	3648.4	3037.6	3265	2905.2	3543.9	2309.4	3696.5	2561.1	1490.9
sp|P31431|SDC4_HUMAN;tr|B4E1S6|B4E1S6_HUMAN;sp|P31431-2|SDC4_HUMAN	7;6;5	7;6;5	7;6;5	3	7	25.3	19.2	29.3	23.2	17.2	7	7	4	3	5	5	3	31.514	2092.2	5989.6	4631.3	4736.5	5793.6	5675	4471.1	4123.7	6044.1	2272.5	1000.4	355.6	490.92	483.05	556.2	589.41	427.69	458.01	549.8	1030.7	2317.4	2789.3	2448.6	2649	2923.1	2496.2	2460.8	2397.6	3553	2418.2	3726.1
sp|O95671-2|ASML_HUMAN;sp|O95671|ASML_HUMAN;sp|O95671-3|ASML_HUMAN;tr|E7ER97|E7ER97_HUMAN	8;8;6;5	8;8;6;5	8;8;6;5	4	8	8.1	6.6	9.8	7.8	3	8	8	5	5	6	6	2	22.376	1925.6	3491.8	2901.1	2894.4	3068.6	3368.8	2724.5	2607	3365.5	1854.1	608.88	775.91	841.66	686.19	861	746.36	832.94	746.41	872.14	737.15	2434.8	2812.9	2543.1	2442.8	2959.8	2896.8	2509.6	2415.9	3556.2	2541.6	2251.1
sp|Q9H5X1|FA96A_HUMAN;sp|Q9H5X1-2|FA96A_HUMAN;tr|H0YKV4|H0YKV4_HUMAN;tr|H0YLH6|H0YLH6_HUMAN	4;2;2;1	4;2;2;1	4;2;2;1	4	4	19.4	5.6	26.2	26.2	19.4	4	4	3	1	4	4	3	10.868	1313.4	1526.8	1199.9	1221.2	1550.7	1553.8	1306.4	1189.5	1681.1	1278.5	850.4	934.44	982.31	878.93	1143.6	1109.7	970.54	1064.4	1152.1	938.88	2446.7	2616.3	2535.9	2570.1	2570.7	2823.2	2383.6	2438.2	3335.8	2646.8	1492.9
tr|Q6P275|Q6P275_HUMAN;sp|Q8WVM7|STAG1_HUMAN;tr|Q68DW7|Q68DW7_HUMAN;tr|F5H1C4|F5H1C4_HUMAN;tr|H7C595|H7C595_HUMAN;tr|C9JJQ0|C9JJQ0_HUMAN;tr|F8WF82|F8WF82_HUMAN;tr|B1AMT0|B1AMT0_HUMAN;tr|F8WCB3|F8WCB3_HUMAN	13;13;10;8;2;2;1;1;1	7;7;6;6;1;1;1;0;1	7;7;6;6;1;1;1;0;1	9	13	8.5	8.5	10.3	8.8	8.3	7	7	10	10	12	10	10	27.448	1415.1	2265.6	1597.1	1647.1	1957.3	1948.9	1478.8	1680.6	2125.1	1624.3	1421.2	1769.3	1964.7	1926.7	2157.8	1979.9	1695.8	1868.3	2397.5	1663.1	1192.8	1662.9	1219.3	1346.4	1591.4	1492.8	1192.1	1174	1901.4	1371.6	1948
sp|Q03111|ENL_HUMAN	4	4	4	1	4	8.1	8.1	8.1	8.1	8.1	4	4	4	4	4	4	4	15.828	3115.7	3400.9	2890.2	2762.5	3361.3	3642.7	2612.6	2659.8	3334.6	3231.9	1835.8	1941.7	2183.2	2017.2	2158	1885.7	2085.1	1977.7	2291.4	1794.5	1115.2	1321.3	892.79	983.68	1096.1	1275.2	1053.8	923.81	1779.9	1170.3	925.17
sp|Q96B54|ZN428_HUMAN;tr|M0QXZ5|M0QXZ5_HUMAN	4;4	4;4	4;4	2	4	16.5	23.9	16.5	22.3	16.5	4	4	2	3	2	3	2	34.877	1494.1	1814.1	1235.7	1341.3	1853.8	1767.2	1410.7	1209.6	1727.5	1477.5	1009.6	1517.7	1588.3	1454	1429.6	1444.4	1432.2	1441.4	1734.4	1186.1	1349.3	1623.8	1358.8	1158.9	1093.6	1504.1	1303.3	1181.9	1568.2	1482.8	2435.1
sp|Q8N3F8|MILK1_HUMAN;tr|B0QY91|B0QY91_HUMAN;tr|H0Y6J8|H0Y6J8_HUMAN;tr|B0QY86|B0QY86_HUMAN	10;4;4;3	10;4;4;3	10;4;4;3	4	10	3	5.1	12.9	8.8	4.6	10	10	3	4	8	5	3	32.206	1378.3	1955.8	1620.8	1624.2	1839.8	2137.6	1782.4	1602.8	2065	1538.8	598.2	911.8	1084.6	925.01	1057.5	1074.5	1058.5	1023.9	1179.1	695.69	3100.8	3187	3423.7	3129.7	3193.6	3403.8	3341.8	2767.2	4178.4	2920.8	858.11
tr|B4E3T2|B4E3T2_HUMAN;tr|H3BMT1|H3BMT1_HUMAN;sp|Q9NYV6|RRN3_HUMAN;tr|F5H148|F5H148_HUMAN;tr|B4E0J7|B4E0J7_HUMAN;tr|Q3MHU9|Q3MHU9_HUMAN;sp|A6NIE6|RN3P2_HUMAN	7;7;7;6;4;3;2	7;7;7;6;4;3;2	7;7;7;6;4;3;2	7	7	5.7	7.8	9.1	4.5	4.5	7	7	4	5	6	3	3	25.653	872.54	920.22	702.23	702.77	910.83	930.56	627.24	660.18	935.3	851.07	1405.8	2396.8	2047.9	2407.8	2053.4	2144.7	1906.2	2508.5	2373.9	1664	2235	3234.9	2092.1	2155.9	3314.1	2856.6	1944.1	2601	3454.7	2320.3	1024.1
tr|F5GXX5|F5GXX5_HUMAN;sp|P61803|DAD1_HUMAN;tr|F5H895|F5H895_HUMAN	3;3;1	3;3;1	3;3;1	3	3	25.9	35.3	25.9	14.1	25.9	3	3	2	3	2	1	2	16.99	1625.7	740.05	1138.5	1242.8	851.98	860.06	955.34	960.37	820.7	1542.1	2599.6	5955.4	4891.2	4749.7	6157.9	5255.4	4836.1	4567.6	6608.4	2636	646.13	572.87	482.85	522.25	701.07	557.94	626.26	621.71	629.68	477.04	1028.9
sp|Q8NHU6-2|TDRD7_HUMAN;sp|Q8NHU6|TDRD7_HUMAN;sp|Q8NHU6-3|TDRD7_HUMAN	7;7;3	7;7;3	7;7;3	3	7	3.4	4.9	4.6	6	5	7	7	4	5	5	6	5	18.35	1818.3	2510.9	1780.3	1869.3	2125.5	2247.8	1852.8	1873.4	2366.9	1943.1	1918.5	2522.8	2911.9	2495.3	3127.4	2510.1	2549.3	2826.1	3066	2258.3	1608.7	1759.5	1865.5	1728.2	1784.4	1706.5	1711.7	1754.4	2188.4	1831.7	1634.7
sp|O14656|TOR1A_HUMAN;sp|O14656-2|TOR1A_HUMAN	7;2	7;2	7;2	2	7	16.9	16.9	11.4	15.1	13.9	7	7	5	5	3	4	4	30.155	1715	2010.8	1662	1589	1815.7	2120.3	1553.5	1759.2	1936.2	1715	1621.4	1921.7	2442.8	2107	2395.9	2169.4	2359.7	2389.2	2416.8	1796.2	1391.3	1404.8	1619.8	1384.3	1492.2	1461.6	1559.4	1281.8	1938.2	1258.9	1941.1
sp|P51580|TPMT_HUMAN	7	7	7	1	7	18	15.9	18.8	21.2	13.9	7	7	5	4	5	6	4	13.1	2090.7	2648.3	2150.7	2359.8	2643.5	2752.5	2089.4	1885.9	2426.4	2340.1	942.58	1075.5	1177.2	963.48	1171.6	1192.8	1140.6	1106.6	1351.1	1030.2	683.62	716.28	637.22	765.88	739.33	559.21	614.39	599.02	830.81	621.62	4655.8
sp|Q9C0I1|MTMRC_HUMAN;sp|Q9C0I1-3|MTMRC_HUMAN;sp|Q9C0I1-2|MTMRC_HUMAN;tr|D6RHK0|D6RHK0_HUMAN;tr|D6RE76|D6RE76_HUMAN	7;6;6;1;1	7;6;6;1;1	7;6;6;1;1	5	7	5	7.5	8.8	6.4	7.1	7	7	3	5	6	4	5	22.018	1790.7	2202.2	1986.4	1940.2	2191.6	2180.1	1844.3	1896.7	2425.2	1916.1	1007.8	2187.1	2678.8	2552.4	2767.9	2562.9	2382.4	2465.7	2977.9	2222.4	1172.4	1576.6	1301.6	1246	1604.5	1468.7	1299.9	1209.5	1900.2	1145.8	846.49
sp|Q8TDX6|CGAT1_HUMAN;sp|Q8TDX6-3|CGAT1_HUMAN;sp|Q8TDX6-2|CGAT1_HUMAN;tr|E5RJB6|E5RJB6_HUMAN;tr|E5RK93|E5RK93_HUMAN	6;4;2;1;1	6;4;2;1;1	5;4;1;1;1	5	6	9.6	12.8	8.3	8.6	8.3	6	5	5	6	4	4	4	15.946	1481.3	2099.4	1947	1792.2	2201.9	2371.7	1769.2	1643.2	2042.2	1826.4	2708	3665	3673.1	3252	4168.5	3967.1	3383	4037.6	4103.7	3273	3872	4034.6	3440.4	4123.9	3706.7	4458.5	3478.5	3583.7	4960.8	3759	1627.1
sp|Q53HL2|BOREA_HUMAN	7	7	7	1	7	21.1	21.8	25	21.4	12.5	7	7	5	5	6	5	3	27.03	2900.7	3288.7	2308.6	2766.1	3098.5	3607.3	2460.4	2641.9	3241.4	3308.6	1093.4	1342.4	1286	1210	1395.7	1436.5	1168.6	1147	1634.9	1005.4	1728.6	1408.6	1592.4	1433.3	1576	1786.7	1605.7	938.62	2111.8	1445.2	1389
tr|H0Y6J0|H0Y6J0_HUMAN;sp|O00746|NDKM_HUMAN;tr|Q4TT34|Q4TT34_HUMAN;tr|F2Z2X0|F2Z2X0_HUMAN;tr|A2IDD0|A2IDD0_HUMAN;tr|A2IDC9|A2IDC9_HUMAN	6;6;6;6;3;2	6;6;6;6;3;2	6;6;6;6;3;2	6	6	42	17.2	42	27.2	42	6	6	6	3	6	4	6	24.962	3132	3820.1	3040.9	3244.9	3748.8	3720.8	2861.5	2998.8	3948.1	3127.7	1411.9	1281.3	1403.4	1515.8	1646.1	1336.3	1332.4	1492.3	1588.1	1434.5	641.65	891.48	555.21	730.96	803.87	734.59	603.65	589.89	916.53	650.95	738.94
sp|Q9NX00|TM160_HUMAN	3	3	3	1	3	16	16	16	10.6	16	3	3	3	3	3	2	3	9.9201	1484.8	2067.5	1320.4	1640.3	1822.3	1898.1	1256	1386.6	1889.8	1564.8	2195.7	1815.8	2324	1786.7	2556.9	1831.2	1792.9	2199.8	3236.9	2415.7	2026.3	2347.7	2042.8	2583.1	2391.6	2298.5	2480.6	2299.7	3048.8	2160.7	1682.8
sp|Q93063|EXT2_HUMAN;sp|Q93063-2|EXT2_HUMAN;sp|Q93063-3|EXT2_HUMAN;tr|E9PNL9|E9PNL9_HUMAN	6;6;6;1	6;6;6;1	6;6;6;1	4	6	7	2.6	8.2	8.2	8.2	6	6	5	2	6	6	6	16.158	2039.9	3031.4	2527.1	2451.3	2653.6	2911.1	2279.8	2176.4	2933.8	2136.4	218.23	329.77	413.54	392.06	325.59	306.88	331.27	340.36	385.79	284.33	3472.7	4212.9	3231.7	3450	3627.5	3761.9	3090.4	3274.8	4587.7	3503.6	794.96
sp|P22033|MUTA_HUMAN	6	6	6	1	6	3.3	8	8.9	1.3	6.9	6	6	2	5	6	1	4	20.609	944.02	1731.6	1604.5	1417.5	1772.9	1821.4	1480	1354.7	1889	1143.8	1130.6	1262	1459.7	1244.4	1631	1365.1	1509.5	1368	1427.7	1112.4	2941.1	3632.1	3425.1	3277.5	3276.1	3162.3	3324.4	3333.6	4100.4	3038.9	1238.8
sp|P49459|UBE2A_HUMAN;sp|P49459-3|UBE2A_HUMAN;sp|P49459-2|UBE2A_HUMAN	3;2;1	3;2;1	2;1;1	3	3	17.8	17.8	17.8	24.3	17.8	3	2	2	2	2	2	2	22.259	976.99	1674.3	1239.8	1204.3	1415.2	1330	975.58	1010.7	1425	949.7	2601.5	2743.5	3010.8	2772.1	3333	3166.3	2787.3	2982.7	3714.7	2927.8	1325.2	1597.8	1122.7	1381.4	1575.8	1467.4	1165.1	1288.7	1940.3	1406.3	1279.9
sp|Q96DX4|RSPRY_HUMAN	5	5	5	1	5	8.3	7.1	6.2	8.2	3.3	5	5	4	3	4	4	2	26.832	2408.2	3293.6	2467.9	2672.7	3037	2932.7	2533.1	2098.6	3230.4	2500.9	783.45	1189.8	1260.2	1227.9	1226.7	1151.1	1055.8	1327.4	1313.2	949.81	1819.7	2445.5	1919.1	2223.2	2295.2	2189.9	1797.1	2112.9	3044.3	2162	1142
sp|Q4VNC1-2|AT134_HUMAN;tr|B7WPN9|B7WPN9_HUMAN;sp|Q4VNC1|AT134_HUMAN;sp|Q4VNC1-3|AT134_HUMAN;tr|H0Y4Z2|H0Y4Z2_HUMAN	2;2;2;1;1	2;2;2;1;1	2;2;2;1;1	5	2	0.8	0.8	1.9	1.9	0.8	2	2	1	1	2	2	1	2.8184	1334.6	1633	1598.8	1447.7	1597.6	1548.5	1260.5	1249.1	1858.2	1360	905.47	788.46	1080.8	924.09	1408.2	995.27	847.8	1041.1	1244.1	1256.7	2048.6	2154.9	2525.4	2262.2	2476.1	2157.3	2344.5	2315.7	3319.7	2284.7	3404.3
sp|P32320|CDD_HUMAN	3	3	3	1	3	16.4	31.5	31.5	31.5	31.5	3	3	2	3	3	3	3	11.326	902.23	1207.9	1047.8	1194.6	1094.7	1225.9	930.96	959.58	1096.6	1007.2	1633.9	2050.3	2696.2	2353.7	2129.9	2198.9	2731.8	2313.5	2300.2	1647.8	989.39	1146.8	1600.3	1224.5	1410.7	952.78	1477.3	1211.9	1333.9	850.03	1360.2
sp|Q9UQR0|SCML2_HUMAN;tr|B4DRC2|B4DRC2_HUMAN;tr|H0Y6S1|H0Y6S1_HUMAN;sp|Q9UQR0-2|SCML2_HUMAN	9;2;1;1	9;2;1;1	9;2;1;1	4	9	7.1	6.7	4.6	11.1	4.7	9	9	4	4	3	6	3	35.765	1616.1	2270.1	1910.5	1612.2	2107.2	1992.4	1587.5	1584.9	1790.7	1983.2	1629.9	2014.8	2397.4	2309.5	2033.9	2093.7	2309.2	2409.4	2396.8	1861.4	985	1254.7	911.57	997.39	1140	1137.1	894.76	994.84	1245	886.48	1843.1
sp|O75607|NPM3_HUMAN	4	4	4	1	4	19.1	12.9	19.1	30.9	30.9	4	4	3	2	3	4	4	12.914	4986.9	4928.1	3954.2	3912.8	4979.3	4774.2	3977.7	3809.1	4664.9	5013.9	695.27	542.42	959.64	634.27	876.17	560.1	570.82	919.1	1073.6	865.76	702.72	718.39	623.68	681.64	790.92	815.19	732.65	740.3	1042.2	700.42	1344.7
sp|Q15633-2|TRBP2_HUMAN;sp|Q15633|TRBP2_HUMAN;tr|H3BV98|H3BV98_HUMAN;tr|F8VZ57|F8VZ57_HUMAN;tr|F8VYK6|F8VYK6_HUMAN;tr|F8VZZ7|F8VZZ7_HUMAN;tr|F8VP94|F8VP94_HUMAN;tr|F8VW32|F8VW32_HUMAN;tr|F8VYK3|F8VYK3_HUMAN;tr|F8VTT7|F8VTT7_HUMAN	8;8;5;3;2;2;2;2;2;1	8;8;5;3;2;2;2;2;2;1	8;8;5;3;2;2;2;2;2;1	10	8	19.7	16.2	22.6	17.1	12.8	8	8	6	5	6	5	4	17.982	2456.2	3252.3	2594.1	3415.1	2896.9	3418.2	2373.5	3057.3	3583.4	2606.8	1199.4	1715.9	2009.7	1791.1	1837.4	1741	1948.7	1819.5	1992.6	1369	940.31	1130.8	926.92	986.17	1029.9	1098.4	919.02	895.5	1564.1	1002.2	1370.9
tr|H3BP35|H3BP35_HUMAN;sp|P53602|MVD1_HUMAN;tr|H3BQ47|H3BQ47_HUMAN	5;5;2	5;5;2	5;5;2	3	5	15.9	14.4	11.4	18.8	11.4	5	5	4	4	3	5	3	15.196	3154.1	4822.4	3560	3329.2	3921.6	5310.9	3550.4	4278.1	4182.2	3127.3	1018.2	1249.5	1313.7	1098	1136	1053.5	1131.4	1260.7	1360.1	834.91	916.74	838.4	657.43	841.51	991.09	956.13	541.9	728.37	1238.3	970.49	1699
tr|B7Z686|B7Z686_HUMAN;tr|B1AHR1|B1AHR1_HUMAN;sp|Q9UH03-2|SEPT3_HUMAN;sp|Q9UH03|SEPT3_HUMAN	2;2;1;1	2;2;1;1	2;2;1;1	4	2	2.8	2.8	5.2	2.8	2.8	2	2	1	1	2	1	1	2.3342	2248.2	411.84	429.63	533.29	680.97	395.68	395.63	326.24	539.76	2149.9	4166.4	4548.3	5565.6	5062.1	4737.5	4142.8	5155	5084	5549.1	4268.5	2871.1	3335.4	2761.9	3070.4	2999.8	2831.9	2521.1	2450.3	4015.7	3059.9	1468.7
sp|Q8IUH5|ZDH17_HUMAN;tr|F8VPW2|F8VPW2_HUMAN;tr|H0YI74|H0YI74_HUMAN;tr|H0YIK0|H0YIK0_HUMAN;sp|Q8IUH5-3|ZDH17_HUMAN;tr|F8VX48|F8VX48_HUMAN	4;2;2;2;2;1	4;2;2;2;2;1	3;1;1;1;1;1	6	4	4	4.4	3	1.6	5.5	4	3	3	3	2	1	4	8.8872	1411.7	2044.6	1652.8	1970.5	1815.8	2193.9	1702.9	1943	2250.4	1440.9	1852.1	1813.6	2487.9	2110.7	2182.6	2165.3	2241.1	2112.2	2670.1	1791.6	1230.3	1356.5	1261.3	1204.5	1453.4	1479.2	1366.5	1057.1	1618	1204.3	542.76
sp|O75586|MED6_HUMAN;tr|G3V4A5|G3V4A5_HUMAN;tr|B4DU17|B4DU17_HUMAN;tr|B4E2P0|B4E2P0_HUMAN	7;7;7;2	7;7;7;2	7;7;7;2	4	7	10.2	12.6	12.6	17.5	16.3	7	7	3	3	3	5	4	12.217	1107.3	1553.8	1193.7	1368.1	1675.1	1618.9	1379.7	1326.4	1541	1330.8	2276.2	3387.3	3432	3287.7	3609.6	3195	3232.7	3724	4066.1	2905.3	2049.8	2331.4	2112.8	2190.1	2356.6	2233.3	2124.2	2110.3	3084.1	2238.1	1161.1
sp|Q8NEL9-2|DDHD1_HUMAN;sp|Q8NEL9-4|DDHD1_HUMAN;sp|Q8NEL9|DDHD1_HUMAN;sp|Q8NEL9-3|DDHD1_HUMAN	3;3;3;2	3;3;3;2	3;3;3;2	4	3	1.6	2.5	1.6	2.5	0.8	3	3	2	3	2	3	1	3.2897	886.52	1274.5	998.75	834.88	1050.5	1086.2	867.17	813.67	1235.7	973.4	538.5	131.61	284.14	200.68	1001.3	850.78	142.12	209.68	845.62	719.86	2461	2204	2048.9	2106.6	1909.4	2332.7	1801.9	1999.3	3042.1	2366.4	3381.4
sp|P22694|KAPCB_HUMAN;sp|P22694-4|KAPCB_HUMAN;sp|P22694-3|KAPCB_HUMAN;sp|P22694-5|KAPCB_HUMAN;sp|P22694-7|KAPCB_HUMAN;sp|P22694-6|KAPCB_HUMAN;sp|P22694-9|KAPCB_HUMAN;sp|P22694-2|KAPCB_HUMAN;sp|P22694-10|KAPCB_HUMAN;sp|P22694-8|KAPCB_HUMAN;tr|B1APF6|B1APF6_HUMAN;tr|B1APF7|B1APF7_HUMAN;tr|B1APG1|B1APG1_HUMAN;tr|B1APG0|B1APG0_HUMAN;tr|B1APG2|B1APG2_HUMAN;tr|B1APF8|B1APF8_HUMAN;tr|B1APF9|B1APF9_HUMAN…	12;11;11;11;11;11;11;11;9;7;6;6;6;6;6;6;6;6;2	5;4;4;4;4;4;4;4;3;4;3;3;3;3;3;3;3;3;0	5;4;4;4;4;4;4;4;3;4;3;3;3;3;3;3;3;3;0	19	12	22.5	22.8	34.5	22.8	32.5	5	5	8	8	11	8	10	66.178	2680.7	4155.2	3354.2	3372.2	3577	3988.9	3018.7	3253.1	3722.9	2847.1	393.81	310.84	350.12	339.78	481.09	303.51	329.97	342.62	394.27	260.57	1752.4	1914.5	1856.5	1863.4	1803.3	1996.8	1760	1616.2	2321.1	1735.4	2049.5
sp|P08582|TRFM_HUMAN;sp|P08582-2|TRFM_HUMAN;tr|C9JVN1|C9JVN1_HUMAN	6;3;1	6;3;1	6;3;1	3	6	6.6	5.8	7.3	5.8	5.1	6	6	5	4	5	4	4	15.549	1375.8	1893.3	1515.4	1784.2	1874.5	1853.7	1427.1	1661.7	2049.7	1273	1035.4	990.89	1290.1	968.66	999.82	1146	1063.6	1167.1	1168	1244.5	1094.6	1266.8	1603.4	1291.4	1403.7	1102.2	1463.3	1230.6	1733.5	1165.6	2057
sp|Q9UBP9|GULP1_HUMAN;sp|Q9UBP9-4|GULP1_HUMAN;sp|Q9UBP9-2|GULP1_HUMAN;sp|Q9UBP9-3|GULP1_HUMAN;tr|B8ZZL1|B8ZZL1_HUMAN;tr|H0Y6R1|H0Y6R1_HUMAN;tr|H7BZV7|H7BZV7_HUMAN	7;6;5;3;2;1;1	7;6;5;3;2;1;1	7;6;5;3;2;1;1	7	7	14.5	12.5	14.8	12.2	8.6	7	7	5	4	5	4	3	16.88	2473	4179.2	3581.2	3567.4	3931.7	4323.6	3481.8	3292	4433.2	2826.5	2385.8	2293.7	2539.7	2295.1	2381.6	2323	2178.2	2185.9	2427.6	2923.8	2815	2750.2	2786	3128.3	2813.9	3027.9	2617.4	2466.3	3787	2754.3	270.47
sp|O14933|UB2L6_HUMAN;sp|O14933-2|UB2L6_HUMAN;tr|E9PQT7|E9PQT7_HUMAN;tr|E9PKW8|E9PKW8_HUMAN	3;2;2;1	3;2;2;1	3;2;2;1	4	3	17	5.2	17	5.2	21.6	3	3	2	1	2	1	3	7.502	1457.1	1914.5	1407.7	1487	1707.1	1835	1446.2	1395	1836.5	1632	1064.5	1179.5	1435.6	1303.4	1477.7	1279.1	1400.2	1478.3	1619.7	1061.6	1231.7	1298.6	1251.8	1342.7	1332.2	1271.8	1242.9	1332.6	1619.3	1236.8	807.36
sp|P50336|PPOX_HUMAN;tr|F5GZT7|F5GZT7_HUMAN;tr|H0YFP3|H0YFP3_HUMAN;tr|B4DQQ7|B4DQQ7_HUMAN;tr|F5H1I5|F5H1I5_HUMAN;tr|F5H825|F5H825_HUMAN;tr|H0YFE1|H0YFE1_HUMAN	6;3;3;2;1;1;1	6;3;3;2;1;1;1	6;3;3;2;1;1;1	7	6	14.3	4	6.9	8.4	11.5	6	6	6	2	3	4	5	16.768	1911.1	2266.1	1963.5	1821.2	2067	2040.7	1677.2	1720.9	2031.4	2182.5	1101.7	1415.4	2023.9	1552.4	1786.6	1838.6	2077.9	1623.2	1744.2	1397.9	537.7	558.28	746.69	472.17	449.85	411.89	634.41	382.78	714.95	541.56	1632.6
sp|Q9UEE9|CFDP1_HUMAN;sp|Q9UEE9-2|CFDP1_HUMAN;tr|H3BUV5|H3BUV5_HUMAN;tr|H3BUI4|H3BUI4_HUMAN	11;8;2;2	11;8;2;2	11;8;2;2	4	11	16.7	25.1	20.7	24.4	12	11	11	5	6	6	6	3	77.51	2353.2	3983.6	2844.6	2747.1	3659.4	3932.9	2876.9	2701.6	3838	2343.9	513.78	650.65	714.25	667.44	797.73	624.34	631.22	567.74	745.6	589.85	1695.3	1858.1	1493.3	1778.9	1787.2	1736.4	1380.2	1674.1	2449.2	1810.8	2820.5
sp|P24311|COX7B_HUMAN	2	2	2	1	2	8.8	10	10	10	10	2	2	1	2	2	2	2	2.5916	1351.7	4354.9	2263.9	2151.2	3882.6	4211.5	2272.8	2343.9	3498.5	1387.3	2691.8	3379.7	3891.5	3779.3	3659	3720.6	3714.2	3550.7	4122.2	2866.2	879.94	833.89	727.36	731.65	938.14	881.4	824.63	757.25	1059.4	818.96	828.76
sp|Q8NDX5-2|PHC3_HUMAN;sp|Q8NDX5|PHC3_HUMAN;sp|Q8NDX5-7|PHC3_HUMAN;tr|E7EX82|E7EX82_HUMAN;sp|Q8NDX5-3|PHC3_HUMAN;tr|H7C528|H7C528_HUMAN;tr|C9J6H0|C9J6H0_HUMAN;tr|C9JAU4|C9JAU4_HUMAN;tr|F8WDA4|F8WDA4_HUMAN;sp|Q8NDX5-6|PHC3_HUMAN;tr|G5E9U7|G5E9U7_HUMAN;sp|Q8NDX5-5|PHC3_HUMAN;tr|C9J6P8|C9J6P8_HUMAN;sp|Q8NDX5-4|PHC3_HUMAN;tr|B4DTC4|B4DTC4_HUMAN;tr|C9JYH7|C9JYH7_HUMAN	8;8;8;6;3;2;2;2;1;1;1;1;1;1;1;1	8;8;8;6;3;2;2;2;1;1;1;1;1;1;1;1	7;7;7;6;3;1;2;2;1;1;1;1;1;1;1;1	16	8	6.6	6.4	9.2	7.2	7.4	8	7	6	6	7	5	5	50.248	4184.6	5704.7	4567	4479.3	5199	5878.7	4448.2	4059.3	5382.9	4350.1	2547.9	3327	3885.8	3602.3	3814.4	3368.9	3653.1	3478	4309.3	2794.3	4240.9	4993	4043.9	4632.7	5038.3	4587.5	4033.6	4050.8	6045.2	4518.2	1930.2
sp|Q15554|TERF2_HUMAN;sp|Q15554-3|TERF2_HUMAN;tr|U3KQ35|U3KQ35_HUMAN;tr|H3BR06|H3BR06_HUMAN;tr|J3KSZ6|J3KSZ6_HUMAN;tr|H3BTA7|H3BTA7_HUMAN;sp|Q15554-2|TERF2_HUMAN;tr|J3KSJ9|J3KSJ9_HUMAN	7;7;3;3;2;2;2;1	7;7;3;3;2;2;2;1	7;7;3;3;2;2;2;1	8	7	14	7.6	14	18.6	10	7	7	5	3	5	7	3	59.914	2778.1	3832.2	3175.8	2819.4	3479.6	3640	2603.9	2973.7	3784.4	3111.8	539.89	600.53	818.44	582.53	758.71	582.09	847.72	597.61	804.55	565.96	2931.3	3203.2	3632.4	2895.6	3108.5	3003.6	3548.3	3109.5	4158	2841.1	6239
sp|Q9UBN7|HDAC6_HUMAN;tr|B4DZH6|B4DZH6_HUMAN;sp|Q9UBN7-2|HDAC6_HUMAN;tr|C9J172|C9J172_HUMAN;tr|E9PEH1|E9PEH1_HUMAN;tr|E7EP63|E7EP63_HUMAN;tr|E7ER52|E7ER52_HUMAN;tr|A6NDI8|A6NDI8_HUMAN;tr|E7EPS2|E7EPS2_HUMAN;tr|C9JEF4|C9JEF4_HUMAN;tr|H7C0Z9|H7C0Z9_HUMAN;tr|E7EUZ1|E7EUZ1_HUMAN	10;10;7;3;3;3;3;3;3;2;2;1	10;10;7;3;3;3;3;3;3;2;2;1	10;10;7;3;3;3;3;3;3;2;2;1	12	10	5.6	3.6	5.1	6.8	4.3	10	10	6	4	6	7	4	33.383	1790.4	3055	2524.7	2565.5	3048.7	3357.9	2276.1	2524.7	2954.5	1866.6	1226.2	1336.1	1725.9	1400.7	1433.9	1566.9	1515.6	1386.4	1565.4	1246.2	1470.3	1623	1500.2	1469.7	1531.5	1642.7	1607.7	1347.9	2095.2	1465.7	1128.8
tr|F8WE18|F8WE18_HUMAN;tr|F8WDZ4|F8WDZ4_HUMAN;sp|Q9BQE9-4|BCL7B_HUMAN;sp|Q9BQE9-3|BCL7B_HUMAN;sp|Q9BQE9|BCL7B_HUMAN	4;4;4;4;4	4;4;4;4;4	1;1;1;1;1	5	4	32.1	33.3	19.2	33.3	19.2	4	1	3	4	2	4	2	8.718	487.15	911.01	705.24	630.92	781.62	794.24	596.16	575.79	842.93	555.11	1227.3	1551.1	1827.2	1547.5	1691.9	1520.4	1436.8	1749.9	1816.1	1409.3	851.13	873.8	831.23	931.22	794.82	1046.3	705.68	739.3	1228.1	944.48	5140.2
sp|Q8TDY2-2|RBCC1_HUMAN;sp|Q8TDY2|RBCC1_HUMAN	8;8	8;8	8;8	2	8	1.8	3.4	3.3	2.8	2.3	8	8	3	6	6	5	4	26.131	944.63	1041.5	884.41	843.83	1026	1162.6	861.74	791.8	1005.5	861.97	1419.3	1807	1766.5	1900.6	2168.6	2047.1	1971.4	2058.3	2208.8	1782	2697.6	2686.3	2027.2	2398.6	2756.3	2750.2	2075.8	2288.2	3559.9	2514.4	1784.6
tr|E5RHK8|E5RHK8_HUMAN;sp|Q9UQ16-2|DYN3_HUMAN;sp|Q9UQ16-3|DYN3_HUMAN;sp|Q9UQ16|DYN3_HUMAN;sp|Q9UQ16-4|DYN3_HUMAN;tr|Q6P2G1|Q6P2G1_HUMAN;tr|E5RIK2|E5RIK2_HUMAN	15;15;15;15;15;12;8	1;1;1;1;1;0;0	1;1;1;1;1;0;0	7	15	17.5	12.1	15	19.1	15.5	1	1	13	9	11	14	11	-2	1806.3	2583.4	2050.8	1994.2	2481.5	2633.7	2010.4	1733.3	2624.6	1902.8	786.06	916.54	896.72	867.81	915.93	975.37	843.42	1047.9	1191.9	680.53	1693.1	1873.7	1461.3	1689.6	1826.1	1688.5	1556.6	1460.9	2411.3	1761.6	1065.9
tr|E9PJN1|E9PJN1_HUMAN;sp|O75676-2|KS6A4_HUMAN;sp|O75676|KS6A4_HUMAN;tr|G3XAA9|G3XAA9_HUMAN;tr|B7Z2Y5|B7Z2Y5_HUMAN;sp|O75582|KS6A5_HUMAN	9;9;9;6;1;1	9;9;9;6;1;1	9;9;9;6;1;1	6	9	7.3	8	6.9	7.5	10.1	9	9	5	7	6	5	7	17.153	2643.4	3478.8	2568.4	2767.2	3302.9	3655.8	2379.4	2462.9	3411.3	2838.8	2415.9	2543.6	2397.5	2649.3	3104.3	2796.8	2286.8	2922.5	3397.1	2525.8	1868.6	2272.1	1314.6	1702.9	2036.1	1977.1	1225.5	1683.1	2606.4	1907.7	938.93
sp|Q9Y2L5-2|TPPC8_HUMAN;tr|J3QQJ5|J3QQJ5_HUMAN;sp|Q9Y2L5|TPPC8_HUMAN;tr|J3KSL8|J3KSL8_HUMAN;tr|J3QSA1|J3QSA1_HUMAN;tr|J3QR00|J3QR00_HUMAN;tr|J3QKL6|J3QKL6_HUMAN	12;12;12;9;7;2;1	12;12;12;9;7;2;1	12;12;12;9;7;2;1	7	12	6.1	4.9	4.6	3.6	4.3	12	12	8	5	6	5	5	23.24	4249.6	5453	4527.9	4912.8	5359.6	5691	4291.8	4218.7	5953.6	4552.1	53.271	43.623	55.275	381.44	377.42	365.52	275.77	349.41	446.31	45.509	2157.7	2602.6	2159.4	2565.4	2447.6	2612.6	2203.6	2401.4	3039.7	2144	3070.4
sp|Q96EY8|MMAB_HUMAN;tr|J3KN55|J3KN55_HUMAN;tr|F5H4Z7|F5H4Z7_HUMAN;tr|S4R3P5|S4R3P5_HUMAN;tr|S4R3Z1|S4R3Z1_HUMAN;tr|F5H079|F5H079_HUMAN	6;4;4;4;2;1	6;4;4;4;2;1	6;4;4;4;2;1	6	6	32.8	16	32.8	32.8	18.4	6	6	6	3	6	6	4	44.011	2449.5	4952	3106	3238.1	4568.2	3847.7	2929.1	2969.3	4725.3	2670.4	563.72	612.74	646.63	751.08	720.22	612.69	736.18	696.53	786.21	542.69	928.02	1213.3	1029.4	1005.9	1243.6	1115.2	1047.5	994.76	1441.6	1100.4	4058.4
tr|E5RFU2|E5RFU2_HUMAN;sp|P34913|HYES_HUMAN;tr|E5RFH6|E5RFH6_HUMAN;sp|P34913-3|HYES_HUMAN;sp|P34913-2|HYES_HUMAN;tr|E5RI53|E5RI53_HUMAN;tr|H0YAW7|H0YAW7_HUMAN	7;7;5;4;4;3;3	7;7;5;4;4;3;3	7;7;5;4;4;3;3	7	7	7.3	8	10.3	13.6	10.3	7	7	3	4	5	6	5	19.885	1151.7	1559.7	1306.8	1258.9	1547.4	1568.3	1199.7	1258.1	1566.2	1186.3	2610.4	2887.2	3529.6	3358	3593.1	2850.2	3346.5	2907.4	3556.1	2800.7	1027.6	1028.6	1257.8	1052.3	1039.3	1013.5	1363.8	960.87	1390.1	957.02	2898.9
sp|O75818|RPP40_HUMAN;sp|O75818-2|RPP40_HUMAN;tr|F8WC38|F8WC38_HUMAN	9;8;3	9;8;3	9;8;3	3	9	20.1	22.6	27.5	20.7	27.5	9	9	6	6	8	5	8	58.792	2999.2	3821.3	3041.5	3030.2	3619.1	3369.1	2843	2669.5	3620.1	3057.7	1868.8	1915.3	2335.6	1972.4	2336.1	2033.5	2175.4	1947.2	2513.8	1817.2	2352.7	2638.4	2323.1	2353.2	2611.8	2408.6	2196.3	2473.2	3390.9	2588.2	2224.5
tr|K7EIX2|K7EIX2_HUMAN;sp|Q6AI08|HEAT6_HUMAN;tr|K7ELR8|K7ELR8_HUMAN;tr|K7EK31|K7EK31_HUMAN;tr|K7EKW7|K7EKW7_HUMAN;tr|K7ESP5|K7ESP5_HUMAN	10;10;6;3;2;2	10;10;6;3;2;2	10;10;6;3;2;2	6	10	8	4.3	6.8	6.6	7.9	10	10	7	4	6	6	7	38.78	2055.6	2453.5	2025.2	1913.4	2150.2	2167	1898	1814.4	2538.5	2247.9	325.92	356.06	424.16	411.91	488.05	472.53	444.94	497.94	535.35	345.62	3523.9	4301.4	3180.5	3269.7	3791.4	3676.2	3213.3	3340.8	4929.5	3476.5	1776.9
sp|Q9UNN8|EPCR_HUMAN	5	5	5	1	5	15.1	12.6	23.9	23.9	15.1	5	5	3	3	5	5	3	42.155	1931.1	2010.2	1599.8	1902.4	2097.6	1966	1603.5	1727.8	2309.4	2157	1162.1	1392.5	1459.2	1415.5	1493.3	1248.4	1307.1	1394.2	1565.6	1387.7	1818.6	2379.7	2224.2	2220.4	2243.6	2036	2062.1	2120.7	2598.3	1912.4	879.22
sp|Q13356|PPIL2_HUMAN;tr|E7EW80|E7EW80_HUMAN;sp|Q13356-2|PPIL2_HUMAN;tr|C9JDF0|C9JDF0_HUMAN	12;11;11;1	12;11;11;1	12;11;11;1	4	12	15.4	8.1	10.4	13.5	11.9	12	12	8	4	5	6	6	26.463	4399.8	5561.7	4416	4198.9	5024.1	5342.9	4131.4	3791.7	5226.5	4871.4	2136.1	2199.4	2788.6	2164	2717.5	2185	2334.6	2575.6	2881.2	2020	444.31	517.1	479.4	413.37	474.04	555.88	487.36	347.17	604.38	420.24	2917.4
tr|I3L4X3|I3L4X3_HUMAN;tr|G5E9C2|G5E9C2_HUMAN;sp|Q15653-2|IKBB_HUMAN;sp|Q15653|IKBB_HUMAN;tr|I3L1A4|I3L1A4_HUMAN	6;6;6;6;3	6;6;6;6;3	6;6;6;6;3	5	6	24.4	5.6	24.4	23.1	23.1	6	6	4	1	4	4	4	32.067	982.48	1706.3	1258.6	1144.4	1526	1462.7	1155.7	1217	1575.1	1073.3	592.18	688.74	761.43	798.26	602.08	716.72	654.24	673.22	792.73	593.63	4416.3	4712.7	3679.9	3899.8	4387.3	4254	3576	3515.1	5614.8	4099.7	2160.7
sp|Q9H4I3|TRABD_HUMAN;tr|J3KPT4|J3KPT4_HUMAN;sp|Q9H4I3-2|TRABD_HUMAN	5;5;4	5;5;4	5;5;4	3	5	10.6	4.5	11.4	8.8	11.4	5	5	4	2	4	3	4	17.772	2444.1	3828.2	2596	2751	3150.7	3361.3	2715.2	2214.8	3312	2707.8	883.8	1054.3	1285.6	1109.6	1540	1094.9	999.89	1315	1442.8	1111.1	1101.5	1568.3	1211.8	1334.5	1421.7	1593.8	1361.2	1334.4	1890.1	1372.7	1143.7
sp|O75157-2|T22D2_HUMAN;sp|O75157|T22D2_HUMAN	5;5	5;5	2;2	2	5	3.2	0.9	2.1	4.9	3.2	5	2	3	1	2	4	3	15.576	1795.5	2555.7	1976.4	1873.9	2363.3	2529.4	1954.6	1790.4	2423.5	1701.5	336.89	700.11	789.22	894.73	831.12	837.92	762.07	813.65	863.58	340.9	970.96	1240.4	1063.8	966.62	1138.7	1142	1064.4	994.37	1394.7	1053.3	4202.5
sp|P16383-2|GCFC2_HUMAN;sp|P16383|GCFC2_HUMAN;tr|A4UHQ8|A4UHQ8_HUMAN;tr|A4UHQ9|A4UHQ9_HUMAN;tr|C9JII4|C9JII4_HUMAN	4;4;3;3;2	4;4;3;3;2	4;4;3;3;2	5	4	5.4	3	3.4	6.6	3	4	4	3	2	2	4	2	10.709	543.01	1371	928.8	911.43	1043.7	1163.4	874.86	855.63	1209.9	609.04	882.68	906.21	1093	943.32	1098.3	976.16	1015.1	1039.4	1012.6	1136.9	1352.4	1470.4	1317.3	1438.3	1391.8	1364.7	1126.4	1124.4	1687	1374.3	3187.7
sp|Q92934|BAD_HUMAN;tr|F5H1R6|F5H1R6_HUMAN;tr|F5H3B1|F5H3B1_HUMAN;tr|F5GYS3|F5GYS3_HUMAN;tr|A8MXU7|A8MXU7_HUMAN	6;4;2;1;1	6;4;2;1;1	6;4;2;1;1	5	6	25.6	20.2	26.8	20.8	27.4	6	6	4	3	5	3	4	25.695	1377.4	1975.4	1742.7	1449.4	1643.7	1846.3	1472	1499.8	1939.2	1683.2	2430.3	2833.4	3604	3021.3	3189	2781.5	3470.9	2942.1	3494.2	2736.3	1171.3	1513.8	1539	1348.1	1534.3	1520.6	1553.2	1298.3	1936	1394.5	720.95
sp|Q6UXV4|APOOL_HUMAN	6	6	6	1	6	27.2	11.6	22.8	22	22.8	6	6	6	3	5	5	5	22.718	1353	1841.4	1738.7	1576.6	1576.4	1896.6	1438.7	1528.5	2083.7	1574.9	629.6	807	890.02	704.92	834.46	663.17	777.29	717.39	877.85	650.99	2648.3	2777.2	2889.6	2773.7	2670.5	2854.6	2690.2	2437.2	3740	2663.2	1832
sp|Q16539|MK14_HUMAN;tr|B4E0K5|B4E0K5_HUMAN;sp|Q16539-3|MK14_HUMAN;sp|Q16539-4|MK14_HUMAN;sp|Q16539-2|MK14_HUMAN;tr|E7EX54|E7EX54_HUMAN;tr|B5TY33|B5TY33_HUMAN;tr|H7C4E2|H7C4E2_HUMAN	6;5;5;5;5;3;3;2	6;5;5;5;5;3;3;2	6;5;5;5;5;3;3;2	8	6	19.7	4.4	19.7	14.4	11.1	6	6	6	2	6	4	4	14.964	3894.5	3109.9	3049.6	3319	3361.4	3332	2533.6	2622.8	4008.8	4968.6	725.6	746.81	888.94	857.19	933.81	843.75	813.12	953.4	1222.9	765.96	1455.3	1786.3	1469.8	1619.5	2009.1	1821.8	1521.8	1539.6	2628	1575.7	993.15
sp|Q9BW61|DDA1_HUMAN	5	5	5	1	5	20.6	27.5	44.1	44.1	28.4	5	5	2	3	4	4	3	17.421	2217.4	2444.9	1987.7	1833.5	2328.2	2377.3	1865.8	1824.7	2356.7	2312.7	2231.7	2860.5	2794.8	2768.9	3000.4	2911.8	2638.8	2980.5	3419.2	2604.2	1624.3	1712.8	1575.7	1534.3	1693.7	1707.1	1497.1	1470.6	2331.4	1689.6	3035.7
sp|Q8N1W1-5|ARG28_HUMAN;sp|Q8N1W1-4|ARG28_HUMAN;sp|Q8N1W1|ARG28_HUMAN;sp|Q8N1W1-6|ARG28_HUMAN;sp|Q8N1W1-3|ARG28_HUMAN;tr|D6RGZ3|D6RGZ3_HUMAN;sp|Q8N1W1-2|ARG28_HUMAN	13;13;13;13;12;2;1	12;12;12;12;11;2;1	12;12;12;12;11;2;1	7	13	7	3.4	6.8	6.6	3.8	12	12	9	5	8	8	5	31.944	1662.7	2710.1	2107.2	2031	2450.1	2830.9	2057.8	1998.7	2662.2	1756	2384.9	1663	1829.5	1799.1	1982.9	1898.4	1981.5	1881.3	1985.5	2786.5	2360.5	2807.3	2337.7	2353.7	2733.2	2700.1	2679.5	2428	3361	2520.1	3062.8
sp|Q9Y3E1|HDGR3_HUMAN;tr|H3BPM9|H3BPM9_HUMAN;tr|H3BTV7|H3BTV7_HUMAN;tr|H3BPQ6|H3BPQ6_HUMAN	7;3;3;2	5;3;2;1	5;3;2;1	4	7	15.8	19.7	39.4	19.7	24.1	5	5	3	4	7	4	4	32.531	687.06	880.5	738.95	723.67	921.9	1065.9	861.76	705.14	1070.4	723.69	1061.2	1290.7	1356.6	1211	1243.9	1274.1	1239	1207.3	1310.2	819.69	2723.8	2998.4	2949.9	2826.5	2893.9	2784.8	2851.5	2644.6	3673.6	2442.2	1823.6
sp|P62875|RPAB5_HUMAN	2	2	2	1	2	29.9	29.9	29.9	29.9	29.9	2	2	2	2	2	2	2	7.0026	1534.1	2015.4	1214.9	1314.6	1717.6	1869.1	1058	1242.4	1679	1654.2	3148.8	3615	3867.4	3836.2	3826.4	3656.3	3554.7	3732.2	4091.9	3033.6	1222.1	1165.7	851.18	1027	1276.9	1199.2	795.63	960.31	1566	1234.4	1792.2
sp|O00165-5|HAX1_HUMAN;sp|O00165|HAX1_HUMAN;sp|O00165-2|HAX1_HUMAN;sp|O00165-3|HAX1_HUMAN;tr|E9PIQ7|E9PIQ7_HUMAN;sp|O00165-4|HAX1_HUMAN;tr|Q5VYD6|Q5VYD6_HUMAN;sp|O00165-6|HAX1_HUMAN	6;6;6;5;4;2;2;1	6;6;6;5;4;2;2;1	6;6;6;5;4;2;2;1	8	6	34.6	29.4	34.6	23.8	29.4	6	6	6	5	6	5	5	45.764	2013.4	2414.6	1783.4	1819	2222.4	2281.9	1871.4	1538.2	2419.9	2123.6	1410.1	1531.9	1793.9	1996.3	1766	1735.8	1823	1754.4	1755.3	1482.6	1242.2	1331.5	1338.3	1188.1	1617.9	1323.7	1186.3	1209.2	1875.2	1401.9	1450.3
sp|Q8IYS2|K2013_HUMAN;sp|Q8IYS2-2|K2013_HUMAN	6;6	6;6	6;6	2	6	7.7	5.8	10.4	8.5	7.7	6	6	5	4	6	5	5	25.077	767.29	1326.4	1020.9	1022.6	1022.5	1138.2	729.94	834.77	916.31	799.94	1553.5	1840.6	1957.6	1784.9	1959.8	1687.1	1761.3	1846.3	2107	1545.3	1470.1	1619.4	1270	1481	1704.3	1478.4	1143.8	1215.4	1961.7	1308	2783.3
sp|Q9BZ95-4|NSD3_HUMAN;sp|Q9BZ95-2|NSD3_HUMAN;tr|B7ZL11|B7ZL11_HUMAN;sp|Q9BZ95|NSD3_HUMAN;sp|Q9BZ95-3|NSD3_HUMAN;tr|H0YE68|H0YE68_HUMAN;tr|E9PKA2|E9PKA2_HUMAN	12;12;12;12;11;3;3	12;12;12;12;11;3;3	12;12;12;12;11;3;3	7	12	5.6	6.8	6.8	5	2.7	12	12	6	8	8	6	4	38.153	1571.9	1992.6	1547.2	1467.7	1790.5	1897.5	1468.8	1509.2	1779.5	1665.3	1323.3	1834.2	1897.4	1762.5	1819.9	1972.2	1707.1	1618.5	2058.8	1479.2	1782.1	1790.4	1582.4	1710.7	2052	1904.4	1471.1	1651.7	2319.7	1754.5	2823.8
sp|Q6NUQ1|RINT1_HUMAN;tr|C9J5S3|C9J5S3_HUMAN	6;1	6;1	6;1	2	6	7.2	3.4	5.4	4.3	4.5	6	6	5	3	5	4	4	17.834	1851.5	2376.1	1804.7	1898.3	2013.4	2359.3	1656.4	1729	2209.4	2116.3	1108	1494.2	1473.9	1398.5	1317	1525	1388.5	1441.3	1895.4	1309.2	2017.5	2048.6	1978.2	2165.2	2380.3	2083.2	1932.1	2054.3	3007.1	1878.8	1189.8
tr|C9IZG4|C9IZG4_HUMAN;sp|O60888-3|CUTA_HUMAN;sp|O60888|CUTA_HUMAN;sp|O60888-2|CUTA_HUMAN	3;3;3;3	3;3;3;3	3;3;3;3	4	3	20.7	20.7	20.7	20.7	20.7	3	3	3	3	3	3	3	33.846	1005.7	1037.3	766.7	739.32	764.79	979.42	712.38	713.68	854.8	960.25	1670.2	2824.7	3113	2989.8	3080	2680.5	3185.3	3084.2	3232.2	2159.3	1310.2	1308.2	1426.8	1379.7	1133.9	1537	1374.9	1216.8	1794.7	1262.3	3276.9
sp|Q6ZMI0-5|PPR21_HUMAN;sp|Q6ZMI0-2|PPR21_HUMAN;sp|Q6ZMI0|PPR21_HUMAN;sp|Q6ZMI0-3|PPR21_HUMAN;sp|Q6ZMI0-4|PPR21_HUMAN;tr|F8WE40|F8WE40_HUMAN;tr|F8W7E1|F8W7E1_HUMAN;tr|F8WBY8|F8WBY8_HUMAN;tr|H7C1Y1|H7C1Y1_HUMAN	11;11;11;8;7;2;1;1;1	11;11;11;8;7;2;1;1;1	11;11;11;8;7;2;1;1;1	9	11	8	9.3	12.6	9.3	8.5	11	11	6	7	9	6	6	22.235	747.8	1265	1083	829.5	1018.1	1169.1	910.85	913.33	1128.1	936.49	2813.2	3738.1	4133.8	3867.3	3750.3	3832.7	4002	4074	4247.4	2975.4	3398.6	3899.3	3715.3	3649.1	4224.2	3681	3850.1	3332.4	4903.5	3470.5	1296.8
tr|E9PEI0|E9PEI0_HUMAN;sp|Q69YH5|CDCA2_HUMAN	12;12	12;12	12;12	2	12	3.1	5.5	10.5	11.4	6.3	12	12	3	6	10	9	5	40.083	1479.1	1689.7	1059.3	1247	1398.7	1454.9	1047.4	1146.9	1368.3	1913.8	811.64	1128.9	1171.4	950.27	1199.8	1209.9	1074.2	1073.8	1511.1	987.65	4579.4	5956.9	5031.8	5097.8	6110.9	5703.4	5004.4	4251.3	6874.7	5050.9	4063.3
sp|Q9UFN0|NPS3A_HUMAN;sp|Q9BS92|NPS3B_HUMAN;tr|F2Z3L7|F2Z3L7_HUMAN	7;2;1	7;2;1	7;2;1	3	7	24.3	21.5	21.1	30	23.9	7	7	6	5	5	7	5	24.495	1868.6	3219.9	2454.8	2722.3	3024.8	3307.4	2502.6	2466.8	3181.9	1904.9	1086.2	1135.8	1619.3	1292.2	1351	1256.6	1294	1168.1	1549.2	1092.5	1439.9	1571.7	1933.4	1640.6	1586	1482.4	1879.5	1435.5	2114.4	1588.2	1641.1
sp|Q13563-5|PKD2_HUMAN;sp|Q13563-3|PKD2_HUMAN;sp|Q13563|PKD2_HUMAN;tr|B4DFN3|B4DFN3_HUMAN;sp|Q13563-2|PKD2_HUMAN;sp|Q13563-4|PKD2_HUMAN	6;6;6;3;3;3	6;6;6;3;3;3	6;6;6;3;3;3	6	6	3.2	4.5	4.3	3.3	3	6	6	3	4	4	3	3	14.178	1509.6	1987.3	1738.3	1895.7	1938.5	1791	1632.9	1500	1932.2	1390.7	1865.4	2256.9	2589	2290	2558.9	2165.2	2399.6	2391.5	2650.7	2122.8	2372.1	2816	3015.8	2590.8	2651.5	2956.8	3162.7	2375.2	3289.4	2714.5	963.31
sp|O15014|ZN609_HUMAN;tr|E7ERY8|E7ERY8_HUMAN	15;3	15;3	15;3	2	15	9.2	4.3	9.4	7.4	4.3	15	15	9	4	9	10	4	88.961	2375.3	3251.9	2546.6	2587.1	3032.1	3311	2455.4	2364.7	3306.4	2720.4	1277.2	1180	1388	1533.7	1655.9	1343.3	1259.3	1484	1825.2	1435.9	2428.9	2591.3	1924.2	2531.4	2613.7	2557.3	1872.5	2181.9	3317.5	2634.9	3782.8
tr|B3KY83|B3KY83_HUMAN;sp|P19793|RXRA_HUMAN;sp|P48443|RXRG_HUMAN	7;7;4	7;7;4	3;3;0	3	7	20.8	10.4	11.2	14.2	15.9	7	3	7	4	4	4	5	30.963	3246.4	4427.8	3388.6	3278	4524.7	4392.4	3431	3244.9	4198.6	3561.8	1191.9	1356.3	1486.5	1487.8	1496.6	1521.8	1346.5	1467.1	1532.4	1347.7	1310.4	1642.6	1203.7	1259.4	1363.7	1337.2	1159.2	1314.6	1842.2	1412.5	973.17
sp|P53634|CATC_HUMAN;tr|H0YCY8|H0YCY8_HUMAN;sp|P53634-2|CATC_HUMAN;sp|P53634-3|CATC_HUMAN	8;4;1;1	8;4;1;1	8;4;1;1	4	8	18.8	18.1	18.8	16.4	18.8	8	8	7	7	7	6	7	30.56	785.51	1519.8	1279.5	1433.9	1408.2	1509.5	1193.2	1089.6	1454.7	820.27	2712	3217.8	4165.9	3867.3	3179	2681.4	3988.2	3742.8	3694.4	2983.5	1276.8	1224.2	1219.1	1289.4	1303.7	1058.4	1272.9	1085.1	1775.2	1089.3	1341.5
sp|O60885|BRD4_HUMAN;sp|O60885-2|BRD4_HUMAN;sp|O60885-3|BRD4_HUMAN;tr|M0QZD9|M0QZD9_HUMAN;tr|M0R0H4|M0R0H4_HUMAN;tr|M0QYW0|M0QYW0_HUMAN	14;13;13;9;2;2	9;8;8;5;2;2	9;8;8;5;2;2	6	14	8.5	7.8	7.8	9.3	6.3	9	9	10	9	10	12	8	24.745	1199.3	1745.7	1392.9	1453.1	1419.1	1626.7	1515	1261.2	1915	1388.6	1287	1644.4	1622.6	1627.6	1868	1814.1	1600.4	1624	2064.8	1529.2	967.46	1059.9	836.98	994.3	1027.6	1106.9	810.02	1004.6	1322	1011.1	4305.2
sp|Q8WXD5|GEMI6_HUMAN;tr|B9A037|B9A037_HUMAN;tr|B8ZZ85|B8ZZ85_HUMAN	6;2;2	6;2;2	6;2;2	3	6	28.1	14.4	21	28.1	27.5	6	6	5	2	3	6	4	19.281	3007.4	3294.6	2772.2	2751.8	2792.4	2978.7	2622.5	2173.6	3245.6	2852.2	1276	1699.2	1488.5	1715.7	1512.7	1592.4	1580.2	1747.1	1889.7	1216.8	2102.8	2808.7	2118.5	2354.4	2254.2	2544.9	1963.8	2174.9	3202.9	2307.2	7104.7
sp|P51668|UB2D1_HUMAN;tr|Q9UQL0|Q9UQL0_HUMAN;tr|C9J9H9|C9J9H9_HUMAN;sp|Q9Y2X8|UB2D4_HUMAN	3;2;2;2	2;1;1;1	2;1;1;1	4	3	24.5	19.7	24.5	19.7	24.5	2	2	3	2	3	2	3	11.089	1503.4	1989.3	1557.7	1769.8	1793	1875.8	1612.2	1708.7	2089.7	1507.1	2636.9	3209.7	3280.4	2739.3	3367.3	2894.8	3059.5	3335.2	3661.4	2790.7	650.68	727.72	689.16	734.34	682.5	704.1	712.3	615.44	954.69	591.05	2342.9
sp|Q92889|XPF_HUMAN;tr|A5PKV6|A5PKV6_HUMAN	8;2	8;2	8;2	2	8	7.2	7.2	7.2	7	6.2	8	8	7	7	7	7	6	16.207	3711.9	5159.8	4386.4	4103	4606.1	5194.2	4045.5	4143.4	5073.5	4066.8	1767.4	2300.3	2087.5	2473.7	2678	2323.4	2403.2	2151.3	2793.2	2027.8	1814.6	2210.4	1735.2	1957.7	2071.4	2238.3	1766.7	1766.7	2528.9	1924	1389.9
sp|P80217|IN35_HUMAN;sp|P80217-2|IN35_HUMAN	6;6	6;6	6;6	2	6	9.4	12.9	17.1	9.8	10.1	6	6	3	3	5	2	3	14.241	3588	766.21	803.65	839.91	921.94	595.87	580.88	504.38	701.39	3848.1	1147	1272.7	1557.2	1444.3	1702	1410.1	1523.4	1441.6	1623	1371.5	2064	2666.4	2623.6	2342	2525.4	2415.1	2585	2132.6	3037.3	2163.9	1553.6
sp|Q00839-2|HNRPU_HUMAN	38	2	2	1	38	45.9	38.2	41.6	44.5	41.6	2	2	37	27	31	35	32	19.74	2563.8	5374.8	4371.8	4277.9	4852.4	5540.4	4213.5	4370.7	4998.7	3000.1	1672.3	1119.9	1856.6	934.72	2061.6	950.19	862.13	1748.1	2045.4	1715.1	755.68	865.67	653.61	669.31	863.1	853.84	689.17	769.26	1108	837.41	3137.2
sp|Q9P0S2|COX16_HUMAN;tr|G3V2U5|G3V2U5_HUMAN	3;1	3;1	3;1	2	3	16	8.5	22.6	8.5	15.1	3	3	2	1	3	1	2	4.5848	1035.3	1018.8	589.18	700.46	1197.5	1122.9	548.1	756.13	836.8	1142.9	1568.4	2264.3	2392.3	2359.9	2238.3	2174.2	1966.4	2321.7	2278.1	1656.1	1193	1344.6	1097	1237.6	1282.7	1211.4	911.06	1079.7	1706.3	1120.6	2057.6
sp|P16188|1A30_HUMAN;sp|P30447|1A23_HUMAN	12;6	5;1	1;0	2	12	44.1	42.5	44.9	44.9	43	5	1	11	10	11	11	11	21.528	596.79	1246.8	993.03	886.62	1229	1297.8	928.08	957	1344.8	822.76	1445.4	1679.3	2040	1760	1883.3	1854.2	2035.5	1805.9	2195.9	1493.7	1667.1	2188.6	1835.4	1662.4	1988.1	1941.8	1507.2	1772.3	2419.5	1833.5	2017.8
sp|Q9NPD3|EXOS4_HUMAN;tr|E9PI41|E9PI41_HUMAN;tr|E9PPI9|E9PPI9_HUMAN	7;5;1	7;5;1	7;5;1	3	7	26.1	24.9	22.9	28.6	28.6	7	7	6	5	5	6	6	92.042	1294.7	1528.1	1201.5	1198.6	1335	1489.6	1323	1359.4	1382.7	1258.4	1169.2	1540	1722.2	1351.2	1619.9	1544.2	1573.9	1510	1562.5	1216	609.57	691.96	594.12	681.17	830.68	709.75	664.03	524.6	904	649.1	4266.9
sp|P52758|UK114_HUMAN;tr|H0YBX3|H0YBX3_HUMAN;tr|H0YB34|H0YB34_HUMAN	5;4;4	5;4;4	5;4;4	3	5	46	40.9	40.9	46	46	5	5	5	4	4	5	5	33.378	2530.1	3476.2	2895.1	2810.9	3379.5	3514.7	2858.5	2574.4	3245.1	2727.6	866.84	1259.9	1315.9	1171.9	683.6	885.76	1251.1	1082.7	923.13	807.33	1865.2	2633.7	2386.5	2186.7	2829.6	2410.1	2593.3	2176.4	2870	2059	3829.3
sp|Q17RN3|FA98C_HUMAN;sp|Q17RN3-2|FA98C_HUMAN;tr|K7EQL1|K7EQL1_HUMAN;tr|K7EQT7|K7EQT7_HUMAN	7;4;3;3	7;4;3;3	7;4;3;3	4	7	22.3	13.8	19.2	16.6	16.6	7	7	6	4	6	5	5	23.366	2120.5	3395.3	2465.9	2688	3026.7	3214.1	2523.3	2528.9	3013.3	2143.8	476.32	476.85	633.97	482.47	464.47	493.85	656.84	633.97	551.08	527.56	759.96	1404.8	1277.7	1332	1355.3	1177.5	1238.4	1238	1470.6	995.84	2106.8
sp|O75449|KTNA1_HUMAN;tr|B7ZBC9|B7ZBC9_HUMAN;tr|B7ZBC8|B7ZBC8_HUMAN	6;4;4	6;4;4	5;3;3	3	6	3.7	7.7	9.6	7.9	7.7	6	5	2	4	5	4	4	12.26	1139.6	1441.4	1326.2	1142.4	1331.8	1310.4	1213.1	967.38	1502.5	1221.7	1062.2	1304.7	1694.8	1389.2	1620.8	1477	1464.5	1474.7	1761.3	1314.2	2123.4	2660.8	2050.2	2036.7	2150.5	2127.5	1937	1817.8	2922.8	1994.4	1541.9
sp|Q96P16|RPR1A_HUMAN;sp|Q96P16-3|RPR1A_HUMAN;tr|K7EP82|K7EP82_HUMAN;tr|K7ER50|K7ER50_HUMAN;tr|E9PQF3|E9PQF3_HUMAN;tr|K7EQR8|K7EQR8_HUMAN;tr|E9PIQ9|E9PIQ9_HUMAN	8;7;4;1;1;1;1	7;7;4;1;0;0;0	7;7;4;1;0;0;0	7	8	31.1	18.3	26	18.3	31.1	7	7	8	5	7	6	8	30.985	1197.9	1668.2	1321.6	1260.2	1499.7	1621.6	1302.9	1274.7	1536.7	1450.5	2847.2	3430	4018.9	3375.2	3724.6	3595.4	3620.3	3535.4	4230.6	3365.2	2438.9	2848	2488.3	2636.6	2839.4	2766.3	2555.1	2570.4	3605	2696.6	1155.7
sp|Q9UL54-2|TAOK2_HUMAN;sp|Q9UL54-4|TAOK2_HUMAN;sp|Q9UL54|TAOK2_HUMAN;sp|Q9UL54-3|TAOK2_HUMAN	6;6;6;5	5;5;5;4	5;5;5;4	4	6	4.3	3.6	2.8	3.2	2.9	5	5	4	4	3	3	3	9.3597	1199.9	2379.8	1618.6	1555.6	1945.8	2083.1	1813.7	1845.6	2118.8	1298.5	2268.6	1926.5	2347.5	1878.3	2554	1827.4	1975.8	2211	2698.1	2473.1	632.84	721.35	599.83	502.36	744.5	642.01	574.93	536.94	782.63	618.06	2556.6
sp|Q9BV68-2|RN126_HUMAN;sp|Q9BV68|RN126_HUMAN;tr|U3KQF4|U3KQF4_HUMAN;tr|U3KPT9|U3KPT9_HUMAN;tr|U3KPY8|U3KPY8_HUMAN;tr|K7EIY6|K7EIY6_HUMAN	4;4;2;2;2;2	4;4;2;2;2;2	4;4;2;2;2;2	6	4	9.6	7.1	9.6	9.6	14.8	4	4	3	2	3	3	3	30.477	1527.7	1585.6	1336.3	1169.1	1639.8	1962.2	1048.4	1313.5	1715.8	1631.1	1234.2	1704.8	1751	1635.6	1728.5	1607.8	1691.3	1639.2	2097.3	1584.2	1568.1	1821.3	1522.7	1555.8	1892.3	1798.3	1499.4	1486.8	2252.8	1561.3	1505.4
sp|Q96FN4|CPNE2_HUMAN;tr|Q719H8|Q719H8_HUMAN;tr|H3BPR8|H3BPR8_HUMAN;tr|H3BUC8|H3BUC8_HUMAN	8;7;3;2	7;6;3;2	7;6;3;2	4	8	16.4	10.2	18.1	9.9	10.2	7	7	6	5	7	4	5	36.237	2047	2684.7	2222.4	2224.6	2349.1	2629.5	1957	1998.3	2439.4	2144.2	574.82	648.1	685.23	574.04	737.56	667.31	561.98	682.49	832.31	631.33	2476.2	2708.7	2550.4	2450.2	2790.4	2505.7	2534.7	2279.7	3336.9	2372.1	2199.8
sp|Q9Y5X2|SNX8_HUMAN;tr|C9J014|C9J014_HUMAN;tr|C9J271|C9J271_HUMAN;tr|C9J8E6|C9J8E6_HUMAN;tr|C9JCB9|C9JCB9_HUMAN;tr|C9IYC5|C9IYC5_HUMAN	12;6;6;5;3;2	12;6;6;5;3;2	12;6;6;5;3;2	6	12	24.7	18.3	29.2	28.2	23.9	12	12	9	7	11	10	9	63.253	3599.8	4278.4	3583.6	3841.2	4442.3	4575.3	3112	3135.9	4511.5	3585.7	1362.2	1781.8	1982.4	1622.2	1945.5	1990.8	1730.7	1778.6	2150	1564.5	2108.7	2554.6	2223.3	2225.3	2446.9	2400.7	2261.1	2238.6	3195	2279.4	4128.6
sp|Q13322-2|GRB10_HUMAN;sp|Q13322-4|GRB10_HUMAN;sp|Q13322|GRB10_HUMAN;sp|Q13322-3|GRB10_HUMAN;tr|C9JTW6|C9JTW6_HUMAN;tr|B7Z7F9|B7Z7F9_HUMAN;sp|Q14449|GRB14_HUMAN	9;9;9;8;2;1;1	9;9;9;8;2;1;1	9;9;9;8;2;1;1	7	9	11.5	15	9.5	13.5	10.4	9	9	6	8	5	7	5	39.245	1044.9	1231.4	1024.3	1131	1237.7	1042.8	1164.9	1024.8	1311.8	1088.1	2795.1	3708.3	3781.2	3853.7	3941.4	3684.7	3505.1	3981.9	4544.4	3319.8	620.62	762.73	549.54	582.55	698.85	705.52	585.83	614.14	887.04	676.95	4014.8
sp|O60830|TI17B_HUMAN;tr|V9GYS0|V9GYS0_HUMAN;sp|O60830-2|TI17B_HUMAN;tr|V9GYU0|V9GYU0_HUMAN	5;4;4;2	5;4;4;2	5;4;4;2	4	5	25.6	25.6	29.7	29.7	25.6	5	5	4	4	5	5	3	35.926	2344.2	3037.3	2621	2705.3	2890.6	3183.7	2351.5	2543.9	3039	2358.2	2223.9	2613.5	3339.4	2556.4	2813.1	2717.4	2827.1	2873.1	3038.7	2212.5	938.3	1308.6	977.11	1100.3	1048.2	1153.2	1081.1	974.25	1453	927.69	2640.2
sp|Q9GZQ3|COMD5_HUMAN;tr|H0YEQ6|H0YEQ6_HUMAN;tr|E9PJE4|E9PJE4_HUMAN	4;3;1	4;3;1	4;3;1	3	4	6.2	6.7	9.8	13.4	6.2	4	4	2	2	3	4	2	4.1173	737.53	595.18	498.23	461.52	730.72	510.68	515.49	373.37	566.96	802.96	1006.6	1065.3	1336.9	1244	1292.2	1067.4	1176	1232.5	1436.2	978	3263.1	3524.9	2922.8	3217.4	3555.4	3544.9	2821.3	2971.7	4443.8	3257.2	1806.8
sp|Q8TBE9|NANP_HUMAN	3	3	3	1	3	12.1	8.5	12.1	12.1	12.1	3	3	3	2	3	3	3	9.154	869	1182	1077.3	1066.9	1131.5	1231.5	1077.6	909.44	1131.5	932.69	2283.2	2285.3	3061.1	2619.9	3113.7	2522.1	2384	3086	3327.9	2811.8	1897.1	2221.8	2381.6	2055.9	2524.3	2114.6	2020.8	1840.9	2980.7	2012.3	3417.8
tr|B1AKD8|B1AKD8_HUMAN;sp|Q5TZA2|CROCC_HUMAN;sp|Q5TZA2-2|CROCC_HUMAN;sp|Q8IVE0|CROL2_HUMAN	3;3;2;1	3;3;2;1	3;3;2;1	4	3	1.2	1.2	1.2	1.8	0.6	3	3	2	2	2	3	1	3.7189	2245.1	3461.5	2580.6	2725.4	2982	3135.1	2431.5	2450.7	3317.3	2214.9	2656.5	2996.7	3634.7	3251.7	3462.2	3126.7	3311.6	3386.7	3646.4	2899.7	1910.3	2538.4	2126.2	2250.6	1841.9	2215.7	2053.9	2060.3	2433.6	1722.2	931.64
sp|P32780|TF2H1_HUMAN;tr|B3KXE0|B3KXE0_HUMAN;tr|E9PI26|E9PI26_HUMAN;tr|E9PL58|E9PL58_HUMAN;tr|E9PM51|E9PM51_HUMAN;tr|F5H0Y9|F5H0Y9_HUMAN	7;5;3;2;2;1	7;5;3;2;2;1	7;5;3;2;2;1	6	7	11.7	4.6	9.5	11.7	12.2	7	7	5	3	4	5	5	28.96	711.64	1104.3	890.61	1007.3	948.17	1008.9	849.3	750.19	1090.1	638.6	760.86	952.9	1035.4	981.13	964.66	818.71	1073	985.43	1093.3	919.95	2327	3094.3	2711.5	2508.9	2776.5	3017.4	2316.7	2473.4	3767.5	2915.4	2950.8
tr|M0QZM1|M0QZM1_HUMAN	27	1	1	1	27	73.1	73.1	74.2	76.8	76.8	1	1	25	25	25	27	27	3.4356	1463.3	2029.5	1624.2	1570.4	1856.2	2181.9	1557.3	1681.7	2179	1704.5	1697.9	2175.4	2574.6	2334	2315.6	2405	2256.5	2124.3	2635.2	1987.3	2462.3	2742.5	2223.5	2333.1	2468.2	2562.1	2339.1	2128.5	3406	2497.3	889.86
sp|Q96CB9|NSUN4_HUMAN;sp|Q96CB9-4|NSUN4_HUMAN;sp|Q96CB9-3|NSUN4_HUMAN;sp|Q96CB9-2|NSUN4_HUMAN;tr|M0R1K5|M0R1K5_HUMAN	6;5;3;2;2	6;5;3;2;2	6;5;3;2;2	5	6	11.2	12.2	9.4	12.2	12.2	6	6	5	5	4	5	5	16.797	2607.2	3794	2704.4	2466.9	3152.1	3263.3	2506.6	2519.1	3400.4	2908.6	347.13	570.59	537.5	457.56	553.65	501.8	513.57	524.47	528.26	424.46	1084.5	1171.3	1204.5	1093.8	1141.1	1262.6	1222.4	1054.4	1501.2	1131.8	2887.7
sp|Q96S55-2|WRIP1_HUMAN;sp|Q96S55|WRIP1_HUMAN;sp|Q96S55-3|WRIP1_HUMAN;sp|Q96S55-4|WRIP1_HUMAN	6;6;4;3	6;6;4;3	6;6;4;3	4	6	6.1	6.4	6.2	3.6	6.2	6	6	4	4	4	2	4	15.854	1217.2	1580.5	1063.2	1108.6	1397.4	1457.2	1207.7	1046.9	1508.3	1193	1385.5	1558.1	1825.8	1540.1	1991.7	1827.4	1711.9	1637.2	1822.1	1417.9	3021.9	3121.8	2863.1	2695	3230.6	3338.8	2672.3	2641.7	4062.7	2844.9	701.82
tr|B3KVH1|B3KVH1_HUMAN;tr|B7ZM82|B7ZM82_HUMAN;tr|M0QXA7|M0QXA7_HUMAN;sp|O95785-2|WIZ_HUMAN;sp|O95785|WIZ_HUMAN	6;6;6;5;5	6;6;6;5;5	6;6;6;5;5	5	6	9	5.1	7.3	6.5	9	6	6	6	4	5	4	6	17.833	1790.4	2415.9	2038	1978.8	2259	2489.5	2014.9	1951.6	2233.6	2261	1477.5	1553.6	1791.7	1830.5	1814.1	1684.5	1656.1	1914.7	2130.1	1517.3	1364.5	1535	1220.6	1341.7	1559.9	1438.6	1232.2	1116.4	1943.8	1483.7	1131
sp|Q96IV0-2|NGLY1_HUMAN;sp|Q96IV0|NGLY1_HUMAN;sp|Q96IV0-3|NGLY1_HUMAN;sp|Q96IV0-5|NGLY1_HUMAN;tr|H0Y2P2|H0Y2P2_HUMAN;tr|C9JU75|C9JU75_HUMAN;tr|Q9NV10|Q9NV10_HUMAN;sp|Q96IV0-4|NGLY1_HUMAN	8;8;7;7;4;2;2;1	8;8;7;7;4;2;2;1	8;8;7;7;4;2;2;1	8	8	7.2	8.8	11.6	10.5	8	8	8	5	5	7	6	5	20.106	1834.2	1812.5	1621.8	1656.3	1754.4	1784.5	1521.2	1513.3	1902.9	2110.1	662.63	848.78	864.55	788.2	727.96	675.15	905.7	814.18	910.34	775.87	2074.2	2416.8	2299.7	2239.1	2220.6	2312.4	2463.2	2221	2998.6	2200.9	3162.6
sp|P18846|ATF1_HUMAN;tr|B4DRF9|B4DRF9_HUMAN;tr|E9PAR2|E9PAR2_HUMAN;sp|Q03060-23|CREM_HUMAN;sp|Q03060-9|CREM_HUMAN;sp|Q03060-24|CREM_HUMAN;sp|Q03060-8|CREM_HUMAN;sp|Q03060-32|CREM_HUMAN;sp|Q03060-26|CREM_HUMAN;tr|G5E998|G5E998_HUMAN;tr|C9JK96|C9JK96_HUMAN;sp|Q03060-21|CREM_HUMAN;sp|Q03060-31|CREM_HUMAN;sp|Q03060-6|CREM_HUMAN;tr|F8VS03|F8VS03_HUMAN;tr|F8VYN3|F8VYN3_HUMAN	4;3;2;2;2;2;2;2;2;2;2;2;2;2;1;1	4;3;2;2;2;2;2;2;2;2;2;2;2;2;1;1	2;1;0;0;0;0;0;0;0;0;0;0;0;0;1;1	16	4	5.9	5.5	5.5	8.1	2.6	4	2	2	2	2	3	1	7.6638	2086.2	2822.8	2365.2	2355.9	2553.2	3061.8	2099.6	2018.8	2719.1	2309.8	458.9	549.67	567.75	516.14	602.17	517.85	549.69	641.8	637.24	464.5	1919	2040.2	1663	1982.9	1989.4	1920.4	1767.4	1656.2	2476.7	1708.4	3548
sp|Q9Y2S0|RPAC2_HUMAN	6	6	6	1	6	35.3	48.9	48.9	41.4	42.9	6	6	4	5	5	5	4	20.208	677.09	594.95	571.87	553.12	680.95	613.62	557.69	442.45	594.98	715.12	1597.7	1767.3	1976.2	1893.4	1910	2021	1765.3	1851	1978.8	1976.6	1894.7	3226.9	2094.8	2894	3757.8	3634.7	2146.8	3076.9	4358.7	2209	4561.9
sp|Q12962|TAF10_HUMAN	4	4	4	1	4	21.6	21.6	25.7	21.6	10.1	4	4	3	3	4	3	2	10.304	1551.5	2040.1	1301.6	1425.2	1745.6	1935.9	1275.1	1321.2	1984.9	1558.5	2645.6	2750.1	2853.3	3058.4	2875.8	3108.2	2821.3	3088	3275.8	2626	2757.9	3015	2337	2714.4	2723.6	2907.1	2368.7	2546.1	3639.6	2562.3	868.85
sp|Q14240|IF4A2_HUMAN;sp|Q14240-2|IF4A2_HUMAN;tr|E7EQG2|E7EQG2_HUMAN;tr|Q9NZE6|Q9NZE6_HUMAN;tr|J3KSN7|J3KSN7_HUMAN	23;23;22;17;6	6;6;5;5;1	6;6;5;5;1	5	23	45.5	38.8	44.7	42.3	40	6	6	22	19	21	21	20	17.431	2615.7	4908.2	4290.9	4519.3	4528	4272.1	3768.4	3996.8	4830.9	2781.1	1885.8	2156.1	3416	2331	2298.8	2224.2	2887.7	2626.4	2779.8	2190.5	1369.1	1602	1929.6	1655.1	1434.5	1612.4	2205.5	1494.8	1918.5	1372.9	924.91
sp|O43251-6|RFOX2_HUMAN;sp|O43251-8|RFOX2_HUMAN;tr|S4R469|S4R469_HUMAN;tr|F8VR27|F8VR27_HUMAN;tr|F8VZY7|F8VZY7_HUMAN;tr|B0QYV1|B0QYV1_HUMAN;sp|O43251-9|RFOX2_HUMAN;tr|B0QYY4|B0QYY4_HUMAN;sp|Q9NWB1-3|RFOX1_HUMAN;sp|O43251-4|RFOX2_HUMAN;sp|O43251-5|RFOX2_HUMAN;sp|O43251-10|RFOX2_HUMAN;sp|O43251-2|RFOX2_HUMAN;sp|O43251|RFOX2_HUMAN;sp|Q9NWB1-4|RFOX1_HUMAN;sp|Q9NWB1-5|RFOX1_HUMAN;sp|Q9NWB1|RFOX1_HUMAN…	6;6;5;5;5;5;5;5;5;5;5;5;5;5;5;5;5;5;5;5;5;5;4;4;4;4;4;3;3;3;2;2	6;6;5;5;5;5;5;5;5;5;5;5;5;5;5;5;5;5;5;5;5;5;4;4;4;4;4;3;3;3;2;2	6;6;5;5;5;5;5;5;5;5;5;5;5;5;5;5;5;5;5;5;5;5;4;4;4;4;4;3;3;3;2;2	32	6	10.2	4.9	5.3	8.7	5.3	6	6	4	2	3	4	3	17.165	2226	2551.7	1977.2	1801.5	2284.9	2366.4	2141.3	1723	2266.5	2472.7	1210.3	1236	1409	1386.2	1401.8	1211.5	1368.3	1527.6	1620.9	1217	545.88	660.65	533.71	517.78	872.17	420.32	610.12	560.83	968.48	458.74	7597.1
tr|H0YEB6|H0YEB6_HUMAN;sp|O60232|SSA27_HUMAN;tr|G3V1B8|G3V1B8_HUMAN;tr|H0YEK1|H0YEK1_HUMAN;tr|E9PN57|E9PN57_HUMAN;tr|E9PK41|E9PK41_HUMAN	7;7;6;3;2;1	7;7;6;3;2;1	7;7;6;3;2;1	6	7	39.9	39.9	39.9	39.9	39.9	7	7	6	7	7	7	6	40.691	371.24	458.44	376.62	349.68	385.58	452.93	329.4	326.25	427.9	397.96	2031.7	2918.8	2942.6	3074.7	2861.4	2828.7	2842.6	3022.6	3320.7	2353.3	1911.4	2971.8	2457.9	2250.3	2414.1	2524.9	2143.4	2200.6	3458.2	2159.8	3487.7
sp|Q9NQX4|MYO5C_HUMAN;tr|Q6P1W8|Q6P1W8_HUMAN;tr|E9PE01|E9PE01_HUMAN	14;5;3	8;3;3	8;3;3	3	14	6.4	4.6	6.8	4.8	5.3	8	8	10	7	11	9	8	11.897	1010	1611.9	1133.3	1350.1	1428.8	1567.2	1307.2	1318.4	1550.2	1178.9	1570.9	1698.9	2232.4	1787.4	1893.5	1766.7	2066	1762.4	2137.8	1606.2	2898.7	3246.6	3010.5	3002.7	3051.7	2844.5	3133.9	2746.4	4042.3	2819.8	627.74
tr|J3KNU8|J3KNU8_HUMAN;sp|Q02252|MMSA_HUMAN;tr|G3V4Z4|G3V4Z4_HUMAN	10;10;4	10;10;4	10;10;4	3	10	11.7	17.8	13.2	21.1	11.5	10	10	6	8	7	10	6	27.39	1783.6	4576.2	3482.6	3387.8	3866.8	4373.4	3176.2	3166.5	4129.2	1851.4	1001.6	1275	1658	1389.5	1311.6	1264.9	1810.7	1472.7	1497.6	1078.8	842.67	935.17	1234.2	1006.3	983.22	852	1161.3	828.93	1371.4	950.76	4427.8
tr|E5RK82|E5RK82_HUMAN;sp|O15182|CETN3_HUMAN;tr|E5RJF8|E5RJF8_HUMAN;tr|E5RH67|E5RH67_HUMAN;tr|E5RFM2|E5RFM2_HUMAN;tr|H0YBL5|H0YBL5_HUMAN	5;5;5;2;2;1	5;5;5;2;2;1	5;5;5;2;2;1	6	5	18.6	28.2	28.2	35.9	15.4	5	5	2	4	4	5	3	19.103	1222.3	1479.8	1190	1136.6	1119.2	1433.2	1066.7	1022	1462.7	1193.7	2363.7	2710	2514.9	2713.1	2845.5	2658.3	2336.7	2413.8	2927.4	2505.5	4882.6	5475.9	3838.5	3968	5493.3	5091.2	3750.9	4091.2	6641.5	4544.4	245.65
sp|Q6P6C2-3|ALKB5_HUMAN;sp|Q6P6C2|ALKB5_HUMAN;sp|Q6P6C2-1|ALKB5_HUMAN;tr|K7ER58|K7ER58_HUMAN	11;11;10;3	11;11;10;3	11;11;10;3	4	11	23.8	19.3	20.9	28.2	15.9	11	11	8	7	7	9	6	55.961	2657	3619.8	3125.2	2880.1	3331.3	3639.2	2770.1	2749.5	3638.7	2674.2	2242.2	2526.8	2697.4	2476.7	2435.9	2303	2561.6	2474	2470.6	2566.2	317.52	379.45	309.99	315.98	245.75	290.43	302.26	315.71	384.87	313.31	5177.2
sp|Q9BU23-2|LMF2_HUMAN;sp|Q9BU23|LMF2_HUMAN;sp|Q9BU23-3|LMF2_HUMAN	6;6;5	6;6;5	6;6;5	3	6	9.1	1.2	11.6	6	4	6	6	4	1	6	3	2	36.357	1455.6	2345.8	1750.1	1938	1984.9	2196	1742.8	1592.4	2392.8	1508.2	676.52	606.68	810.43	736.81	787.42	717	811.37	768.72	766.6	716.89	2221.9	2698.9	2546.6	2259.5	2560.5	2534.3	2510.4	2026.9	3242	2274.7	3675.6
sp|Q9UL42|PNMA2_HUMAN	5	5	5	1	5	6.3	4.4	11.5	11.5	6.9	5	5	3	2	5	5	3	10.587	722.44	1378.8	1085.1	1145.4	1182.6	1343.6	1154.6	939.91	1358.4	730.26	1725.4	2095	2357.3	1903.5	2455.1	2048	2166.4	2305.5	2482.5	1998.1	1552.8	1679.4	1829.2	1573.4	1657.1	1455.9	1643.3	1590.6	2070.4	1535.7	3816.1
sp|Q96QD8|S38A2_HUMAN;sp|Q96QD8-2|S38A2_HUMAN;tr|F8VUY8|F8VUY8_HUMAN	3;2;1	3;2;1	3;2;1	3	3	8.7	5.5	8.7	8.7	5.5	3	3	3	2	3	3	2	32.329	1012.4	1996.1	862.52	1167.2	1693.3	2024.2	879.28	912.96	1311.4	1039.3	2379.9	2509.1	3902.3	3097.8	3138.5	2859	3287.4	3203.8	3466.4	2730.9	1073.1	1534.5	1291.7	1136.9	1140.5	1612.6	1157.7	1144.7	1575	1055.5	1577.6
sp|Q9H2K8|TAOK3_HUMAN;tr|G3V1Q8|G3V1Q8_HUMAN;tr|F5H5C7|F5H5C7_HUMAN;tr|F5GWV8|F5GWV8_HUMAN	11;8;1;1	8;7;1;1	8;7;1;1	4	11	9.5	6.9	10.8	7.9	5.3	8	8	8	6	9	6	5	34.93	2854.5	4553.5	3695	3643.5	3990.9	4032.8	3520.6	3298.9	4453.1	3165.8	1027.9	1212.6	1710.7	1327.3	1229.7	1258.8	1506.2	1306.8	1625.2	1198	1502.3	1728.8	1623.8	1658.6	1779	1740.1	1657.2	1593	2359.2	1651.2	1377.3
sp|Q9BRZ2|TRI56_HUMAN;tr|C9JI91|C9JI91_HUMAN;sp|Q9BRZ2-2|TRI56_HUMAN;sp|Q9BRZ2-3|TRI56_HUMAN;sp|Q15834|CC85B_HUMAN	11;5;5;4;1	11;5;5;4;1	11;5;5;4;1	5	11	15.5	9.7	13.8	11	16.3	11	11	9	6	8	6	10	72.337	2513.3	3240.1	2777.1	2965.2	3314.9	2919.3	2659	2610.3	3264.9	2712	1237.2	1661.8	1860.1	1850	1934.7	1898.9	1567.3	1828.5	1918.7	1490	992.08	1437.9	1087.6	1068.5	1121.7	1196.7	1118.6	1052.4	1440.4	965.58	1975.5
sp|P05423|RPC4_HUMAN;tr|E5RHT4|E5RHT4_HUMAN;tr|E7EQ68|E7EQ68_HUMAN	5;3;2	5;3;2	5;3;2	3	5	4.3	6.8	6.8	7.3	7	5	5	2	3	3	3	3	10.333	893.1	1081.7	904.73	839.64	1004	1124.8	947.76	753.01	1207.9	908.93	1416.2	1801.9	1741.1	1745.8	2309.4	2054	1899.6	2019.9	2248.7	1743.7	2332.2	2627	1804.9	2368.3	2480.2	2526.4	2090.7	2342.9	3397.3	2372.4	1764.5
sp|P18440|ARY1_HUMAN;tr|F5H5R8|F5H5R8_HUMAN	5;5	5;5	5;5	2	5	3.1	15.2	18.3	11.7	8.6	5	5	1	4	5	4	3	16.324	1421.4	969.98	932.33	981.23	1072	1188.7	971.48	844.71	1128.6	1465.8	925.66	1096.6	1331.8	1042.1	1186.6	1078.5	1262.1	1145.8	1379.1	1141.1	2912.5	2925.4	3462	3109.1	2849.3	2979.6	3137.2	2991.3	4066.1	2877.9	1395.4
sp|Q5MIZ7-3|P4R3B_HUMAN;sp|Q5MIZ7-2|P4R3B_HUMAN;sp|Q5MIZ7|P4R3B_HUMAN;sp|Q5MIZ7-5|P4R3B_HUMAN	13;13;13;2	5;5;5;2	5;5;5;2	4	13	15.3	15.7	13	10.5	11.9	5	5	12	12	10	8	9	13.858	1655.8	2133.4	1521.6	1712.7	1930	1993.5	1576.4	1606.8	1903.7	1760.6	1942.1	3050	2282.8	2762.9	2839.6	2641.9	1952.6	2545.2	2798.5	2111.5	2249.3	2734.7	1939	2122	2326.1	2098.2	1702.7	2030	3139.5	2068	1057.8
sp|Q5JTZ9|SYAM_HUMAN	13	13	12	1	13	7.8	7	13.4	14.3	10.2	13	12	6	6	11	12	9	39.23	941.27	1245.8	885.64	873.03	962.61	1293	947.12	927.68	1278.2	980.06	262.6	532.2	524.89	285.03	458.76	473.71	494.9	482.1	576.98	405.62	2023.1	2445.6	2247.9	2308.4	2578.8	2371	2081.9	2206.6	3136.9	1991.4	4385.5
sp|Q9BQC3|DPH2_HUMAN;sp|Q9BQC3-2|DPH2_HUMAN;tr|H0YCR5|H0YCR5_HUMAN;tr|B4DNI8|B4DNI8_HUMAN;tr|E9PLL2|E9PLL2_HUMAN;tr|E9PMH7|E9PMH7_HUMAN	6;4;4;4;1;1	6;4;4;4;1;1	6;4;4;4;1;1	6	6	10.4	4.7	12.1	11.7	10.4	6	6	4	2	5	5	4	32.711	1984.9	2694.6	1931.5	2289.2	2239.5	2443.4	1988.8	2089.7	2308.2	2194.5	1101.6	1059.1	1262.9	1091.1	1233.5	796.79	1133.2	929.51	1314.2	1259.5	2027.9	2040.6	1643	1848.9	2019.1	2035.7	1689.6	1696.3	2449.5	1757.5	6535.3
sp|Q86UY8|NT5D3_HUMAN;sp|Q86UY8-2|NT5D3_HUMAN;tr|H7C3S8|H7C3S8_HUMAN;tr|H7C193|H7C193_HUMAN	7;6;2;1	7;6;2;1	7;6;2;1	4	7	12.6	5.8	7.3	8.8	8.8	7	7	7	3	4	5	5	19.183	3300.7	5142.4	3773.2	3696.2	4120.1	4191	3501.2	3516.6	4552.1	3487.5	828.18	1034.8	947.94	1059.7	887.3	1217.6	1051.7	1060.2	1086.6	813.24	803.64	966.83	864.53	858.16	968.56	761.74	975.85	868.54	1210.4	794.07	2439.6
sp|P62745|RHOB_HUMAN	6	4	4	1	6	36.2	36.2	36.2	36.2	36.2	4	4	6	6	6	6	6	24.312	2230.9	4864.3	3945.9	3350.9	4207	4707.1	3327.3	3040.7	4015.6	2402.4	672.83	1162.5	1909.4	1168.4	1531.6	956.7	1690.8	1089.5	1566.2	953.81	1185.2	1378.9	1211	1024.7	1260.4	1368.6	1261.3	1048.8	1523.5	1168.7	1073.7
sp|O75911|DHRS3_HUMAN;tr|Q5SUY4|Q5SUY4_HUMAN;sp|O75911-2|DHRS3_HUMAN	7;3;3	7;3;3	7;3;3	3	7	21.2	6.6	19.2	19.2	21.2	7	7	5	2	5	5	5	22.932	1187.1	2485.9	1684.2	2144.4	2282	2504.3	1839.5	1913.7	2562.6	1218.8	619.15	768.38	711.8	673.65	804.32	769.24	701.74	670.77	711.7	634.79	1913.4	2004.4	2291.4	2379.4	2278.3	1892.3	2444.9	1860.7	2859	2019.6	3029.7
sp|Q86VX2-2|COMD7_HUMAN;sp|Q86VX2|COMD7_HUMAN;tr|V9GY66|V9GY66_HUMAN	5;5;3	5;5;3	5;5;3	3	5	18.1	18.1	19.1	7.5	14.1	5	5	4	4	4	2	3	13.11	2936	2638.8	1731.4	2036.6	2847.5	2464.4	1916.7	1987.4	2585.5	3232.2	1594.6	1490.4	2127.7	1554.6	1990.8	1332.8	1663.7	1784.2	2039.7	1796.8	1810.8	1914.4	1733.5	1723.5	2116.6	1989.8	1739.8	1638	2533.5	1646.7	2131.9
tr|H0YBF7|H0YBF7_HUMAN;sp|Q9ULH1|ASAP1_HUMAN;sp|Q9ULH1-2|ASAP1_HUMAN;tr|H0YBY9|H0YBY9_HUMAN;tr|H0YBM4|H0YBM4_HUMAN	9;9;9;3;2	9;9;9;3;2	8;8;8;2;2	5	9	3.7	7.3	5.4	5.4	2.7	9	8	4	7	5	5	3	24.992	1053.3	1399.3	979.92	1112.3	1344.7	1404.5	1167.5	1143.9	1444.5	1360.1	2893.1	2505	3325.9	2862.8	3133.8	2714.7	2747.8	2922	3703.7	2772.2	2857.4	3007.3	2843.4	2761.8	2949.8	2872.1	2719.6	2518.4	3776.6	2702.3	1216.1
tr|Q5VVL7|Q5VVL7_HUMAN;sp|P11182|ODB2_HUMAN	5;5	5;5	5;5	2	5	5.6	8.1	15.3	10.9	8.1	5	5	2	3	4	3	3	24.781	1496.7	2146.2	1648.8	1673.1	2079.5	2060.6	1641	1537.2	2072.3	1758.5	1471.8	1424.8	2057.4	1750	1695.8	1563.5	1804.2	1761.4	2002	1433.8	2410.4	2541.9	2593.7	2617.7	2854.8	2692.8	2702.6	2337.9	3366.2	2536.6	1464.5
sp|Q86V21|AACS_HUMAN;sp|Q86V21-2|AACS_HUMAN;sp|Q86V21-3|AACS_HUMAN;tr|F5GWW7|F5GWW7_HUMAN;tr|F5GYN1|F5GYN1_HUMAN;tr|F5H790|F5H790_HUMAN;tr|E7EW25|E7EW25_HUMAN;tr|F5H8J5|F5H8J5_HUMAN;tr|F5GYW2|F5GYW2_HUMAN;tr|F8W8B5|F8W8B5_HUMAN;tr|F5H6X9|F5H6X9_HUMAN;tr|F5H4V2|F5H4V2_HUMAN;tr|F5H3E3|F5H3E3_HUMAN	12;10;7;5;4;3;3;2;2;2;1;1;1	12;10;7;5;4;3;3;2;2;2;1;1;1	12;10;7;5;4;3;3;2;2;2;1;1;1	13	12	13.2	9.4	18.3	14.9	9.8	12	12	7	5	10	8	6	83.677	2293.8	2905.1	2557.1	2482	2652.8	3023.9	2448.9	2205.6	2997.2	2642.7	2722.2	3259.4	3356.2	3238.6	3533.7	3356.5	3319.5	3086.7	3829.5	3039.1	1640.4	1531.7	1647.4	1528	1622.1	1521.4	1617.2	1356.5	1935.2	1525.1	3346.3
sp|O95777|NAA38_HUMAN;tr|C9JIZ0|C9JIZ0_HUMAN;tr|F2Z2Y6|F2Z2Y6_HUMAN;tr|C9JNV3|C9JNV3_HUMAN	4;3;2;1	4;3;2;1	4;3;2;1	4	4	61.5	61.5	61.5	61.5	52.1	4	4	4	4	4	4	3	36.318	2892.4	3771.8	3041	3364.2	3605	3570.4	2987.6	3059.7	3498.2	3015.3	1718.6	2190	2204.8	2086.5	2414.1	2235.5	1984.4	2144.5	2446.2	2028.8	2050.7	2638.4	2276.4	2304.3	2493.9	2366.2	2350.9	2160	3029.2	2394.4	657.92
sp|Q9NWZ8|GEMI8_HUMAN;tr|H7BYE2|H7BYE2_HUMAN	5;1	5;1	5;1	2	5	21.5	13.2	21.5	13.2	16.5	5	5	5	3	5	3	4	12.528	1235.9	493.05	565.96	543.36	525.26	459.58	458.71	329.9	578.5	1462.7	2240	3003.5	2909.1	3084.1	3399.9	3006.9	2889.4	3231	3453.2	2564.3	2768.1	3274.8	2315.7	2858.5	2993.6	3033.7	2134.9	2631.3	3899.7	2845.9	2292.7
sp|Q9UHQ9|NB5R1_HUMAN;tr|H7C0R7|H7C0R7_HUMAN	8;6	8;6	8;6	2	8	23.6	22	23.6	23.6	21	8	8	7	6	7	7	6	27.741	997.55	1453.1	1219.2	1329.5	1457.3	1493.4	1275.5	1143.4	1580.5	1045	2649.1	2344.8	3116.5	2480.4	2992.2	2476.1	2689.7	2902.3	3352.8	2764	1511.9	1656.5	1824	1522.4	1646.5	1594.6	1720.1	1424.2	2094.5	1504.2	4046.5
tr|E9PK26|E9PK26_HUMAN;tr|E9PMW6|E9PMW6_HUMAN;sp|Q9NRS6-2|SNX15_HUMAN;tr|E5KQS6|E5KQS6_HUMAN;sp|Q9NRS6|SNX15_HUMAN	5;5;5;5;5	5;5;5;5;5	5;5;5;5;5	5	5	27.6	24	27.6	8.9	21.4	5	5	5	4	5	2	4	16.005	947.35	1327.8	1011.9	986	1151.4	1283.1	982.59	785.31	1149.3	1017.3	1516.2	1737.8	1837.2	1890.1	1889.8	1892.9	1982.3	1835.9	2136.3	1739.6	3801.3	4120	3164.3	3757.6	3789.2	3939.8	3036.7	3132.9	4781.2	3490.7	1037.4
sp|P20337|RAB3B_HUMAN	6	5	5	1	6	14.6	26.5	32	32	20.1	5	5	3	5	6	6	4	36.185	551.12	559.05	441.14	466.55	550.13	492.58	572.71	466.03	522.23	737.9	1404.3	2513.9	1681.2	1693.8	596.22	830.21	2437.1	1454	869.88	1279.8	2452.1	3326.8	3477	2448.8	3554.6	3404.5	3260.1	2558.8	3578.6	2546.6	1787.3
sp|Q9H9P8|L2HDH_HUMAN;tr|C9JVN9|C9JVN9_HUMAN;sp|Q9H9P8-2|L2HDH_HUMAN;tr|G3V272|G3V272_HUMAN;tr|G3V5S1|G3V5S1_HUMAN	6;5;5;3;2	6;5;5;3;2	6;5;5;3;2	5	6	18.1	15.6	13.4	15.6	18.1	6	6	6	5	4	5	6	44.83	3201.9	4335.7	3470.9	3506.8	4292.7	4186.9	3047.8	3241.5	4426.9	3560.4	1412.9	1521.9	2128.7	1857.9	1582.6	1669.8	1757.5	1808.4	2074.5	1417	1141.3	1166.7	1342.6	1285.3	1401.4	1132.9	1364.4	999.07	1493.7	1098.4	1655.3
sp|Q96Q89-3|KI20B_HUMAN;sp|Q96Q89|KI20B_HUMAN;tr|C9J6W2|C9J6W2_HUMAN;sp|Q96Q89-2|KI20B_HUMAN;sp|Q96Q89-5|KI20B_HUMAN	10;10;10;10;3	10;10;10;10;3	2;2;2;2;2	5	10	1.4	2.6	3	1.9	1.9	10	2	3	5	6	3	4	17.471	1087.8	1094.9	1059.5	987.03	1154.7	1339.4	932.06	848.85	1312.5	1042.8	2118	2789.7	2590.9	2245.2	2888	2803	2517.5	2175.7	3322.8	2289.4	3760.6	4235.4	3740.3	3449.4	4376.3	4513.6	3734.9	3146.9	5134	4009.5	954.52
sp|Q9NPA8-2|ENY2_HUMAN;sp|Q9NPA8|ENY2_HUMAN;tr|E5RHX8|E5RHX8_HUMAN;tr|J3KNT2|J3KNT2_HUMAN;tr|E5RI00|E5RI00_HUMAN;tr|E5RHT9|E5RHT9_HUMAN;tr|E5RJ84|E5RJ84_HUMAN	5;5;3;2;2;2;2	5;5;3;2;2;2;2	5;5;3;2;2;2;2	7	5	40.6	34.4	33.3	40.6	40.6	5	5	4	4	3	4	4	8.664	2866.6	1300.2	796.58	1178.3	1366.6	1085.7	848.57	815.65	1130.2	2772.2	2100.1	2680	2699.4	2820.8	2437.4	2458.7	2689.1	2716.4	2595.5	2313.2	1050.8	1122.2	626.79	1192.3	907.64	950.51	696.11	934.64	1231.1	985.56	5983.4
sp|Q9Y6B6|SAR1B_HUMAN;tr|Q9H029|Q9H029_HUMAN;tr|D6R9R5|D6R9R5_HUMAN;tr|D6RD69|D6RD69_HUMAN;tr|D6RDB2|D6RDB2_HUMAN	9;7;5;5;3	5;5;5;3;1	5;5;5;3;1	5	9	43.9	20.2	43.9	43.9	41.4	5	5	8	5	7	8	8	33.231	1163	1235.4	1145.7	1219.2	1417.2	1377.5	969.34	1046.6	1353.4	1515.6	1425.2	1623	1742.1	1644.2	1762.9	1677	1559.3	1618.6	2100.2	1548	1816.8	1851.6	1817.6	1796.8	2082.5	2052.7	1991	1589.1	2492.6	1772.9	1502.4
sp|Q96S97|MYADM_HUMAN;tr|C9JZL8|C9JZL8_HUMAN;tr|C9J5M0|C9J5M0_HUMAN;tr|C9JC07|C9JC07_HUMAN;tr|C9JJV6|C9JJV6_HUMAN	4;3;3;3;2	4;3;3;3;2	4;3;3;3;2	5	4	13.7	19.3	19.3	19.3	19.3	4	4	3	4	4	4	4	15.26	722.91	993.77	784.33	740.99	946.47	1030.1	732.79	749.8	1031.9	698.35	1875.6	2410.7	2869.5	2422.7	2909.5	2626.4	2470.4	2758.5	2971.9	2165.8	1036.8	1479.4	1327.9	1366.6	1197.2	1631.7	1375.1	1429.3	1774.7	1309.9	3007
sp|Q9UGR2-2|Z3H7B_HUMAN;sp|Q9UGR2|Z3H7B_HUMAN	8;8	7;7	7;7	2	8	3.7	4.5	6.1	5.3	5.3	7	7	3	4	5	5	5	17.758	1809.8	2369.3	1810.6	1778.5	2249.9	2507.3	1908.3	1878.4	2300.2	1837.6	2165.7	2673	2753.5	2521.9	3037.8	2857.5	2660.1	2855.2	3238.7	2602.2	1882.5	2308.3	1699.6	2044.9	2255.5	2171.7	1685.6	1738.2	2851.9	2040.4	1840.7
sp|P28907|CD38_HUMAN;sp|P28907-2|CD38_HUMAN;tr|H0Y950|H0Y950_HUMAN	5;2;2	5;2;2	5;2;2	3	5	16	13	13	9.3	9	5	5	5	4	4	3	3	16.512	1957.2	3618.5	2749.1	2824.1	3749.6	3543.1	2739.1	2558.8	3779.4	2440.1	1060.9	1322	1923.7	1822.8	1560.2	1729.9	1668.4	1795.7	1750.4	1275.4	1859.4	2428.7	2500.9	2854.9	2358.7	2096.3	2508.9	2587.9	3138.3	1918.7	1517.9
sp|Q9BTL3|RAM_HUMAN	5	5	5	1	5	53.4	44.9	53.4	33.9	53.4	5	5	5	4	5	4	5	26.831	1761.8	2774.9	2408.8	2419.4	2584	2951.2	2206.4	2264.8	2884.7	1968.4	1056.8	1333.8	1519.3	1583.9	1410.9	1492.6	1422.5	1473.1	1545.6	947.75	3092.2	2814.7	2724.8	2950.7	3092.9	2804	2903.7	2382.9	3880.4	3051.4	2154.4
sp|Q96ME1-4|FXL18_HUMAN;sp|Q96ME1-2|FXL18_HUMAN;tr|H0Y6I6|H0Y6I6_HUMAN;tr|F5H4Z4|F5H4Z4_HUMAN;sp|Q96ME1|FXL18_HUMAN;sp|Q96ME1-3|FXL18_HUMAN	10;9;9;9;9;4	10;9;9;9;9;4	10;9;9;9;9;4	6	10	10.4	14.6	13.8	13.6	12.1	10	10	5	8	8	8	7	36.244	935.13	1316.4	957.86	1200	1073.9	1275.6	1197.6	903.23	1443.6	1077.2	2599.1	3086.1	3794.8	3620.8	3988.1	3395.9	3752.5	3634.7	3909.2	3001.9	998.04	1053.4	1084.8	1094.4	1197.9	1117.1	1181.5	1012.8	1542.6	853.82	2864.9
sp|Q14493|SLBP_HUMAN;tr|F8W8D3|F8W8D3_HUMAN;tr|H7C4H8|H7C4H8_HUMAN;sp|Q14493-2|SLBP_HUMAN;tr|H0YAE8|H0YAE8_HUMAN;tr|E7EUV9|E7EUV9_HUMAN	6;6;5;5;4;4	6;6;5;5;4;4	6;6;5;5;4;4	6	6	7.8	5.2	12.2	8.5	7	6	6	2	2	4	3	2	44.134	1129	2005	1759.2	1572.4	1822.7	1867	1590.7	1544.1	1942.1	1258.2	1982	2344	3374	2490.7	2894.1	2412.2	3079.3	2586.6	3153.9	2182.3	2236	2776	2403.1	2211.3	2948.3	2740.6	2408.6	2043.2	3757.3	2648.7	1974.5
tr|Q9HB66|Q9HB66_HUMAN	2	2	2	1	2	41.3	41.3	41.3	41.3	41.3	2	2	2	2	2	2	2	28.844	1887.2	1472	912.79	928.54	1665.8	1570.9	1124.9	917.45	1418.4	2299.4	2225	2754.6	3880.5	3417.2	3392.7	3455.3	3448.7	3174.2	4058.6	2882.2	1244.8	1454.7	1245.5	1300.4	1544.9	1305.3	1014.9	1316.3	1996.9	1355.4	2319.8
tr|Q567Q0|Q567Q0_HUMAN	10	2	2	1	10	78.1	70.5	76.2	76.2	76.2	2	2	9	7	9	9	8	5.2601	1820.3	2439.4	2101.3	1793.7	2040.2	2109	2294	1689.5	2412	1373.5	750.75	979.61	1147.3	933.64	928.84	819.45	1025.9	1048.5	968.58	917.27	1479.3	2308.7	2176.4	2014	1724.5	1923.3	1845	1762.1	2485.1	1872.6	1171.3
sp|Q9NXE8|CWC25_HUMAN;tr|B4DJK2|B4DJK2_HUMAN;tr|J3QLP6|J3QLP6_HUMAN;sp|Q9NXE8-2|CWC25_HUMAN;tr|B4DZL1|B4DZL1_HUMAN	7;5;2;2;2	7;5;2;2;2	7;5;2;2;2	5	7	9.9	8.5	15.3	7.5	9.4	7	7	4	4	7	3	4	25.26	1458.1	1926.8	1437.4	1632.2	1800.9	1969.7	1547.3	1349.7	1976.7	1664.9	1999.6	2771.6	2920.6	2605.2	3317.7	2973.6	2675.7	3081.9	3482.4	2610.3	3955.5	4445.4	3311.1	3936.4	4600.2	4484.5	3081.1	3873.5	5879.7	4173.4	863.83
sp|Q8IX18-4|DHX40_HUMAN;sp|Q8IX18-3|DHX40_HUMAN;sp|Q8IX18|DHX40_HUMAN;tr|C9JEW8|C9JEW8_HUMAN;sp|Q8IX18-2|DHX40_HUMAN;tr|J3KS08|J3KS08_HUMAN;tr|J3KSX9|J3KSX9_HUMAN;tr|F5H625|F5H625_HUMAN	5;5;5;4;4;1;1;1	5;5;5;4;4;1;1;1	5;5;5;4;4;1;1;1	8	5	3.4	5.1	4.1	2	4.8	5	5	3	4	3	2	4	8.7256	1163.9	1272.8	1028.3	1038.8	1023.2	1260.2	995.8	909.86	1246.6	1173.6	2030.8	2731.2	2827.8	2451.6	2358.5	2598.3	2607.7	2759.6	2918.4	2093	1084.6	1492.4	1061.1	1229.7	1478.4	1396.2	1245.4	1174.8	1787.4	1118.1	1112.3
sp|Q9NQG1|MANBL_HUMAN	2	2	2	1	2	23.5	23.5	9.4	9.4	9.4	2	2	2	2	1	1	1	4.5942	1318.5	1986.3	1372	1629	1734.5	1899.5	1379.1	1427.2	1754.3	1277.5	3094.6	3587.4	4166.4	3875.2	4251.4	3723.9	3614.5	3707.7	4135.7	3114.7	1333.8	1420.2	1296.9	1500.1	1506.2	1392.8	1370.5	1250.8	1895.5	1396	1019.5
tr|G3V1R9|G3V1R9_HUMAN;sp|Q9NPH2-2|INO1_HUMAN;sp|Q9NPH2-3|INO1_HUMAN;sp|Q9NPH2|INO1_HUMAN;tr|B7Z3K3|B7Z3K3_HUMAN;tr|J3QS51|J3QS51_HUMAN;tr|J3KRH4|J3KRH4_HUMAN	9;9;9;9;7;5;1	9;9;9;9;7;5;1	9;9;9;9;7;5;1	7	9	27.5	10	25.2	23	19.9	9	9	8	4	7	7	5	24.917	1376.4	2273.4	2002.7	1920.4	1919	2227.8	1927.4	2015.2	2016.6	1416.9	1185	1413.9	1273.8	1302.2	1411.2	1362.1	1214.4	1430.4	1469.5	1485.8	3946.3	4238.7	4132.5	3984	4465.4	4263	4547.6	3658.9	5562.8	4210.3	1834.8
sp|Q9BWJ5|SF3B5_HUMAN	4	4	4	1	4	55.8	45.3	55.8	55.8	55.8	4	4	4	3	4	4	4	26.55	1641.3	2623.8	2419.7	2205.1	2382.6	2359.9	2032.8	1982	2560.8	1985.6	2191.8	3010.6	3071.1	2878.3	3073.4	3057.8	2885.4	2920.7	3158.3	2209.9	2579.8	2416.5	2132.8	2274.1	2708.6	2045.7	2186.1	1614.4	2990.8	2335.4	2322.5
sp|Q14728|MFS10_HUMAN;tr|D6RIZ4|D6RIZ4_HUMAN;tr|D6RA47|D6RA47_HUMAN;tr|D6RE79|D6RE79_HUMAN;tr|D6R9N3|D6R9N3_HUMAN	4;3;3;3;1	4;3;3;3;1	4;3;3;3;1	5	4	3.7	5.7	3.7	8.6	8.6	4	4	2	3	2	4	4	18.731	1023.1	989.08	845.76	836.84	877.26	899.94	726.05	619.84	995.18	1100	4314.8	5010.5	5296.8	5457.3	5363.2	4894.9	4874.5	4880.9	5858.9	4439.2	1105.1	1092.3	957.87	1076.6	1681.6	1037.5	959.24	1007.4	1440.3	1076.9	3538.5
sp|O95425-2|SVIL_HUMAN;sp|O95425|SVIL_HUMAN;tr|F5H2Q5|F5H2Q5_HUMAN;tr|F5GXV0|F5GXV0_HUMAN	12;12;8;6	12;12;8;6	12;12;8;6	4	12	5	6.4	3.1	2.7	3.4	12	12	7	10	5	5	5	26.546	2993.7	4265.3	3334.6	3190.3	3813.4	4086.9	3226.8	3148.3	3973.6	3142.7	2723	2567.5	3611.1	2815.6	3222.6	2796.5	3146.3	3083.5	3500.2	3037.8	998.05	1297	1488.3	1392.8	1315	1314.2	1388.1	1212.3	1591.9	1180.8	813.68
sp|Q9HBK9|AS3MT_HUMAN;sp|Q9HBK9-2|AS3MT_HUMAN	9;7	9;7	9;7	2	9	20	12.3	26.1	26.1	20.3	9	9	7	5	9	9	7	30.178	688.3	932.31	934.68	738.59	848.85	998.9	659.23	716.11	966.09	792.28	74.879	187.72	187.04	177.4	175.4	192.68	227.27	198.27	189.14	92.668	5114.4	4899.8	5781.8	4671.3	5030.6	4882.6	5736.7	4421.7	6429.2	4957.6	8451.1
sp|P62314|SMD1_HUMAN;tr|J3QLI9|J3QLI9_HUMAN;tr|J3QLR7|J3QLR7_HUMAN	4;2;1	4;2;1	4;2;1	3	4	28.6	20.2	37.8	37.8	37.8	4	4	3	3	4	4	4	30.483	1401.3	1358.6	1247.4	1127	1262.5	1571.6	1034.9	947.27	1339.4	1274.1	2545.1	2892	3936.4	3455.2	3582.7	3151.2	3556	3410.9	3651.3	2892.1	1073.1	1246	1053.5	1062.7	1001.9	1040.5	1121.2	984.38	1599.4	1129.3	2666.5
sp|P19447|ERCC3_HUMAN;tr|G3V1S1|G3V1S1_HUMAN;tr|H7C309|H7C309_HUMAN	7;4;1	7;4;1	7;4;1	3	7	6.3	3.6	8.6	5	5	7	7	3	3	5	4	4	16.588	909.62	987.57	781.65	836.02	929.11	990.98	868.45	760.67	1080.3	787.4	3492.2	3711.2	5378.8	4350.9	4855.9	4500.1	4638.4	4611.8	5150.4	3516.1	2451	2553	2246.1	2442.8	2519.5	2066.7	2417.6	2602.3	3127.1	2163.7	1389.3
sp|Q8N392-2|RHG18_HUMAN;sp|Q8N392|RHG18_HUMAN	11;11	11;11	11;11	2	11	8.9	5.7	16.3	10.5	8.1	11	11	6	4	10	7	6	28.628	3143.9	4804.3	3916.5	3944.3	4480.5	4619	3638.3	3677.6	4800.5	3368.5	464.54	439.86	620.64	497.09	638.72	571.61	458.7	521.18	612.27	622.01	5113.5	6290.3	7176.7	6433.8	6731.2	6116.5	7195.7	5991.3	7614.4	5744.1	608.53
sp|Q8NG11|TSN14_HUMAN;sp|Q8NG11-2|TSN14_HUMAN;tr|H7BXY6|H7BXY6_HUMAN;tr|A6NEP9|A6NEP9_HUMAN;sp|Q8NG11-3|TSN14_HUMAN	6;5;4;4;3	6;5;4;4;3	6;5;4;4;3	5	6	16.3	13.7	17	16.3	23	6	6	4	4	4	4	6	23.414	2954.3	3798.5	2661.9	3000	3561.1	3605.9	2663.7	2671	3501.1	3191.2	2194.8	3280.8	4012.6	3605.3	3248.2	3196.4	3539.7	3683.3	3868	2704.2	609.26	894.75	809.09	696.31	823.23	923.94	743.78	696.23	880.7	681.91	1012.4
sp|P61020|RAB5B_HUMAN;sp|P61020-2|RAB5B_HUMAN;tr|F8VUA5|F8VUA5_HUMAN;tr|F8VVZ0|F8VVZ0_HUMAN;tr|F8VPW9|F8VPW9_HUMAN	9;7;5;4;2	6;4;2;1;1	5;3;1;0;0	5	9	54	41.9	54	42.3	39.1	6	5	9	7	9	7	7	59.827	3488.5	4568.5	3627	3728.7	4531.4	4725.9	3353.6	3609.3	4807	3873.3	742.59	742.44	919.66	913.02	846.85	1064.7	1047	851.82	982.48	878.09	2046.8	2608.6	2285.2	2447.9	2642.9	2443.3	2646.9	2604.8	3185.4	2292.9	1746.7
sp|Q07617|SPAG1_HUMAN;tr|G3XAM3|G3XAM3_HUMAN	10;2	10;2	10;2	2	10	4.6	5	6.5	3.8	5.5	10	10	5	5	7	4	6	37.446	1529.2	1448.2	1372.3	1277.4	1514.8	1514	1242.2	1234.3	1581.3	1725	1298.1	1621.3	1870.5	1490.1	1675.8	1659.9	1877.5	1669.9	1808.4	1433.3	1291.2	1543.4	1379.3	1229	1301.2	1533.8	1337.9	1156.4	2099.1	1272.8	2162.8
sp|Q9H1C4|UN93B_HUMAN;tr|E9PNE5|E9PNE5_HUMAN;sp|A6NGZ7|U93BL_HUMAN;tr|E9PR93|E9PR93_HUMAN	6;3;2;1	6;3;2;1	6;3;2;1	4	6	9.2	3.7	7.5	7.5	8	6	6	5	2	4	4	4	21.451	1666.8	2599.6	1943.8	1970.2	2374.2	2637.4	1873.8	1841.1	2715.8	1734	688.89	731.9	882.24	589.39	767.95	597.42	619.6	679.67	830.35	864.34	2471.3	2371.4	2175.3	2139	2978.6	2586.2	2164.3	1951.4	3253.6	2368.8	3517.5
sp|Q9BYC8|RM32_HUMAN	5	5	5	1	5	31.9	31.9	31.9	25	31.9	5	5	5	5	5	4	5	22.657	1847.4	2702.7	1989.2	1821.9	2377.7	2260.8	2433.2	1895.2	1992	2089.1	2742.2	3379.7	3456.9	3567	3474.5	3347.3	3483.1	3567	4032.1	2991.6	863.93	1003.8	820.82	878.53	1065.9	868.37	799.17	713.92	1196.7	811.61	1229.3
sp|O75063|XYLK_HUMAN	5	5	5	1	5	12	4.6	17.6	7.3	10.5	5	5	3	2	5	2	3	20.99	1655.3	2418.1	1812.2	1831.7	2288.1	2256.3	1568.6	1599.6	2324	1924.2	1261.7	1781	1994.6	1698.8	1793.5	1829.3	1736.1	1756.2	2176.7	1619.8	4017.8	4567.2	4432.5	4116.9	4372	4568.6	4465.1	3908.7	5776.1	4189.5	771.75
sp|O00399|DCTN6_HUMAN;tr|E5RK00|E5RK00_HUMAN;tr|E5RFU3|E5RFU3_HUMAN;tr|E5RIK5|E5RIK5_HUMAN;tr|E5RGW9|E5RGW9_HUMAN	6;3;2;1;1	6;3;2;1;1	6;3;2;1;1	5	6	35.3	13.7	18.4	31.1	19.5	6	6	6	2	3	5	3	48.402	1925.9	4246.7	3608.9	3505.9	3815.9	4116.6	3276.2	3217.5	3959.1	2163.1	852.98	834.2	1051.1	907.76	895.31	896.92	977.53	988.45	971.35	813.13	1101.8	1266.9	1153.5	1074.4	1209.7	1205.2	1160	1147.5	1525	1001.2	3254.3
tr|Q5T9P7|Q5T9P7_HUMAN;sp|Q99633|PRP18_HUMAN;tr|M0R3G1|M0R3G1_HUMAN;tr|Q5T9P8|Q5T9P8_HUMAN	7;7;5;3	7;7;5;3	7;7;5;3	4	7	24.1	27.3	27.7	30.5	24.5	7	7	5	6	6	7	5	10.811	2304.9	2956.3	2178.5	2307.3	2824.1	2913.9	2225.3	2136.3	3136.9	2609.3	2134.3	2621.7	2826.4	2947.8	3197.6	2817.2	2497	2735.7	3184.5	2341.5	1239.6	1158.9	1140.3	1157.5	1204.4	1265.4	1047	991.78	1814.2	1282.7	2351.5
sp|Q96S82|UBL7_HUMAN;tr|H3BV23|H3BV23_HUMAN;tr|H3BSQ2|H3BSQ2_HUMAN;tr|H3BUV9|H3BUV9_HUMAN;tr|H3BSE0|H3BSE0_HUMAN	4;2;2;2;1	4;2;2;2;1	4;2;2;2;1	5	4	9.2	6.1	9.2	9.2	11.3	4	4	3	2	3	3	4	27.549	2662.4	3513.3	2474.4	2459.8	2998.4	3201.5	2486.5	2418	3128.5	2799.3	1266.4	1465.6	1559.7	1546.5	1826.8	1633.1	1521.8	1645.1	1840.2	1391.6	1995.1	2133.9	1511.6	1828.7	2105.8	1883.6	1677.5	1583.9	2413.9	1847.5	815.9
sp|O95625|ZBT11_HUMAN;tr|C9J2L2|C9J2L2_HUMAN	9;1	9;1	9;1	2	9	7.7	7.7	6.8	8.9	5.3	9	9	7	7	6	7	5	42.953	3542.5	5486.7	4336	4901.3	5144.2	5483	4145.6	4591.9	5363.5	4138.4	1585.2	2310.4	2344.1	2146.9	2398.3	2075.7	2190.3	2273.8	2583.9	1490.7	2495.5	3089.5	2361.4	2585.8	2936.6	3162.2	2005.3	2291	4105.3	2773.8	1756.8
sp|Q13232|NDK3_HUMAN;tr|H3BPD9|H3BPD9_HUMAN;tr|H3BMQ7|H3BMQ7_HUMAN;tr|H3BPR2|H3BPR2_HUMAN	6;2;2;1	6;2;2;1	4;0;0;1	4	6	26.6	26.6	26.6	22.5	18.3	6	4	5	5	5	4	3	12.748	2277.6	2986.7	2411	2388.6	2772.4	2884.6	2167.7	2176	2932.2	2243.2	1610.9	1638.2	2343.6	2129.1	1936.5	1789.2	1960.3	2049.5	2032.7	1863.6	922.91	1192.6	1346.5	1159.9	1251.2	1155.2	1247.1	1021.2	1477.9	1078.7	3843.2
sp|Q7Z4G1|COMD6_HUMAN;sp|Q7Z4G1-2|COMD6_HUMAN;tr|B0QZ40|B0QZ40_HUMAN	6;5;5	6;5;5	6;5;5	3	6	49.4	25.9	60	65.9	47.1	6	6	4	2	5	5	4	36.67	1546.5	1285.6	1236.1	1283.8	1145.3	1385.7	1076	1161.4	1422.2	1762.5	914.59	1159.8	1381.8	1175.3	1478.9	1259.8	1334.9	1247.6	1411.5	1063.2	2730.3	3172.8	2619.5	2951.6	2929.7	2892.5	2545.7	2953.8	4065.9	2621.9	2405.6
sp|Q8N5M1|ATPF2_HUMAN;tr|C9J2Q2|C9J2Q2_HUMAN;tr|K7ELC1|K7ELC1_HUMAN	5;3;1	5;3;1	5;3;1	3	5	18.7	18.7	18.7	18.7	14.5	5	5	5	5	5	5	4	45.921	2331.3	3811.3	2736.8	2721.1	3257.3	3617.8	2588.8	2091.6	3344.4	2020	1318	1766.9	2466.3	1676.2	1929.4	1721.9	1881.9	2045.7	2088.2	1522	1104.6	1208.7	1253.9	1219.5	1283.4	1213	1484.7	1413	1680.9	1120.2	1460.5
sp|Q99836|MYD88_HUMAN;tr|J3KPU4|J3KPU4_HUMAN;tr|H0Y4G9|H0Y4G9_HUMAN;tr|J3KQJ6|J3KQJ6_HUMAN;sp|Q99836-3|MYD88_HUMAN;sp|Q99836-2|MYD88_HUMAN;tr|J3KQ87|J3KQ87_HUMAN;sp|Q99836-4|MYD88_HUMAN	11;11;11;11;9;6;6;4	11;11;11;11;9;6;6;4	11;11;11;11;9;6;6;4	8	11	25.3	23.6	25	27.4	16.2	11	11	7	7	8	9	5	35.167	1181.8	1982.4	1535.1	1570.7	1763.3	1727	1426.3	1429.6	1860.9	1236.2	630.98	759.79	838.68	794.69	789.91	866.2	770.32	748.55	822.97	664.98	2897.9	3342.3	2863.4	2774.1	3253.1	2954.5	2723.4	2472.5	3759.7	2674.3	4148.5
sp|Q9NVH0|EXD2_HUMAN;sp|Q9NVH0-2|EXD2_HUMAN;tr|C9JLF4|C9JLF4_HUMAN	8;7;1	8;7;1	8;7;1	3	8	8.4	8.4	8.4	9	5.3	8	8	5	6	5	5	4	35.113	885.91	2442.2	2078	1929.7	2389.6	2562.1	1816.3	1699.7	2430	1405.2	788.64	1146.4	1821	1485	1181.1	1535.9	1769.8	1613.2	1723.6	1265.1	2157.7	2399.2	2459.4	2557.3	2682.7	2329.8	2549.9	2063.7	3082.7	2113.2	2188.7
sp|Q7Z7E8|UB2Q1_HUMAN;sp|Q7Z7E8-2|UB2Q1_HUMAN;sp|Q8WVN8-3|UB2Q2_HUMAN;sp|Q8WVN8|UB2Q2_HUMAN;tr|E9PHD0|E9PHD0_HUMAN;tr|C9JX13|C9JX13_HUMAN;sp|Q8WVN8-2|UB2Q2_HUMAN;tr|H3BN94|H3BN94_HUMAN	8;5;4;4;2;2;2;1	8;5;4;4;2;2;2;1	8;5;4;4;2;2;2;1	8	8	12.8	13.7	12.3	10.4	11.8	8	8	5	6	6	5	5	15.939	2295.1	3228.7	2608.7	2541.7	2726.6	2816.4	1972.7	1872.8	3195.7	1534.8	1024.3	1103.1	1311.3	1209.7	1141.4	1170	1091.8	1125.7	1394.7	1077.6	4344.7	5093.6	3887.9	4471.6	4689.8	4851.1	3845.3	4294	5938	4485.9	1221.7
sp|Q9ULG6-2|CCPG1_HUMAN;sp|Q9ULG6|CCPG1_HUMAN;sp|Q9ULG6-5|CCPG1_HUMAN;sp|Q9ULG6-4|CCPG1_HUMAN;sp|Q9ULG6-3|CCPG1_HUMAN	5;5;5;4;2	5;5;5;4;2	5;5;5;4;2	5	5	4.4	6	7.7	4.4	6	5	5	3	4	5	3	4	8.4265	727.6	1306.2	1019.5	971.29	1184.8	1401.5	982.67	940.64	1269.6	732.63	2364.7	3371.4	3737.3	3260.2	3296.1	3361.2	3474.7	3594.9	3727	2711.2	2153	2611.7	2071.4	2120.7	2557.9	2410.6	2182.7	1969.6	2806.3	2244.8	1758.7
sp|Q9BWS9-3|CHID1_HUMAN;sp|Q9BWS9|CHID1_HUMAN;tr|J3KNL3|J3KNL3_HUMAN;sp|Q9BWS9-2|CHID1_HUMAN;tr|E9PI70|E9PI70_HUMAN;tr|E9PIP0|E9PIP0_HUMAN;tr|E9PRL3|E9PRL3_HUMAN;tr|E9PPH0|E9PPH0_HUMAN;tr|E9PPA0|E9PPA0_HUMAN;tr|E9PKF1|E9PKF1_HUMAN;tr|H0YDL6|H0YDL6_HUMAN;tr|H0YCC4|H0YCC4_HUMAN;tr|H0YC89|H0YC89_HUMAN	7;7;7;6;4;4;4;4;4;3;1;1;1	7;7;7;6;4;4;4;4;4;3;1;1;1	7;7;7;6;4;4;4;4;4;3;1;1;1	13	7	17.1	14.1	15.2	17.1	19.3	7	7	6	5	5	6	7	14.31	2881.4	4785.4	4300	3800.8	4516.6	4704.1	3854.2	3368.1	5038.5	3320.3	1449.4	1636.4	1935	1690.2	1714.3	1693.6	1641.9	1627.5	1783	1536.6	894.99	987.49	991.29	1032.9	1120.9	1056.4	1067.6	965.46	1292	992.56	1934.8
sp|P11234|RALB_HUMAN;tr|Q6ZS74|Q6ZS74_HUMAN;tr|B4E040|B4E040_HUMAN;tr|C9J6B1|C9J6B1_HUMAN;tr|C9JQB3|C9JQB3_HUMAN;tr|F8WEQ6|F8WEQ6_HUMAN;tr|C9JYR1|C9JYR1_HUMAN	7;7;7;6;4;2;2	5;5;5;5;3;1;1	5;5;5;5;3;1;1	7	7	29.1	24.8	23.8	28.2	28.2	5	5	7	5	5	6	6	28.655	715.18	2596.8	2127.5	2020.3	2595.7	2786	2380.9	2064.6	2600.4	656.33	783.62	1005.8	1316.2	1003.9	1423.6	1293.3	1168.5	1208.2	1553.3	1217.5	2757.2	3093.3	3281.6	2836.9	3060.5	2671.5	3237.7	2765.3	3670.8	2626.4	1512.8
sp|A6NIH7|U119B_HUMAN	5	5	4	1	5	26.7	15.5	26.7	15.5	14.7	5	4	5	3	5	3	3	30.38	2462.8	4003.8	3464	3106.3	3481.9	4086.4	3083.8	3261.4	3812.9	2798.4	1412.2	1767.2	1830.3	1709.5	1230.5	1461.4	1767	1686.7	1632.9	1332.4	2114.4	2706.8	2418.4	2004.9	2321.7	2274.8	2361.2	2181.9	2858	2073.6	1299.3
tr|D6R9Z7|D6R9Z7_HUMAN;sp|P15954|COX7C_HUMAN	2;2	2;2	2;2	2	2	16.1	32.1	32.1	32.1	16.1	2	2	1	2	2	2	1	7.0283	2102.5	899.88	815.17	909.71	794.74	954.14	845.13	741.64	827.74	2914.4	856.15	3859.6	2883.5	2557.1	3529	3426.3	2291.8	2143.8	3846.2	992.31	2191	2185.2	1290.4	1988.7	3288.8	2641.7	1590.7	3233.5	3354.6	1850.4	3005.9
sp|Q9UL63|MKLN1_HUMAN;tr|C9J7E8|C9J7E8_HUMAN;sp|Q9UL63-2|MKLN1_HUMAN;tr|F8WEY7|F8WEY7_HUMAN;tr|C9JXB0|C9JXB0_HUMAN	10;7;6;3;1	10;7;6;3;1	10;7;6;3;1	5	10	14.4	14.3	16.1	12.1	6.8	10	10	8	8	9	7	5	54.489	2828.3	4494.1	3500	3514.3	3865.8	4476.4	3311.2	3087.5	4492.3	2786.4	2406.9	3038.7	2508.8	3029.5	3546.8	3122.8	2312	3181.1	3923.1	2687.2	1562.8	2049	1218.6	1510.4	1806.1	1579	1159.4	1288.2	2346.2	1490.5	1281
tr|I3NI44|I3NI44_HUMAN;tr|Q8N749|Q8N749_HUMAN;tr|B7Z9E2|B7Z9E2_HUMAN;tr|J3KQU4|J3KQU4_HUMAN;tr|I3L4I4|I3L4I4_HUMAN;sp|O75674|TM1L1_HUMAN;tr|I3L3T4|I3L3T4_HUMAN;tr|I3L367|I3L367_HUMAN;tr|B4DUW5|B4DUW5_HUMAN;tr|I3L4G0|I3L4G0_HUMAN;tr|I3L1Q1|I3L1Q1_HUMAN;tr|I3L4N3|I3L4N3_HUMAN;tr|I3L1G1|I3L1G1_HUMAN	6;6;6;6;6;6;5;5;5;4;3;3;3	6;6;6;6;6;6;5;5;5;4;3;3;3	6;6;6;6;6;6;5;5;5;4;3;3;3	13	6	24.5	24.5	24.5	24.5	24.5	6	6	6	6	6	6	6	24.009	2279.6	2752.6	2361.7	2233	2581.4	2894.9	2317.8	2174	2994.1	2340.1	3048.4	3334	3878.2	3495	3817.2	3467.7	3731.5	3596.9	4396.4	3348.1	1312.9	1445.2	1352.6	1379.3	1508.7	1263.9	1440.8	1138.4	1698.7	1259.3	1833
sp|P42574|CASP3_HUMAN;tr|C9JXR7|C9JXR7_HUMAN;tr|A8MVM1|A8MVM1_HUMAN	5;2;2	5;2;2	5;2;2	3	5	13.7	10.8	17	20.9	17	5	5	3	2	4	5	4	65.534	2381.1	2843.1	2329.8	2140	2677.7	2839.4	1976	1862.3	2806.6	2517.6	379.51	405.35	482.37	297.5	427.09	450.12	503.01	352.93	501.15	422.68	2549.9	3444.5	2955.4	2421.2	3496.9	3107.3	3023.7	2698.4	3912	2808.6	2188.7
sp|P12235|ADT1_HUMAN;tr|V9GYG0|V9GYG0_HUMAN	15;10	4;4	4;4	2	15	45.3	41.9	41.6	45.3	41.6	4	4	15	13	14	15	14	22.057	2594.4	3433.8	2463.1	2783.8	2881.6	3279.6	2545.3	2810.7	3048.1	2870.5	1577.1	1983.2	2297.5	2143.2	1911	1589.8	2228.2	2397.2	1962.1	1709.9	1164.5	1297.4	1345	1339.9	1205	1119.9	1391.1	1177.4	1544.6	1051.1	2697.1
sp|P20338|RAB4A_HUMAN	7	7	6	1	7	19.7	11.5	25.7	30.3	25.7	7	6	4	2	5	6	6	29.602	1353.5	1900.4	1397.4	1733.5	1669.5	1969.6	1359.6	1496.5	1870.3	1477	348.59	734.21	709.59	873.03	977.11	761.03	781.64	834.05	876.49	390.17	4530.7	4842.7	3854.1	4231.6	4973	4767.4	3831.7	4254	5871.4	4212.2	1645.4
sp|Q658P3-3|STEA3_HUMAN;sp|Q658P3|STEA3_HUMAN;sp|Q658P3-2|STEA3_HUMAN;sp|Q658P3-4|STEA3_HUMAN;tr|B8ZZX6|B8ZZX6_HUMAN	7;7;7;6;6	7;7;7;6;6	7;7;7;6;6	5	7	7.2	12.7	10.5	10.5	9.2	7	7	3	5	5	5	4	24.81	2036	1747.7	1391.6	1620.5	1745.8	1764	1274.2	1333.8	1871.4	2317.5	2915	2303.9	2641.4	2404.2	2924.6	2450.5	2299.5	2833.1	3273.4	3139.6	2076.8	2471.1	1618.6	1706.3	2130.1	2027.6	1594.4	1809.6	2727.3	2403.2	2899.1
sp|Q9BTA9-5|WAC_HUMAN;sp|Q9BTA9-2|WAC_HUMAN;sp|Q9BTA9|WAC_HUMAN;tr|C9JVK6|C9JVK6_HUMAN;tr|C9JD58|C9JD58_HUMAN;tr|J3QTA0|J3QTA0_HUMAN;sp|Q9BTA9-3|WAC_HUMAN	5;5;5;2;2;2;2	5;5;5;2;2;2;2	5;5;5;2;2;2;2	7	5	7.9	6.2	5.9	5.9	7.5	5	5	5	3	3	3	4	23.966	2819.5	4502.4	3593.3	3722.1	4047.9	4977.1	3622.4	3461.1	4481.6	3374.1	1604.6	1841.6	1964	2078.4	2159.9	1930.4	1781.3	2024.7	2098.5	1701.1	1436.4	1465.1	1011	1294.4	1466.6	1648.3	1049.8	1098.9	1732.3	1228.2	2156.9
sp|Q9HAF1-2|EAF6_HUMAN;sp|Q9HAF1|EAF6_HUMAN;sp|Q9HAF1-4|EAF6_HUMAN;sp|Q9HAF1-3|EAF6_HUMAN	4;4;4;4	4;4;4;4	4;4;4;4	4	4	15.7	15.7	15.2	10.5	8.9	4	4	3	4	3	2	2	10.567	1936.7	2949.9	2444	2346.5	2510.3	2809.4	2091	1911.3	2872.7	2012.2	1497	2075.5	1996.7	1819.4	2069.9	1861.9	1777.7	1894.3	2237.4	1697.8	1506.8	1660	1479.6	1422.6	1630.9	1611.1	1294.2	1327.2	2114.2	1434.8	1678.7
sp|Q9HCN4-2|GPN1_HUMAN;sp|Q9HCN4-4|GPN1_HUMAN;sp|Q9HCN4|GPN1_HUMAN;tr|B4DQM4|B4DQM4_HUMAN;sp|Q9HCN4-3|GPN1_HUMAN	5;5;5;5;4	5;5;5;5;4	5;5;5;5;4	5	5	18	11.2	20.7	18	14.2	5	5	4	2	5	4	3	40.563	1324.9	1699.5	1350.9	1590.4	1754	1877.6	1504.4	1609.4	1868.5	1501.4	542.41	629.63	670.17	728.14	758.35	833.68	686.37	742.67	862.74	643.94	3047.4	3620	2841.5	2934.3	3049.4	3306.1	2995.8	2856.1	4236.6	3052.1	2657.3
sp|Q9Y3Z3-4|SAMH1_HUMAN;sp|Q9Y3Z3-2|SAMH1_HUMAN;sp|Q9Y3Z3|SAMH1_HUMAN;sp|Q9Y3Z3-3|SAMH1_HUMAN;tr|A6NDZ3|A6NDZ3_HUMAN	10;10;10;8;3	10;10;10;8;3	10;10;10;8;3	5	10	9.1	8.3	13.9	13.9	13.9	10	10	5	4	7	7	7	44.402	292.8	540.68	380.06	334.67	535.38	423.03	347.88	419.42	441.22	359.51	1865.3	2216.8	2640.1	2185.9	2313.5	2028.8	2322.8	2369.6	2663.1	1821.3	3219.7	3574.1	3827.5	3448.9	3759.6	3366.4	3388.4	3217.9	4804	3533.2	2448.7
sp|Q8WZ82|OVCA2_HUMAN	6	6	6	1	6	38.3	38.3	44.1	44.1	38.3	6	6	5	5	6	6	5	94.756	1816.5	2323.5	1750	1817	2254	2055	1829.6	1868.4	2022.9	1916.9	969.02	1168.9	1233	1214.5	1230.2	967.04	1128.6	1152.5	1410.7	1103.5	3313.1	4262	3563.7	3455.4	4173	4225.9	3172.2	3419.6	5042.8	3486.8	2859
sp|P14209|CD99_HUMAN;sp|P14209-3|CD99_HUMAN;sp|P14209-2|CD99_HUMAN;tr|A8MQT7|A8MQT7_HUMAN	4;3;2;2	4;3;2;2	2;2;0;0	4	4	45.4	45.4	45.4	45.4	45.4	4	2	4	4	4	4	4	167.55	1522	1673.9	1512.2	1571.1	1614.3	1772.4	1299.8	1374.6	1772.4	1510.5	1209	1563.9	1947.1	1600.9	1722.5	1613.3	1638	1719	1956.6	1334.2	2022.1	2284.7	2242	2054	2505.3	1383.5	1411.9	1111.5	2763.8	2042.3	2375.8
sp|Q86XA9-2|HTR5A_HUMAN;sp|Q86XA9|HTR5A_HUMAN;tr|F5H619|F5H619_HUMAN;tr|H7C5W6|H7C5W6_HUMAN;tr|E9PB09|E9PB09_HUMAN;tr|B5MC49|B5MC49_HUMAN;tr|H0YIW3|H0YIW3_HUMAN;sp|Q86XA9-3|HTR5A_HUMAN;tr|H0YHE0|H0YHE0_HUMAN;tr|H0YHS5|H0YHS5_HUMAN	12;12;12;9;9;6;4;1;1;1	12;12;12;9;9;6;4;1;1;1	12;12;12;9;9;6;4;1;1;1	10	12	2.1	2.8	5.3	4.3	3.8	12	12	3	5	9	8	6	39.085	1544.6	2214.2	1961.8	1942.6	2444.2	2446.2	2083.9	1811.4	2446.6	1841	669.93	475.88	538.25	427.84	629.51	730.04	590.36	524.07	572.07	671.4	3882.1	4419.8	4334.7	4174.5	4739.5	4715.8	4311.2	4113.7	6109.7	3880.7	2505.4
sp|Q96DX5|ASB9_HUMAN;tr|R4GN94|R4GN94_HUMAN	7;3	7;3	1;0	2	7	25.9	15	19.7	24.1	21.4	7	1	5	3	5	5	4	34.047	1052.1	1899.7	1426.5	1440.5	1448.8	1908.7	1312.4	1410.3	1879	1114.2	722.67	1010.3	1036.8	842.08	973.88	766.85	1081.1	1158	1117.4	819.14	4247.3	3928.9	4086.9	4544.2	4699.5	4253	4579	4219.9	5906.9	4005.7	2574.1
sp|Q9H6R7-2|CB044_HUMAN;sp|Q9H6R7|CB044_HUMAN;tr|C9JYC1|C9JYC1_HUMAN;sp|Q9H6R7-3|CB044_HUMAN	3;3;1;1	3;3;1;1	3;3;1;1	4	3	4	4	4	4	1.1	3	3	3	3	3	3	1	4.7956	1583.5	1979.9	1768.1	1636.7	1850.8	2138.5	1542.1	1565.4	1829.1	1740.9	2597.7	3327.7	3307.1	3136.4	3737.8	3538.9	2935.8	3385.9	3726	3109.9	1971.5	2194.1	1945.6	2026.4	2415.1	2289.2	1978.3	1915	3120	2303	1469.9
sp|Q9BY89|K1671_HUMAN;sp|Q9BY89-2|K1671_HUMAN	12;1	12;1	12;1	2	12	3.5	3.9	7.2	6.4	2.9	12	12	4	5	10	8	4	31.741	2188.9	2730	2334.7	2360.9	2465.1	2538.9	2174.9	2277.3	2566	2124.2	871.57	1032.9	1306.8	1024.6	1135.5	1272.4	1277.4	1153.3	1285.3	977.72	3999.8	4220.3	4075.3	3954.7	4686	4419.7	4384.1	4059.7	5434	4248.9	1623
sp|O14531|DPYL4_HUMAN	7	7	3	1	7	7.5	13.8	13.8	10.7	12.4	7	3	5	7	7	5	6	51.055	589.58	711.08	571.26	508.01	648.46	650.79	502.96	456.33	726.98	539.99	3445.3	3557	4527.1	4101.5	3914.9	3675.3	4314.8	4079.4	4503.1	3598.3	3519.3	3718.8	5436.7	4496.1	3762.3	3623	5893.7	4126.5	5062.2	3715.6	1059.9
sp|Q8WUW1|BRK1_HUMAN;tr|F5H577|F5H577_HUMAN;sp|Q8WUW1-2|BRK1_HUMAN	6;6;6	6;6;6	6;6;6	3	6	53.3	54.7	54.7	64	54.7	6	6	4	4	4	6	5	35.762	2954.5	1376.6	957.33	1109.7	1214.7	1469.1	1051.6	1115.4	1376.7	2946.5	2400.3	4852	5468.2	4849.7	5084.1	4729.7	4917.2	5251.9	5400.8	2923.8	805.28	823.5	534.13	731.18	790.14	721.63	526.98	726.09	848.56	771.12	5195.5
sp|P20908|CO5A1_HUMAN;tr|H7BY82|H7BY82_HUMAN;sp|P12107-4|COBA1_HUMAN;sp|P12107-3|COBA1_HUMAN;sp|P12107|COBA1_HUMAN;sp|P12107-2|COBA1_HUMAN	8;3;1;1;1;1	8;3;1;1;1;1	8;3;1;1;1;1	6	8	2.4	2.6	2.6	3.8	1.4	8	8	5	4	4	5	3	29.445	2949	2905.7	2580.4	2945.6	3364.3	2967	2632	2714.5	3448.7	3255	2301.5	2310.6	2819.8	2675.1	2991.5	2662	2674.7	2894.5	3323.8	2412.1	1900.7	2013.4	1822.5	1841.7	2064.7	1984.9	1637.8	1893.2	2346.2	1970.1	1098.8
sp|Q9NV88-3|INT9_HUMAN;sp|Q9NV88-2|INT9_HUMAN;sp|Q9NV88|INT9_HUMAN;tr|H7BYQ6|H7BYQ6_HUMAN;tr|G3XAN1|G3XAN1_HUMAN;tr|H0YBK3|H0YBK3_HUMAN;tr|H0YBH8|H0YBH8_HUMAN;tr|E5RG70|E5RG70_HUMAN;tr|E5RJ88|E5RJ88_HUMAN;tr|E5RK47|E5RK47_HUMAN	8;8;8;7;6;2;2;2;1;1	8;8;8;7;6;2;2;2;1;1	8;8;8;7;6;2;2;2;1;1	10	8	7.4	9.6	8.7	10.3	9.5	8	8	4	5	5	6	5	19.364	1907.5	2420.9	1707.8	1911.1	2234.5	2285.2	1647.3	1635.6	2355.3	2201.3	2775.2	3048.3	3657.9	3149.4	3956.7	3435.4	3120.3	3507.7	3924.6	3126.7	725.74	721.76	508.2	602.59	698.1	682.12	531.08	660.72	932.43	652.19	3438.2
sp|Q9BTX1-2|NDC1_HUMAN;sp|Q9BTX1|NDC1_HUMAN;tr|B4DZG6|B4DZG6_HUMAN;tr|G3XA81|G3XA81_HUMAN;sp|Q9BTX1-4|NDC1_HUMAN;sp|Q9BTX1-3|NDC1_HUMAN	10;10;9;9;6;4	10;10;9;9;6;4	10;10;9;9;6;4	6	10	14.3	10.8	17.5	11.7	11.7	10	10	7	5	8	5	5	43.833	4697.2	6513.1	5054.1	4905.8	5252.8	5817.1	4700.6	4347.1	5765	4949.2	1305.2	1514.4	1606	1538.6	1611.1	1637.1	1659.2	1697.8	1863.9	1234.2	1399.2	1722.4	1328.4	1156.3	1610.1	1469.8	1251.8	1184.6	1949.3	1252.8	1639.5
sp|O14777|NDC80_HUMAN	10	10	10	1	10	4.5	13.4	13.1	9.8	6.2	10	10	3	8	8	6	4	19.957	491.35	611.13	391.67	450.66	561.81	637.6	413.43	597.42	631.27	561.11	4187.7	4882.6	4930	4313.7	4768.7	4423.1	4435.7	5044.3	5529	4346.9	1413.8	1517.3	1113	1230.8	1536.5	1523.9	1184.5	1264	1954.6	1379.6	5366.7
sp|Q9Y388|RBMX2_HUMAN;tr|Q5JY83|Q5JY83_HUMAN	4;2	4;2	4;2	2	4	9.6	8.4	12.1	9.6	12.1	4	4	3	3	4	3	4	16.231	793.97	1006.2	752.59	880.38	963.27	944.64	879.85	680.85	1081.4	746.52	890.87	1367.2	1519.7	1281.1	1489.6	1521.6	1380.8	1449.4	1521.4	912.13	2319.6	2676.9	1836.1	2233.3	2666.1	2675.6	1927.9	2131	3183.9	2390.1	3555
sp|Q13572|ITPK1_HUMAN;tr|G3V4M9|G3V4M9_HUMAN;sp|Q13572-2|ITPK1_HUMAN;tr|G3V588|G3V588_HUMAN;tr|G3V5A3|G3V5A3_HUMAN;tr|H0YJE5|H0YJE5_HUMAN;tr|G3V3C0|G3V3C0_HUMAN	7;5;5;3;3;3;1	7;5;5;3;3;3;1	7;5;5;3;3;3;1	7	7	15	14	13.8	18.8	15	7	7	4	4	4	6	4	31.221	683.42	899.27	880.31	930.75	1011.7	840	850.51	606.88	958.55	693.38	2281.9	2313.4	2654.7	2192.1	2445.8	2061	2191	2764.2	2767.8	2362.1	3450.4	4322.6	4155.6	3875.8	4344.5	4108	4157.3	3990.3	5490.6	3872.8	2360.8
sp|Q9NRR5|UBQL4_HUMAN;sp|Q9NRR5-2|UBQL4_HUMAN	12;5	8;5	8;5	2	12	19.8	20	22.5	18.5	22.5	8	8	11	9	11	10	11	20.357	3217.2	5806.8	4320.1	4398.8	5075	5377	4089	3995.7	5225.4	3285.7	847.15	1183.1	1278.4	1199.2	925.45	1011.7	1194.4	1241.8	1112.9	1130.3	951.65	1090.5	957.75	993.78	1136.9	1164	939.14	1171.7	1435.5	1086	2149.8
sp|Q5W0B1|RN219_HUMAN	6	6	6	1	6	2.3	5	6.7	7.6	1.1	6	6	2	3	5	5	1	17.55	623.5	793.2	580.37	581.25	739.46	908.78	668.14	548.79	675.06	720.48	2261.3	2332.3	2294.6	2020.6	2715.8	2388.1	1677.7	2221.8	2899.1	2245.3	2240.1	2527.3	1971.6	2160.1	2896.8	2910.5	2063.8	2097.3	3570.5	2548.1	3304.6
sp|Q9BUM1|G6PC3_HUMAN;tr|K7ESE6|K7ESE6_HUMAN	2;1	2;1	2;1	2	2	8.4	8.4	8.4	8.4	8.4	2	2	2	2	2	2	2	14.66	1847.9	1177	1077.8	1079.3	1097.1	1225.7	1053.2	1004.4	1093.9	1504.8	993.09	1431.4	2025.7	1798.1	1591.4	1710.9	2013	1867	1778.3	1244.8	2335.2	2877	1918.6	2208.9	3151.6	2379.4	1922.6	3133.7	3162.1	2153.9	1241.7
sp|Q9Y6X9|MORC2_HUMAN;sp|Q9Y6X9-2|MORC2_HUMAN;tr|H7C1V1|H7C1V1_HUMAN;tr|H7C3M1|H7C3M1_HUMAN	13;12;2;1	13;12;2;1	13;12;2;1	4	13	8	10.5	8.8	8.9	7.2	13	13	8	9	8	8	6	27.034	1534.6	2013.3	1711.1	1704.8	2035	1983.9	1615.9	1549.5	2000.5	1475.1	1256.3	1728.2	1789.9	1869.8	2021.3	1756.8	1781.6	1749	2195	1492.6	5053	6228.3	5016.4	4784.4	5674.9	5715.6	4741.3	4991.6	7280.7	5214.9	2018.2
sp|Q7Z3K3-5|POGZ_HUMAN;sp|Q7Z3K3-7|POGZ_HUMAN;sp|Q7Z3K3-2|POGZ_HUMAN;sp|Q7Z3K3-3|POGZ_HUMAN;sp|Q7Z3K3-6|POGZ_HUMAN;sp|Q7Z3K3|POGZ_HUMAN;tr|F5H8H4|F5H8H4_HUMAN;tr|H0YCT3|H0YCT3_HUMAN;sp|Q7Z3K3-4|POGZ_HUMAN;tr|M0R2X2|M0R2X2_HUMAN;tr|H7C238|H7C238_HUMAN;tr|A6PW30|A6PW30_HUMAN;tr|E9PJY9|E9PJY9_HUMAN;tr|E9PIR8|E9PIR8_HUMAN	15;15;15;15;15;15;8;4;3;2;1;1;1;1	15;15;15;15;15;15;8;4;3;2;1;1;1;1	15;15;15;15;15;15;8;4;3;2;1;1;1;1	14	15	9.4	9.5	5.5	7.3	6.6	15	15	10	9	6	7	7	43.339	4294.3	5310	4373.5	4589.7	5090.2	5507.4	4461.7	3757.6	5393.9	4657.9	2296.1	2932.3	3328	2901.5	3059.2	2890.8	2798.7	3178.8	3469.9	2589.7	1393.8	1571.4	1348.7	1135.6	1572.5	1518.2	1250.7	1215.4	1969.4	1483.6	539.27
sp|Q8NDV3-2|SMC1B_HUMAN;sp|Q8NDV3-3|SMC1B_HUMAN;sp|Q8NDV3|SMC1B_HUMAN	2;2;2	2;2;2	2;2;2	3	2	0.7	0.7	0.7	0.7	0.7	2	2	2	2	2	2	2	3.9386	1400.2	1426.2	1084.6	1059.8	1352.5	1348.6	1211.2	1125.6	1471.5	1891.3	2127.9	2644.8	3387.7	2900.7	3636.4	3202	3099	2855.7	3667.8	2320.6	1296.6	1428.8	1311.1	1307.6	1384.8	1328.7	1198.4	1354.6	2006.7	1445.7	1342.2
sp|P19256-2|LFA3_HUMAN;tr|B1AMW1|B1AMW1_HUMAN;sp|P19256-3|LFA3_HUMAN;sp|P19256|LFA3_HUMAN;tr|H0YDI1|H0YDI1_HUMAN	3;3;3;3;1	3;3;3;3;1	3;3;3;3;1	5	3	7.6	4.2	7.6	9.7	7.6	3	3	2	1	2	2	2	9.2207	1859.8	2784.9	2158.4	2287.4	2612.5	2550.7	2213.4	2003.1	2654.7	1911.7	1588.8	1988.8	2355.6	2216.9	1813	1984	2105.5	2338.7	2251.3	1597.3	1339.2	1574.6	1627.2	1490.5	1441.9	1375.9	1480	1431.4	1993	1402.6	1136.5
sp|Q14457|BECN1_HUMAN;tr|K7ER46|K7ER46_HUMAN;tr|E7EV84|E7EV84_HUMAN;tr|K7ELY9|K7ELY9_HUMAN;tr|K7EN35|K7EN35_HUMAN;tr|K7EMA2|K7EMA2_HUMAN;tr|K7ESG3|K7ESG3_HUMAN	10;6;6;5;4;3;2	10;6;6;5;4;3;2	10;6;6;5;4;3;2	7	10	17.8	18.4	27.1	16.9	19.3	10	10	7	7	10	7	8	20.607	1421	1920.6	1741.3	1710.6	1816.4	2158.8	1775.6	1875.1	1982.4	1676.4	1434.3	1641.4	1928.8	1621.6	1758.8	1861.4	1765.9	1727.6	1854.8	1522	4299.9	4316.7	4435.1	4319.8	4374.7	4397	4332.5	3984.1	6153	4325.2	1203.9
sp|Q96K21-3|ZFY19_HUMAN;tr|H3BRF9|H3BRF9_HUMAN;sp|Q96K21-2|ZFY19_HUMAN;sp|Q96K21|ZFY19_HUMAN;sp|Q96K21-4|ZFY19_HUMAN;tr|H3BN64|H3BN64_HUMAN;tr|H3BRM1|H3BRM1_HUMAN;tr|H3BUW6|H3BUW6_HUMAN	6;6;6;6;5;4;4;3	5;5;5;5;4;3;3;2	5;5;5;5;4;3;3;2	8	6	12.9	12.9	10.4	13.2	8.9	5	5	5	5	4	5	3	18.346	1807.3	2481.4	2159.4	2182.9	2713.7	2845.4	1872.7	1890.6	2748.2	2078.9	1186.7	1537.3	1781.1	1399.6	1499.9	1559.4	1868.5	1697.3	1840.5	1377.1	2907.3	3190.9	3496.7	2909.2	3446.4	3193.5	3489.6	2751.7	4335.3	3039.8	2121.8
sp|Q7Z6M4|MTER2_HUMAN;tr|B4DFP7|B4DFP7_HUMAN;tr|B4DKD5|B4DKD5_HUMAN;tr|H7C316|H7C316_HUMAN;tr|C9JNJ7|C9JNJ7_HUMAN;tr|C9JX74|C9JX74_HUMAN;tr|H7C1N9|H7C1N9_HUMAN;tr|B5MBW3|B5MBW3_HUMAN;tr|E7EW93|E7EW93_HUMAN	6;4;4;4;3;2;2;2;2	6;4;4;4;3;2;2;2;2	6;4;4;4;3;2;2;2;2	9	6	11.8	14.2	17.6	11.8	16.5	6	6	4	5	5	4	5	25.431	518.23	877.57	675.29	750.25	780.22	874.75	671.43	574.08	823.56	654.42	2005.6	2203.4	2778.6	2061.3	3128	2071.1	2160.7	2819.6	3042.1	2295.9	1381.4	1651.2	1551	1574.3	1468.7	1698.2	1535.9	1523.7	2116.5	1375.5	3122.2
sp|O43505|B3GN1_HUMAN	4	4	4	1	4	9.6	9.6	9.6	9.6	7.5	4	4	4	4	4	4	3	7.0769	2346.4	2493	2640.2	2102.2	2573.9	2553.5	2311.7	2248.5	2233.2	2124.6	1600	2923.4	2371.4	2924.2	1403.2	1607.5	2665.4	2625.3	1716.8	1812.3	1151.8	1461.7	1484.1	1543.4	1670.2	1721.8	1502.2	1266.9	1903.4	1369.8	3124.9
tr|C9JGI3|C9JGI3_HUMAN;sp|P19971|TYPH_HUMAN;sp|P19971-2|TYPH_HUMAN	7;7;6	7;7;6	7;7;6	3	7	6.3	11.5	13.5	8.8	7.9	7	7	2	4	5	3	3	46.117	1239.2	1450.7	1118.7	1206.5	1312.4	1523.1	1019.5	1270.9	1700.3	1288.3	1701.1	2413.6	2892.2	2439.6	2140.3	2123	2735.4	2549.4	2618.1	1955.8	3461	4160.1	4069.4	3733.9	4159.2	4237.6	3940.4	3756.4	4888.9	3317.5	566.31
sp|P61599|NAA20_HUMAN;tr|A8MZB2|A8MZB2_HUMAN;sp|P61599-2|NAA20_HUMAN	3;2;1	3;2;1	3;2;1	3	3	18	18	18	18	18	3	3	3	3	3	3	3	11.009	2280.2	2761.1	2429.1	2341.2	2675.5	2881.5	2268.9	2117.9	2762	2346.3	2240.4	2654.5	3105.5	2614	2246	2449.3	2726.8	2542.8	2807.6	2098	1745.5	1847.7	1735.1	1718.7	1993.3	2039.7	1647.8	1761.8	2554.4	1823.8	1127.7
sp|O75751|S22A3_HUMAN;tr|Q96KH7|Q96KH7_HUMAN	5;5	5;5	5;5	2	5	5.4	5.8	4	3.1	5.4	5	5	3	3	2	2	3	22.189	1331.5	1495	1397.5	1613.5	1732.6	1665.1	1252.6	1497.2	1801.7	1325.5	754.09	774.4	961.88	853.33	853.83	885.32	760.42	862.25	1001.1	684.58	4626	5328.6	4901.9	4959	5310.7	5130.5	4657.8	4680.5	6834.6	4586.8	1555.6
sp|Q15853-4|USF2_HUMAN;tr|M0QXT0|M0QXT0_HUMAN;sp|Q15853-3|USF2_HUMAN;sp|Q15853-2|USF2_HUMAN;sp|Q15853|USF2_HUMAN;tr|M0QYU7|M0QYU7_HUMAN;tr|B4DLJ1|B4DLJ1_HUMAN	5;5;5;5;5;4;3	4;4;4;4;4;3;3	3;3;3;3;3;2;2	7	5	25.1	13	12.1	16.7	17.2	4	3	5	3	3	3	4	21.752	2600.6	3450.9	2959.8	2832.8	3770.5	3609	3004.3	2581.9	3704	2888.6	393.83	599.97	589.31	776.42	507.35	641.85	553.72	673.42	695.38	436.56	2419.1	3457	2508.7	2792.5	3294	2763.5	2863.1	2523.9	3680.6	3119.8	2385.7
sp|Q96ER9|CCD51_HUMAN;sp|Q96ER9-2|CCD51_HUMAN;tr|C9JSW8|C9JSW8_HUMAN	9;8;3	9;8;3	9;8;3	3	9	17.8	20.9	20.7	15.6	20.7	9	9	6	7	7	5	7	103.98	1409.4	1193.4	770.86	841.72	1171.6	1061.7	614.94	698.32	949.32	1267.7	979.55	1409	1556.2	1328.6	1735	1751.8	1584.5	1440.7	1540.8	1348.2	2301.9	2539.9	2623.4	2294	2465.4	2686.5	2703.5	2086.3	3373.5	2403.5	2454.4
sp|Q93074-2|MED12_HUMAN;sp|Q93074-3|MED12_HUMAN;sp|Q93074|MED12_HUMAN;tr|F8WAE6|F8WAE6_HUMAN;sp|Q86YW9-4|MD12L_HUMAN;sp|Q86YW9|MD12L_HUMAN	11;10;10;1;1;1	10;10;10;1;1;1	10;10;10;1;1;1	6	11	3	3.3	3.9	4.6	3.2	10	10	6	6	7	9	5	42.293	1009.6	1511.2	1087.2	1006.8	1159.5	1361.6	1101.3	933.12	1287.6	1090.2	1092.4	1420.8	1603.8	1355.8	1530	1553	1533.7	1665.1	1754	1496.8	1562.1	1611.7	1243	1477.6	1557.6	1553.5	1172.3	1264.7	2012.5	1413.3	6035.9
sp|Q15651|HMGN3_HUMAN;sp|Q15651-2|HMGN3_HUMAN	5;3	4;2	4;2	2	5	39.4	30.3	38.4	38.4	38.4	4	4	5	3	4	4	4	14.229	1668	4714.2	2760.7	2185.4	3161.7	5054.1	3206.5	2792.6	3355.3	1439.5	290.22	343.15	339.14	287.58	343.07	447.45	353.87	298.3	407.22	247.62	3906.2	4497.7	3950.6	3984.8	4273.6	4221	3600.4	3748.2	5538.4	4016.8	5498.9
sp|Q9ULF5|S39AA_HUMAN;tr|E7ENT5|E7ENT5_HUMAN;tr|E7EV45|E7EV45_HUMAN;tr|B4DGU0|B4DGU0_HUMAN	11;4;4;4	11;4;4;4	11;4;4;4	4	11	8.2	6.5	8.3	11.7	5.8	11	11	7	6	8	10	5	29.242	2070.2	2227.9	1779.3	1802.4	2025.6	2312.9	1824.8	1793.9	2164.4	2239.1	2000.2	1113.3	1210.6	1327.1	1398.2	1300.7	1175.1	1291.8	1514	2318.5	2439.6	2822.1	2098.4	2526.3	2737.8	2578.2	2098.5	2208.6	3477.3	2479.2	7377.4
sp|Q6DKJ4|NXN_HUMAN;sp|Q6DKJ4-3|NXN_HUMAN;tr|I3L4V6|I3L4V6_HUMAN;tr|B4DNN6|B4DNN6_HUMAN;sp|Q6DKJ4-2|NXN_HUMAN	9;4;3;2;1	9;4;3;2;1	9;4;3;2;1	5	9	22.8	15.2	22.8	23	22.8	9	9	7	5	7	8	7	82.715	2840.7	4095	3009.5	3213.9	3584.1	3545.8	2924.1	3054.4	3758.2	2909.2	1596.9	1885	1914.8	2035.1	2035.6	2237.6	2107.8	1921.9	2238.1	1876.7	2575.9	2934.8	2674.7	2748.2	3096.8	3093.7	2687.6	2356.7	3987.2	2639.9	2094.6
sp|P55212|CASP6_HUMAN;tr|D6RHU3|D6RHU3_HUMAN;tr|D6RBM3|D6RBM3_HUMAN;sp|P55212-2|CASP6_HUMAN	7;5;4;2	7;5;4;2	7;5;4;2	4	7	21.5	19.1	22.5	21.8	22.2	7	7	5	4	5	5	5	32.114	1681.8	2911.8	2936.6	2863.9	3072	3185.4	2734.3	2622	3219.7	1645	957.03	1243.3	1574.8	1313.1	1488.1	1289.5	1482.2	1374.4	1341.3	1182.2	1519.8	1656.8	1840.5	1538.9	1587	1574.6	1576.7	1329.8	1839.7	1624.2	2945.4
sp|Q01831-2|XPC_HUMAN;sp|Q01831|XPC_HUMAN	11;11	11;11	11;11	2	11	7.2	8.9	10.4	12.4	8.7	11	11	7	7	8	9	6	115.74	504.01	1269.5	833.38	859.87	935.28	1101.5	736.77	839.46	1021.1	580.27	2984.3	3466.4	4481.2	3666	4136.8	3553.7	3907.2	4092.2	3990.2	3214.6	1321.5	1311.3	1644.4	1543.1	1398.1	1492.8	1896.2	1634.7	1888.2	1428.8	4437.1
sp|P15531|NDKA_HUMAN;sp|P15531-2|NDKA_HUMAN	11;11	1;1	1;1	2	11	70.4	57.2	70.4	69.7	70.4	1	1	11	9	11	10	11	26.756	1925.5	2536.1	1846.4	1388.7	2163.9	2032.4	1541.5	1635.8	1816.1	1890.2	3335.8	2864.4	3307.5	2943.4	3498.8	2886.9	2952.1	2984	3443.9	3358.2	2094.9	2279.1	1750.4	2087.2	2298.7	2064.1	1956.3	1685.8	2438.5	1640.4	908.28
sp|O95067|CCNB2_HUMAN;tr|H0YMP3|H0YMP3_HUMAN	10;6	9;5	9;5	2	10	13.6	17.6	25.1	22.9	13.8	9	9	5	6	9	9	5	22.228	1933.6	1871.6	1542.1	1548.4	1696.1	1867.9	1283.1	1468.2	1793.4	2209.7	1359.3	1733.4	1807.7	1437.4	2505.2	1896.6	1588.7	2097.1	2654.7	1616.4	1748.6	1953.4	1922.7	1692.3	2033.7	2089.7	2049.6	1570.2	2563.7	1892.5	2189.9
tr|I3NI32|I3NI32_HUMAN;sp|Q02127|PYRD_HUMAN;tr|J3QRQ3|J3QRQ3_HUMAN;tr|I3L449|I3L449_HUMAN;tr|J3QRJ4|J3QRJ4_HUMAN	7;7;3;3;1	7;7;3;3;1	7;7;3;3;1	5	7	8.7	9.2	15	10.7	13.5	7	7	3	4	6	4	5	21.685	490.76	619.58	622.26	529.65	584.73	703.97	560.92	499.58	747.49	668.98	2241.7	2525	3110.5	2610.5	2741.7	2731.9	2700.7	2777.5	3140.8	2248.3	2161.5	2547.8	2303.1	2410.6	2408.9	2468.5	2299.7	2208.5	2797.6	2171.1	3175.5
sp|Q8TCC3-3|RM30_HUMAN;sp|Q8TCC3|RM30_HUMAN;sp|Q8TCC3-2|RM30_HUMAN;tr|B8ZZV5|B8ZZV5_HUMAN	3;3;3;2	3;3;3;2	3;3;3;2	4	3	22.1	13.7	13.7	13.7	14.5	3	3	3	2	2	2	2	9.7312	1212.4	1675.4	1467.5	1516.6	1656.6	1631.7	1461.8	1487.1	1795.3	1356.9	1192.4	1707.6	1748.4	1702	1877.7	1782.5	1749.7	1601	2005.7	1468.4	2170.9	2334.7	1809.2	2217.7	2126.5	2412	1954.7	2285.4	2974.8	2254.4	1739.7
sp|Q9UHY1|NRBP_HUMAN;tr|F8W6G1|F8W6G1_HUMAN	8;7	8;7	8;7	2	8	15.3	10.3	18.5	17.8	16.3	8	8	6	4	7	7	6	28.875	1599.9	2632.8	2125.6	2358.4	2379.3	2397.1	2209.2	2494	2546.7	1783.7	1242.8	1118.4	1246.8	1310.9	1437.1	1128.2	1272	1382.2	1603.7	1515	1924	2035.1	1940.1	1744.2	2393.1	2436.7	1370.3	1497.2	2939.1	1960.6	1587.9
sp|O94851-2|MICA2_HUMAN;sp|O94851-6|MICA2_HUMAN;sp|O94851-4|MICA2_HUMAN;sp|O94851-5|MICA2_HUMAN;sp|O94851-3|MICA2_HUMAN;sp|O94851|MICA2_HUMAN	12;12;12;11;11;11	10;10;10;9;9;9	10;10;10;9;9;9	6	12	8.3	14.9	11.4	14.9	9.7	10	10	6	10	8	10	7	90.077	1257.2	1966	1532.2	1683.6	1796.5	1685.1	1581.4	1402.2	1854.2	1517.8	2610.8	4593.3	4788.3	4837.5	4635.2	4390	4542	4507.9	5196.4	3438.5	1815	2339.3	2132.4	1974.5	1850.4	2245.3	2131.5	1688.9	2480.7	1656.7	1956.3
sp|Q6P161|RM54_HUMAN	3	3	3	1	3	32.6	6.5	32.6	32.6	32.6	3	3	3	1	3	3	3	10.092	2674.8	1463.6	1044.4	1165.6	1291.9	1216.8	1004.2	1028.1	1211.5	2737.4	397.63	593.23	664.33	631.15	670.66	568.84	758.26	612.26	670.03	388.92	2177.4	2652.2	1989.7	2272.5	2359.9	2357.3	1986.7	2091.1	2951.2	2084.1	4936.5
sp|Q9NWU2|GID8_HUMAN	6	6	6	1	6	15.4	10.5	19.3	14	32.5	6	6	4	2	4	3	6	27.567	2610.2	2109.3	927.16	1316.8	2792.6	2321.1	1054	1155.1	1607	2786.4	1651	1968.4	2152.5	2219	2147.1	1910.3	2237.3	2273.5	2469	1606.9	3673.5	3478.1	2855.6	3332.8	3899.8	3480.1	3038.2	2905.2	4775.7	3316.5	1432.9
sp|O60337-5|MARH6_HUMAN;sp|O60337|MARH6_HUMAN;tr|D6RHY7|D6RHY7_HUMAN;sp|O60337-6|MARH6_HUMAN	3;3;2;1	3;3;2;1	3;3;2;1	4	3	1.9	1.9	1.9	1.6	1.9	3	3	2	2	2	2	2	5.8201	891.94	731.01	511.69	561.13	869.37	732.32	478.18	548.06	775.35	1029.6	1597.9	2504.3	2295.1	2500.9	2115.7	2253.9	2281.8	2542.2	2706.1	1717.7	1684	2341	1642.1	1905.8	2595.4	2097.5	1697.7	2137.9	2828.2	1836.5	3466
sp|Q9HBR0|S38AA_HUMAN;sp|Q9HBR0-3|S38AA_HUMAN;sp|Q9HBR0-2|S38AA_HUMAN;tr|I3L0Q8|I3L0Q8_HUMAN;tr|H0YF92|H0YF92_HUMAN;tr|F5H3T4|F5H3T4_HUMAN	21;12;9;7;7;1	21;12;9;7;7;1	21;12;9;7;7;1	6	21	11.3	14.2	15.6	12.2	10.7	21	21	10	12	14	11	8	58.645	2149	2755.4	2567.6	2518.7	2858.1	2766.6	2363.3	2070.3	2852.1	2271.1	2509.9	2981.4	3161.8	3160.8	3420.2	3260.7	3084.4	3310.2	3671.4	2531.7	3925.7	4503.4	3848.1	3777.5	4322.4	4087	3630.3	3826.1	5395.1	3896.8	5013.9
sp|Q8TB22|SPT20_HUMAN;sp|Q8TB22-2|SPT20_HUMAN;sp|Q8TB22-3|SPT20_HUMAN;sp|Q8TB22-4|SPT20_HUMAN;tr|H0Y9M1|H0Y9M1_HUMAN;tr|D6R947|D6R947_HUMAN;tr|D6RC70|D6RC70_HUMAN;tr|D6RIU6|D6RIU6_HUMAN;tr|H0Y9W3|H0Y9W3_HUMAN	13;13;12;8;3;1;1;1;1	13;13;12;8;3;1;1;1;1	13;13;12;8;3;1;1;1;1	9	13	15.1	10.2	14.5	11.2	15	13	13	10	7	9	8	9	44.011	2920.8	4064.7	3021.6	3260.7	3520.5	4003.3	3185.2	3161.9	4345.5	3126.3	1392.5	2037	2349.5	2238.8	1933.4	2045.9	2229.6	2141.2	2346.2	1774.5	360	345.15	534.18	362.64	336.41	328.42	447.94	370.32	477.7	371.94	2966.4
tr|E2QRH7|E2QRH7_HUMAN;sp|Q9NYP7|ELOV5_HUMAN;sp|Q9NYP7-2|ELOV5_HUMAN	2;2;2	2;2;2	2;2;2	3	2	5.9	3.1	5.9	5.9	5.9	2	2	2	1	2	2	2	4.4736	983.14	1276.7	972.69	1065.2	1203.4	1365	1007.1	924.52	1208.2	1036.7	1193	1981.7	2234.5	1857.9	1973.5	1757.9	2039.5	2083.9	2231.1	1478.1	1836.7	2630.5	1649	1868	2447.9	2462.1	1540.2	2280.2	3119.7	2073	5788.9
sp|Q9BXB5|OSB10_HUMAN;sp|Q9BXB5-2|OSB10_HUMAN;tr|H7C487|H7C487_HUMAN	8;7;4	7;6;3	6;5;2	3	8	8.6	7.9	6.3	3.4	3.9	7	6	6	5	4	2	3	29.673	3375.6	4443.5	3287.4	3386.8	3894.2	4474.3	3337	3190.1	4320.8	3364.5	1658.3	2064.4	2127.5	2386	2438.5	2335.2	2326.1	2089.9	2718	1955.2	1113.6	1109.1	1124.3	1114.6	930.91	1119.6	1173.3	1038.4	1278.2	1050.6	1371.3
sp|O14773-2|TPP1_HUMAN;sp|O14773|TPP1_HUMAN	6;6	6;6	6;6	2	6	17.5	17.5	17.5	24.1	24.1	6	6	4	4	4	6	6	20.919	604.06	1096.5	682.52	768.59	1018.8	893.24	785.94	585.29	1101.6	496.77	2717	2250.2	3724.6	2586	3354.4	2192.1	2677.3	3342.9	3693.5	3281.8	1493.9	1797.8	1892	1642.6	1709.7	1480.6	1937.3	1796.1	2316.3	1462.8	2935.2
tr|B4DNI9|B4DNI9_HUMAN;sp|Q8N1B4|VPS52_HUMAN	5;5	5;5	5;5	2	5	8.4	3.2	8.4	5.2	8.4	5	5	5	2	5	3	5	14.966	1991.2	2726.6	2042.4	2149.4	2510.8	2366.4	2065.3	2086.5	2589.8	2276.9	2372.9	2830.9	3355.8	2778.8	2944.3	2740.3	2767.9	3018	2908.9	2341.3	1646.7	1846.7	1872.8	1762.8	1885	1773.3	1566.9	1578.1	2310.4	1769.6	1569.5
sp|Q14BN4-2|SLMAP_HUMAN;sp|Q14BN4-3|SLMAP_HUMAN;sp|Q14BN4|SLMAP_HUMAN;tr|H7C3M8|H7C3M8_HUMAN;tr|H7BZK0|H7BZK0_HUMAN;sp|Q14BN4-4|SLMAP_HUMAN;sp|Q14BN4-5|SLMAP_HUMAN;tr|B7Z964|B7Z964_HUMAN;sp|Q14BN4-6|SLMAP_HUMAN;tr|H7BZW9|H7BZW9_HUMAN;tr|B7Z863|B7Z863_HUMAN;sp|Q14BN4-7|SLMAP_HUMAN;sp|Q14BN4-8|SLMAP_HUMAN;tr|C9JPE6|C9JPE6_HUMAN;tr|C9JA20|C9JA20_HUMAN;tr|C9JCH4|C9JCH4_HUMAN;tr|H7C5G9|H7C5G9_HUMAN	10;10;10;6;6;6;5;5;5;4;4;4;3;3;2;2;1	10;10;10;6;6;6;5;5;5;4;4;4;3;3;2;2;1	10;10;10;6;6;6;5;5;5;4;4;4;3;3;2;2;1	17	10	8.1	4.3	8.4	5.6	8.9	10	10	6	4	6	5	6	22.806	3276.8	5536.4	4155.7	3921.3	4841.5	5273.2	4097.4	3911.1	5131.4	3319.3	1456.9	1767.2	1972.3	1810.1	2087.6	2117.8	1899.7	1941.2	2235.7	1537.7	611.44	775	704.85	645.69	729.32	820.84	779.88	724.84	811.88	640.97	1257.2
sp|Q13362-2|2A5G_HUMAN;sp|Q13362|2A5G_HUMAN;tr|H0YJ75|H0YJ75_HUMAN;sp|Q13362-5|2A5G_HUMAN;tr|Q96B13|Q96B13_HUMAN;tr|H0YJU0|H0YJU0_HUMAN;tr|H0YJ49|H0YJ49_HUMAN;tr|G3V2U3|G3V2U3_HUMAN;tr|H0YN84|H0YN84_HUMAN;tr|H0YJ12|H0YJ12_HUMAN;tr|G3V5T2|G3V5T2_HUMAN;tr|H0YK25|H0YK25_HUMAN;tr|H0YJZ3|H0YJZ3_HUMAN;tr|H0YNR8|H0YNR8_HUMAN	14;13;12;12;9;5;4;4;3;1;1;1;1;1	9;8;7;7;6;3;2;4;1;1;1;1;1;1	1;0;0;0;0;0;0;0;0;0;0;0;0;0	14	14	32.7	13.4	31	30.1	32.7	9	1	13	7	12	12	13	34.276	719.62	559.81	434.8	533.35	582.15	568.82	401.12	398.65	591.35	654.55	3175.9	3469.4	3711.4	3383	3554.8	3657.9	3293.4	3776.9	4206.8	3380.5	1056.6	969.8	865.5	983.85	1001.7	899.44	865.38	667.99	1169.7	940.29	4804.2
sp|Q9H497|TOR3A_HUMAN;sp|Q9H497-2|TOR3A_HUMAN;tr|Q5W0C9|Q5W0C9_HUMAN;tr|F2Z3J4|F2Z3J4_HUMAN;tr|Q5W0C6|Q5W0C6_HUMAN;sp|Q9H497-3|TOR3A_HUMAN	6;5;3;2;2;2	6;5;3;2;2;2	6;5;3;2;2;2	6	6	7.8	7.8	17.6	13.6	11.1	6	6	3	3	6	4	3	24.417	2421.1	3350.9	2491.7	2513.2	2940.6	3160	2612.9	2536.4	3453.5	2462.8	2537.8	2787.7	3623.5	2835	2970	2867.8	3193.7	3129	3439.2	3174.7	2194.8	2627.9	2285	2413.6	2725	2511	2383.2	2238.1	3259.9	2190	1521.6
sp|Q6UX04|CWC27_HUMAN;sp|Q6UX04-2|CWC27_HUMAN;tr|D6REK3|D6REK3_HUMAN	12;11;8	12;11;8	12;11;8	3	12	24.6	27.5	24.6	22.9	24.6	12	12	9	8	9	8	9	66.211	1320.8	1612.4	1241.5	1187.3	1453.9	1586.9	1265.4	1194.9	1516.1	1435.3	1616.1	1863.5	1916.6	1804.8	2017.9	1935.1	1888.8	1922.7	2528.7	1792.5	2696.3	2767.1	2320.2	2485.8	2781.5	2771.1	2241.7	2397.4	3566.1	2495.8	1635.8
sp|P30508|1C12_HUMAN;sp|Q29960-2|1C16_HUMAN;sp|Q29960|1C16_HUMAN;sp|P30510|1C14_HUMAN;sp|Q29963|1C06_HUMAN;sp|Q07000|1C15_HUMAN;sp|P30505|1C08_HUMAN;sp|Q29865|1C18_HUMAN;sp|P30504|1C04_HUMAN;sp|Q9TNN7|1C05_HUMAN;sp|P10321|1C07_HUMAN;sp|P30501|1C02_HUMAN;tr|A2AEA2|A2AEA2_HUMAN;sp|Q95604|1C17_HUMAN;tr|A2BF26|A2BF26_HUMAN;sp|P30499|1C01_HUMAN;tr|F8W9Z8|F8W9Z8_HUMAN;sp|Q09160|1A80_HUMAN;tr|Q31611|Q31…	11;10;10;9;9;9;8;7;7;7;6;6;6;6;6;5;2;2;1	7;6;6;6;6;6;5;5;4;4;4;4;4;4;3;4;2;1;0	1;1;1;1;1;0;0;0;0;0;1;1;1;0;0;0;0;0;0	19	11	35.2	38.8	34.2	39.6	30.3	7	1	9	9	8	10	7	49.986	1099.7	1777.5	1311.4	1394.8	1489.2	1483.7	1055.7	1046.8	1608.7	1353.3	1026.8	1185.2	1467.3	1335.5	1353.5	1199.4	1518.5	1296.1	1644.9	1187	4074.6	4766.7	3678.3	4067.7	3880.2	4397.8	3770	3652.3	5188.9	4192.5	4663.7
sp|Q96GA7|SDSL_HUMAN;tr|F8VYZ3|F8VYZ3_HUMAN;tr|H0YID3|H0YID3_HUMAN;tr|H0YIA2|H0YIA2_HUMAN	8;4;3;2	8;4;3;2	8;4;3;2	4	8	24.9	29.8	28.9	26.1	26.1	8	8	6	7	7	6	6	51.711	1470	2360.7	1966.9	1873.8	2388.2	2294	1953	1894.1	2248.3	1686.1	1750.4	2678.1	3027.2	2756.3	2837.9	3026.6	3053.8	3098.6	2692.1	2123.6	1442.3	2131.3	2014.5	1755.4	2238.7	1842.9	2057.5	1805.2	2245.5	1701.3	1698.1
sp|P81605|DCD_HUMAN;sp|P81605-2|DCD_HUMAN	3;3	3;3	3;3	2	3	26.4	26.4	26.4	26.4	26.4	3	3	3	3	3	3	3	13.911	2763.3	2939.9	1909.1	2760.5	3518	2458.9	5351.1	2512	2835.8	1776.2	275.78	828.14	478.79	422.06	456.04	570.36	247.66	300.17	775.77	320.68	3556.7	3963.5	3040.6	11574	3778.6	3471.6	3565.1	4170.8	4530.9	3212.4	2949.2
sp|O94888|UBXN7_HUMAN;tr|F5GYB1|F5GYB1_HUMAN;tr|C9JAT7|C9JAT7_HUMAN;tr|H7BYF4|H7BYF4_HUMAN	11;7;6;2	11;7;6;2	11;7;6;2	4	11	11.2	13.7	14.3	18.4	9.8	11	11	5	6	7	8	4	30.548	1167.1	1328.7	999.69	808.68	1369.5	1476.8	1037.9	933.73	1349.5	1211.4	1851	2188.7	2399.1	2508	2402.4	2400.6	2224.2	2347	2657.3	1919.2	2771.9	2998.6	2575.8	2520.1	3204.2	3025.5	2373.3	2506.6	3989.1	2931.4	4823.4
sp|Q9Y6A9|SPCS1_HUMAN;tr|C9JBL1|C9JBL1_HUMAN	3;2	3;2	3;2	2	3	31.4	11.8	26.5	31.4	26.5	3	3	3	1	2	3	2	42.058	2718.8	3590.4	2273.1	3362.9	3818.1	3561	2348.6	2676.4	3437.5	3182.3	1040.1	1212.2	1377.7	1340.3	1368.8	1458.8	1360.2	1336	1547.5	1019.9	2255.4	2141.4	2061.5	2142.7	2376	2143.6	2114.8	1838	2869.7	2141	1720.4
sp|Q86WA6-2|BPHL_HUMAN;sp|Q86WA6|BPHL_HUMAN;tr|Q49AI2|Q49AI2_HUMAN;tr|B4DML3|B4DML3_HUMAN	6;6;1;1	6;6;1;1	6;6;1;1	4	6	17.2	12.8	16.1	12	12	6	6	5	4	5	4	4	12.902	2380.3	3557.5	3106.2	3038.4	3516.2	3508.1	2985.1	2843.1	3627.1	2369	819.22	1133.5	1236.4	1102.4	1004.8	1061.3	1203.8	1233.5	1306.7	979.2	1764.7	1993.2	2103.1	1974.7	2159.7	2172.9	2026.6	1839.9	2523.6	1886.1	1908.8
sp|Q13158|FADD_HUMAN	5	5	5	1	5	23.1	23.1	23.1	23.1	18.3	5	5	5	4	5	5	3	38.692	3226.7	5035.5	3551.5	3912.1	4461.6	4721.1	3471.6	3775.4	4113.2	3943.8	1292.4	1492.7	1622.1	1526.9	1550.7	1673.1	1545.8	1487.1	1676.1	1086.9	2057.8	2512.6	2374.8	2312.3	3429.1	2345.3	2350.8	2080.9	3276.1	2013.5	2450.4
sp|Q9BRS2|RIOK1_HUMAN	8	8	8	1	8	10.2	6.5	12.3	8.1	10.2	8	8	6	4	7	5	6	22.82	2612	3714.7	2564.9	2996.1	3296.1	3553.2	2797.8	2822.3	3684.2	2746.2	1483.8	1837.4	1689.6	1835	1965.5	1830.7	1697.4	1790.3	2122.3	1304.2	2975.6	3141.6	2368.9	3074.6	3236.7	2950	2339.1	2642.5	4167.9	2881.3	1211.5
sp|P63218|GBG5_HUMAN	3	3	3	1	3	23.5	23.5	63.2	63.2	52.9	3	3	2	2	3	3	2	25.02	5092.7	1309.7	1024.5	1326.5	1499	1238.3	1085.1	1147.1	1358	4563.9	925.6	2320.5	2194.4	2490.6	2068.2	2090.6	2003.7	2327.8	2129.4	1289.6	1514.5	1765.9	801.94	1447.8	2060.6	1571.7	805.63	1915.9	1976.6	1458.7	2929.8
sp|Q9Y6M1-5|IF2B2_HUMAN;sp|Q9Y6M1-6|IF2B2_HUMAN;sp|Q9Y6M1-3|IF2B2_HUMAN;sp|Q9Y6M1-4|IF2B2_HUMAN;sp|Q9Y6M1-1|IF2B2_HUMAN;sp|Q9Y6M1|IF2B2_HUMAN;tr|F8W930|F8W930_HUMAN	10;10;10;10;10;10;10	8;8;8;8;8;8;8	8;8;8;8;8;8;8	7	10	14.6	12	18.9	17.2	17	8	8	7	6	9	8	8	27.153	1578.4	2133.9	1922.6	2111.2	2533.5	2320	1876.7	1861	2432.6	1965.1	500.41	625.37	656.07	534.59	641.24	697.1	632.74	630	712.4	392.13	4926.5	5396.6	4780.7	5504.9	5650	4876.3	4919.6	4793.7	6667.6	4682	1849.3
sp|P52735-3|VAV2_HUMAN;sp|P52735-2|VAV2_HUMAN;sp|P52735|VAV2_HUMAN	11;11;11	11;11;11	11;11;11	3	11	8.5	6.1	13.5	9.3	8.1	11	11	6	4	10	7	6	98.418	1594.4	2205.4	2044.7	1947.5	1915.2	2308.9	1859.8	1802.1	2233.6	1746.9	580.34	660.32	1183.6	712.27	1133.5	841.55	1130.9	1096.1	1283.5	621.18	3357.6	3787.2	4247.6	3771.6	4117.7	3569.3	4132.5	3379.3	4572.7	3634.4	3502.9
sp|Q9HBI6|CP4FB_HUMAN;tr|V9GYP6|V9GYP6_HUMAN;tr|F8W978|F8W978_HUMAN;sp|P78329|CP4F2_HUMAN;sp|Q08477-2|CP4F3_HUMAN;sp|Q08477|CP4F3_HUMAN;sp|Q9HCS2|CP4FC_HUMAN;sp|P98187|CP4F8_HUMAN;tr|K7EQI8|K7EQI8_HUMAN;sp|Q6NT55|CP4FN_HUMAN	10;7;7;4;3;3;3;2;1;1	10;7;7;4;3;3;3;2;1;1	10;7;7;4;3;3;3;2;1;1	10	10	15.1	12.4	10.9	17.7	11.8	10	10	7	6	5	8	5	37.785	1204	2429.6	1856.4	1851.4	2213.6	2356.5	1773.9	1857.8	2515.4	1141.1	1960	2706.8	3423.3	3025.4	3059.9	3343.9	3191.3	3245	3205.3	2111.5	1831	2214.4	2418.6	2105.7	2690.2	2318.4	2293	2178	3140.1	2208.5	4444.3
sp|P26885|FKBP2_HUMAN;tr|F5H0N4|F5H0N4_HUMAN	6;5	6;5	6;5	2	6	31.7	51.4	31.7	45.8	45.8	6	6	5	5	4	4	4	28.394	1801.2	2657.1	2172.4	2169	2601.4	2352.3	2089.5	1807.7	2438.9	1756.6	2207.7	3061.5	3527.3	3089	2884.6	2921.2	3221.5	3200	3266.1	2358	1410.4	2040.7	1474.8	1536.8	1705.5	1594.6	1684.5	1435.5	2127.1	1574.8	1911.9
sp|O60333-3|KIF1B_HUMAN	13	8	2	1	13	7	4.6	7.5	7	4.6	8	2	8	5	8	8	5	22.016	3865.6	4953.1	3857.1	4058.2	5057.8	4723.9	4419.3	3580.7	4936.4	3964.3	2320.7	2393	2866.4	2513.4	2879.9	2545.8	2381.8	2539.8	3092.7	2475.6	943.19	1087.8	937.18	923.34	1147.2	1190.6	904.57	807.95	1335.1	1047.6	4157.3
tr|H7C562|H7C562_HUMAN;sp|O00400|ACATN_HUMAN;tr|H7C577|H7C577_HUMAN	4;4;3	4;4;3	4;4;3	3	4	10	10	10	14.1	10	4	4	3	3	3	4	3	11.27	3069.4	3797.6	3466.9	2987.8	3644.4	3578.3	2946.6	2916.2	3456.9	2949.3	1268.4	2537	2764.5	2513	2200.7	2222.5	2672.6	2681.8	2579.5	1511.7	1428.9	1716.5	1480.7	1429.8	1860.8	1545.7	1443.7	1488.9	1980.4	1491.5	1794.9
sp|Q08426|ECHP_HUMAN;sp|Q08426-2|ECHP_HUMAN	8;7	8;7	8;7	2	8	5.5	7.6	5.4	5.9	2.6	8	8	4	5	4	4	2	35.497	2467.9	3006.8	2366	2375.5	2768.2	2638.2	2339.2	1998.5	2883.7	2538.6	3568.6	4089.9	4621.9	4512.4	4592	4768.2	4718.1	4210.1	4887.9	3736.7	1744.1	2071.1	2070.9	2260.4	1942.4	2044.3	2106.8	1954.9	2312.9	1706.3	3835.6
sp|O95229-2|ZWINT_HUMAN;sp|O95229|ZWINT_HUMAN;tr|A6NH27|A6NH27_HUMAN	4;4;1	4;4;1	4;4;1	3	4	16.5	11.3	16.5	16.5	9.1	4	4	4	3	4	4	2	14.227	2336	2822.7	1420.6	1992	2249.5	2510.2	1320.8	1711.3	2308.5	2601.3	754.91	944.67	919.82	698.13	1019.5	1011.9	945.56	864.81	1048.9	906.96	1846.2	2503.7	1858.2	1891	2436.5	2329.2	2013.9	1972.2	2642.4	1783.5	4946
sp|Q9Y547|IFT25_HUMAN;tr|A6NIR2|A6NIR2_HUMAN;tr|A6NG08|A6NG08_HUMAN	5;4;1	5;4;1	5;4;1	3	5	36.1	25	54.9	36.1	54.9	5	5	4	2	4	4	4	73.608	2908.7	3145.9	3007.1	2887.2	2885.1	3182.5	2770.6	2624.3	3191.8	2709.9	1791.3	1983.7	2657.4	1972.1	2523.3	2030.7	2294.5	2319.8	2278.7	1896.9	1655.4	2434.8	2450.7	1700.9	1629.8	1672.9	2317.6	1649.3	2868.5	1855	804.55
sp|Q7L4I2|RSRC2_HUMAN;sp|Q7L4I2-2|RSRC2_HUMAN;tr|H0YGP9|H0YGP9_HUMAN;tr|E1B6W4|E1B6W4_HUMAN;tr|E9PI52|E9PI52_HUMAN	6;5;2;2;1	6;5;2;2;1	6;5;2;2;1	5	6	8.5	4.8	11.1	13.1	8.5	6	6	3	2	4	5	3	33.147	1545	2527.6	1939	1934.9	1892.5	2219.4	1737.6	1855.8	2229.4	1641.3	596.01	705	869.69	982.98	1016.6	696.69	873.26	946.14	972.63	819.61	2959.5	3761.7	2809.8	3259.4	3724.2	3652.5	2979.2	3218	4603.7	3419.6	4087.6
tr|F5H1E5|F5H1E5_HUMAN;tr|B7Z2Y2|B7Z2Y2_HUMAN;sp|Q14746-2|COG2_HUMAN;sp|Q14746|COG2_HUMAN;tr|B7Z7N2|B7Z7N2_HUMAN	9;9;9;9;6	9;9;9;9;6	9;9;9;9;6	5	9	11.3	10.3	14.6	13.2	11.4	9	9	6	5	8	7	6	23.865	2694.9	3720.5	2846.8	2910.6	3297	3590.9	2630.5	2503.8	3639.7	2743.6	637.6	866.7	951.53	836.44	1099.5	1043.9	1030.4	1085.5	1205.7	843.54	2323.1	3079.3	2724.5	2840	2957.9	3063.3	2755.7	2639.4	3673.2	2808.2	1965.4
sp|Q969M3|YIPF5_HUMAN;sp|Q969M3-3|YIPF5_HUMAN;tr|E5RGR9|E5RGR9_HUMAN;tr|E5RHH4|E5RHH4_HUMAN;sp|Q969M3-2|YIPF5_HUMAN	2;2;1;1;1	2;2;1;1;1	2;2;1;1;1	5	2	8.2	8.2	8.2	8.2	8.2	2	2	2	2	2	2	2	26.138	1624.3	2247.7	1882.9	1902.1	2126.9	2034.5	1842.1	1740.8	2430.1	1655.1	1411.9	2280.2	2627.2	2587.7	2425.8	2375.9	2657.6	2410.7	2720.8	1742.1	1175.4	1470	1192.6	1363.8	1320.6	1308.9	1496.9	1213.9	1620.5	1178.6	2053.5
tr|J3KN10|J3KN10_HUMAN;sp|P42356|PI4KA_HUMAN;sp|P42356-2|PI4KA_HUMAN;sp|A4QPH2-2|PI4P2_HUMAN;sp|A4QPH2-3|PI4P2_HUMAN;sp|A4QPH2|PI4P2_HUMAN;tr|A8MTF1|A8MTF1_HUMAN;sp|Q8N8J0|PI4P1_HUMAN	15;14;7;5;5;5;4;1	15;14;7;5;5;5;4;1	15;14;7;5;5;5;4;1	8	15	5.5	3.9	6	2.1	3.5	15	15	10	8	11	3	6	44.771	3418.4	4300.6	3242.8	3803.3	4501	4246.2	3219.6	3167.8	4293.8	3687.3	2583.7	2754.7	3032.1	2856.6	2819.5	2920.9	3057.3	3125.3	3151.8	2631.9	3711.2	3998.5	3394.1	3677.7	4256.4	3809.9	3470	3739.4	5103.4	3485	313.68
tr|F5H715|F5H715_HUMAN;sp|Q96BJ3|AIDA_HUMAN;sp|Q96BJ3-3|AIDA_HUMAN;sp|Q96BJ3-2|AIDA_HUMAN	12;12;8;2	12;12;8;2	12;12;8;2	4	12	33.7	21.3	33	29.4	26.6	12	12	8	6	9	8	7	109.52	1318.2	1946.1	1675.7	1697.3	1889.2	1924.2	1661.9	1664.5	2062.7	1096.1	4067	4540.5	4964.7	5330.2	5309	5457.1	4851.3	5158.8	5913.5	4455.1	504.46	587.99	677.14	574.38	536.72	605.43	512.31	524.38	827.03	618.31	4836.6
sp|Q96JP5-2|ZFP91_HUMAN;sp|Q96JP5|ZFP91_HUMAN;tr|H3BTR0|H3BTR0_HUMAN	11;11;6	11;11;6	11;11;6	3	11	14	18	14.9	16.4	11.3	11	11	6	7	6	6	6	53.74	1537.7	2381.9	2100.6	1734.3	2443.2	2316.5	1672.9	1589.4	2035.2	1656.6	1111.4	1333.8	1578.4	1570.7	1609.1	1673.6	1467.9	1472.2	1769.5	1208.6	1953.7	2468.6	1804.9	2099.9	2481.4	2356.9	2117.1	2116.7	2963	2353.9	2298
sp|P41743|KPCI_HUMAN;tr|E9PBE1|E9PBE1_HUMAN;sp|Q05513-2|KPCZ_HUMAN;sp|Q05513-3|KPCZ_HUMAN;sp|Q05513|KPCZ_HUMAN	8;1;1;1;1	8;1;1;1;1	8;1;1;1;1	5	8	13.3	11.1	14.3	15.1	15.1	8	8	6	5	6	6	7	46.686	2821.5	3406.6	2958.3	2859.3	3470.8	3433.8	2535.4	2546.7	3606.2	2988.6	1132.7	1452.5	1596.2	1489	1682.5	1520.9	1562.3	1530.1	1609.6	1317.4	2196.6	2625.2	2553	2413.6	2539.2	2620.8	2277.1	2178.7	3318.9	2090.6	2838.7
tr|H3BTL1|H3BTL1_HUMAN;sp|Q9GZQ8|MLP3B_HUMAN;sp|A6NCE7|MP3B2_HUMAN;sp|Q9H492|MLP3A_HUMAN;sp|Q9H492-2|MLP3A_HUMAN	3;3;3;2;2	3;3;3;2;2	3;3;3;2;2	5	3	37.3	37.3	37.3	37.3	37.3	3	3	3	3	3	3	3	20.764	1134.3	1981.1	1231.2	1300	1575.6	1590.7	1170.1	1140	1475.3	1200.2	1231.5	1520.2	1509.8	1602.2	1349.9	1575.6	1702.1	1644.3	1568.3	1286.7	1943.2	2269.5	2063.4	2052.8	2131	2121.4	1936.7	1828.9	2468	1884	3297.9
tr|K7ELY2|K7ELY2_HUMAN;tr|K7EIY4|K7EIY4_HUMAN;tr|Q5U8S2|Q5U8S2_HUMAN;sp|O60499|STX10_HUMAN;tr|K7EJ05|K7EJ05_HUMAN;tr|F6RTM7|F6RTM7_HUMAN;tr|K7EK75|K7EK75_HUMAN;tr|K7EPP9|K7EPP9_HUMAN;sp|O60499-2|STX10_HUMAN	2;2;2;2;1;1;1;1;1	2;2;2;2;1;1;1;1;1	2;2;2;2;1;1;1;1;1	9	2	5.5	5.5	9	9	5.5	2	2	1	1	2	2	1	8.4496	4287	2403.1	1567.9	1787.5	2181.2	2193.9	1518.2	1620.6	2215.4	4842.3	1187.9	1459.9	1176.9	1262.1	1475.9	1142.9	1091.8	1521.6	1564.7	1412	1400	1543.1	1312.7	1298.3	1598.4	1658.6	1436.4	1379.1	2138.2	1583.1	2315.8
sp|Q8N3E9|PLCD3_HUMAN;tr|H0YGF8|H0YGF8_HUMAN;tr|K7EQF2|K7EQF2_HUMAN;tr|F5GXC1|F5GXC1_HUMAN	10;2;2;1	10;2;2;1	10;2;2;1	4	10	12	14.3	15.2	10	12.3	10	10	8	8	9	6	6	54.631	2143.1	3395.8	2391.3	2464.9	2705.9	3385.5	2545.6	2337.2	3084.8	2234.7	1104.4	1083.4	1407.9	1450.2	1472.3	1378.4	1184.4	1389.3	1681.4	1140.2	3380.9	4477.3	3884.3	4289.6	4206.7	4527.9	3814	3991.1	5458.7	3608.8	2452
sp|Q5T447|HECD3_HUMAN;sp|Q5T447-2|HECD3_HUMAN	11;4	11;4	11;4	2	11	9.4	8.2	13.6	11.3	10.2	11	11	6	6	10	8	7	29.659	2111.5	2927.1	2171.5	2327.9	2815.8	2694.8	2144.6	2300.7	2825.3	2465.6	2328	2691	2967.7	2810.2	3335.6	2991.5	2839.1	2929.1	3220.2	2529.5	2152.9	2430.1	2650.8	2475	2486.3	2501.1	2476.1	2330.2	3193.1	2266	3706.5
sp|Q92597|NDRG1_HUMAN;tr|E9PDL6|E9PDL6_HUMAN;sp|Q92597-3|NDRG1_HUMAN;sp|Q92597-2|NDRG1_HUMAN;tr|E7ESM1|E7ESM1_HUMAN;tr|E5RIR1|E5RIR1_HUMAN;tr|E5RGM5|E5RGM5_HUMAN;tr|E5RIV1|E5RIV1_HUMAN;tr|E5RIM2|E5RIM2_HUMAN;tr|E5RJY1|E5RJY1_HUMAN;tr|E5RI76|E5RI76_HUMAN;tr|E5RH82|E5RH82_HUMAN;tr|E5RK17|E5RK17_HUMAN;tr|E5RJ98|E5RJ98_HUMAN;tr|E5RG99|E5RG99_HUMAN	11;10;8;8;5;4;4;4;4;3;3;3;3;2;1	11;10;8;8;5;4;4;4;4;3;3;3;3;2;1	11;10;8;8;5;4;4;4;4;3;3;3;3;2;1	15	11	25.4	21.3	40.1	40.1	40.1	11	11	6	6	10	9	10	108.06	1980.2	4177.2	3299.6	2967.8	3703.5	4187.1	3164.3	3274.2	3900.1	2162.5	614.47	712.07	718.29	1081.8	986.84	814.76	824.13	745.05	963.2	806.56	4405.3	4189.6	5253.8	5073.3	4535.7	4307.3	5525.2	4541.8	5927.2	4016.7	1921.9
tr|B1AH87|B1AH87_HUMAN;sp|P30536|TSPOA_HUMAN	3;3	3;3	3;3	2	3	14	21.5	21.5	14	14	3	3	2	3	3	2	2	5.7093	330.33	189.25	225.64	248.63	151.22	226.13	235.28	201.85	185.34	279.71	3073.8	4785.5	6192.5	5150.3	6121.5	5204.6	5245.3	5696.6	6326.4	3679	3362.9	3758.7	3810.7	3409.1	4390.1	3540.9	3547.4	3253.3	4749.3	3415.4	2658.5
sp|O75208|COQ9_HUMAN;tr|H3BNT2|H3BNT2_HUMAN;tr|H3BSJ5|H3BSJ5_HUMAN;tr|H3BRC0|H3BRC0_HUMAN;tr|H3BPY0|H3BPY0_HUMAN;tr|H3BPC6|H3BPC6_HUMAN;tr|H3BPW3|H3BPW3_HUMAN;sp|O75208-2|COQ9_HUMAN;tr|H3BVA5|H3BVA5_HUMAN	7;6;5;4;3;3;2;2;2	7;6;5;4;3;3;2;2;2	7;6;5;4;3;3;2;2;2	9	7	33.6	5.3	33.6	24.2	33.6	7	7	7	2	7	6	7	164.33	1022.6	1581.9	1028.9	1093.8	1544	1412.8	1070.2	1087.4	1370.9	909.28	1300	1720.5	1761.3	1717.9	1600.7	1634.6	1679.7	1779.7	1753.4	1388.5	2875.5	3730.9	2979.3	3231.1	3680.3	3258.3	3180.9	3185.7	4127.7	3124.5	2258.4
sp|O00488|ZN593_HUMAN;tr|A9J4F5|A9J4F5_HUMAN	4;3	4;3	4;3	2	4	38.8	32.1	32.1	32.1	32.1	4	4	4	3	3	3	3	27.771	2349.3	4620.9	3132	3089.1	3894.9	4781.9	3422.8	3220.3	4452	2802.4	1592.2	2003.3	1870.8	1900.9	2468.3	2302.7	1550.2	1865.1	2524.4	1717.6	1269.5	1741.8	1146.9	1425.6	1552.3	1728.6	1084.8	1474.3	2019.2	1464.5	2163.5
sp|Q9UBH6-2|XPR1_HUMAN;sp|Q9UBH6|XPR1_HUMAN	10;10	10;10	10;10	2	10	10.3	9.8	10.6	15.4	11.7	10	10	6	5	6	7	6	16.872	3652.9	4369.4	3621.6	3367.4	3975.5	4019.6	3418.8	3030.8	4374.3	4067.6	1984	2364.4	2291.1	2350.8	2152.1	2316.7	2269.9	2532.8	2617.2	1941	765.96	965.61	870.88	646.28	861.74	804.27	760.67	772.76	1191	927.32	2639.4
sp|Q9ULP9-2|TBC24_HUMAN;sp|Q9ULP9|TBC24_HUMAN;tr|H3BQ06|H3BQ06_HUMAN;tr|H3BV07|H3BV07_HUMAN;tr|H3BTP5|H3BTP5_HUMAN	5;5;4;2;1	5;5;4;2;1	5;5;4;2;1	5	5	5.2	7.2	6.5	5.2	5.2	5	5	3	4	4	3	3	11.933	956.74	1461.3	1521.8	1771.2	1516.6	1473.4	1390.1	1521.4	1409	1038.9	936.26	702.24	1128.6	955.41	1325.8	761.96	856.76	1022.1	1238.2	888.09	4929.1	5094.8	5443.1	5555.4	5451.7	4771.4	5629.1	5016.2	6999.4	4846.6	2076
sp|Q9HBL7|PLRKT_HUMAN	5	5	5	1	5	13.6	8.8	21.8	19.7	19.7	5	5	3	2	4	3	4	22.101	365.71	477.76	399.6	314.15	527.64	552.26	311.32	360.79	531.54	422.61	1105.5	1462.7	1960.9	1366.6	1743.6	1411.1	1704.7	1567.9	1779.8	1282.8	3369.5	3949.2	2584.2	3282.8	3804.9	3623.3	2438.1	3464.5	4660.3	3432.1	2751.7
sp|Q14161|GIT2_HUMAN;sp|Q14161-5|GIT2_HUMAN;tr|R4GNG3|R4GNG3_HUMAN;sp|Q14161-8|GIT2_HUMAN;sp|Q14161-3|GIT2_HUMAN;sp|Q14161-7|GIT2_HUMAN;sp|Q14161-9|GIT2_HUMAN;tr|F8W7V0|F8W7V0_HUMAN;tr|F8VXI9|F8VXI9_HUMAN;sp|Q14161-4|GIT2_HUMAN;sp|Q14161-2|GIT2_HUMAN;sp|Q14161-11|GIT2_HUMAN;sp|Q14161-6|GIT2_HUMAN;tr|F8WAK2|F8WAK2_HUMAN;sp|Q14161-10|GIT2_HUMAN;tr|F8W822|F8W822_HUMAN	14;13;12;12;12;11;11;11;11;11;10;10;10;10;10;8	11;10;9;9;9;8;8;8;8;8;7;7;7;7;7;5	11;10;9;9;9;8;8;8;8;8;7;7;7;7;7;5	16	14	14.6	7.8	16.1	9.4	10.9	11	11	11	6	11	8	8	29.703	2435.8	3997.1	3133.5	3117.6	3192.1	3684.5	2991.6	2567	3984.9	2960.2	1405.5	1937.9	2205	2186.1	1979.9	2029.3	2121.4	2255.7	2150.6	1646.4	2357.7	2552.7	2232.4	2397.2	2705.1	2419.5	2130.4	2277.6	2913.5	2181.4	2437.7
sp|Q96FZ2|HMCES_HUMAN;tr|E7EMP6|E7EMP6_HUMAN;tr|D6RAZ3|D6RAZ3_HUMAN;tr|D6R9T3|D6R9T3_HUMAN;tr|D6RAI0|D6RAI0_HUMAN;tr|D6RGK7|D6RGK7_HUMAN	8;7;6;5;3;3	8;7;6;5;3;3	8;7;6;5;3;3	6	8	20.1	12.1	15.5	20.1	15.8	8	8	7	4	6	7	6	24.412	3667.8	4079.2	3103.2	2619.7	3379	3938.3	2818.7	2918	3560.2	3816.4	1483.9	1855.2	1935.2	2043.5	1805.2	2209.3	1721.8	1892.3	2279.5	1625.7	1731.6	2335.7	1421.4	1662.7	2075.3	2086.3	1228.9	1441.5	2405.1	1707.8	738.81
sp|O60563|CCNT1_HUMAN;tr|A9XU13|A9XU13_HUMAN	13;3	13;3	13;3	2	13	19	8.3	14	8	13.8	13	13	12	4	8	4	8	57.069	3367.2	5851.8	4243.4	4605.1	5047.5	5154.8	3990.7	3775.5	5234.4	4015.7	778.1	820.92	1021.5	944.7	909.23	926.49	1129	1019.1	940.61	850.6	3375.7	3767.7	3567.3	3679.1	3626.9	3537.8	3550.7	3177.4	4711.4	3133.8	475.34
sp|O60825-2|F262_HUMAN;tr|B0FLL2|B0FLL2_HUMAN;sp|O60825|F262_HUMAN;tr|B4DY91|B4DY91_HUMAN;tr|B4DI16|B4DI16_HUMAN	12;12;12;11;8	8;8;8;8;5	6;6;6;6;4	5	12	18	19.1	22.7	20.8	16.1	8	6	9	9	11	10	8	17.267	1214.8	1731	1418.9	1387.5	1344.2	1695.2	1378.6	1349.1	1748.1	1173.8	473.49	488.41	728.55	560.97	585.61	603.83	707.57	529.71	731.91	607.08	1837.3	2154.2	1997.9	1838.5	1803.7	1893.8	2259.3	1786.5	2539.3	1884.2	5655.4
sp|Q9UFC0|LRWD1_HUMAN;tr|H7C5S6|H7C5S6_HUMAN;tr|H7C5N7|H7C5N7_HUMAN	9;4;3	9;4;3	9;4;3	3	9	20.7	12.7	18.5	18.7	16.1	9	9	9	6	8	8	7	43.457	2412.9	2770.1	2227.7	2042.7	2509.6	2763.6	1854	1930.6	2658.6	2314.8	2765.1	3004.7	3757.8	3354	3309.2	3215.5	3100	3431.6	3861	2876.1	3136.2	3735.7	3056	3102.5	3620.4	3463	3219.6	3026.7	4565.5	3261.3	1202.3
sp|Q9Y244|POMP_HUMAN	5	5	5	1	5	27.7	20.6	27.7	22.7	32.6	5	5	4	3	4	3	4	22.875	1524.8	1710.7	1302.9	1217.9	1342.9	1625.5	1136.9	1257.1	1463.6	1588	1649	2451.7	1987.4	2365.3	2433.3	2343.9	1785.6	2383.5	2695.2	1993.7	5423.6	6060	3496.2	5341.6	5718.8	5772.4	3710.6	5179.4	7019.3	5089.5	1660.5
sp|Q8NHP6|MSPD2_HUMAN;sp|Q8NHP6-2|MSPD2_HUMAN;tr|R4GMN1|R4GMN1_HUMAN;tr|R4GMW5|R4GMW5_HUMAN	8;7;6;2	8;7;6;2	8;7;6;2	4	8	9.7	7.1	10.2	7.3	6.9	8	8	5	4	6	4	4	20.003	3608.4	5478.4	4684.9	4482.7	5492.1	6067.7	4564	4460.2	5760.3	3987.9	1304.4	1586	1877	1770.1	1500.8	1758.2	1866.6	1709.8	1908.7	1439.6	1084.3	1383.4	1184.1	1150.5	1273.4	1234.2	1283.4	968.98	1313.5	1134.1	1314.6
sp|Q92930|RAB8B_HUMAN;tr|H0YNE9|H0YNE9_HUMAN;tr|F5GY21|F5GY21_HUMAN	7;6;5	3;2;1	3;2;1	3	7	32.9	32.9	32.9	22.7	32.9	3	3	7	7	7	5	7	26.842	3123.4	3585.1	2601.2	2639.9	3427.8	3176.7	2349	2553.5	3377.5	3085.9	1979.6	2252	2815.8	2674.8	2500.6	2460	2511.2	2552.4	2777.9	2183.8	1340.1	1433.1	1341.2	1360.7	1434.6	1296.9	1457.8	1103.9	1727.4	1572	1573.9
sp|Q9P253|VPS18_HUMAN;tr|H0YMC9|H0YMC9_HUMAN;tr|H0YLM6|H0YLM6_HUMAN	11;1;1	11;1;1	11;1;1	3	11	6.8	4.8	5.9	8.9	7.4	11	11	7	5	6	8	7	20.533	3345.6	4463.3	2983	2968.8	3474	4063.5	2848.6	2834.3	3695.6	3097.2	1625	1566.6	1944.1	1640.8	1891.5	1599.3	1663.1	1820.2	2029.3	1977.9	1197	1281.5	1155.1	1141.4	1070.5	1137.8	1052.9	1064.6	1433.1	1053.5	3039.3
sp|Q15796-2|SMAD2_HUMAN;sp|Q15796|SMAD2_HUMAN;tr|B7Z5N5|B7Z5N5_HUMAN;tr|K7EJX0|K7EJX0_HUMAN;tr|K7ERC7|K7ERC7_HUMAN;tr|K7ESI8|K7ESI8_HUMAN;tr|K7EL92|K7EL92_HUMAN	13;13;11;7;3;2;2	4;4;3;3;2;2;2	4;4;3;3;2;2;2	7	13	27.5	23.8	27.5	33.4	25.2	4	4	11	11	11	13	10	73.061	2876.6	3471.4	3220.5	2824.1	3681	3443.6	2989.9	2652.8	3414.4	2973.8	1238.6	1813.6	1392.2	1679.7	1402.9	1891	1583.6	1596.7	1596.9	1389.2	3154.2	3659.1	2797.6	3364.4	3956	3702.8	2822.6	3265	4816.4	3201	3046.8
sp|Q86Y39|NDUAB_HUMAN;tr|K7EQ77|K7EQ77_HUMAN;tr|K7EK78|K7EK78_HUMAN;tr|K7EP35|K7EP35_HUMAN;tr|K7EMT4|K7EMT4_HUMAN;sp|Q86Y39-2|NDUAB_HUMAN;tr|K7ELJ0|K7ELJ0_HUMAN	6;5;5;5;5;5;2	6;5;5;5;5;5;2	6;5;5;5;5;5;2	7	6	43.3	56.7	43.3	43.3	43.3	6	6	5	5	4	4	4	60.843	1294.5	1733.6	1478	1556.6	1920.1	1664.7	1540	1317.5	1784.1	1804.1	4163.9	5018.1	6114.6	5788.7	7152.1	5583.6	6079.3	5574.5	7408.8	5167.3	1118.1	1452.3	1072.5	1185.4	1279.3	1106	1076.1	1257	1622.6	1061	1625.6
sp|Q9Y4K0|LOXL2_HUMAN;tr|H0YAR1|H0YAR1_HUMAN;tr|E5RHH3|E5RHH3_HUMAN;tr|E5RFY0|E5RFY0_HUMAN;tr|H0YAP6|H0YAP6_HUMAN;tr|E5RI22|E5RI22_HUMAN;tr|E5RJL2|E5RJL2_HUMAN	7;4;2;2;1;1;1	7;4;2;2;1;1;1	7;4;2;2;1;1;1	7	7	4.5	5.7	7.2	11	4.5	7	7	3	4	5	7	3	61.29	2008.4	2400.2	2335.2	2301.1	2356.6	2203.9	1967.4	1906.6	2397	1916.6	2333	2866.3	3554.4	2665.2	3115.6	2736.7	3083.7	2637.6	3155.1	2284.5	1353	1729.7	1311.7	1345.7	1893.6	1474.4	1390.6	1644.6	2103.8	1461.7	3299.3
sp|A6NKT7|RGPD3_HUMAN;tr|J3KNE0|J3KNE0_HUMAN	42;42	3;3	0;0	2	42	17	16.1	20.5	24.6	18.3	3	0	29	28	34	40	30	30.858	1406.7	2113.5	1550.9	1496	1974.6	2041.8	1328.1	1246.6	1771.6	1410.2	3106.7	3988	4032.7	3780.3	4641.2	4141.2	3832.9	3644.1	4627.6	3050.1	1400.3	1479.4	1127.7	1278.3	1574.9	1414.3	1205.9	1149.5	1916.9	1584.8	2455.6
tr|G3V167|G3V167_HUMAN;sp|Q9UGN5-2|PARP2_HUMAN;sp|Q9UGN5|PARP2_HUMAN;tr|E9PJ27|E9PJ27_HUMAN;tr|H0YH02|H0YH02_HUMAN	6;6;6;1;1	6;6;6;1;1	6;6;6;1;1	5	6	6.6	10	7.2	7.2	4.9	6	6	4	6	4	4	3	6.252	2923.7	2545.3	2434.7	2328.3	2664	2786.7	2352.3	2131.3	2621.3	2537.4	1475.4	1807.8	2550.4	1875.7	1685.7	1796.7	2220.8	1931.1	2200.2	1542.1	1627.5	2003.9	1745.1	1356.6	1883.7	1839.6	1615.7	1521.2	2291.1	1613.8	2085.2
sp|Q15121|PEA15_HUMAN;tr|B1AKZ3|B1AKZ3_HUMAN;tr|B1AKZ5|B1AKZ5_HUMAN	6;6;5	6;6;5	6;6;5	3	6	46.9	9.2	43.8	43.8	43.8	6	6	6	1	5	5	5	41.659	2894.6	5305.6	3710	3949	4352.5	4895.7	3884.7	3913.8	5007.4	3418.9	110.37	178.83	234.88	159.05	160.19	173.94	211.11	212.91	237	176.86	4803.7	4487.3	5695	4667.1	4836.3	4194.1	5444.7	2846.9	5793.7	4448.6	2656.3
sp|Q53FT3|HIKES_HUMAN;tr|E9PPG8|E9PPG8_HUMAN;tr|E9PJB2|E9PJB2_HUMAN	4;2;1	4;2;1	4;2;1	3	4	22.8	22.8	22.8	22.8	22.8	4	4	4	4	4	4	4	30.847	2076.5	2401.7	1720.5	1747.5	2033.6	2015.1	1698.1	1599.6	2303.9	2415.2	2322.7	2751.8	3093.9	2570	3257	2843.7	2940.2	2882.7	3192.7	2537.8	1769.2	1696.5	1564.9	1788.3	1730.2	1644.8	1102.1	958.81	2127	1217.8	4078.9
sp|O94766|B3GA3_HUMAN;tr|B7ZAB3|B7ZAB3_HUMAN;tr|G3V150|G3V150_HUMAN;tr|E9PNA1|E9PNA1_HUMAN	8;7;7;4	8;7;7;4	8;7;7;4	4	8	8.4	19.1	10.7	8.4	8.7	8	8	3	6	4	3	3	25.786	1166	1961	1504.8	1588.3	1828.4	1880.9	1428.4	1455.1	1885.8	1288.2	4241.9	4525.5	5655.3	5023.6	5279.6	4900.6	4770.2	5199.7	5719.2	4375.7	1955.5	2185.7	2335.7	2134.6	2480.2	2350.4	2271.5	2186.9	2923.3	1826.1	823.07
sp|Q9UBW8|CSN7A_HUMAN;tr|F5GYF7|F5GYF7_HUMAN;tr|F5H248|F5H248_HUMAN;tr|F5H7C6|F5H7C6_HUMAN;tr|F5H4U8|F5H4U8_HUMAN;tr|F5H4Z0|F5H4Z0_HUMAN;tr|F5H3M6|F5H3M6_HUMAN;tr|G3XAP1|G3XAP1_HUMAN;tr|F5GXT7|F5GXT7_HUMAN	6;5;5;4;2;1;1;1;1	6;5;5;4;2;1;1;1;1	6;5;5;4;2;1;1;1;1	9	6	22.2	22.2	22.2	19.3	18.9	6	6	6	6	6	5	5	18.491	3568.4	4202.4	3196.8	4149.1	3801.1	4092.2	3400.7	3625.1	4112.6	3779.9	2320.3	2440.5	2792.5	2316.8	2719.7	2114.8	2106	2424.8	2941.4	2670.8	661.27	847.08	632.24	770.56	908.94	834.98	608.53	690.42	1085.3	753.72	2829.8
tr|H0Y614|H0Y614_HUMAN;sp|P61960|UFM1_HUMAN;sp|P61960-2|UFM1_HUMAN	3;3;1	3;3;1	3;3;1	3	3	37	37	28.4	27.2	37	3	3	3	3	2	2	3	28.154	1546.2	1238.9	791.6	969.3	1400.3	1139.2	1060.2	1063.2	1454.7	1613.4	2178.3	3344.4	3774.8	3214	3678.5	3413.5	3700.6	3475.3	4261.6	2523.1	1299	1335	1194.8	1364.2	1812.4	1415.5	1122.7	1201.1	1834.4	1281.2	3622.3
sp|Q9Y4P8-3|WIPI2_HUMAN;sp|Q9Y4P8-2|WIPI2_HUMAN;sp|Q9Y4P8-4|WIPI2_HUMAN;sp|Q9Y4P8-5|WIPI2_HUMAN;sp|Q9Y4P8-6|WIPI2_HUMAN;sp|Q9Y4P8|WIPI2_HUMAN	3;3;3;3;3;3	3;3;3;3;3;3	3;3;3;3;3;3	6	3	7.8	7.8	7.8	3.6	7.8	3	3	3	3	3	2	3	10.357	3061	4092.8	3274.1	3441.4	3707.8	3692.5	3225.6	3090.8	3899.8	3275.5	1476.9	1659.8	1688.8	1463.6	1748	1468.7	1478	1840.7	2004.5	1691.6	1242.1	1523.3	1322.7	1349.7	1515.4	1459.8	1094.4	1307	1868.5	1334.1	1434.4
tr|Q5JR08|Q5JR08_HUMAN;sp|P08134|RHOC_HUMAN;tr|E9PQH6|E9PQH6_HUMAN	7;7;6	1;1;1	1;1;1	3	7	38.1	38.1	38.1	38.1	38.1	1	1	7	7	7	7	7	7.9487	1957.8	2554.9	2370.1	2181.1	2534.6	2436.4	2009	1918.6	2378.5	1732.8	3446.1	4066	4027	4333.3	3056.7	3662.9	4011.4	4007.8	3487.1	3629	1572.8	2136.8	2023.5	2004.3	2445.8	2085.4	2301.5	1904.7	2600.8	1668.5	1209
sp|Q8TEU7-5|RPGF6_HUMAN;sp|Q8TEU7-3|RPGF6_HUMAN;sp|Q8TEU7|RPGF6_HUMAN;sp|Q8TEU7-4|RPGF6_HUMAN;tr|E9PCH4|E9PCH4_HUMAN;sp|Q8TEU7-2|RPGF6_HUMAN;tr|D6RE77|D6RE77_HUMAN;tr|B7Z7Y1|B7Z7Y1_HUMAN;sp|Q8TEU7-6|RPGF6_HUMAN;tr|H0Y8T6|H0Y8T6_HUMAN	12;12;12;12;12;9;8;8;4;1	12;12;12;12;12;9;8;8;4;1	10;10;10;10;10;7;6;6;4;0	10	12	6.8	5.7	6.8	7.2	5.9	12	10	8	8	9	9	8	21.59	2623.7	2894	2426.2	2511.5	2689.1	2596.5	2366.7	2279.5	2908.1	3026	1080.9	1077	1186.9	1125.7	1526.1	1358.6	1185.5	1112.2	1679.8	1341.6	1819.3	2036.5	1706.9	1941.2	1874.8	1834.1	1614	1751.4	2494.4	1720.9	1504
sp|O60344-4|ECE2_HUMAN;sp|O60344|ECE2_HUMAN	5;5	5;5	5;5	2	5	16.5	7.8	19.6	11	16.5	5	5	4	2	5	3	4	10.803	2797.4	3423.6	2649.2	2491.1	3114	3218.1	2552	2548	3282.6	3167.7	1129.9	1565.4	1762.2	1858.3	1939.5	1494.4	1057.2	1380.4	2196.5	1234.2	2139.9	2504.5	1929.9	2588.1	2626	2589.8	2044.8	2027	3451.3	2273.2	1308.7
tr|C9JYQ9|C9JYQ9_HUMAN;sp|Q6P5R6|RL22L_HUMAN;tr|H0Y8C2|H0Y8C2_HUMAN	4;4;4	4;4;4	4;4;4	3	4	25.6	15.7	15.7	45.5	15.7	4	4	3	2	2	4	2	27.241	1251.5	2678.8	2134.3	1799.3	2118.7	2563.1	1959.1	1588.4	2352.4	1365.3	1679.6	1539.4	1642.7	1391.3	2023	1456.2	1243.5	1785.4	2085.9	1889.4	2764.8	3023.3	2299.6	2586.5	3122.8	2727.6	2103.9	2365.3	3730.9	2700	2163
sp|Q9BVM2|DPCD_HUMAN;tr|Q5JQQ4|Q5JQQ4_HUMAN;tr|Q5JQQ2|Q5JQQ2_HUMAN	6;5;3	6;5;3	6;5;3	3	6	13.8	15.3	14.3	19.7	22.7	6	6	3	3	3	4	5	23.063	2583.2	3367.8	2848.1	2985.3	3234	3375.1	2663.5	2491.8	3268.4	2752.1	777.23	818.25	977.48	799.65	834.99	615.49	946.53	853.59	944.33	810.05	1415.2	1437.5	1569	1501.7	1403.6	1486.5	1374.7	1339.3	1913.3	1406.4	3664.5
sp|Q9NVR0|KLH11_HUMAN	6	6	6	1	6	4.8	6.9	5.9	8.6	5.2	6	6	3	5	4	6	4	16.245	1641.5	2523.7	2156.3	1895.4	2170.7	2460.8	1821.3	1710.9	2320.9	1918.5	655.16	780.96	756.95	865.76	894.24	964.97	801.45	921.58	1055.9	746.25	3289.3	3983.2	3086.2	3485.7	3804.8	3751.4	2983.7	3039.8	5004.8	3434.9	4334.4
sp|Q96JG6-3|CC132_HUMAN;sp|Q96JG6|CC132_HUMAN;tr|B4DS55|B4DS55_HUMAN;tr|Q75N11|Q75N11_HUMAN;tr|H0Y7Q2|H0Y7Q2_HUMAN;tr|Q5JPD9|Q5JPD9_HUMAN;sp|Q96JG6-2|CC132_HUMAN;tr|C9JA29|C9JA29_HUMAN;tr|H7BZP1|H7BZP1_HUMAN	9;9;6;5;5;5;3;2;1	9;9;6;5;5;5;3;2;1	9;9;6;5;5;5;3;2;1	9	9	4.7	7.2	6.5	3.2	4.6	9	9	5	7	7	3	5	8.4855	2911.3	3559.9	2869.4	2750.3	3344.7	3651.4	2660.7	2507.5	3639.1	3142.9	706.09	760.6	809.55	766.4	768.6	795.11	708.4	837.14	835.71	681.23	3218.3	4581	3090.7	4434.2	3557.9	3509.8	3278.7	3113.8	4511.9	3760.7	1477.1
sp|Q9H2P9|DPH5_HUMAN;sp|Q9H2P9-5|DPH5_HUMAN;sp|Q9H2P9-3|DPH5_HUMAN;sp|Q9H2P9-2|DPH5_HUMAN;sp|Q9H2P9-6|DPH5_HUMAN;sp|Q9H2P9-4|DPH5_HUMAN	7;7;6;6;6;6	7;7;6;6;6;6	7;7;6;6;6;6	6	7	23.2	23.9	26.3	33.3	26.3	7	7	4	5	5	7	5	76.967	1316.3	1288	1076.9	1319.1	1265.9	1551.4	1156.5	1180.3	1239.5	1279.4	1008.1	1142.6	1191.2	994.78	1279.7	1118.1	1103.6	988.95	1353.8	1083	2252.6	2552.4	1805.3	2012.8	2708.2	2392.3	2177.6	2047.1	3015.9	2046.1	5132.8
sp|O76024|WFS1_HUMAN;tr|H0Y9G5|H0Y9G5_HUMAN	10;3	10;3	10;3	2	10	4.9	4.4	6.2	9.1	4.7	10	10	5	4	6	8	5	20.687	1407.1	1820.7	1550.8	1550.8	1820.2	1973.6	1467.2	1473.8	2171.9	1627.4	1285.8	1331.5	1575.1	1286.1	1550.4	1549.8	1579.6	1516.8	1722.2	1423.7	2816.3	2842.1	2759	2854.8	3201.4	3023.2	2845.9	2710.6	3863.5	2745.8	4334.7
sp|Q8N2G8-3|GHDC_HUMAN;sp|Q8N2G8|GHDC_HUMAN;sp|Q8N2G8-2|GHDC_HUMAN;tr|K7ESN3|K7ESN3_HUMAN;tr|K7EQ41|K7EQ41_HUMAN;tr|K7EL54|K7EL54_HUMAN	5;5;4;4;1;1	5;5;4;4;1;1	5;5;4;4;1;1	6	5	6.7	8.6	8.6	6.7	10.2	5	5	3	4	4	3	5	35.233	2349.9	4010.7	3003.9	3075.9	3913.9	3944.9	2821.5	2885	3583.6	2522.6	1369.8	1380.4	1584.1	1420	1632	1503.4	1612	1524.5	1596.7	1321.2	1132.1	1336.1	1489.9	1392.7	1277.5	1389.1	1441	1295.4	1671.7	1198.8	2275.8
sp|Q712K3|UB2R2_HUMAN	5	4	4	1	5	16.4	19.3	13	16.4	16.4	4	4	4	5	3	4	4	17.196	1744.4	2683.4	2140	2239.4	2467	2823.8	2121.4	2059	2572	1680.6	3352.9	3767.8	4364.6	4028.4	4581.8	4401.4	4059.1	3817.8	4640.1	3556.6	1599.7	1586	1277.6	1377.4	1695.8	1498.4	1138.8	1316.5	1928.1	1445.2	1367.4
sp|Q8WVQ1|CANT1_HUMAN;sp|Q8WVQ1-2|CANT1_HUMAN;tr|K7EN15|K7EN15_HUMAN	7;5;5	7;5;5	7;5;5	3	7	11.2	10	8.2	8.2	13.2	7	7	5	5	4	4	6	18.386	2500.9	2974.4	2368.4	2430.1	2809.4	2961.9	2283.8	2396.9	2966	2674.4	1213.2	1641.5	1484.2	1863.3	1774	1699	1408.5	1593.3	1905.1	1314	1769.3	1761.8	1241.8	1493.9	1670.1	1557.1	1285.1	1426.1	1920.6	1480.5	4084.8
sp|P11441|UBL4A_HUMAN;tr|Q5HY81|Q5HY81_HUMAN	5;4	5;4	5;4	2	5	26.1	35.7	26.1	21	26.1	5	5	4	5	4	3	4	11.281	1561.9	1887.3	1444.9	1240.6	1792.5	1889.4	1346.2	1468.5	1814	1563.8	2207.8	2641.7	2980.7	2599	2785.4	2630.6	2994.9	2653.9	2917	2507.2	1504.7	1691.9	1389.4	1566.2	1738.4	1715.4	1669.9	1511.4	1987.4	1447.6	2546.3
sp|Q9NQ92|COPRS_HUMAN;tr|J3QRX6|J3QRX6_HUMAN;tr|J3QRX9|J3QRX9_HUMAN;tr|J3QRX4|J3QRX4_HUMAN	5;3;1;1	5;3;1;1	1;0;1;1	4	5	15.8	20.1	38	26.6	27.2	5	1	2	3	5	4	3	37.874	1780.9	2224.1	2113.3	1872.3	1926.9	2147.2	2113.1	2092.5	2372.5	1863.5	1965.9	2109.1	2277.1	2324.8	2688	2449.4	2104.9	2500.6	3113.7	2073.4	2511.6	2816.7	2192.3	2020.2	1717.2	2350.5	1997.3	1630.5	3005.3	2316.3	2583.9
sp|Q4G0F5|VP26B_HUMAN	8	7	7	1	8	14.3	13.4	14.6	16.7	12.8	7	7	4	4	5	5	4	35.141	1648.8	2609.4	2319.3	2267.6	2479.1	2723.8	2084.9	2184.2	2751	1853	2469.7	2751.5	2978.6	2599.3	2890.5	2815.1	2601	2846.8	3127.6	2430.1	1153.7	1385.4	1279.6	1362.4	1310.2	1431.8	1459.1	1132.8	1726.9	1238.6	2615.4
sp|Q14517|FAT1_HUMAN;tr|D6RCE4|D6RCE4_HUMAN;tr|H0Y9C8|H0Y9C8_HUMAN;tr|H0Y9H4|H0Y9H4_HUMAN;tr|E9PQ73|E9PQ73_HUMAN;sp|Q8TDW7-3|FAT3_HUMAN;sp|Q8TDW7|FAT3_HUMAN	29;5;2;2;1;1;1	29;5;2;2;1;1;1	29;5;2;2;1;1;1	7	29	5.1	1.6	4.4	4.5	2.2	29	29	22	8	20	19	10	87.924	8568.6	18058	13874	14592	15718	17395	12593	11942	17080	9828.6	174.2	108.38	152.97	158.02	269.01	144.72	121.07	92.727	192.11	164.82	6678.3	8939.7	6981.6	8452.5	7903.9	8450.9	6633	7449.5	10652	7076.4	6024.9
sp|Q96F86|EDC3_HUMAN;tr|H3BPW9|H3BPW9_HUMAN;tr|H3BQ37|H3BQ37_HUMAN;tr|H3BQP5|H3BQP5_HUMAN;tr|H3BU87|H3BU87_HUMAN;tr|H3BSQ0|H3BSQ0_HUMAN;tr|H3BPN4|H3BPN4_HUMAN;tr|H3BTD6|H3BTD6_HUMAN;tr|H3BMB8|H3BMB8_HUMAN;tr|H3BN89|H3BN89_HUMAN;tr|H3BTH0|H3BTH0_HUMAN	9;4;3;2;2;2;2;1;1;1;1	9;4;3;2;2;2;2;1;1;1;1	9;4;3;2;2;2;2;1;1;1;1	11	9	9.4	15.2	16.9	15.4	14	9	9	4	6	6	6	5	36.453	2602	4524.5	3817.4	3396.1	4092.8	4557.4	3393.3	3479	4131.4	3179.5	1014.8	604.52	857.59	761.05	1249.9	694	618.02	944.14	1141.8	1179.2	1904.7	2293.7	1882	1930	2100.3	2069.7	1764.2	1716	2603.8	1803.5	2166.5
sp|Q6RW13-2|ATRAP_HUMAN	2	2	1	1	2	11.8	11.8	11.8	11.8	11.8	2	1	2	2	2	2	2	4.4219	2362.7	2637.8	2244.3	2454.2	2580.7	2865.2	2061.3	2365.7	2976.9	2232.6	2973.3	3673.9	4683.9	3912.7	4388.3	3999.8	4416.8	4310	4592.1	3952.2	1993.7	2738.2	2244.8	2137.2	2418.9	2399.4	2098.8	2171.7	2833	2214.7	1280.3
tr|E7ET89|E7ET89_HUMAN;sp|Q86UW9|DTX2_HUMAN;sp|Q86UW9-2|DTX2_HUMAN;tr|H7C3B8|H7C3B8_HUMAN	6;6;5;1	6;6;5;1	6;6;5;1	4	6	9.4	10.7	9.4	14.3	5.8	6	6	5	4	5	6	3	24.149	3287.1	4347.9	3598.9	3362	4213.8	3962.9	3416.5	3263.8	4247.3	3584.8	1559	2129.9	2150.7	2351.6	2383.8	2340.3	2089.4	2218.5	2433.6	1810.3	675.57	884.72	651.81	776.14	676.29	709.56	763.29	651.53	1037.2	562.64	3635.5
sp|Q8N2F6-4|ARM10_HUMAN;sp|Q8N2F6-2|ARM10_HUMAN;sp|Q8N2F6-6|ARM10_HUMAN;sp|Q8N2F6-5|ARM10_HUMAN	8;8;7;7	8;8;7;7	1;1;1;1	4	8	31.3	32.1	31.3	34.1	22.5	8	1	6	6	6	7	4	31.088	3338	3127.9	2623.6	2309.9	3104.4	3065.6	2059.6	2293.7	3105.2	3062.6	771.8	880.12	1090.9	992.51	967.64	1013.1	845.76	1101.2	1211.9	888.92	3128.3	3766.9	3321.3	3288.5	3537.2	3542.5	3282.3	2940.4	4475.2	3275	2219.7
sp|Q9BR61|ACBD6_HUMAN	9	9	9	1	9	23	22.3	21.6	24.8	24.1	9	9	7	7	6	7	7	25.185	4215.4	2621.9	2554.1	2514	2540.2	2425.6	2034	2151.4	2580.9	4089.9	4165.1	3505	3787.6	3396.7	4629	3510	3121.7	4037.3	5178.7	4285.2	2205.6	2814.3	1837.1	2271.8	2848.5	2885	1782.6	2304.5	3373.2	2375.3	1918.3
sp|Q9UII2|ATIF1_HUMAN;sp|Q9UII2-3|ATIF1_HUMAN;sp|Q9UII2-2|ATIF1_HUMAN	3;1;1	3;1;1	3;1;1	3	3	15.1	14.2	14.2	14.2	14.2	3	3	3	2	2	2	2	4.6788	1418	2226.1	1834.5	1690	2064.8	2288.9	1656.5	1669	2216	1563	1651.4	1853.2	2232	2104	2142.4	1862.4	1980.9	2171.7	2097.6	1497.8	1265.6	1459	1423	1464.5	1500.7	1304.1	1467	1242.3	1604.2	1231.1	2149.4
tr|A6NHN7|A6NHN7_HUMAN;sp|Q14202|ZMYM3_HUMAN;tr|A6NHB5|A6NHB5_HUMAN;sp|Q14202-2|ZMYM3_HUMAN;sp|Q14202-3|ZMYM3_HUMAN;tr|A6NL54|A6NL54_HUMAN	13;13;13;12;3;3	13;13;13;12;3;3	12;12;12;11;3;3	6	13	3.6	8	8.5	8.2	3.4	13	12	5	10	10	9	4	32.759	574.6	745.69	568.43	564.34	654.32	807.06	637.05	624.77	765.68	588.52	4078.8	5187.4	5304.1	5115.6	4878	4385.5	4727.7	5279.1	5827.3	4410.7	2797	3123.8	2290.1	2543.5	3143.9	3179.3	2060.3	2548.5	3979.1	2708.4	1885.7
sp|Q96PU5-3|NED4L_HUMAN;sp|Q96PU5-2|NED4L_HUMAN;sp|Q96PU5-6|NED4L_HUMAN;sp|Q96PU5-5|NED4L_HUMAN;sp|Q96PU5-7|NED4L_HUMAN;sp|Q96PU5|NED4L_HUMAN;sp|Q96PU5-9|NED4L_HUMAN;tr|F5H602|F5H602_HUMAN;sp|Q96PU5-4|NED4L_HUMAN;tr|K7ERN1|K7ERN1_HUMAN;tr|K7ENS6|K7ENS6_HUMAN	11;11;11;11;11;11;7;7;7;5;1	8;8;8;8;8;8;5;5;5;4;1	8;8;8;8;8;8;5;5;5;4;1	11	11	9.6	8.5	7.5	4	8.6	8	8	9	7	7	4	7	31.02	6896.3	10630	8406.1	8992.3	10064	9947.3	8458.1	8353.9	10346	6973	1959	2430	2607.6	2292.2	2570.1	2359.5	2269.6	2393.8	2757.7	2020	1118.4	1244.5	1268.9	1164.9	1263.9	1211.7	1205.5	1137.8	1529.5	1109.4	896.25
sp|Q7Z6M1|RABEK_HUMAN;sp|Q7Z6M1-2|RABEK_HUMAN;tr|Q5T1S4|Q5T1S4_HUMAN;tr|Q5T1S5|Q5T1S5_HUMAN	8;5;4;4	8;5;4;4	8;5;4;4	4	8	15.6	16.1	22	26.9	15.9	8	8	5	5	7	8	5	29.98	528.21	597.79	486.75	544.26	534.05	538.14	615.8	447.72	699.53	662.73	1364.5	1446.8	1743.5	1641.8	1848.4	1432.9	1649.5	1514.1	2021.8	1560	3501.3	3947.9	3470.1	3630.9	4025.7	3706.6	3457	3498.9	5431	3637.1	4951.7
sp|Q96RL1|UIMC1_HUMAN;tr|F8VQY2|F8VQY2_HUMAN;sp|Q96RL1-3|UIMC1_HUMAN;sp|Q96RL1-2|UIMC1_HUMAN;sp|Q96RL1-4|UIMC1_HUMAN;tr|D6RC40|D6RC40_HUMAN;tr|D6RCQ3|D6RCQ3_HUMAN;tr|D6RCF3|D6RCF3_HUMAN;sp|Q96RL1-5|UIMC1_HUMAN;tr|D6R9M3|D6R9M3_HUMAN;tr|D6RDZ5|D6RDZ5_HUMAN	12;12;11;10;7;3;3;3;2;1;1	12;12;11;10;7;3;3;3;2;1;1	12;12;11;10;7;3;3;3;2;1;1	11	12	12.5	6.5	9.7	10	3.5	12	12	7	5	6	7	3	49.577	2772.4	4417.9	3914.9	3704.2	4385.7	4507.1	3598.5	3499.9	4252.8	2836	2476.3	3111.6	3267.8	3319.2	3474.1	3226.2	3046	3280.3	4086.5	2804.2	1072.6	1234.9	918.66	807.25	1145.5	1190.6	887.08	914.39	1473.8	1146.8	4523.2
sp|Q9UN81|LORF1_HUMAN	8	8	7	1	8	17.5	21.6	22.2	13.6	19.5	8	7	5	6	7	4	6	23.049	2587	3248.3	2484.2	2584.7	2961.7	3154.5	2508.6	2773.5	3100.6	3073.4	903.9	1419.8	1056.4	1054.2	1052.5	1062.3	1012.2	1112.9	1152.8	943.33	2930.2	3421.1	3390.7	3298.1	3430.8	3217.3	3622.2	3272.5	3826	2651.2	4794.6
sp|P82664|RT10_HUMAN	6	6	6	1	6	32.8	32.8	32.8	25.9	32.8	6	6	6	6	6	5	6	29.111	1926	2066.5	1514.3	1941.1	2041	2280.2	1322.7	1845.7	2097.4	2006.4	2095.6	2416.2	2850.4	3015.3	3028.4	2582.7	2710.7	2767.5	3274.8	2264.3	3030.3	3126.6	2989.3	3160.9	3192.4	2990	3020.9	2975.8	4208.8	2980.5	1260.1
tr|J3QK86|J3QK86_HUMAN;tr|J3KPG5|J3KPG5_HUMAN;sp|Q9UIF9-2|BAZ2A_HUMAN;sp|Q9UIF9-3|BAZ2A_HUMAN;tr|F8VU39|F8VU39_HUMAN;sp|Q9UIF9|BAZ2A_HUMAN;tr|H0YII3|H0YII3_HUMAN;tr|H0YHQ7|H0YHQ7_HUMAN	11;11;11;11;11;11;2;1	11;11;11;11;11;11;2;1	11;11;11;11;11;11;2;1	8	11	2.6	3	5	2.5	3	11	11	5	6	10	5	6	40.06	3691.4	5110	3757	3998.6	4794.8	4904.7	3811.4	3869.9	4869.2	3938.6	3356.6	3918.2	3562.8	4310.9	4400.5	4127.6	3437.2	3983.2	4738.5	3605.7	2989.1	3614.3	2006.4	3044.4	3298.7	3374.1	2205.1	2805.2	4077.6	3166.1	831.79
sp|Q6UW02|CP20A_HUMAN;tr|E9PHG5|E9PHG5_HUMAN;tr|C9J8K7|C9J8K7_HUMAN;tr|F8WBE2|F8WBE2_HUMAN	10;10;8;7	10;10;8;7	10;10;8;7	4	10	15.2	13	18.8	9.5	11.9	10	10	7	5	8	4	5	34.666	2975.7	5093.6	4015.7	3784	4471.6	4630.1	3540.7	3743.7	5112.4	3565.1	1000	1150.4	1576.5	1337.7	1532.5	1231.8	1380.6	1375	1620	1177.4	2781.2	3235.6	3019.5	2887.6	2951.3	3124.9	3407.5	2507.6	3900	2592.5	1305.9
tr|B4DLT4|B4DLT4_HUMAN;sp|P23443-2|KS6B1_HUMAN;sp|P23443|KS6B1_HUMAN;tr|Q7Z721|Q7Z721_HUMAN;tr|F6UYM1|F6UYM1_HUMAN;tr|K7ER06|K7ER06_HUMAN;tr|K7EIM2|K7EIM2_HUMAN	7;7;7;6;6;2;1	7;7;7;6;6;2;1	6;6;6;5;5;2;1	7	7	14.8	12.9	9.5	11.7	11.4	7	6	7	6	4	5	5	25.5	6259.8	7152.1	5732.4	6410	6370	6228	5334.9	5547.5	7134.9	6637.8	3076.5	3548.6	4106.2	3826.8	3620.2	3725	3618.2	4068	4278.7	3554.5	602.19	521.23	553.68	488.53	681.75	459.01	430.13	506.65	729.75	561.05	2671.5
sp|Q99496|RING2_HUMAN;tr|B3KRH1|B3KRH1_HUMAN	9;7	9;7	7;6	2	9	28.9	16.7	17.6	28.3	13.4	9	7	7	4	4	7	3	27.114	1799.2	4643.3	3430.4	3563.9	3814.7	4442.8	3508	3311.8	4307.6	2051.9	1644.9	2058.3	2117.3	2083	2192.6	1918.1	2281.4	2086.7	2276	1943	1820.1	2243.5	1803.2	1639.4	2111	2036.4	1719.3	1743.4	2620.8	1770.1	1766.6
sp|Q9H488|OFUT1_HUMAN;tr|B4DUV4|B4DUV4_HUMAN;sp|Q9H488-2|OFUT1_HUMAN	9;5;4	9;5;4	9;5;4	3	9	19.6	16.5	16.8	23.2	24.7	9	9	6	5	5	7	8	56.812	1953	2671.8	2103.3	2127.5	2203.9	2355.1	1664.5	1982.1	2295.9	2224.8	1841.5	1887.2	2354.6	2134.4	2459.4	2121.2	2133	2234.7	2532.7	1817.6	2393.4	2623.1	2086.8	2248.8	2590.8	2482.2	2281.2	2232.1	3006.6	2361	1454.4
tr|E5RFJ1|E5RFJ1_HUMAN;sp|Q96MF7|NSE2_HUMAN;tr|E5RIM1|E5RIM1_HUMAN;tr|E5RHW9|E5RHW9_HUMAN;tr|H0YB96|H0YB96_HUMAN	8;8;3;3;2	8;8;3;3;2	8;8;3;3;2	5	8	26.2	29.4	24.1	29.4	28.9	8	8	6	6	5	5	5	39.394	893.47	1749.1	1221.1	1373.7	1486.1	1582	1180.4	1361.2	1371.7	993.39	670.13	807.05	920.33	1025.6	870.74	984.51	891.9	948.13	964.57	678.4	2729.5	2982.4	2902.4	3145.1	3144.6	3082.2	2802.6	2837.4	4106.4	3048.2	2614.9
sp|O76054|S14L2_HUMAN;sp|O76054-5|S14L2_HUMAN;tr|B3KRD8|B3KRD8_HUMAN;sp|O76054-4|S14L2_HUMAN;tr|C9JZI9|C9JZI9_HUMAN;tr|F8WEE7|F8WEE7_HUMAN;tr|F8WED8|F8WED8_HUMAN;tr|C9JYY7|C9JYY7_HUMAN;tr|C9JTM4|C9JTM4_HUMAN;sp|Q9UDX4|S14L3_HUMAN	9;8;7;7;3;2;1;1;1;1	9;8;7;7;3;2;1;1;1;1	5;4;3;3;1;2;1;1;1;1	10	9	19.9	23.3	27.3	22.6	14.4	9	5	7	7	9	7	6	43.797	2846.9	3425.8	2697.7	2872.3	3053.1	3024.1	2737.3	2646.1	3256.2	3211.8	834.73	780.74	910.97	951.58	1036.6	932.46	796.57	833.82	1070	696.65	1419.8	1560.5	1567.7	1518.6	1494.1	1749.5	1573.6	1423.1	2123.1	1484.9	3721.1
sp|Q6ZWJ1|STXB4_HUMAN;tr|E7EPP7|E7EPP7_HUMAN;sp|Q6ZWJ1-2|STXB4_HUMAN;tr|B5MCT9|B5MCT9_HUMAN	6;5;1;1	6;5;1;1	6;5;1;1	4	6	6.7	9	6.7	8.5	5.2	6	6	4	5	4	5	3	21.053	3440.5	3793	3124.8	3054.3	3642.7	3727.3	3017.3	3096.6	3713.4	3435.5	3182.2	3923	4004.1	3964	4352.5	4097.7	3661.3	4227.2	4895.2	3618	3208.1	3386.6	2604.7	3066.9	3269.5	3213.8	2605.1	2847.6	4234.4	3260.8	957.49
sp|Q99755-2|PI51A_HUMAN;sp|Q99755-3|PI51A_HUMAN;tr|A6PW57|A6PW57_HUMAN;sp|Q99755|PI51A_HUMAN;sp|Q99755-4|PI51A_HUMAN;tr|A6PW58|A6PW58_HUMAN;tr|A2A5X0|A2A5X0_HUMAN	9;9;9;9;8;3;3	9;9;9;9;8;3;3	4;4;4;4;4;3;3	7	9	10.4	3.4	13.4	11.6	7.8	9	4	6	2	6	6	4	25.931	2165.7	3805.7	3010.1	2956.4	3129.2	3546.1	3032.8	3022.1	3682.9	2357.8	301.65	688.44	549.69	457.74	732.65	843.68	722.04	685.13	762.68	409.11	4703.1	5505	4083.7	4907.2	5041	5336.4	4243.7	4397.1	6678.9	4317.5	2594.9
sp|P63272|SPT4H_HUMAN;tr|J3QR04|J3QR04_HUMAN;tr|D3DTZ5|D3DTZ5_HUMAN;tr|J3QSB9|J3QSB9_HUMAN;tr|J3KSQ6|J3KSQ6_HUMAN	4;2;2;2;1	4;2;2;2;1	4;2;2;2;1	5	4	21.4	38.5	38.5	38.5	21.4	4	4	3	4	4	4	3	12.955	533.08	2072.8	1642.3	1488.9	1766.1	1927.7	1371	1460.6	1904.1	765.55	1343.7	1238.1	1535.2	1196.3	1480.9	1145.5	1137.9	1387	1839.5	1507	2103.8	2730.5	2425.5	2353.9	3183.7	2616.8	2297.4	1966.5	3297.6	2032.4	2152.6
sp|Q96L73-2|NSD1_HUMAN;sp|Q96L73-3|NSD1_HUMAN;sp|Q96L73|NSD1_HUMAN	2;2;2	2;2;2	2;2;2	3	2	0.3	0.6	0.6	0.6	0.6	2	2	1	2	2	2	2	2.2143	2480.5	3648	3272.8	3534.7	3471.9	3691.5	3218	2994.8	3749.8	2781.4	2048.5	2241.9	2377.7	2023.1	2418.8	2399.8	2161.1	2242.2	2592	2166.8	1167.2	1323.2	1338.7	1484.1	1335.3	1396.6	1461.3	1422.4	1717.2	1132	1088.4
sp|O43739-2|CYH3_HUMAN;sp|O43739|CYH3_HUMAN;tr|B7Z2V9|B7Z2V9_HUMAN	8;8;6	7;7;5	2;2;1	3	8	13.5	12	16.3	18	18	7	2	6	5	6	7	7	39.351	2285.8	3052.2	2703.7	2422.5	3078.1	3085.2	2556.3	2490.2	3341	2383.9	2897.3	3900.3	3910.9	3927	4464.8	4135.2	3620	3682	4557.3	3247.8	1378.3	1778.3	1468	1432	1511.8	1590.5	1454.9	1479.9	1946	1449	1745.1
sp|Q9H1Y0|ATG5_HUMAN;sp|Q9H1Y0-2|ATG5_HUMAN	4;3	4;3	4;3	2	4	8	8.4	9.8	8.4	8	4	4	2	2	2	2	2	15.339	1267.4	1800.2	1813.2	1678.9	1841.6	1912.4	1704	1724	2032.3	1475.4	2159.6	2114.4	2459.1	2404.6	2497.4	2331.8	2303.8	2331.8	2605.9	2226.6	1412.8	1875	1624.7	1754.4	2270.6	2089.4	1725.9	1748.3	2429.5	1526.7	1916.4
tr|C9JBY7|C9JBY7_HUMAN;sp|Q9Y291|RT33_HUMAN	4;4	4;4	4;4	2	4	27.1	21.9	39.6	39.6	21.9	4	4	2	2	4	3	2	10.261	1195.3	1656.9	1213.7	1218.6	1353	1480.1	1114.1	1323.8	1802.5	1177.4	1882.8	2080.2	2475.8	2138.9	2429.5	2323.2	2403.4	2230.1	2584.7	2161.3	2046.8	2232.6	2385.1	2133	2587.4	2195.6	2373	1881.3	3229	2139.8	2549.9
sp|Q9H410-4|DSN1_HUMAN;sp|Q9H410|DSN1_HUMAN;tr|Q5JW53|Q5JW53_HUMAN;sp|Q9H410-3|DSN1_HUMAN;tr|Q5JW54|Q5JW54_HUMAN;sp|Q9H410-2|DSN1_HUMAN;tr|Q5JW57|Q5JW57_HUMAN	11;11;8;8;8;8;5	11;11;8;8;8;8;5	11;11;8;8;8;8;5	7	11	20.6	15.9	23.5	18.2	19.7	11	11	7	6	8	7	7	27.01	1472	2124.9	1699.5	1470.4	1865.8	2119.3	1853.1	1598.1	1861.2	1346.4	1390.4	1776.2	2220.5	1701.3	2082.2	1780	1942.1	1751.1	2080.3	1568.7	1343.9	1774	1534.6	1558.6	1802.8	1695.9	1650.3	1194.2	1891.6	1441	2250.2
sp|Q9NV96|CC50A_HUMAN;sp|Q9NV96-2|CC50A_HUMAN;sp|Q9NV96-3|CC50A_HUMAN;tr|E5RG19|E5RG19_HUMAN;sp|Q3MIR4|CC50B_HUMAN	7;6;4;1;1	7;6;4;1;1	7;6;4;1;1	5	7	15.8	13.3	17.7	19.9	11.9	7	7	4	4	5	6	4	28.307	1151.4	1701.8	1507.3	1543.2	1888.4	1777.3	1557.8	1495.1	1968.6	1438.7	1547.2	1759.4	2120.7	2647.7	2430.7	2574.3	2496.9	2468.8	2588.9	1658.4	1783.4	2355.1	1791.3	2084.5	2444	2132.8	1936.4	2303.7	2895.9	2096.1	5306.2
sp|Q9NUL7|DDX28_HUMAN	11	11	11	1	11	10.4	15.6	18	15.2	14.6	11	11	5	7	9	7	7	39.835	2166.3	2922.2	2312.8	2221	2823.8	2817.5	2142.3	2178.4	2768.6	2352	2727.2	3103.6	3086.9	3541.5	3388.9	3049.5	2755.7	3543.6	3655.5	2762.8	1297.6	1392.9	1126.9	1282.5	1330.8	1325.6	1127.9	1309.9	1697.2	1065.2	1956.7
sp|Q9UNY4|TTF2_HUMAN;sp|Q9UNY4-2|TTF2_HUMAN	9;7	9;7	9;7	2	9	7.1	6.8	8.4	7.5	5.8	9	9	7	6	7	7	5	47.286	3823.2	4955.2	4050.8	3703.3	4709	4635.2	3854.4	3434.5	4654.9	4145.4	450.7	586.18	963.39	514.75	623.52	650.96	813.69	583.37	725.92	514.07	3065.7	3629.6	4399.5	3055.3	3433	3401.9	4888.3	2986.2	4340	2758.6	2751.2
sp|Q93062-4|RBPMS_HUMAN;sp|Q93062-5|RBPMS_HUMAN;tr|F5H357|F5H357_HUMAN;sp|Q93062|RBPMS_HUMAN;sp|Q93062-2|RBPMS_HUMAN;sp|Q93062-3|RBPMS_HUMAN;tr|B4E3T4|B4E3T4_HUMAN;tr|H0YBU9|H0YBU9_HUMAN;tr|H0YC46|H0YC46_HUMAN;tr|E5RJD7|E5RJD7_HUMAN;tr|E5RFP4|E5RFP4_HUMAN;tr|E5RJ31|E5RJ31_HUMAN	7;7;7;7;7;7;7;5;2;1;1;1	7;7;7;7;7;7;7;5;2;1;1;1	5;5;5;5;5;5;5;3;2;1;1;1	12	7	32.9	37.8	39.2	53.8	31.5	7	5	4	4	5	6	4	82.214	480.43	912.37	691.07	585.21	750.06	856.21	577.38	581.53	780.67	482.43	2321.2	2577.5	2626.1	2586.2	3102.2	2491	2314.4	2903.7	3126.1	2327.9	3331.2	3590.4	2877.1	3345.6	3557.1	3647	2916	3227.9	4723.8	3264.7	5392.7
tr|F5H4M3|F5H4M3_HUMAN;tr|Q5T5I6|Q5T5I6_HUMAN;sp|Q9H4A5|GLP3L_HUMAN	7;7;7	7;7;7	7;7;7	3	7	15.8	29.9	24.9	29.9	17.4	7	7	4	6	6	6	4	17.795	1852.1	2241.8	1833.3	1804.4	1948	2162.5	1616.5	1770.9	2132.1	1793.1	1077.7	1343.5	1572.8	1423.3	1499.2	1437.6	1415.3	1388.9	1767.7	1240.7	2526.5	3217.4	2865.3	3236.9	3098.7	3084.9	2758.8	2658.2	3764.8	2724.6	3143.6
sp|Q12800-3|TFCP2_HUMAN;sp|Q12800|TFCP2_HUMAN;tr|F8VX55|F8VX55_HUMAN;sp|Q12800-2|TFCP2_HUMAN;sp|Q12800-4|TFCP2_HUMAN;tr|F8VWL0|F8VWL0_HUMAN;sp|Q9NZI6|TF2L1_HUMAN	8;8;7;7;7;6;1	7;7;6;6;6;5;1	6;6;5;5;5;5;1	7	8	20.8	18.2	19.7	18.6	22	7	6	7	6	6	6	7	44.474	2302.4	2923.7	2367.5	2503.4	2653.6	2775	2064.2	2308.5	2631.9	2418.4	1967.9	1009.2	1451.1	1034.5	2013.2	1017.4	945.43	1705.1	1696.8	2048.1	1482.4	1847.4	1499.7	1627.3	1783.6	1647.7	1701.4	1500	2223.5	1643.6	2404.4
sp|Q9NQ48-2|LZTL1_HUMAN;sp|Q9NQ48|LZTL1_HUMAN;tr|H7C488|H7C488_HUMAN;sp|Q9NQ48-3|LZTL1_HUMAN;tr|C9J0R9|C9J0R9_HUMAN	10;10;9;9;2	10;10;9;9;2	10;10;9;9;2	5	10	31.6	24.8	24.8	23	21.3	10	10	8	6	6	6	5	45.109	2551.2	4769.6	3276.1	3353.2	4103.2	4747.5	3096.3	3590.1	4404.1	2668.8	2953.1	3661	3829	3636.6	3508.4	3422.4	3591.2	3727.5	3860.6	2896.7	794.94	903.11	739.59	867.65	859.5	878.91	863.29	848.03	1085.2	836.14	1364.5
sp|Q96HY6|DDRGK_HUMAN;sp|Q96HY6-2|DDRGK_HUMAN	8;6	8;6	8;6	2	8	17.8	17.8	23.9	24.8	18.2	8	8	4	4	6	6	4	58.292	1847.4	2840.8	2281.4	2373.4	2863	2784.2	2166.2	2386.7	2938.6	1971.4	1178.3	1327.7	2043.5	1456.9	1719.1	1510.7	1834.2	1716.1	2029.8	1173.5	2652.4	2874.4	3147.4	3077.3	3070	3079.4	2622.5	2964.2	3699.9	2677.8	1295.3
sp|Q9NUY8-2|TBC23_HUMAN;sp|Q9NUY8|TBC23_HUMAN;tr|E9PGE5|E9PGE5_HUMAN;tr|C9IZ32|C9IZ32_HUMAN;tr|C9JAM5|C9JAM5_HUMAN	10;10;6;4;3	10;10;6;4;3	10;10;6;4;3	5	10	12.3	14.8	15.8	19.4	17	10	10	6	7	8	9	8	85.951	2264.7	3676.7	3023.2	2754.3	3239.4	3359.7	2649.3	2871.9	3578.8	2189.4	2624.8	2601.9	3331	2715.5	3271.7	2628.4	2994.3	2874.1	3376.7	3363	3730	4060.4	4246.7	4135.3	3950.4	3677.2	3752.2	3649.2	5188.2	3720.1	2306.8
sp|O75843|AP1G2_HUMAN;tr|G3V532|G3V532_HUMAN;tr|G3V2V9|G3V2V9_HUMAN;tr|G3V3Z2|G3V3Z2_HUMAN;tr|H0YJ47|H0YJ47_HUMAN	7;4;1;1;1	7;4;1;1;1	7;4;1;1;1	5	7	5	1.1	7.1	4.6	8.3	7	7	4	1	6	4	7	18.523	1463	2186.1	1549.5	1676.3	1839.9	2087.5	1567.3	1542.5	2591.3	1801.2	1373.6	1445.6	1747.8	1600.5	1897.2	1537.1	1454.4	1736.8	1880.3	1414.8	1950.3	2014.1	2105	2110.4	2192.1	2108.6	2099.7	1874.5	2590.9	1755.2	3751.6
tr|B4DV96|B4DV96_HUMAN;sp|Q9H477|RBSK_HUMAN	4;4	4;4	4;4	2	4	9.1	9.8	9.8	13.3	13.3	4	4	3	3	3	4	4	27.01	2447.4	3442.9	3015.7	2671.8	2942	3261.9	2522.4	2559.7	3112.4	2547.5	1343.4	1266.3	1765.6	1488.5	1960.4	1438.6	1890.7	1558.1	1901.3	1435.4	1942.4	2158.2	1979.1	2196.6	1829.4	1859.1	2124	1733.2	2629	1946.4	1652.5
sp|P62072|TIM10_HUMAN	5	5	5	1	5	32.2	41.1	40	50	40	5	5	3	4	4	5	4	18.813	829.79	1112	505.29	632.87	1342.4	1086.1	430.51	646.89	905.51	856.59	537.02	1122.6	917.2	765.1	893.95	970.53	760.79	855.95	984.99	534.44	4202	5251.1	4185	4268.8	5460.7	4899.7	3719.6	4006	5997.4	4532.9	4502.6
tr|K7ESB0|K7ESB0_HUMAN;sp|Q8N2Z9|CENPS_HUMAN;tr|R4GMN7|R4GMN7_HUMAN;sp|Q8N2Z9-2|CENPS_HUMAN;sp|Q8N2Z9-3|CENPS_HUMAN	4;4;3;3;1	4;4;3;3;1	4;4;3;3;1	5	4	9.2	23.7	35.5	30.3	32.9	4	4	1	2	3	3	3	9.2974	2449.6	2205.2	2201.9	2013	2478.2	2516.6	1674.8	1681	2064.1	2431	1778.9	2598.4	2851.7	2567.2	1985.5	2131.7	2912	2478.7	2388	2174.1	2322	2975.7	2485.6	2181.9	2664.3	3105	2490.2	2268.4	3757.4	2393.4	1283.9
sp|P56378|68MP_HUMAN;tr|G3V556|G3V556_HUMAN;sp|P56378-2|68MP_HUMAN	2;2;1	2;2;1	2;2;1	3	2	24.1	24.1	24.1	24.1	24.1	2	2	2	2	2	2	2	2.5349	4505.5	2112.8	1421.4	1784.5	2184.7	1872.5	1375.8	1595.3	1735.2	3952.2	1272.6	1980.4	2868.8	2221.5	2509.7	2249.5	2424	2465.1	2672.6	1546.8	1692	1999.3	1086.3	1668	1676.5	1498.5	1008.2	1680.2	1856.3	1454.2	3140.1
sp|Q03519|TAP2_HUMAN;sp|Q03519-2|TAP2_HUMAN;tr|E7ENX8|E7ENX8_HUMAN	8;6;6	8;6;6	7;6;6	3	8	11.1	9.8	11.1	10.9	11.1	8	7	7	6	7	7	7	19.413	2462.1	2853.1	2257.1	2277	2752.8	2859.2	2301.6	2167.7	3186.8	2615.2	1239.2	1496	1752.1	1651.3	1613.7	1656.1	1588.4	1562.5	1735.5	1237.3	2698.2	3434.2	3080.8	3217.5	3260.2	3122.7	3033.9	3080.6	4064.6	3026.4	1652.8
sp|Q9Y6M5|ZNT1_HUMAN	10	10	10	1	10	13.4	19.9	18.3	20.9	15.2	10	10	5	7	7	8	6	53.912	742.59	930.06	711	622.92	970.88	953.07	652.96	581.13	814.49	756.27	1709	1903.8	2273.1	2456.4	2365.4	1961.7	1690.1	2375.8	2189.8	2344.4	2657.8	3927.9	2488	3397	2983.1	3632.3	2712	2992.3	3963.1	3025.1	4810.4
sp|Q00403|TF2B_HUMAN;tr|B1APE1|B1APE1_HUMAN;tr|B1APE2|B1APE2_HUMAN	11;5;5	11;5;5	11;5;5	3	11	18	21.5	23.7	23.7	16.8	11	11	5	6	7	7	4	33.049	1704.2	3197	2426.9	2467.6	2714.4	2948.1	2470	2426.5	3215.6	1894.1	1269.7	1497.6	1691.2	1570.9	1893.1	1696.7	1601.5	1555.2	1866.7	1374.9	2140.5	2199.3	1346	1894.9	2187.4	2245.7	1829.5	2037.4	2839.2	2060.8	4284.7
tr|K7ES61|K7ES61_HUMAN;sp|Q9BYD3|RM04_HUMAN;sp|Q9BYD3-2|RM04_HUMAN;tr|K7ELQ0|K7ELQ0_HUMAN;tr|K7EKI4|K7EKI4_HUMAN;tr|K7ELF1|K7ELF1_HUMAN;tr|K7EJ73|K7EJ73_HUMAN	10;10;8;7;5;5;2	10;10;8;7;5;5;2	10;10;8;7;5;5;2	7	10	49	30.7	49	49	49	10	10	10	6	10	10	10	115.28	3214.2	4379.3	3602	3427.3	3844.4	4303.9	3034.4	3204.3	4116.8	3465.6	975.65	1064.8	1122.8	1167	1260	1140.9	1147.5	1330	1287.1	951.19	2306.2	2638.3	2239.7	2396.5	2611.6	2195.5	2455	2004.6	3679.8	2203.7	1832
sp|P50750|CDK9_HUMAN;sp|P50750-2|CDK9_HUMAN	11;11	10;10	10;10	2	11	27.4	20.2	28.2	23.9	27.7	10	10	9	7	9	8	8	65.255	2828.4	3895.7	3278.8	3296.8	3739.9	3899.7	3149	2780.6	4300.8	2795.6	1930.9	1179	1825.9	967.72	2258.5	1017.8	1064.4	1943.1	2206.7	1877.2	6815.8	7640.4	6851.9	6568.3	7450.1	6986.7	6812.8	6769.5	9300.5	6581.3	3298
sp|Q8TCZ2|C99L2_HUMAN;sp|Q8TCZ2-3|C99L2_HUMAN;sp|Q8TCZ2-2|C99L2_HUMAN;sp|Q8TCZ2-5|C99L2_HUMAN;sp|Q8TCZ2-6|C99L2_HUMAN;tr|H0Y4H3|H0Y4H3_HUMAN	8;7;7;7;5;4	8;7;7;7;5;4	8;7;7;7;5;4	6	8	21	32.1	26.7	32.4	26.3	8	8	6	7	7	8	6	48.334	2495	3192.7	2201.7	2242.6	2900	2854.7	2540.5	2087.3	3080.9	2481.7	1400.7	2053.2	2214.7	1972.7	2191	1957.3	2020	2088.1	2610.6	1664.5	2175.3	2261	2549.4	2371.8	2169.1	2104.5	2182.1	1552.8	3463.8	2768.2	2317.1
sp|Q5T0F9-2|C2D1B_HUMAN;sp|Q5T0F9|C2D1B_HUMAN;tr|H0Y517|H0Y517_HUMAN;tr|H7C1U3|H7C1U3_HUMAN;sp|Q5T0F9-3|C2D1B_HUMAN;sp|Q5T0F9-4|C2D1B_HUMAN;sp|Q5T0F9-5|C2D1B_HUMAN	9;9;8;8;7;3;1	9;9;8;8;7;3;1	9;9;8;8;7;3;1	7	9	6.5	5.8	11.4	6.5	8	9	9	5	5	8	5	6	21.622	3696.2	4647.3	3235.3	3463.3	4105.3	4230.1	3224.9	3014.9	4354	4033.9	2127.5	1995.7	2651.5	2348.3	2857.3	2739.2	2458.4	2584.4	2849	2471.1	2910	3575	3453.4	3272.3	3479.4	3519.1	3247.2	3151.9	4315.7	3356	2924.4
sp|O15084|ANR28_HUMAN;sp|O15084-4|ANR28_HUMAN;sp|O15084-1|ANR28_HUMAN;tr|B4DIW9|B4DIW9_HUMAN;sp|O15084-2|ANR28_HUMAN;sp|Q8N8A2-5|ANR44_HUMAN;tr|F5H682|F5H682_HUMAN;sp|Q8N8A2-3|ANR44_HUMAN;tr|H7BXV4|H7BXV4_HUMAN;sp|Q8N8A2-4|ANR44_HUMAN;tr|J3KN93|J3KN93_HUMAN;sp|Q8N8A2|ANR44_HUMAN;sp|Q8N8A2-2|ANR44_HUMAN;tr|H7C4A0|H7C4A0_HUMAN;tr|H7C209|H7C209_HUMAN	9;9;9;7;7;2;2;2;2;2;2;2;2;1;1	9;9;9;7;7;2;2;2;2;2;2;2;2;1;1	9;9;9;7;7;2;2;2;2;2;2;2;2;1;1	15	9	6.4	8.8	8.4	11	8.4	9	9	5	7	6	8	6	70.893	2127.2	2294.8	1833.9	1922.4	2110.4	2122.9	1662.3	1745.5	2288	2334.6	2373.9	2717.9	3085.9	2934.8	3142.3	2998.5	2805.9	2846.1	3505.5	2319.8	2805.3	2777.1	2474.6	2587.2	3406.3	2800.9	2547.5	2396.8	3507.4	2444.5	2150.7
sp|O75179-6|ANR17_HUMAN;tr|H0YM23|H0YM23_HUMAN;tr|E7EUV3|E7EUV3_HUMAN;sp|O75179-2|ANR17_HUMAN;sp|O75179|ANR17_HUMAN;sp|O75179-4|ANR17_HUMAN;sp|O75179-3|ANR17_HUMAN;tr|H0YLQ3|H0YLQ3_HUMAN;sp|O75179-5|ANR17_HUMAN;tr|H0YMS3|H0YMS3_HUMAN	28;28;28;28;28;14;13;12;11;8	12;12;12;12;12;6;4;4;3;2	12;12;12;12;12;6;4;4;3;2	10	28	8	10.5	10.6	11.7	7.3	12	12	16	21	21	23	15	44.044	1173.7	1581.4	1382.4	1256	1470.1	1552.7	1304.7	1066.6	1606.4	1096.5	2578.8	3103.4	3296	3063	3590.6	3559.4	3152.9	3134.7	4055.6	2968.4	3378.2	4390.3	3067.4	3399.5	4063.8	4231.1	2982	3346.8	5065.9	3515.4	2629.1
sp|Q96SY0-4|VWA9_HUMAN;sp|Q96SY0-3|VWA9_HUMAN;tr|B4DVT3|B4DVT3_HUMAN;sp|Q96SY0|VWA9_HUMAN;tr|B4DJL6|B4DJL6_HUMAN;tr|H3BRY6|H3BRY6_HUMAN	9;9;9;9;9;8	9;9;9;9;9;8	9;9;9;9;9;8	6	9	19.6	12.5	18.7	18.7	21.6	9	9	7	5	7	6	8	31.838	5206.8	4045.2	4011.3	3901.3	4440.1	3704.5	3135.7	3039	4040.9	5517.6	619.58	629.59	766.69	763.33	739.94	711.05	638.9	630.29	999.66	681.56	1725.3	1854.5	1427.5	1576.2	1869.3	1830.3	1487.1	1632.8	2277.3	1660.9	2853.8
sp|Q6PJF5-2|RHDF2_HUMAN;sp|Q6PJF5|RHDF2_HUMAN;tr|K7EQ53|K7EQ53_HUMAN;tr|K7EKI1|K7EKI1_HUMAN;tr|K7EPV3|K7EPV3_HUMAN;tr|K7EKA3|K7EKA3_HUMAN;tr|K7EIY3|K7EIY3_HUMAN	10;9;4;4;3;2;2	10;9;4;4;3;2;2	10;9;4;4;3;2;2	7	10	5.1	4.6	10.4	5.3	7	10	10	4	5	8	4	6	22.071	2411.2	2867	2265.7	2519	2749.4	2809.2	2173.4	2134.9	2833.1	2727.4	1639.5	2219.2	2534.9	2286.4	2620	2360.2	2228.6	2332.3	2717.4	1873.3	1013.7	1147	1207.4	1117.7	1030.6	1474.5	1150.4	1081.6	1732.6	1026	1916
tr|E9PLI6|E9PLI6_HUMAN;tr|E9PS76|E9PS76_HUMAN;sp|Q8N9N8|EIF1A_HUMAN;tr|E9PS30|E9PS30_HUMAN;tr|E9PQD0|E9PQD0_HUMAN;tr|E9PNH5|E9PNH5_HUMAN	5;5;5;3;2;2	5;5;5;3;2;2	5;5;5;3;2;2	6	5	57.5	57.5	57.5	57.5	49.6	5	5	5	5	5	5	4	20.965	1380.3	1824.7	1299.7	1600.9	1780.6	1817.2	1391.4	1357.1	1781.7	1421.2	3626.7	4417.9	4224.4	4173.5	4187.4	3668.3	3609	4099.9	4755.5	3617.5	1494	2073.6	1631.3	1774.8	1799.5	1727.9	1610.1	1529.1	2350.2	1712.9	1726.4
tr|E9PH05|E9PH05_HUMAN;tr|F8W7Q4|F8W7Q4_HUMAN;sp|Q96A26|F162A_HUMAN	4;4;4	4;4;4	4;4;4	3	4	25.5	25.5	25.5	25.5	25.5	4	4	4	4	4	4	4	85.174	2794.3	4291.3	1748.1	2954.5	3106.3	3911.4	1642.3	1939	3703.1	2944.7	1025.4	1045.3	1252.1	1149.3	1195.7	1095.2	1167.2	1189.2	1430.1	1013	2517.8	2509.9	2656.9	2512	2721.1	2474	2602.6	2249.6	3289.5	2511.1	1679.8
sp|Q9NVZ3|NECP2_HUMAN;sp|Q9NVZ3-2|NECP2_HUMAN;sp|Q9NVZ3-4|NECP2_HUMAN;sp|Q9NVZ3-3|NECP2_HUMAN;tr|F6SKB8|F6SKB8_HUMAN;tr|D6RB24|D6RB24_HUMAN;tr|D6RAN6|D6RAN6_HUMAN;tr|H0Y970|H0Y970_HUMAN	6;6;5;4;4;4;2;1	6;6;5;4;4;4;2;1	6;6;5;4;4;4;2;1	8	6	10.6	18.3	28.1	19	10.6	6	6	3	3	5	4	3	48.764	5262.8	5362.1	5244.3	4791.1	5742.8	5236.4	4908	4164.2	4785.9	5327.6	2073.8	2783	2791	3000.9	2008.4	2104.9	2683.2	2907	2683.7	2196.3	867.42	1318.9	1000.1	908.71	1275.2	1211.1	1201.5	1109.4	1394.7	873.58	1197.5
sp|Q6IAA8|LTOR1_HUMAN;tr|H0YFI1|H0YFI1_HUMAN;tr|F5H479|F5H479_HUMAN;tr|F5GX19|F5GX19_HUMAN;tr|F5H3Y3|F5H3Y3_HUMAN	5;4;4;4;4	5;4;4;4;4	5;4;4;4;4	5	5	47.8	24.8	47.8	47.8	47.8	5	5	5	3	5	5	5	56.934	2011.7	2824.9	2063.6	2037.6	2459.4	2753.8	2289.3	1874.9	2437.8	1801.6	2028.9	2421.6	2731.9	2930.4	2641.4	2545.4	2542	2565.4	3131.9	2097	2863.2	3320.7	2711.8	2844.5	3059.9	3226.6	2846.7	2612.4	4074	2655.9	1022.5
sp|Q12834|CDC20_HUMAN	4	4	4	1	4	8.4	8.4	8.4	4.6	6.2	4	4	4	4	4	2	3	10.834	3208.1	3973.9	3408.4	3567.4	3859.4	3994	3321.7	3214.3	3993.5	3556	2278.2	3349.1	2750.1	3179	3764	3870.4	2660.7	2973	4310.8	2529.3	1782.1	1746.2	1417.9	1224.1	1962.7	1688.4	1285.6	1258.4	2380.6	1634	1538.4
sp|O75054|IGSF3_HUMAN;sp|O75054-2|IGSF3_HUMAN	10;10	10;10	10;10	2	10	6.8	5.5	5.1	6.5	4.2	10	10	7	5	5	7	4	36.226	3559.8	4585.2	3670.9	3447.6	4383.9	4732	3548.1	3053.8	4227	3647.5	1476.7	2087.5	2307.7	1970.4	2052.2	2250	2039.8	2170	2066.1	1944.9	1200.2	1262.3	942.95	1055.8	1077.5	1228	936.53	976.08	1405.9	1088.7	2335.3
[truncated: 3,700 more rows]
[truncated: 109 more columns]
