# Supplementary material for: Anticancer Effect of Deuterium Depleted Water - Redox Disbalance Leads to Oxidative Stress
Source: Mol Cell Proteomics. 2019 Sep 13;18(12):2373–87. doi: 10.1074/mcp.RA119.001455 (PMC6885702; doi:10.1074/mcp.RA119.001455)
Supplement: Supplementry Table S6 [file 144400_2_supp_382936_pwm4xg.xlsx]

## Sheet: Table S6
Table S6. Time course analysis of proteins most regulated by MTX.
protein name	protein ID	Gene names	up or down	MTX-4H-1	MTX-4H-2	Average-MTX-4H	p value-4h	MTX-15H-1	MTX-15H-2	Average-MTX-15H	p value-15h	MTX-26H-1	MTX-26H-2	Average-MTX-26H	p value-26h	MTX-38H-1	MTX-38H-2	Average-MTX-38H	p value-38h	MTX-48H-1	MTX-48H-2	Average-MTX-48H	p value-48h
Phospholipid hydroperoxide glutathione peroxidase, mitochondrial	P36969	GPX4	↑	0.801139	0.755398	0.778268	0.00874487	1.009	0.954578	0.981788	0.00164217	1.0729	1.02426	1.04858	2.67451e-07	1.16005	1.13546	1.14775	6.96302e-05	1.40194	1.42835	1.41514	2.83695e-16
Serine/arginine repetitive matrix protein 2	P31350	RRM2	↑	0.972374	0.941886	0.95713		0.986598	0.931064	0.958831		1.9449	1.77002	1.85746		2.36311	2.33509	2.3491		2.00076	1.8417	1.92123
Dihydrofolate reductase	P00374	DHFR	↑	1.19627	1.23437	1.21532		1.63765	1.53248	1.58507		2.22684	2.09477	2.16081		2.01377	2.03229	2.02303		1.73627	1.56354	1.64991
Thymidylate synthase	P04818	TYMS	↑	1.022	1.08122	1.05161		1.05888	0.983331	1.0211		1.51347	1.33565	1.42456		1.48914	1.45189	1.47052		1.42132	1.3267	1.37401
Serine/threonine-protein kinase 11-interacting protein	P04183	TK1	↑	0.919319	0.978439	0.948879		1.03093	0.960849	0.995891		1.60008	1.42556	1.51282		1.97849	1.93538	1.95693		2.30493	2.38909	2.34701
Actin-binding protein anillin	Q9NQW6	ANLN	↑	0.952933	0.934723	0.943828		0.926083	0.876631	0.901357		1.5599	1.43175	1.49583		2.092	2.03255	2.06227		1.09448	1.09779	1.09613
Geminin	O75496	GMNN	↑	0.771947	0.933124	0.852535		1.18104	1.08832	1.13468		1.55146	1.46679	1.50913		1.82411	1.78324	1.80367		2.4715	2.36792	2.41971
Apolipoprotein C-III	P02656	APOC3	↑	0.89806	0.774558	0.836309		1.37213	1.17618	1.27416		0.895475	0.933976	0.914726		1.11066	0.922812	1.01674		2.12879	2.67487	2.40183
TBC1 domain family member 24	Q9ULP9	TBC1D24	↑	0.929485	1.06711	0.9983		1.00343	0.91659	0.960009		0.85126	0.646221	0.74874		0.998423	1.03254	1.01548		2.13158	2.09039	2.11098
Cytoskeleton-associated protein 2-like	Q8WWK9	CKAP2	↑	1.00186	0.972261	0.987061		1.00527	0.952298	0.978783		1.08198	1.03946	1.06072		1.79507	1.81915	1.80711		1.56295	1.73813	1.65054
Smoothelin	P53814	SMTN	↑	0.962727	1.00543	0.984079		0.823024	0.805044	0.814034		1.55544	1.38021	1.46783		2.30311	2.26789	2.2855		1.95214	1.82947	1.89081
Acylphosphatase-1	P07311	ACYP1	↑	1.02478	1.0666	1.04569		0.978206	0.922212	0.950209		1.50895	1.46329	1.48612		1.47965	1.453	1.46632		2.01575	2.17272	2.09423
Hippocalcin-like protein 1;Neuron-specific calcium-binding protein hippocalcin;Neurocalcin-delta	P37235;P84074;P61601	HPCAL1;HPCA;NCALD	↑	0.886748	0.984094	0.935421		0.552346	0.507976	0.530161		1.03589	0.958431	0.997161		0.965121	1.01554	0.990331		1.33664	1.40202	1.36933
Influenza virus NS1A-binding protein	Q9Y6Y0	IVNS1ABP	↑	0.896535	0.938655	0.917595		0.818636	0.868803	0.84372		1.74193	1.40287	1.5724		1.16252	1.18054	1.17153		2.20151	2.27388	2.2377
Kinesin-like protein KIFC1	Q9BW19	KIFC1	↑	1.02193	0.981919	1.00192		1.07601	1.00437	1.04019		1.26483	1.1479	1.20637		1.11006	1.08145	1.09576		2.27854	2.15804	2.21829
Transforming acidic coiled-coil-containing protein 3	Q9Y6A5	TACC3	↑	0.938981	0.952057	0.945519		0.907645	0.919656	0.913651		1.3115	1.17406	1.24278		1.50963	1.48948	1.49956		2.01593	1.82779	1.92186
SHC SH2 domain-binding protein 1	Q8NEM2	SHCBP1	↑	0.975439	0.999202	0.987321		0.886921	0.81549	0.851206		1.1999	1.11694	1.15842		1.28488	1.2201	1.25249		1.33635	1.32038	1.32837
5-nucleotidase	P21589	NT5E	↑	1.02784	1.0183	1.02307		0.870514	0.837513	0.854014		1.19164	1.07296	1.1323		1.22917	1.19247	1.21082		1.18715	1.08493	1.13604
Integrin beta-4	P16144	ITGB4	↑	0.909428	1.02288	0.966154		0.863333	0.83768	0.850507		1.54134	1.52477	1.53306		1.58531	1.58777	1.58654		1.55585	1.50043	1.52814
Aminopeptidase N	P15144	ANPEP	↑	0.834313	0.891487	0.8629		0.690805	0.783328	0.737067		1.35443	1.21269	1.28356		1.66258	1.66952	1.66605		1.56246	1.42185	1.49215
Kinesin-like protein KIF11	P52732	KIF11	↑	0.906264	0.933815	0.920039		1.0236	0.919479	0.971537		1.46921	1.3722	1.42071		1.58601	1.5595	1.57275		2.11117	2.22908	2.17012
Protein S100-A4	P26447	S100A4	↑	0.924011	0.914012	0.919012		0.455845	0.424225	0.440035		1.10192	1.03988	1.0709		1.1987	1.15376	1.17623		1.44492	1.34714	1.39603
Protein Njmu-R1	Q9HAS0	C17orf75	↑	0.889375	0.903749	0.896562		0.955152	0.954012	0.954582		0.841168	0.778521	0.809845		0.872719	0.88677	0.879745		1.58945	1.51178	1.55062
PCNA-associated factor	Q15004	KIAA0101	↑	0.965046	0.977923	0.971484		0.948669	0.900659	0.924664		1.36576	1.27846	1.32211		1.04178	1.00403	1.02291		1.52927	1.51011	1.51969
Protein S100-A6	P06703	S100A6	↑	1.0472	1.07309	1.06015		0.504203	0.354231	0.429217		1.07478	1.02856	1.05167		1.0899	1.04372	1.06681		2.1057	2.25422	2.17996
Guanosine-3,5-bis(diphosphate) 3-pyrophosphohydrolase MESH1	Q8N4P3	HDDC3	↑	0.926996	0.920158	0.923577		0.738901	0.768728	0.753814		1.20587	1.11078	1.15832		1.12756	1.15743	1.14249		2.05941	2.13158	2.09549
Surfeit locus protein 1	Q15526	SURF1	↑	0.952255	1.0497	1.00098		0.914144	0.811365	0.862754		0.992481	0.939214	0.965847		1.07136	0.959379	1.01537		1.8772	2.02426	1.95073
ZW10 interactor	O95229	ZWINT	↑	0.915661	1.11809	1.01687		0.631518	0.587153	0.609335		0.902227	0.927474	0.91485		0.762651	0.826554	0.794603		1.75819	1.47119	1.61469
Eukaryotic initiation factor 4A-II;Eukaryotic initiation factor 4A-II, N-terminally processed	Q14240	EIF4A2	↑	1.08071	1.03825	1.05948		0.947637	0.832244	0.88994		1.48599	1.25618	1.37108		1.34514	1.53747	1.4413		2.02478	2.01746	2.02112
Sequestosome-1	Q13501	SQSTM1	↓	0.948983	0.94235	0.945666		0.884244	0.786226	0.835235		0.666248	0.573184	0.619716		0.552749	0.520369	0.536559		0.874575	0.729358	0.801966
AN1-type zinc finger protein 6	Q6FIF0	ZFAND6	↓	0.769699	0.806307	0.788003		0.897621	0.783844	0.840733		0.835977	0.755293	0.795635		0.72202	0.669223	0.695621		1.44737	0.576228	1.0118
Ethanolamine kinase 1	Q9HBU6	ETNK1	↓	0.918068	0.929808	0.923938		0.824452	0.843416	0.833934		0.623559	0.502881	0.56322		0.72395	0.599942	0.661946		0.861	0.755838	0.808419
Poly(rC)-binding protein 3	P57721	PCBP3	↓	0.935366	0.96534	0.950353		0.911152	0.770066	0.840609		1.10207	1.04147	1.07177		0.680329	0.696652	0.688491		0.713021	0.648535	0.680778
Acyl-CoA desaturase	O00767	SCD	↓	1.10396	1.04165	1.0728		0.834728	0.830746	0.832737		0.594517	0.602641	0.598579		0.456015	0.434957	0.445486		0.877415	0.818363	0.847889
Major vault protein	Q14764	MVP	↓	0.93399	0.964215	0.949102		0.899294	0.865049	0.882171		0.770947	0.768657	0.769802		0.571534	0.54669	0.559112		0.804389	0.72209	0.763239
Thymosin beta-4;Hematopoietic system regulatory peptide	P62328;CON__P21752	TMSB4X	↓	1.31896	1.67134	1.49515		0.966774	2.47179	1.71928		1.09977	1.05238	1.07607		1.09156	1.04052	1.06604		0.69574	0.62729	0.661515
Thymosin beta-10	P63313	TMSB10	↓	1.31896	1.67134	1.49515		0.966774	2.47179	1.71928		1.09977	1.05238	1.07607		1.09156	1.04052	1.06604		0.69574	0.62729	0.661515
Calmodulin	P62158	CALM1	↓	0.909236	1.18816	1.0487		4.51343	4.28936	4.40139		0.891815	0.733348	0.812582		2.3144	2.27639	2.29539		0.787746	0.789748	0.788747
