# Supplementary material for: Anticancer Effect of Deuterium Depleted Water - Redox Disbalance Leads to Oxidative Stress
Source: Mol Cell Proteomics. 2019 Sep 13;18(12):2373–87. doi: 10.1074/mcp.RA119.001455 (PMC6885702; doi:10.1074/mcp.RA119.001455)
Supplement: Supplementry Table S7 [file 144400_2_supp_382937_pwmwxg.xlsx]

## Sheet: Table S7
Table S7. Time course analysis of proteins most regulated by DDW.
Protein names	Protein IDs	UP (↑) or DOWN (↓)	Gene names	DDW-4h-1	DDW-4h-2	Average_DDW-4H	p value-4h	DDW-15h-1	DDW-15h-2	Average_DDW-15H	p value-15h	DDW-26h-1	DDW-26h-2	Average_DDW-26H	p value-26h	DDW-38h-1	DDW-38h-2	Average_DDW-38H	p value-38h	DDW-48h-1	DDW-48h-2	Average_DDW-48H	p value-48h
Calmodulin	P62158	↑	CALM1	1.51923	1.63065	1.57494	0.661162	1.42277	1.32016	1.37147	0.0165212	0.692044	0.681976	0.68701	0.0831576	1.20501	2.12648	1.66574	0.0854167	1.74454	1.88883	1.81668	5.17886e-08
Sequestosome-1	Q13501	↑	SQSTM1	1.04886	1.03964	1.04425		0.992292	0.971238	0.981765		0.926873	0.875052	0.900963		1.65536	1.37913	1.51725		2.41975	2.53919	2.47947
Serine/threonine-protein kinase Chk1	O14757	↑	CHEK1	1.01481	1.18272	1.09876		0.84516	0.768494	0.806827		0.82828	0.796896	0.812588		0.972778	0.972069	0.972424		1.71987	1.64375	1.68181
Cyclin-dependent kinases regulatory subunit 2	P33552	↑	CKS2	0.812973	0.988241	0.900607		1.07953	0.970882	1.0252		0.959495	0.967605	0.96355		0.993069	0.889254	0.941161		1.65913	1.8129	1.73601
Histone H1.3	P16402	↑	HIST1H1D	1.06863	1.09982	1.08422		1.19884	1.0747	1.13677		0.918218	0.898104	0.908161		1.05961	0.96837	1.01399		1.51288	1.51288	1.51288
Hydroxymethylglutaryl-CoA synthase, cytoplasmic	Q01581	↑	HMGCS1	0.98098	1.02721	1.00409		1.19884	1.0747	1.13677		1.53156	1.07263	1.30209		1.10857	1.05401	1.08129		1.60621	1.70678	1.6565
Iron-responsive element-binding protein 2	P48200	↑	IREB2	1.10445	1.19096	1.1477		1.14223	1.10044	1.12133		1.1647	1.23019	1.19744		1.15885	1.15173	1.15529		1.75875	1.8866	1.82268
Low-density lipoprotein receptor	P01130	↑	LDLR	0.941857	0.939842	0.940849		1.1509	1.12084	1.13587		0.663997	0.808296	0.736146		1.14462	1.0638	1.10421		1.75634	1.22245	1.4894
Fatty acyl-CoA reductase 1	Q8WVX9	↑	FAR1	1.06111	1.12696	1.09404		1.33742	1.09334	1.21538		0.796224	0.908888	0.852556		1.08613	1.06211	1.07412		1.53893	1.74988	1.6444
Uncharacterized protein KIAA1143	Q96AT1	↑	KIAA1143	1.0587	1.05312	1.05591		1.13485	1.15863	1.14674		0.822411	0.84694	0.834675		0.943278	0.955696	0.949487		1.80874	1.77613	1.79244
Calcium-binding and coiled-coil domain-containing protein 2	Q13137	↑	CALCOCO2	1.30526	1.34524	1.32525		1.2464	1.19532	1.22086		0.97573	1.11983	1.04778		1.17084	1.18485	1.17784		2.08814	2.05104	2.06959
Gamma-aminobutyric acid receptor-associated protein-like 2	P60520	↑	GABARAPL2	1.12801	1.16338	1.1457		1.24693	1.14438	1.19566		0.829591	0.845177	0.837384		1.41382	1.43927	1.42655		2.25016	2.44465	2.3474
Tropomyosin alpha-1 chain	P09493	↑	TPM1	1.00748	1.05553	1.0315		0.981488	0.935289	0.958388		0.790203	1.05791	0.924056		1.02707	0.938845	0.982956		1.72706	1.78618	1.75662
Prothymosin alpha;Prothymosin alpha, N-terminally processed;Thymosin alpha-1	P06454	↑	PTMA	1.08433	1.1711	1.12772		1.51429	1.45634	1.48531		0.870025	0.892457	0.881241		1.42137	1.30511	1.36324		2.69321	2.53372	2.61347
ZW10 interactor	O95229	↑	ZWINT	1.10024	1.14555	1.12289		1.25481	1.11589	1.18535		0.926601	0.992545	0.959573		1.02758	0.955961	0.991771		1.366	1.47146	1.41873
Metallothionein-2;Metallothionein-1G	P02795	↑	MT2A;MT1G	0.652091	0.753628	0.702859		4.44552	3.84679	4.14615		1.3555	0.975003	1.16525		1.02724	0.339984	0.68361		3.95122	3.52123	3.73622
Aldehyde dehydrogenase, dimeric NADP-preferring	P30838	↓	ALDH3A1	1.06504	1.09429	1.07966		1.12452	1.05802	1.09127		0.964246	0.997615	0.98093		1.0618	0.994993	1.0284		0.758879	0.784845	0.771862
Inter-alpha-trypsin inhibitor heavy chain H2	P19823	↓	ITIH2	0.955949	1.05764	1.0068		0.935073	0.918423	0.926748		0.815931	0.846036	0.830983		1.37398	1.11955	1.24677		2.3464	2.80543	2.57592
NADPH:adrenodoxin oxidoreductase, mitochondrial	P22570	↓	FDXR	0.972983	1.0163	0.994639		1.13549	1.09737	1.11643		0.820513	0.816277	0.818395		0.940287	0.973693	0.95699		0.810285	0.822516	0.8164
Carboxymethylenebutenolidase homolog	Q96DG6	↓	CMBL	1.04823	1.02964	1.03894		1.07907	1.14587	1.11247		0.847539	0.879701	0.86362		1.08641	0.967691	1.02705		1.05344	1.1489	1.10117
Tumor necrosis factor receptor superfamily member 6	P25445	↓	FAS	1.31098	1.44314	1.37706		1.03677	0.959187	0.99798		1.09392	1.04585	1.06989		1.0864	0.995298	1.04085		0.806911	0.929608	0.868259
Non-histone chromosomal protein HMG-17	P05204	↓	HMGN2	1.05391	1.05122	1.05257		1.27043	1.09534	1.18288		0.812888	0.781151	0.797019		1.2058	1.07946	1.14263		0.846545	0.772784	0.809665
Serum deprivation-response protein	O95810	↓	SDPR	1.03475	1.02231	1.02853		1.11929	1.11563	1.11746		0.877099	0.934933	0.906016		1.11834	1.10025	1.10929		0.715876	0.82649	0.771183
Ribonucleoside-diphosphate reductase subunit M2 B	Q7LG56	↓	RRM2B	1.0887	1.09407	1.09139		1.12167	1.06284	1.09226		0.948533	0.917924	0.933229		0.98049	0.878719	0.929604		0.725318	0.957059	0.841188
Calmodulin	P62158	↓	CALM1	1.51923	1.63065	1.57494		1.42277	1.32016	1.37147		0.692044	0.681976	0.68701		1.20501	2.12648	1.66574		0.880722	0.903409	0.892065
Erythrocyte band 7 integral membrane protein	P27105	↓	STOM	0.978371	1.09704	1.03771		1.15974	1.13155	1.14565		0.903618	0.956563	0.930091		1.00276	0.984501	0.993631		0.853388	0.925602	0.889495
Dihydropyrimidinase-related protein 4	O14531	↓	DPYSL4	1.04278	1.16805	1.10541		1.09657	1.00359	1.05008		0.90858	0.938798	0.923689		0.988438	0.962975	0.975706		0.946693	0.984999	0.965846
DNA repair protein complementing XP-C cells	Q01831	↓	XPC	0.989419	1.0399	1.01466		1.35735	1.17772	1.26753		0.837942	0.859046	0.848494		0.937916	1.06773	1.00283		0.707737	0.866467	0.787102
DNA damage-binding protein 2	Q92466	↓	DDB2	0.947351	1.09508	1.02121		0.973451	0.956324	0.964887		0.794784	0.918613	0.856699		1.02976	1.00689	1.01832		0.827588	0.981765	0.904677
Acid ceramidase;Acid ceramidase subunit alpha;Acid ceramidase subunit beta	Q13510	↓	ASAH1	1.05723	1.14171	1.09947		1.03852	0.972346	1.00543		0.825407	0.84666	0.836034		0.850155	0.730464	0.790309		0.70094	0.696338	0.698639
Histone deacetylase 7	Q8WUI4	↓	HDAC7	0.694584	0.805683	0.750134		1.08415	0.973698	1.02893		0.610309	0.758968	0.684639		0.799074	0.731189	0.765132		0.95823	0.936242	0.947236
Eukaryotic initiation factor 4A-II;Eukaryotic initiation factor 4A-II, N-terminally processed	Q14240	↓	EIF4A2	1.07103	1.23087	1.15095		1.08397	0.943485	1.01373		0.937924	0.967548	0.952736		1.11677	1.12402	1.12039		0.853402	1.10789	0.980647
Legumain	Q99538	↓	LGMN	0.892337	0.963887	0.928112		0.862212	0.902236	0.882224		0.693275	0.863301	0.778288		0.929917	0.858708	0.894312		0.885854	0.948832	0.917343
Phospholipid hydroperoxide glutathione peroxidase, mitochondrial	P36969	↓	GPX4	0.850253	1.03917	0.944713		0.831737	0.81113	0.821434		0.769404	0.802541	0.785972		0.8597	0.829551	0.844626		0.683696	0.849322	0.766509
Cathepsin D;Cathepsin D light chain;Cathepsin D heavy chain	P07339	↓	CTSD	1.03655	1.07945	1.058		0.985301	0.947263	0.966282		0.807657	0.846929	0.827293		0.768113	0.756244	0.762178		0.654283	0.648607	0.651445
Cathepsin Z	Q9UBR2	↓	CTSZ	0.905579	1.01648	0.961031		0.99061	0.974351	0.982481		0.792629	0.828252	0.81044		0.868711	0.775811	0.822261		0.946971	1.032	0.989483
Protein S100-A3	P33764	↓	S100A3	1.22126	1.30323	1.26225		1.04774	0.962014	1.00488		0.931737	0.964318	0.948027		1.02685	1.0338	1.03033		0.765484	0.865772	0.815628
Ribonucleoside-diphosphate reductase subunit M2	P31350	↓	RRM2	1.00724	1.02173	1.01448		1.08388	1.0409	1.06239		0.909907	0.961121	0.935514		1.00824	0.969175	0.988706		0.798497	0.848835	0.823666
Hippocalcin-like protein 1;Neuron-specific calcium-binding protein hippocalcin;Neurocalcin-delta	P37235	↓	HPCAL1;HPCA;NCALD	0.957253	1.06691	1.01208		0.945578	0.930303	0.93794		0.86555	0.887701	0.876626		1.03427	0.988604	1.01144		0.786034	0.818271	0.802152
