# Supplementary material for: Anticancer Effect of Deuterium Depleted Water - Redox Disbalance Leads to Oxidative Stress
Source: Mol Cell Proteomics. 2019 Sep 13;18(12):2373–87. doi: 10.1074/mcp.RA119.001455 (PMC6885702; doi:10.1074/mcp.RA119.001455)
Supplement: Supplementry Table S8 [file 144400_2_supp_382938_pwmwxh.xlsx]

## Sheet: Table S8
Table S8. Time course analysis of proteins most regulated by PCTL.
Protein IDs	Protein names	Gene names	up (↑) or down (↓)	PCTL-4H-1	PCTL-4H-2	Average-PCTL-4H	p value-4h	PCTL-15H-1	PCTL-15H-2	Average-PCTL-15H	p value-15h	PCTL-26H-1	PCTL-26H-2	Average-PCTL-26H	p value-26h	PCTL-38H-1	PCTL-38H-2	Average-PCTL-38H	p value-38h	PCTL-48H-1	PCTL-48H-2	Average-PCTL-48H	p value-48h
P19823	Inter-alpha-trypsin inhibitor heavy chain H2	ITIH2	↑	0.794447	0.842481	0.818464	0.0646882	1.41952	1.24759	1.33356	0.0681052	1.09396	1.03929	1.06663	3.50645e-06	1.09291	0.953246	1.02308	0.510047	2.16598	1.907	2.03649	5.63425e-10
P10909	Clusterin;Clusterin beta chain;Clusterin alpha chain	CLU	↑	1.03507	1.03636	1.03571		0.935588	0.83766	0.886624		1.04041	1.1864	1.11341		1.20288	1.11287	1.15788		1.41147	1.42382	1.41764
Q969Q5	Ras-related protein Rab-24	RAB24	↑	0.944318	0.538168	0.741243		0.947264	0.959606	0.953435		1.01001	0.977348	0.993681		0.751523	0.896373	0.823948		1.54605	1.58304	1.56455
P07602	Prosaposin;Saposin-A;Saposin-B-Val;Saposin-B;Saposin-C;Saposin-D	PSAP	↑	0.893497	0.967821	0.930659		0.786556	0.716748	0.751652		1.37326	1.51902	1.44614		0.778113	0.578938	0.678526		1.49682	1.82018	1.6585
Q8WUI4	Histone deacetylase 7	HDAC7	↑	1.04507	1.11552	1.08029		0.981773	0.932678	0.957226		0.907072	0.887641	0.897357		1.04688	1.01484	1.03086		1.70952	1.60658	1.65805
Q9Y5V3	Melanoma-associated antigen D1	MAGED1	↑	1.01686	1.23793	1.1274		0.922299	0.899356	0.910828		0.877989	0.963564	0.920777		1.1273	0.642017	0.884661		1.65501	1.49533	1.57517
P68366	Tubulin alpha-4A chain	TUBA4A	↑	1.05472	1.05069	1.0527		0.992772	0.908882	0.950827		1.19586	1.14458	1.17022		1.16748	1.06906	1.11827		1.31803	1.451	1.38451
P28907	ADP-ribosyl cyclase/cyclic ADP-ribose hydrolase 1	CD38	↑	0.988379	0.99467	0.991525		0.753174	0.682419	0.717797		1.16831	1.15094	1.15963		1.21037	1.09717	1.15377		1.58753	1.68053	1.63403
P02656	Apolipoprotein C-III	APOC3	↑	0.669823	0.746492	0.708157		1.42923	1.27744	1.35333		0.879324	1.08992	0.984622		1.23064	0.986576	1.10861		1.2585	1.25072	1.25461
P15428	15-hydroxyprostaglandin dehydrogenase [NAD(+)]	HPGD	↑	0.91688	0.983804	0.950342		0.882678	0.815256	0.848967		0.966996	1.0315	0.999246		1.087	1.04121	1.0641		1.49627	1.5147	1.50549
P11802;REV__Q8IZS6	Cyclin-dependent kinase 4	CDK4	↑	0.854165	0.801606	0.827885		0.654455	0.612676	0.633565		0.640367	0.893242	0.766804		0.847292	0.890978	0.869135		1.48529	1.50621	1.49575
O95994	Anterior gradient protein 2 homolog	AGR2	↑	0.864875	0.984191	0.924533		0.916695	0.827122	0.871909		1.02873	1.0043	1.01651		0.902666	0.838284	0.870475		1.46077	1.39902	1.4299
P27216	Annexin A13	ANXA13	↑	1.04305	1.05428	1.04866		0.878328	0.902774	0.890551		1.12617	1.20567	1.16592		1.04219	0.903879	0.973032		1.04348	0.994841	1.01916
P09601	Heme oxygenase 1	HMOX1	↑	0.907555	0.945327	0.926441		0.689662	0.602504	0.646083		0.980886	0.97461	0.977748		1.0071	0.917462	0.962279		1.02342	1.00309	1.01325
O75506	Heat shock factor-binding protein 1	HSBP1	↑	0.288719	0.666114	0.477417		1.00382	1.08291	1.04337		0.836804	0.908347	0.872576		0.928052	0.38779	0.657921		1.45753	1.37663	1.41708
P00749	Urokinase-type plasminogen activator;Urokinase-type plasminogen activator long chain A;Urokinase-type plasminogen activator short chain A;Urokinase-type plasminogen activator chain B	PLAU	↑	1.11735	0.99231	1.05483		0.909962	0.820127	0.865045		1.17868	1.18736	1.18302		0.930352	0.70732	0.818836		1.56057	1.59623	1.5784
Q96QZ7	Membrane-associated guanylate kinase, WW and PDZ domain-containing protein 1	MAGI1	↑	1.06477	1.00687	1.03582		0.956178	0.92981	0.942994		1.05977	0.924201	0.991988		0.95546	0.90983	0.932645		1.01064	1.15227	1.08145
Q01082;P11277;REV__A6NFT4;REV__O95628;REV__Q96CN4;REV__Q9HBG6;REV__O15020;Q86UT5	Spectrin beta chain, non-erythrocytic 1	SPTBN1	↑	1.00325	1.01034	1.00679		0.868881	0.800764	0.834823		0.981458	0.999294	0.990376		0.904884	0.863869	0.884377		1.17295	1.22864	1.2008
P18084	Integrin beta-5	ITGB5	↑	1.00865	1.03475	1.0217		0.824366	0.768352	0.796359		0.790111	0.96731	0.87871		0.951186	0.789886	0.870536		1.06771	1.01145	1.03958
Q9Y243	RAC-gamma serine/threonine-protein kinase	AKT3	↑	0.904016	1.0341	0.969058		0.945367	0.876595	0.910981		0.859484	0.978662	0.919073		0.912128	0.860577	0.886352		1.02232	1.0484	1.03536
P30281	G1/S-specific cyclin-D3	CCND3	↑	1.03494	1.06642	1.05068		0.787744	0.634331	0.711038		1.13626	1.25052	1.19339		1.03887	1.08192	1.0604		1.27055	1.17136	1.22095
Q9BPZ3	Polyadenylate-binding protein-interacting protein 2	PAIP2	↑	0.974224	0.999299	0.986762		0.872573	0.804234	0.838404		0.999489	1.11565	1.05757		1.17357	1.16526	1.16942		1.36697	1.13969	1.25333
Q9BQE4	Selenoprotein S	VIMP	↑	0.893142	0.935141	0.914142		0.933464	0.853004	0.893234		0.880658	0.930522	0.90559		0.912469	0.902471	0.90747		0.959505	0.923106	0.941306
Q9BUF5	Tubulin beta-6 chain	TUBB6	↑	1.01038	1.03519	1.02278		0.966363	0.827302	0.896833		1.04915	1.14623	1.09769		1.04756	0.978556	1.01306		1.49018	1.45705	1.47361
Q8IWE2	Protein NOXP20	FAM114A1	↑	1.02312	0.993835	1.00848		0.857253	0.880014	0.868634		0.966723	0.992168	0.979446		0.998673	0.888691	0.943682		1.20342	1.2654	1.23441
Q13509	Tubulin beta-3 chain	TUBB3	↑	1.04642	1.02133	1.03387		0.908231	0.841348	0.87479		1.15992	1.16485	1.16239		0.997994	0.993381	0.995688		1.26312	1.38073	1.32193
Q04828	Aldo-keto reductase family 1 member C1	AKR1C1	↑	1.16586	1.07198	1.11892		0.85007	0.795998	0.823034		0.795591	0.959542	0.877566		0.74479	0.688778	0.716784		1.05373	1.24524	1.14949
P23141	Liver carboxylesterase 1	CES1	↑	1.00768	1.03665	1.02217		0.879036	0.825635	0.852335		0.931066	0.99486	0.962963		1.0032	0.886499	0.94485		1.23371	1.20243	1.21807
P36969	Phospholipid hydroperoxide glutathione peroxidase, mitochondrial	GPX4	↓	0.71574	0.703451	0.709595		1.08751	1.03599	1.06175		0.933523	0.943047	0.938285		1.03289	0.933565	0.983226		0.858496	0.832339	0.845418
P05114;REV__Q5T1H1	Non-histone chromosomal protein HMG-14	HMGN1	↓	0.98562	1.028	1.00681		0.948227	0.861227	0.904727		0.918959	0.88429	0.901625		1.05954	0.912244	0.985895		1.0504	1.05637	1.05338
P05204	Non-histone chromosomal protein HMG-17	HMGN2	↓	1.06628	0.996806	1.03154		1.03202	0.910415	0.971217		0.909181	0.940296	0.924738		1.05946	0.831362	0.94541		1.28586	1.0545	1.17018
P04818	Thymidylate synthase	TYMS	↓	0.973085	0.993578	0.983332		0.914057	0.83173	0.872894		0.838065	0.796356	0.81721		0.79309	0.802313	0.797702		0.894823	0.865511	0.880167
Q15004	PCNA-associated factor	KIAA0101	↓	1.19795	1.06254	1.13025		0.841553	0.786649	0.814101		0.856571	0.895023	0.875797		0.638882	0.659818	0.64935		1.02592	1.03096	1.02844
O95229	ZW10 interactor	ZWINT	↓	1.07778	0.995775	1.03678		0.88553	0.760747	0.823138		0.684777	0.848269	0.766523		0.776113	0.80944	0.792777		0.87533	0.868477	0.871904
Q13112	Chromatin assembly factor 1 subunit B	CHAF1B	↓	0.928201	0.961126	0.944663		0.822327	0.72055	0.771439		0.899046	0.864859	0.881952		0.714724	0.700187	0.707455		1.16798	1.27814	1.22306
Q9NQW6	Actin-binding protein anillin	ANLN	↓	0.957004	0.979598	0.968301		0.839836	0.808781	0.824308		0.838692	0.849683	0.844188		0.87621	0.823828	0.850019		0.967148	0.991765	0.979456
P00374;Q86XF0	Dihydrofolate reductase	DHFR	↓	1.03572	1.03428	1.035		0.888437	0.813941	0.851189		0.778937	0.843551	0.811244		0.794989	0.717834	0.756411		1.09338	1.10491	1.09914
P04183	Thymidine kinase, cytosolic	TK1	↓	0.996235	1.02225	1.00924		0.9123	0.88179	0.897045		0.732547	0.796427	0.764487		0.71527	0.689201	0.702236		0.996073	0.98567	0.990871
O75496	Geminin	GMNN	↓	0.875538	0.883259	0.879398		1.08608	1.08101	1.08355		0.902684	0.865059	0.883872		0.894335	0.774806	0.834571		0.91279	0.889287	0.901039
P31350	Ribonucleoside-diphosphate reductase subunit M2	RRM2	↓	0.980331	0.936969	0.95865		0.933066	0.867134	0.9001		0.807925	0.858766	0.833346		0.65974	0.675773	0.667756		0.976899	0.928117	0.952508
P62328;CON__P21752;O14604	Thymosin beta-4;Hematopoietic system regulatory peptide	TMSB4X	↓	1.18243	1.47477	1.3286		1.01209	1.01738	1.01474		1.10289	1.02754	1.06522		1.42514	1.38704	1.40609		1.01855	0.946836	0.982691
P63313	Thymosin beta-10	TMSB10	↓	1.18243	1.47477	1.3286		1.01209	1.01738	1.01474		1.10289	1.02754	1.06522		1.42514	1.38704	1.40609		1.01855	0.946836	0.982691
P62158;P27482;P02585	Calmodulin	CALM1	↓	0.900168	1.211	1.05558		1.82764	1.51325	1.67044		0.67814	0.87149	0.774815		1.54497	0.988597	1.26679		1.10394	1.0063	1.05512
