# Supplementary material for: Anticancer Effect of Deuterium Depleted Water - Redox Disbalance Leads to Oxidative Stress
Source: Mol Cell Proteomics. 2019 Sep 13;18(12):2373–87. doi: 10.1074/mcp.RA119.001455 (PMC6885702; doi:10.1074/mcp.RA119.001455)
Supplement: Supplementry Table S9 [file 144400_2_supp_382939_pwmqxh.xlsx]

## Sheet: Table S9
Table S9. Common proteins identified in redox proteomics result.
A, Auranofin		I, the first labelling
C, Control (NW)		II, the second labelling
D, DDW
							Intensity of reporter																					Oxidation percent, %
Protein IDs	Protein names	Gene names	Peptides A	Peptides C	Peptides D	Score	A-I-1	A-I-2	A-I-3	A-II-1	A-II-2	A-II-3	C-I-1	C-I-2	C-I-3	C-II-1	C-II-2	C-II-3	D-I-1	D-I-2	D-I-3	D-II-1	D-II-2	D-II-3	Sequence coverage A-U [%]	Sequence coverage C-EN [%]	Sequence coverage D-EN [%]	ox-A-1	ox-A-2	ox-A-3	ox-C-1	ox-C-2	ox-C-3	ox-D-1	ox-D-2	ox-D-3
H0YN88;A0A075B716;P08708;H0YN73;H3BNC9	40S ribosomal protein S17	RPS17	6	2	2	13.194	1534.9	1449	1460.1	247.23	242.49	318.98	1017.6	1002.5	1029.3	851.67	901.45	1235.1	883.35	436.66	991.52	190.17	49.944	188.41	39.7	8.8	8.8	13.8727	14.3359	17.9295	45.5616	47.3463	54.5443	17.7146	10.2638	15.9679
F8W809;A0A087WSW9;A0A182DWI3;A0A087WSY9;Q16881-5;Q16881-2;Q16881-4;Q16881-3;Q16881-6;Q16881;E9PIR7;E2QRB9;Q16881-7;E9PKD3;A0A0B4J225;E9PIZ5;E9PLT3;E9PKI4;E9PQI3;E9PRI8;A0A096LPD9;E7EWK1;A0A096LPK7;A0A182DWF2;D3YTF8;A0A182DWF3;Q9NNW7-2;Q9NNW7	Thioredoxin reductase 1, cytoplasmic	TXNRD1	19	4	5	96.088	2603.7	3100.5	2904.7	178.68	211.94	374.39	3144.5	2839.2	2950.1	126.58	224.2	216.9	5002.3	2786.4	5020.8	341.09	77.876	450.07	57.8	16.3	19.3	6.42184	6.3983	11.4175	3.86967	7.31867	6.84875	6.3834	2.71887	8.22666
A0A087WUK2;O14979-3;O14979-2;O14979	Heterogeneous nuclear ribonucleoprotein D-like	HNRNPDL	6	3	3	12.177	398.32	543.44	343.81	18.251	26.027	38.982	431.96	424.26	480.33	48.451	52.674	40.196	383.46	140.32	405.6	68.322	16.182	20.053	16.3	6.3	6.3	4.38125	4.57041	10.1836	10.0853	11.0443	7.72219	15.1228	10.3398	4.71111
A0A087WVQ6;Q00610-2;Q00610;J3KS13;K7EJJ5;J3KSQ2;J3KRF5;J3QL20;F5H5N6	Clathrin heavy chain;Clathrin heavy chain 1	CLTC	66	20	22	323.31	17558	17351	16367	2119	2149.4	2304.7	17919	17591	16483	1525	1722	1929.4	23716	13563	22477	3553.6	1367	4042.6	50.8	14	16.2	10.7689	11.0223	12.3433	7.84304	8.91627	10.4788	13.0314	9.15606	15.2438
A0A087WW66;Q99460;Q99460-2;C9J9M4;H7BZR6;H7C378	26S proteasome non-ATPase regulatory subunit 1	PSMD1	30	12	12	103.01	3745.4	4260.3	3767.1	322.6	342.92	338.02	2268.7	2151.7	1956.2	300.12	237.76	344.42	5584.7	3131.2	5440.3	470.66	220.93	578.74	40.6	18.3	18.3	7.93019	7.44957	8.23411	11.6832	9.95037	14.9707	7.77262	6.59073	9.61515
A0A087WY61;Q14980-2;Q14980;Q14980-5;Q14980-4;Q14980-3;F5H6Y5;F5H4J1;H0YFY6;F5H2F3;F5H3L6;F5H0Z7;F5H763;F8W6T3;F5H1L0;F5GZW1;F5GWK2;F5H073;F5H068	Nuclear mitotic apparatus protein 1	NUMA1	10	3	4	35.256	359.43	654.72	565.77	14.713	42.735	72.319	534.03	472.12	524.54	13.002	18.447	28.357	1359.2	317.83	1576.4	262.05	51.112	395.6	8.3	1.8	3	3.93245	6.12728	11.3337	2.37683	3.76034	5.1288	16.1635	13.8537	20.0609
A0A087WYS1;E7EUC7;Q16851-2;Q16851;C9JNZ1;C9JWG0;C9JVG3;C9JQU9;C9JUW1;C9JTZ5;F2Z3H1;C9J3M0;F2Z3P4;C9J6Q0;F8WC70	UTP--glucose-1-phosphate uridylyltransferase	UGP2	11	1	1	41.736	1223.7	1596.9	1219.8	144.12	395.74	395.27	353.39	445.23	434.3	58.374	93.817	93.37	691.25	366.58	770.35	276.64	74.156	242.27	24	2.4	2.4	10.5365	19.8601	24.4739	14.1766	17.4042	17.6948	28.5818	16.8255	23.9251
A0A087WYT3;Q15185-4;Q15185;Q15185-3;B4DDC6;Q15185-2	Prostaglandin E synthase 3	PTGES3	6	4	4	27.873	3123.6	3710.7	3233.9	48.677	115.29	57.942	6489.8	7141	6291.6	335.29	426.7	260.68	9375.4	3404.3	9511.5	863.69	349.95	916.16	40.2	30.5	30.5	1.53445	3.01334	1.76017	4.91261	5.63844	3.97846	8.43522	9.32144	8.78586
A0A087WZU5;O43657;A0A087WYV6	Tetraspanin-6	TSPAN6	2	2	2	6.3656	72.254	85.376	48.264	541.02	492.73	623.01	367.97	307.04	187.46	524.96	524.23	591.49	665.01	185.37	566.59	2195.4	1189	2219.5	16.1	16.8	16.8	88.2183	85.2318	92.8101	58.7907	63.0637	75.9343	76.7512	86.5124	79.6636
A0A087X106;CON__Q14533;Q14533;CON__O43790;O43790;CON__Q6NT21;CON__P78385;P78385;CON__Q61726;CON__P78386;A6NCN2;P78386;F5GYI5;U3KPR1;CON__Q9NSB4;Q9NSB4	Keratin, type II cuticular Hb1;Keratin, type II cuticular Hb6;Keratin, type II cuticular Hb3;Putative keratin-87 protein;Keratin, type II cuticular Hb5	KRT81;KRT86;KRT83;KRT87P;KRT85	14	5	3	63.621	2932.8	3831.6	2893.3	719.62	844.83	816.72	4600.8	3791.3	3980	1877.5	1330.2	1504.8	7868.8	1662	8688.1	2495.3	604.05	2822	28.7	11.8	8.7	19.7026	18.0657	22.0139	28.9814	25.9729	27.4358	24.0764	26.6565	24.5176
A0A087X1B2;B9A018;Q53GS9;Q53GS9-2;Q53GS9-3;C9JIU2;F8WC91	U4/U6.U5 tri-snRNP-associated protein 2	USP39	6	2	2	14.209	1089.6	1038.6	1137	75.931	97.53	195.16	1196.2	1094.1	1057.6	101.23	68.842	62.435	1557.8	717.17	1551.9	181.62	37.324	181.07	15.6	4.1	4.1	6.51471	8.5844	14.6499	7.80235	5.91964	5.57438	10.4414	4.94689	10.4485
H0YM70;A0A087X1Z3;Q9UL46;H0YKU2	Proteasome activator complex subunit 2	PSME2	5	1	2	13.092	498.06	445.83	392.57	17.148	97.956	49.041	1137.1	1025.7	1027.9	369.21	357.7	336.19	989.65	326.07	907.21	135.91	37.49	126.67	27.2	3.9	11	3.32836	18.0137	11.105	24.5109	25.8566	24.6457	12.0749	10.3119	12.2519
F1T0B3;A0A087X2G1;Q92499;Q92499-3;Q92499-2	ATP-dependent RNA helicase DDX1	DDX1	22	8	7	68.951	2440.5	2485.6	2568.2	143.87	265.75	350.24	8549.6	7829	7855.2	811.8	761.15	849.67	8133.7	4355.7	8515.9	423.86	159.51	726.18	41.1	16.4	14	5.56693	9.65889	12.0009	8.67178	8.86073	9.76086	4.95305	3.53273	7.85732
A0A087X2I1;P62333;H0YJC0;H0YJS8;H0YJX2;H0YJE9;H0YJT1	26S protease regulatory subunit 10B	PSMC6	12	5	4	48.293	1353.5	1736.2	1166.5	126.42	119.87	180.18	1766.4	1698.5	1682.9	123.15	242.71	173.17	2367.5	592.5	2766	276	63.043	375.85	43.7	16.1	13.4	8.54235	6.45827	13.3796	6.51742	12.503	9.32993	10.4407	9.61691	11.9627
F5GZR4;A8MXZ9;A0A0A0MQU5;Q14896-2;Q14896	Myosin-binding protein C, cardiac-type	MYBPC3	1	1	1	1.4509	608.45	847.08	665.97	122.22	204.94	313.97	630.63	544.4	559.94	126.53	173.76	175.58	627.56	215.37	600.56	213.83	119.25	221.78	1.5	1.5	1.5	16.7271	19.4806	32.0397	16.7111	24.1952	23.8715	25.4139	35.6374	26.9694
A0A0A0MR02;P45880-2;P45880;P45880-1;Q5JSD2;Q5JSD1;A2A3S1	Voltage-dependent anion-selective channel protein 2	VDAC2	11	5	5	92.525	1866.8	2078.4	2210.3	162.98	163.49	186.89	8368.3	7923.8	7722.4	218.58	255.05	312.58	9066.6	4473.1	9174.1	672.39	102.94	699.5	55.3	34	34	8.02944	7.29251	7.79621	2.54551	3.11841	3.89024	6.9041	2.24954	7.08455
A0A0A0MRA5;B7Z4B8;Q9BUJ2-4;Q9BUJ2-2;Q9BUJ2;M0R3F1;Q9BUJ2-3;M0QYZ0;M0QYI8;M0R203;M0QZV6;M0R0K8;M0QYM5;Q9BUJ2-5	Heterogeneous nuclear ribonucleoprotein U-like protein 1	HNRNPUL1	17	6	6	60.257	1014.5	1195.4	1367.2	34.202	72.096	124.53	3958	4104.5	3774.8	336.61	303.41	420.65	2538.7	694.39	2958.8	138.19	34.295	223.57	31.6	15	15	3.26137	5.68807	8.34803	7.83796	6.88331	10.0263	5.16233	4.70642	7.02527
A0A0A0MRI2;Q9UNH7;Q9UNH7-2;G3V5U2;H0YJF8;G3V4Z5;G3V5X9	Sorting nexin-6;Sorting nexin-6, N-terminally processed	SNX6	6	3	3	25.857	1650.7	1791	1594.8	46.109	26.343	332.47	3632.5	3349.6	3218.1	438.24	305.38	483.8	2573.7	1472.3	2743.7	306.59	131.08	299.54	16.5	12	12	2.71739	1.44953	17.2508	10.7656	8.35518	13.069	10.6444	8.17523	9.8428
B6VEX4;A0A0A0MRT6;Q8IZP0-11;Q8IZP0-10;Q8IZP0-8;Q8IZP0-7;Q8IZP0-2;Q8IZP0-4;Q8IZP0-3;Q8IZP0-5;Q8IZP0-6;Q8IZP0-9;Q8IZP0;Q8IZP0-12	Abl interactor 1	ABI1	2	1	1	8.2289	161.05	88.474	110.49	36.866	21.85	35.203	312.6	259.39	259.24	101.59	116.09	130.46	473.39	249.66	513.68	121.25	27.151	244.1	6.6	3.8	3.8	18.6271	19.8053	24.1625	24.5274	30.9178	33.477	20.3905	9.8085	32.2125
A0A0A0MSS8;P42330;S4R3Z2;S4R3D5	Aldo-keto reductase family 1 member C3	AKR1C3	22	10	12	182.95	6036.6	9810.2	5698	302.92	619.84	301.1	5078.4	4804.8	4813.6	221.85	210.42	390.84	10766	2722	15115	960.3	212.06	1224.8	72.8	44.3	50.2	4.77828	5.94283	5.01909	4.18565	4.19563	7.50974	8.18928	7.22753	7.49581
Q6P1N7;C9JA35;A0A0G2JKZ1;A2AB90;A0A0G2JH37;A0A0A0MSV9;O15533-2;O15533;O15533-3	Tapasin	TAPBP	2	1	1	3.6544	65.914	76.753	89.291	42.592	32.913	20.925	452.74	505.31	425.77	158.99	134.78	117.94	524.58	353.26	675.89	243.82	114.09	297.4	14.1	8.3	8.3	39.2531	30.012	18.9854	25.9902	21.0564	21.6917	31.7309	24.4121	30.5562
A0A0A0MSW4;P48739;P48739-2;P48739-3;B3KYB6;B3KYB7;I3L4C0;I3L459;I3L4H1;F5GWE5;Q00169;I3L3W1;I3L2X8;I3L471;I3L4U7	Phosphatidylinositol transfer protein beta isoform	PITPNB	6	3	3	21.673	934.57	1145.2	998.16	37.568	126.86	37.216	1677.5	1562.4	1634.6	250.13	289.46	184.63	2208	811.61	2233.7	563.61	321.89	863	29.5	17.3	17.3	3.86447	9.9728	3.59444	12.976	15.6308	10.1488	20.3351	28.3979	27.8684
A0A0A0MTR7;A0A0A0MTC1;Q63HN8;Q63HN8-4;Q63HN8-5;Q63HN8-6	E3 ubiquitin-protein ligase RNF213	RNF213	18	13	11	62.387	2172.8	2397.7	2261.7	121.64	120.11	161.56	7470.9	6769.4	6545.4	766.76	503.02	868.95	3588.5	1983.8	3662.9	612.07	231.16	574	4.8	3.5	2.9	5.30151	4.77042	6.66705	9.30798	6.91682	11.7198	14.5711	10.4363	13.5476
A0A0A0MTH3;Q13418-2;Q13418;Q13418-3;E9PQ52;A0A087WW45;A0A087WWY6	Integrin-linked protein kinase	ILK	4	3	3	9.8772	914.97	1159	949.57	47.108	69.898	35.81	3699.1	3503.9	3373.9	245.37	241.43	236.44	4441.6	1113.5	4873.3	280.57	102.85	330.15	11	8.9	8.9	4.89648	5.68786	3.63413	6.22061	6.44616	6.54897	5.94155	8.45563	6.34483
A0A0A0MTS2;P06744;P06744-2;K7EQ48;A0A0J9YXP8;A0A0J9YX90;A0A0J9YYH3;K7EPY4;K7EP41;K7ELR7;K7ENA0;K7ERK8;K7ERC6;K7EIL4;Q8N196	Glucose-6-phosphate isomerase	GPI	22	8	10	194.08	1265.8	1075	1376.5	253.63	162.84	944.33	2446.4	2097.4	2184.2	452.38	325.49	446.86	2603.5	1158.3	2796.7	1190.1	396.87	1072.4	46.6	18.2	26.2	16.6924	13.1552	40.6893	15.6059	13.434	16.984	31.3713	25.5194	27.717
A0A0A6YYA0;Q86XR7-2;Q9Y3B3-2;Q9Y3B3;G3V2Y2	Transmembrane emp24 domain-containing protein 7	TMED7-TICAM2;TMED7	4	2	2	12.222	290.55	317.79	209.34	129.73	226.15	87.035	504.18	459.83	508.24	251.5	316.66	387.93	465.88	259.71	538.37	286.91	92.566	226.15	28.7	16.5	16.5	30.8675	41.5763	29.3665	33.2813	40.781	43.2875	38.1129	26.2766	29.5807
A0A0C4DFM1;Q92544;F8WCN2;F2Z2L1	Transmembrane 9 superfamily member 4	TM9SF4	3	2	2	13.128	32.896	42.485	14.51	385.86	269.48	377.36	175.67	173.1	122.86	688.67	159.93	920.38	465.39	177.59	500.63	537.5	272.14	566.81	9	5.9	5.9	92.1444	86.3815	96.2972	79.6758	48.0227	88.2232	53.5951	60.5119	53.0999
C9J9K3;A0A0C4DG17;P08865;F8WD59	40S ribosomal protein SA	RPSA	12	5	4	69.185	2781.7	2745.6	2995.7	96.755	95.287	79.581	1628.2	1404.2	1546.4	720.12	574.6	568.54	3240.6	2220	3272.7	334.28	142.28	401.25	64.3	32.3	27	3.36135	3.35413	2.58776	30.6653	29.0378	26.8821	9.3508	6.02299	10.9215
A0A0C4DG89;Q7L014;D6RJA6;H0Y9U3	Probable ATP-dependent RNA helicase DDX46	DDX46	12	4	4	49.703	585.43	424.75	547.34	222.19	45.377	212.7	2193.3	2093.8	2104.6	345.28	337.51	368.94	2586.2	1405.1	2456.8	625.1	226.99	512.59	14.5	5.5	5.5	27.5117	9.65207	27.9854	13.6013	13.8818	14.9155	19.4656	13.9079	17.2625
E9PDE4;E7EVY3;B7Z574;A0A0C4DGB5;P20810-4;P20810-8;P20810;P20810-9;P20810-10;P20810-7;P20810-6;E7ES10;E9PCH5;P20810-3;P20810-2;P20810-5;H0Y7F0;H0Y9H6;E7EQ12;A0A0A0MR45;E7EQA0;H0YD33;D6RC54;A0A0C4DGD1;F8W7E0;D6RAA8;H0YA91	Calpastatin	CAST	12	4	5	53.223	1964.8	2458.7	2160.7	211.07	254	247.45	2771.1	2662.1	2381.8	373.3	672.54	512.74	1600.2	753.9	1897.7	491.38	117.46	562.22	30.3	11.6	13.7	9.70049	9.36336	10.2755	11.8719	20.1683	17.714	23.4932	13.4801	22.8552
F5GWX5;A0A0C4DGG9;Q14839;Q14839-2;Q8TDI0;K7EMY3;F2Z2R5;Q12873-2;Q12873;Q12873-3;F6T542;F5H6N4;H7C2H0	Chromodomain-helicase-DNA-binding protein 4	CHD4	10	4	4	32.68	752.12	892.08	967.98	50.988	37.22	65.411	916.16	922.93	966.4	137.56	84.223	51.927	1924.8	952.56	1950.6	182.61	123.95	188.51	6.6	3.3	2.8	6.34883	4.00517	6.32974	13.0547	8.36248	5.09925	8.66514	11.5141	8.81254
A0A0C4DGQ5;P04632;K7ELJ7;K7EKD8;A0A075B7C0;U3KQE2;K7EIV0;K7EM73;U3KPR7;K7ES78;K7EMQ1;Q96L46	Calpain small subunit 1	CAPNS1	11	4	4	70.309	2562.1	2306.4	2137.1	133.78	149.98	193	2255.1	2095.3	2087.1	91.371	81.405	149.9	5702.7	3187.4	5279.9	389.61	187.92	434.09	59.6	23	23	4.96239	6.10573	8.28291	3.89398	3.73983	6.70094	6.39511	5.56747	7.59697
A0A0D9SFB3;A0A0D9SG12;A0A0D9SF53;O00571-2;O00571;A0A0J9YYH6;A0A0J9YVQ7;A0A087WVZ1;B4DLA0;A0A087WX09;D6RCM4;Q9NQI0-3;Q9NQI0-2;Q9NQI0-4;Q9NQI0;H0Y960	ATP-dependent RNA helicase DDX3X	DDX3X	24	6	7	102.66	3145.1	3275	3016.1	104.03	169.3	162.96	4228.9	3967.3	3783.9	280.73	344.77	217.04	5724	2607.8	6255.1	780.95	308.67	702.91	43.9	10.5	13	3.20178	4.91537	5.12604	6.22512	7.99546	5.42473	12.0055	10.5837	10.1022
A0A0D9SF85;E7EX30;H0YBA3;Q02297-8;Q02297-4;Q02297-12;Q02297-9;Q02297-3;Q02297-11;Q02297-7;Q02297;Q02297-6;Q02297-2	Pro-neuregulin-1, membrane-bound isoform;Neuregulin-1	NRG1	2	2	2	5.2239	119.82	130.61	126.78	99.304	125.11	129.45	761.35	565.64	600.39	381.23	337.98	405.41	1532.6	567.08	1772.7	945.36	421.59	1071.3	11.9	11.9	11.9	45.3186	48.9246	50.521	33.3657	37.4029	40.3072	38.1507	42.6421	37.6688
A0A0U1RQP1;A0A0D9SFE4;Q05193-3;Q05193;A0A0D9SFB1;Q05193-5;Q05193-2;A0A1B0GUX5;A0A1B0GU67;H7C5U0	Dynamin-1	DNM1	13	4	3	101.32	2287.6	2376.1	2358.8	126.98	81.717	92.415	1660.2	1063.5	1016.7	55.398	123.41	73.118	1145.2	180.98	1208.3	168.67	74.92	103.81	26.8	7.5	5.8	5.25889	3.32478	3.77017	3.22908	10.3976	6.70919	12.8376	29.2771	7.91168
Q5JRC6;A0A0D9SGE8;Q8IWS0-5;Q8IWS0-3;Q8IWS0;Q8IWS0-4;Q8IWS0-2	PHD finger protein 6	PHF6	5	3	3	15.215	368.18	449.82	374.48	10.4	47.359	83.927	1152.8	1058.2	1089.8	226.48	219.94	264.84	1119.7	349.78	1226.8	389.27	219.62	496.43	19.1	11.4	11.4	2.74711	9.52554	18.3084	16.4202	17.2078	19.5506	25.7971	38.5704	28.8081
A0A0J9YXC7;P48059;P48059-4;P48059-2;P48059-5;P48059-3;A0A0M3HER1;C9JF46;P0CW19-2;Q7Z4I7-4;Q7Z4I7-3;Q7Z4I7;Q7Z4I7-5;Q7Z4I7-2	LIM and senescent cell antigen-like-containing domain protein 1	LIMS1	5	6	6	15.276	201.02	256.78	157.66	40.633	55.39	100.67	2700.4	2935.2	2500.4	263.79	196.33	399.14	2217.4	356.59	2592.7	302.54	20.942	288.92	16.1	19.8	19.8	16.8146	17.7435	38.9695	8.89923	6.26946	13.7656	12.0058	5.54708	10.0263
A0A0R4J2E8;A8MXP9;P43243;D6REM6;D6R991;B3KM87;P43243-2;H0Y8T4;Q68E03;D6R8Z5;D6RAM9;D6RAY2;D6RCM3;D6REK4;D6RBI2;D6RBK5;D6RE02;D6RIA2;D6RB45;A0A1B0GX04;D6R9F3;D6RBS2	Matrin-3	MATR3	31	7	6	186.95	2115	2917.9	2437.2	290.43	654.67	260.07	1686.2	1512	1583.2	41.618	26.988	153.27	2401.8	511.84	2646.8	225.45	60.247	205.43	47.9	14.4	12.9	12.0739	18.3249	9.64197	2.4087	1.75362	8.82653	8.58122	10.5311	7.20243
A0A0U1RRM4;P26599;P26599-2;P26599-3;A6NLN1;A0A0D9SF20;K7EK45;K7EKJ7;A0A087WU68;A0A087WUW5;K7ELW5;K7ES59;K7EKX4	Polypyrimidine tract-binding protein 1	PTBP1	14	5	4	105.53	3147.8	2712.2	2917.6	158.78	132.24	211.11	5344.2	4853.3	4714.6	450.57	447.36	387.84	6028.3	3613.2	5357.9	366.52	73.315	508.03	38.6	15.6	13.8	4.80194	4.64907	6.74751	7.77546	8.4397	7.60107	5.73151	1.98873	8.66069
A0A140TA76;Q8ND56-3;Q8ND56-2;Q8ND56;A0A0G2JQ95;A0A096LP11;K7EMZ9	Protein LSM14 homolog A	LSM14A	3	1	1	27.594	288.53	289.46	193.23	39.599	39.299	31.642	1056.9	994.06	1095.7	68.293	92.87	63.432	1222.2	390.99	1343.7	71.485	41.04	113.9	14.2	3.5	3.5	12.0681	11.9537	14.0711	6.06945	8.54425	5.47237	5.52569	9.49934	7.81422
A0A1B0GTG2;A0A1B0GW77;P49419-2;P49419;A0A1B0GV49;A0A1B0GTY9;A0A1B0GTJ4;A0A1B0GUA1;A0A1B0GW82;A0A140T9V3;P49419-4;A0A0J9YWF7;H0YHM6;A0A1B0GUY0;F8VVF2;F8WDY6;A0A1B0GVU0;A0A0J9YWK1;A0A0J9YWM6;A0A1B0GW65;F8WD33	Alpha-aminoadipic semialdehyde dehydrogenase	ALDH7A1	10	3	4	35.559	1497.1	1363.5	1436.9	128.98	231.27	339.71	2138.1	2370	2102.2	110.46	99.939	137.57	1548.1	899.75	1620.9	363.52	93.98	324.37	33.4	11.9	13.6	7.93196	14.5018	19.1212	4.91248	4.04621	6.14215	19.0163	9.4573	16.6748
A0A1C7CYX9;Q16555-2;Q16555;E5RFU4;E9PD68;Q14194;Q14194-2	Dihydropyrimidinase-related protein 2	DPYSL2	23	6	7	119.69	4647.4	5436	4785.9	68.431	146.23	210.74	4008.7	3788.7	3618	250.52	392.58	188.69	5359.4	1884.2	5623.9	397.51	304.31	604.06	50.8	12.1	14.2	1.45109	2.61956	4.21763	5.88183	9.38899	4.9568	6.90492	13.9049	9.69916
A2A274;Q99798	Aconitate hydratase, mitochondrial	ACO2	9	2	2	35.461	590.31	542.5	714.42	119.25	80.062	100.87	1229.9	1106.1	1205.8	1153.3	1007	1254.6	1443.9	431.01	1684.6	1521.1	280.01	1581.7	15.9	4.6	4.6	16.8062	12.8601	12.3723	48.3929	47.6551	50.9917	51.3019	39.3815	48.4248
A2A2V1;P04156-2;P04156;X6RKS3	Major prion protein	PRNP	2	1	1	7.5843	106.79	190.38	179.57	593.12	520.38	595.23	360.9	358.43	331.66	1244.6	1337.4	1259.1	156.93	105.7	227.64	748.95	392.95	764.2	9.6	4.8	4.8	84.7423	73.2146	76.8237	77.521	78.864	79.1508	82.6765	78.8028	77.0487
A6NDG6;H3BV17	Phosphoglycolate phosphatase	PGP	7	3	3	16.795	1673.4	1975.9	1778.2	52.15	163.1	162.08	3508.7	3277.8	3626	213.2	209.28	204.63	2949.7	1020.1	3047.8	331.91	36.031	247.11	28	13.4	13.4	3.02222	7.62506	8.35343	5.72826	6.00158	5.34194	10.1142	3.4116	7.49975
E9PJK1;E9PRJ8;H0YDL9;H0YDJ9;E9PIF1;A6NMH8;P60033;E9PM31;H0YEE2	Tetraspanin;CD81 antigen	CD81	3	2	2	14.389	110.8	118.7	106.67	571.06	361.01	532.39	279.97	144.44	251.44	577.52	434.26	583	663.42	90.288	579.62	1333.4	578.47	1301.6	35.8	23.6	23.6	83.7503	75.2559	83.3083	67.3501	75.0406	69.8672	66.7762	86.4992	69.1891
A8MT37;P49840;M0QYV0;P49841;P49841-2	Glycogen synthase kinase-3 alpha	GSK3A	4	3	3	14.553	1068	1634.2	1317.2	54.889	37.624	115.6	1689.2	1632.6	1463.6	203.06	141.44	154.26	1934.7	963.87	1806	672.86	209.76	642.44	13.7	10.2	10.2	4.88819	2.25048	8.06812	10.7311	7.97276	9.53482	25.8042	17.8728	26.2387
A8MZH8;P53801;B4DPZ0;A8MXQ1	Pituitary tumor-transforming gene 1 protein-interacting protein	PTTG1IP	2	2	2	3.8475	317.79	326.07	352.51	865.63	900.84	1019.1	65.999	73.878	75.139	196.1	193.06	193.74	128.28	13.247	67.319	268.1	138.35	284.07	23.4	23.4	23.4	73.1465	73.4235	74.2995	74.8191	72.3239	72.0547	67.6371	91.2617	80.842
B0QYK0;Q01844-6;Q01844-3;Q01844;Q01844-5;A0A0D9SFL3;C9JGE3;Q01844-2;Q01844-4	RNA-binding protein EWS	EWSR1	4	1	1	35.317	969.01	1480.4	1038.9	104.73	116.87	153.72	1952.3	2258.1	2121	155.82	218.74	199.83	3055.3	659.01	3805.3	116.36	15.89	238.15	10.7	3.1	3.1	9.75376	7.31686	12.8893	7.39142	8.83141	8.61028	3.66874	2.35442	5.88977
B0YIW6;P48444;P48444-2;Q6P1Q5;E9PK34	Coatomer subunit delta	ARCN1	9	4	3	32.938	766.95	762	559.87	47.735	42.242	33.13	817.26	759.74	656.3	58.638	51.189	68.629	3164.8	1025.9	3110.5	412.02	119.59	313.81	17.6	7.2	5.3	5.85932	5.2524	5.58685	6.69462	6.31239	9.467	11.5192	10.4401	9.16418
B1AKJ5;O43847;O43847-2;F5H7V1;G3V1R5;H0Y5G9	Nardilysin	NRD1	9	3	3	26.638	1313	1196.6	1363.9	228.32	333.86	313.78	1535.1	1557.5	1559.6	372.72	474.27	554.21	1861.4	956.88	1739.2	422.42	147.9	488.54	9.3	3.6	3.6	14.8133	21.8144	18.7032	19.5364	23.3427	26.2185	18.4962	13.3873	21.9298
B4DXZ6;P51114-2;P51114;E9PFF5;E7EU85;P51114-3;C9JAJ4;H7C4S4;C9J5B4;C9IZ22;C9JZE0;C9JY20	Fragile X mental retardation syndrome-related protein 1	FXR1	9	2	2	28.36	1916.9	1820	1706.7	66.956	68.281	246.65	1123.4	1115.8	1056.4	114.55	145.69	180.62	758.08	404.99	904.64	71.484	47.618	118.12	20.1	3.8	3.8	3.37504	3.61604	12.627	9.2532	11.549	14.6012	8.61706	10.5208	11.5491
B5MCF9;O00541-2;O00541;B3KXD6;H7BYY8;H7C267	Pescadillo homolog	PES1	12	4	4	41.203	806.19	799.18	739.22	36.053	94.984	84.039	992.95	1124.1	982.75	137.86	155.62	132.42	2054.8	1254.9	2143.4	235.06	58.247	243.75	23.3	9.6	9.6	4.28059	10.6227	10.2081	12.1913	12.1605	11.8744	10.2653	4.43568	10.2109
B7Z6D5;Q96GQ7;A0A087X059	Probable ATP-dependent RNA helicase DDX27	DDX27	7	2	2	26.112	1017.4	843.99	899.51	74.893	97.684	53.473	602.8	587.17	491.95	69.736	61.596	23.218	1418.8	769.62	1449.1	135.02	55.74	164.05	11.5	2.9	2.9	6.85649	10.3734	5.61112	10.3691	9.49433	4.50688	8.68955	6.75342	10.1695
B7Z7P8;P62495-2;P62495;I3L492;D6RJE8;D6RCB3	Eukaryotic peptide chain release factor subunit 1	ETF1	15	5	5	86.227	2326.3	2556	2346.6	170.88	167.56	195.84	3274.8	3275.6	3577.3	1008.7	986.45	1113.6	3331	1623.8	3165.4	719.25	195.59	998.4	40	14.7	14.7	6.84292	6.15224	7.70284	23.5485	23.145	23.7396	17.7582	10.7503	23.9781
B8ZZU8;Q15370;Q15370-2;I3L0M9;A0A0B4J296	Transcription elongation factor B polypeptide 2	TCEB2	6	2	2	22.023	757.29	874.01	828.35	61.365	131.13	125.31	911.62	870.97	785.6	185.27	140.38	145.04	1928.3	649.1	1854.2	155.97	81.612	256.8	37.2	22.1	22.1	7.49583	13.0459	13.1399	16.8905	13.8805	15.585	7.4832	11.1688	12.1649
C9J4Z3;P61513;M0R0A1;Q6P4E4;E9PEL3;M0R2L6;G5E9R3;A6NKH3	60S ribosomal protein L37a	RPL37A	3	3	3	9.4217	3806.4	3607.5	3449.7	249.01	226.61	283.69	5468.4	5286.2	4837.8	244.37	305.8	400.62	12647	7486.5	12162	895.91	412.57	987.82	55.9	55.9	55.9	6.14019	5.91037	7.59872	4.27761	5.46853	7.64773	6.61534	5.22302	7.51204
C9JG97;C9JEH3;Q13685;H7C0R2;C9JTS3	Angio-associated migratory cell protein	AAMP	1	2	2	10.063	654.73	776.97	759.54	183.77	151.74	134.57	474.55	536.15	388.94	47.735	88.09	21.594	1334	524.29	1427.8	340.58	136.73	310.45	3.1	10.6	10.6	21.9165	16.3388	15.0507	9.13965	14.1116	5.25998	20.3382	20.6847	17.8599
C9JIZ6;P07602;P07602-2;P07602-3;Q5BJH1;A0A0J9YXB8	Prosaposin;Saposin-A;Saposin-B-Val;Saposin-B;Saposin-C;Saposin-D	PSAP	9	8	9	32.921	85.812	157.68	102.72	249.83	351.66	512.74	1412.6	1273.6	1150.8	3728.1	3386.9	3218.5	3335.9	1476.1	3598.4	9775	4104.5	10527	21.8	20.1	22	74.4335	69.0423	83.31	72.5213	72.6725	73.6617	74.5563	73.5494	74.5253
C9JNV2;P41223;C9JCD9;P41223-2	Protein BUD31 homolog	BUD31	3	2	2	9.9866	528.37	616.91	402.58	194.92	171.87	206.86	4211.1	4311.5	3852.5	284.17	415.52	289.68	4355.1	2215.4	5214.1	455.51	94.508	552.23	26.1	18.3	18.3	26.9491	21.7893	33.9426	6.32153	8.79032	6.99342	9.46886	4.09142	9.5768
C9JXB8;C9JNW5;P83731	60S ribosomal protein L24	RPL24	5	2	2	18.805	3601.7	3891	3758.7	70.646	63.173	18.284	3179.4	3074.1	2885.7	1080.8	1077.5	1258.7	5831.6	3505.9	6194.3	916.51	260.23	1240.9	39.7	14.9	14.9	1.92373	1.59763	0.48409	25.3697	25.9538	30.3711	13.5817	6.90975	16.6895
C9JQV0;Q9BRJ6;H7C0T1;H7C2R9	Uncharacterized protein C7orf50	C7orf50	3	1	1	18.937	106.77	97.004	156.41	204.3	265.26	177.33	880.62	803.24	696.88	105.85	52.981	64.005	914.62	414.54	865.24	36.403	31.539	52.482	29.7	6.2	6.2	65.6765	73.2228	53.1342	10.7302	6.18777	8.41192	3.82777	7.07027	5.71873
C9JYY6;F8W775;Q92823-3;Q92823-4;Q92823-6;Q92823-2;Q92823;Q92823-5;A0A087X2B3;C9JH43	Neuronal cell adhesion molecule	NRCAM	4	3	3	11.782	199.89	186.64	85.405	342.28	288.68	274.98	196.3	185.6	139.61	243.8	239.14	332.24	127.71	42.603	108.18	165.76	53.232	227.44	5.4	4	4	63.1315	60.7338	76.3017	55.3965	56.3027	70.4122	56.4828	55.5455	67.7671
C9JZR2;O60716-5;O60716-3;O60716-2;O60716;O60716-13;O60716-11;O60716-10;O60716-8;O60716-9;O60716-7;O60716-6;O60716-4;O60716-21;O60716-19;O60716-16;O60716-18;O60716-15;O60716-17;O60716-14;O60716-12;O60716-24;O60716-23;O60716-22;O60716-20;O60716-29;O60716-27;O60716-26;O60716-25;O60716-32;O60716-31;O60716-30;O60716-28;H0YC95;E9PKY0;E9PRE2;E9PKL1	Catenin delta-1	CTNND1	18	3	3	64.89	4006.5	4529.2	3524.2	402.57	327.24	391.75	5454.6	4707.2	4912	384.45	272.49	371.96	3911.4	1563.5	4166.1	222.09	75.25	390.17	26.4	4.2	4.2	9.1305	6.73827	10.004	6.58412	5.47203	7.03942	5.37294	4.59191	8.56336
CON__ENSEMBL:ENSBTAP00000024146;P01023;F5GXY0;P20742			21	9	8	64.518	1821.2	1761.5	1894	2165.7	2118.7	2274.4	566.96	499.87	520.98	2366.8	2333.1	2560.7	1959.6	809.3	2195	7199.2	2929.2	7736.4	19.8	7.9	7.1	54.3204	54.6029	54.5629	80.6746	82.3553	83.0943	78.6042	78.3523	77.8984
CON__P00761			6	4	3	93.951	605.58	703.46	700.77	13.568	72.332	41.92	774.07	887.65	744.48	259.04	305.88	266.76	2589.5	1200.4	2913.3	562.41	170.98	999.6	25.1	25.1	20.8	2.1914	9.32363	5.64435	25.0738	25.6282	26.3795	17.8435	12.4677	25.5463
CON__P02538;P02538;CON__P48668;CON__P04259;P48668;F8W0C6;CON__Q8VED5;CON__P07744;CON__Q8N1N4-2;CON__Q7RTT2;Q8IWY7;Q8N1N4-2;Q8N1N4;B4DIR1;K7ELP4;K7EJU1;K7EKH9;H0YIC5;CON__REFSEQ:XP_932229;CON__Q7RTS7;CON__Q32MB2;F8W1S1;Q7RTS7;Q86Y46	Keratin, type II cytoskeletal 6A;Keratin, type II cytoskeletal 6C	KRT6A;KRT6C	22	4	3	38.868	613.4	803.97	722.76	43.138	147.58	47.29	478.07	479.52	451.11	3582.1	1724.6	633.27	440.52	184.12	388.51	489.65	536.03	709.54	37.6	8.7	7.4	6.57053	15.5094	6.14116	88.2254	78.2444	58.3993	52.6409	74.4331	64.6182
CON__P02754			3	1	1	6.6395	508.66	514.34	479.22	197.47	411.64	138.61	453.54	487.27	450.58	659.34	301.7	697.27	390.44	191.73	459.75	145.45	69.47	1119.9	27.8	8.6	8.6	27.9651	44.4545	22.435	59.2463	38.2397	60.7457	27.1418	26.5965	70.8955
CON__P02769;H0YA55;A0A0C4DGB6;CON__P02768-1;P02768;C9JKR2;D6RHD5;B7WNR0;P02768-2;A0A087WWT3;P02768-3;H7C013			44	32	30	228.31	2929.7	3192.2	3009.3	51538	51029	49339	4425.3	3869.4	3853.3	41645	37866	41059	10094	3552	9995.9	56344	23052	62823	71.7	58.5	53.2	94.6212	94.1126	94.2514	90.3945	90.7287	91.4204	84.8069	86.6486	86.2729
CON__P02777			2	1	1	8.4735	117.91	43.953	63.95	272.7	203.88	202.1	165.11	104.39	73.701	340.55	345.75	304.86	383.23	197.53	426.85	764.29	111.35	700.27	8.3	4.8	4.8	69.8139	82.2651	75.9632	67.3476	76.8094	80.5313	66.6036	36.0496	62.1291
CON__P12763;P02765;C9JV77			11	8	10	75.649	1480.4	1314.5	1346.9	7269.2	8466.3	7503	212.23	198.79	176.71	478.63	608.1	484.24	1260.1	436.41	1503.3	2589	953.95	2717.7	41.2	29.2	43.7	83.0804	86.5604	84.7806	69.2803	75.3634	73.2642	67.2625	68.6117	64.3852
CON__P13645;P13645;CON__P02535-1;CON__Q148H6;CON__Q7Z3Y7;Q7Z3Y7;CON__Q7Z3Z0;CON__Q7Z3Y8;CON__Q2M2I5;Q7Z3Z0;Q7Z3Y8;Q2M2I5;CON__Q14525;CON__Q9UE12;CON__Q15323;CON__A2A5Y0;CON__Q14532;CON__A2AB72;CON__O76015;CON__O76013;CON__Q7Z3Y9;CON__O76014;CON__REFSEQ:XP_986630;Q14525;Q15323;O76013-2;Q14532;O76014;O76015;O76013;Q7Z3Y9	Keratin, type I cytoskeletal 10	KRT10	25	6	8	294.89	850.91	896.6	869.54	808.44	1106.7	896.58	197.11	203.22	204.36	762.72	675.9	436.39	660.31	124.29	596.49	735.62	1056	1147.4	48.2	18.5	21.2	48.7203	55.2438	50.7655	79.4641	76.8837	68.1061	52.6975	89.4695	65.7954
CON__P34955			13	1	2	63.413	840.1	1035.1	778.94	545.05	553.47	766.01	100.86	145.53	109.67	262.21	221.54	230.29	1048.8	495.77	1109.9	853.09	515.79	1031.7	30.8	2.6	5.3	39.3495	34.8408	49.5815	72.2202	60.3536	67.7403	44.8549	50.9896	48.1743
CON__P35908;P35908;H0YID6	Keratin, type II cytoskeletal 2 epidermal	KRT2	34	6	8	203.51	1925.6	2822.7	2031.3	2200.5	2342.1	2320.3	549.22	495.51	465.77	3070.8	2787.9	1684.4	1845.5	850.81	1723.9	6192.3	6489.5	5918.3	58.9	9.6	15.5	53.3312	45.3474	53.3206	84.8283	84.9087	78.338	77.0397	88.4091	77.4424
CON__Q29443;CON__Q0IIK2;E7EQB2;E7ER44;P02788-2;P02788;CON__Q2HJF0			29	16	17	106.32	1373.6	1472.1	1160.3	5331.8	6346.9	6304.9	3671.5	3336.7	3331.1	10251	9881.5	10991	5285	2292.6	6371.5	20119	5024.3	22621	52.4	30.9	32.7	79.515	81.1728	84.4572	73.629	74.7568	76.7415	79.1962	68.6671	78.0236
CON__Q3KNV1;P08729;CON__P08729;CON__Q9DCV7	Keratin, type II cytoskeletal 7	KRT7	29	4	3	316	1353.7	1640.2	1522.8	403.12	402.43	566.82	484.77	538.17	390.64	172.35	171.92	135.44	755.43	347.82	734.88	288.79	159.14	244.93	56.3	10	9.2	22.946	19.7016	27.1255	26.2281	24.211	25.7451	27.656	31.391	24.9977
CON__Q3MHN5;CON__ENSEMBL:ENSBTAP00000018229;D6RF35;P02774-2;P02774;P02774-3;D6RBJ7			7	4	4	19.908	62.883	31.495	85.98	725.45	658.87	889.33	202.44	239.42	163.64	780.16	650.57	688.96	581.96	188.4	668.71	1719.4	943.78	1866.3	23.2	15.6	15.6	92.0233	95.4379	91.1843	79.3975	73.0986	80.8069	74.7123	83.3595	73.621
CON__Q3SX09;CON__P02070;A8MUF7;F8W6P5;E9PEW8;E9PBW4;E9PFT6;P69892;P69891;P68871;P02100;P02042			9	3	2	47.738	293.79	387.04	267.67	1397.1	1568.3	1650.2	444.56	395	311.33	1150.5	1026.5	1147.1	1090.1	369.9	1212.6	1249.3	385.39	1320.4	55.2	17.4	11.4	82.6251	80.206	86.0434	72.1289	72.2125	78.6531	53.4026	51.0254	52.1279
CON__Q3SZ57;J3KMX3;P02771			17	11	12	63.673	831.82	624.5	697.64	2504.2	2779.4	2673.6	1643.6	1395.3	1510.7	5520.7	4775.4	5369.9	1046.9	381.29	1090.3	6569.5	3594.1	6632.3	36.1	24.9	27.4	75.0655	81.6534	79.3061	77.0585	77.3883	78.0441	86.2547	90.4087	85.8817
CON__Q3ZBS7;P04004			8	2	3	27.984	1892.5	1825.4	1916.3	1355.1	1200.1	1465.5	1337.4	1325.6	1252	875.67	1162.7	1164.5	1572.8	801.36	1497.1	1319.1	532.16	1445.7	19.8	5.2	9.1	41.7262	39.6662	43.3349	39.5681	46.7267	48.1895	45.6136	39.9064	49.1267
CON__Q58D62			8	3	3	41.811	333.03	306.4	314.14	1209.6	1416	1508.4	790.1	594.94	700.79	2513.5	2384.3	2610.1	1592.9	593.71	1710.4	3564	1486.2	3690.7	27.9	15.5	15.5	78.4115	82.2109	82.7636	76.0837	80.0305	78.8338	69.1113	71.455	68.3324
D3DQV9;P78344;H0Y3P2;P78344-2;H0YCH5;H0YD77;E9PKF8;H0YEC5;H0YE22;H0YEN8;H0YDC0;H0YCF8;H0YD99;H0YE44	Eukaryotic translation initiation factor 4 gamma 2	EIF4G2	19	2	1	64.032	2273.5	2727.6	2154.9	400.5	455.89	430.22	305	175.15	279.41	26.307	38.876	59.308	2259.3	1381	2262.9	106.18	38.521	84.443	27.1	3	1.5	14.9776	14.3204	16.6422	7.94037	18.1641	17.5096	4.48873	2.71366	3.59739
D3YTB1;F8W727;P62910;D3YTI8	60S ribosomal protein L32	RPL32	6	2	2	27.939	2627.9	2587.2	2539.6	39.357	215.67	174.35	1749.4	1509.4	1598.5	156.68	69.356	57.466	899.21	591.43	931.38	399.35	154.29	370.97	45.9	17.3	17.3	1.47556	7.69461	6.42422	8.22001	4.39308	3.47024	30.7533	20.6901	28.4847
D6RF07;D6R918;D6RBC5;D6RDI5;D6RA54;D6RC55;D6RG39;D6RIT9;Q9NX40-3;Q9NX40-2;Q9NX40-4;Q9NX40	OCIA domain-containing protein 1	OCIAD1	1	1	1	7.7916	1705.6	2427.9	1614.2	97.044	162.42	186.17	423.21	462.09	336.36	205.68	150.97	190.48	875.84	195.21	1139.2	278.04	0.92899	476.12	28.3	28.3	28.3	5.38343	6.27027	10.3407	32.7052	24.6256	36.1552	24.0961	0.473639	29.4753
D6REX3;O94979-6;O94979-3;O94979-10;O94979-4;O94979-9;O94979-2;O94979;O94979-8;H7BXG7;O94979-7;D6RHZ5;O94979-5;H0YAB3;H0Y9K1;H0Y8V7;H0Y8W8;H0YAF5;H0Y9T9;H0Y9V3	Protein transport protein Sec31A	SEC31A	13	5	5	64.904	2217.2	2432.5	2290.2	25.982	94.215	522.92	4539.4	3687.9	3732.4	310.83	259.96	104.65	4301.3	1828	4255.3	328.99	190.22	396.97	13.9	7.6	7.6	1.15827	3.72875	18.5886	6.40856	6.58483	2.72736	7.10517	9.42514	8.53282
J3KMY5;G3V3E8;E7EMS2;G3V3D1;P61916;G3V2V8;H0YIZ1;P61916-2	Epididymal secretory protein E1	NPC2	5	4	4	8.6398	56.138	22.806	58.813	602.76	855.93	573.62	1990.5	1897.3	1992.8	1370.2	1141.2	1366.5	1404	546.82	1645.4	1467.3	459.47	1406.2	43.9	39.2	39.2	91.48	97.4047	90.7005	40.7713	37.558	40.6781	51.1023	45.6598	46.0807
E7ES33;E7EPK1;Q16181-2;Q16181;G3V1Q4;A0A0U1RRE1;A0A0U1RRH9;A0A0U1RRM2;A0A0U1RQK0;A0A0U1RRD1;Q5JXL7	Septin-7	2017-09-07	10	2	2	49.646	1220.9	1377.6	1206.4	124.36	209.55	147.36	892.94	1052.5	1094.4	132.27	109.15	107.69	1677.3	565.06	1906.7	397.12	143.69	367.09	32.9	7	7	9.24431	13.2029	10.8852	12.9017	9.39612	8.95856	19.1437	20.2737	16.1444
E9PES6;E7ES08;E7EQU1;O15347	High mobility group protein B3	HMGB3	6	2	2	26.532	858.33	802.07	889.36	19.712	22.513	41.955	2462.1	1958.9	1893	89.652	136.63	132.14	1751.6	631.92	1582.8	41.3	19.938	40.525	44.4	18.3	18.3	2.245	2.73023	4.50492	3.51335	6.52007	6.52498	2.30353	3.05864	2.49642
E7EX73;E9PGM1;E7EUU4;Q04637-6;Q04637-7;Q04637-5;Q04637-4;Q04637-3;Q04637;Q04637-8;Q04637-9;C9JF13;C9J6B6;C9J2Z7;C9K073;H7C044;H7C0V6;A0A0A0MSA7;A0A0U1RQK7;O43432-4;O43432;O43432-3;C9JWH7;C9J556;C9JSU8;C9JWW9	Eukaryotic translation initiation factor 4 gamma 1	EIF4G1	29	5	3	236.43	1698.3	1715.4	1688.7	118.24	259.18	185.02	3983.2	3717.2	3992	357.79	483.23	448.79	3114.6	1854.8	3446.1	337.82	55.816	382.06	25.6	4.5	3.3	6.50908	13.1258	9.87447	8.24213	11.5043	10.1061	9.78502	2.92136	9.98025
E7EX90;Q14203-3;Q14203-4;Q14203-6;Q14203;Q14203-5;Q14203-2;Q6AWB1;E7EWF7;C9JZA4;C9JTE5;C9JJN7;C9JJD0;C9JKG6;E9PCY0	Dynactin subunit 1	DCTN1;DKFZp686E0752	15	5	4	61.59	1160.7	1310.6	1188.9	142.4	127.4	89.431	2710.2	2343.8	2564.3	339.45	244.99	326.65	1141.8	573.56	1216.1	198.42	23.186	232.45	18.6	6.9	4.9	10.9278	8.85953	6.99592	11.1308	9.46349	11.2991	14.805	3.88541	16.0471
E9PCY7;G8JLB6;P31943;D6RIT2;D6RIU0;D6RBM0;D6RAM1;D6R9T0;D6RFM3;D6RDU3;D6RJ04;D6RIH9;E7EQJ0;E5RGV0;H0YB39;E5RGH4;E7EN40;H0YBG7;H0YBD7;D6RDL0;H0YAQ2;D6RF17;D6R9D3	Heterogeneous nuclear ribonucleoprotein H;Heterogeneous nuclear ribonucleoprotein H, N-terminally processed	HNRNPH1	11	4	4	93.42	3538.6	4211.8	3888.3	187.03	105.15	265.93	6935.8	6358.3	6025.3	464.23	589.88	540.66	8367	2839.3	9039.7	1284.3	360.07	1353.8	35.4	12.4	12.4	5.02009	2.43575	6.40143	6.27335	8.48971	8.23429	13.307	11.2544	13.0254
E9PD53;Q9NTJ3;Q9NTJ3-2;C9JR83;C9J578;C9JVD8;C9J9E4	Structural maintenance of chromosomes protein;Structural maintenance of chromosomes protein 4	SMC4	21	2	2	71.851	1532	1756.4	1787.5	216.88	165.47	534.49	720.84	739.15	723.26	267.69	309.56	205.45	1173.9	519.42	1321.4	226.21	78.504	335.05	19.8	2	2.7	12.4011	8.60984	23.0186	27.0796	29.5182	22.1221	16.1566	13.1294	20.227
E9PDF6;O43795;O43795-2;E7EQD9;H7C2Y7;A0A0U1RRI3;C9JYW1;C9JUP5;Q9UBC5;G3V342;A0A140TA25;Q8N1T3-3;Q8N1T3	Unconventional myosin-Ib	MYO1B	32	5	5	102.33	3592.9	3607.6	3636.5	280.8	320.54	309.97	3008.2	2880.6	2603	240.94	303.03	275.38	3449.2	1679.1	3347.6	610.28	246.85	677.84	35.2	6.4	6.4	7.24888	8.1601	7.85436	7.4155	9.51838	9.56719	15.0335	12.8171	16.8389
E9PF19;Q9Y4P3;Q96E41;A0A087WXC6;F8WDI9;F8WCR3	Transducin beta-like protein 2	TBL2	7	3	3	25.213	852.81	1112.6	1123.3	25.228	37.636	46.707	1707.5	1868.7	1994.5	240.73	170.55	134.61	1380.8	918.81	1618.6	162.27	66.22	113.5	20.4	8.8	7.5	2.87322	3.27202	3.99203	12.3563	8.36337	6.32236	10.516	6.72264	6.55274
E9PHY5;O43491;O43491-4;E9PK52;O43491-3;E9PII3;O43491-2;Q6R5J7;E9PRG1;E9PIG0;E9PQD2;H0Y5B0;E9PQN0;Q6ZSX4;E9PMV8;E9PJP4;E9PPC9;E9PMG5;E9PN54	Band 4.1-like protein 2	EPB41L2	16	5	3	43.67	906.9	1122.4	880.74	231.83	228.11	176.9	1607.9	1425	1460.9	107.94	165.04	148.89	1310.7	613.43	1410.7	265.94	101.18	408.2	25.5	7.6	3.2	20.3586	16.8907	16.7259	6.2908	10.3796	9.24903	16.8675	14.1588	22.4421
H7BXH2;E9PKF6;Q5H9R7-3;Q5H9R7-4;Q5H9R7-6;Q5H9R7-2;Q5H9R7;Q5H9R7-5;H0YEN2;E9PQP7;E9PK08;H0YDW1	Serine/threonine-protein phosphatase 6 regulatory subunit 3	PPP6R3	5	3	4	18.781	504.85	613.41	599.07	40.946	92.401	89.748	2003.2	1857.9	1869.6	313.37	265.44	278.6	2256.7	1212.9	2248.7	222.71	136.03	345.99	7.5	6.2	7.5	7.50207	13.0915	13.0293	13.5273	12.5011	12.969	8.98238	10.0843	13.3345
E9PKP7;P17480-2;P17480;E9PMM2;E9PLT2	Nucleolar transcription factor 1	UBTF	8	2	2	17.19	661.8	707.21	692.84	106.73	75.957	141.73	939.81	779.68	716.1	95.63	59.022	117.32	979.76	533.78	1036.7	202.59	65.211	230.64	12.6	3.1	3.1	13.8876	9.6987	16.9824	9.23569	7.0373	14.0769	17.1345	10.8868	18.1987
E9PKZ0;P62917;E9PKU4;G3V1A1;E9PP36	60S ribosomal protein L8	RPL8	10	4	5	54.748	1863.9	2322.5	1918.8	77.523	109.67	247.4	3451.3	3337.1	2808.2	147.83	322.04	92.968	6039	2701.7	5792.7	192.12	45.591	387.47	52.7	24.9	32.7	3.9931	4.50914	11.4209	4.10738	8.80098	3.2045	3.08323	1.65949	6.26957
I3L3B4;F8W9H0;E9PLN8;Q9BQB6-3;Q9BQB6-2;Q9BQB6	Vitamin K epoxide reductase complex subunit 1	VKORC1	1	1	1	3.8754	429.46	411.33	298.01	726.07	643.92	766.48	581.05	591.87	562.71	848.35	568.23	583.78	1528.4	887.45	1297.5	1585.4	857.09	1689.7	12.5	12.5	12.5	62.8344	61.0206	72.0044	59.3501	48.9811	50.9189	50.9153	49.1299	56.5647
E9PMR4;P48509;E9PRJ3	Tetraspanin;CD151 antigen	CD151	3	1	1	7.0624	281.07	325.6	238.96	2113.3	2092	2270.5	177.39	227.52	182.86	1075.4	1076.6	1046.5	632.87	357.24	634.63	3281.1	1850.6	3423	10.8	3.6	3.6	88.2612	86.5321	90.4776	85.8404	82.5538	85.1256	83.8305	83.8195	84.3596
F2Z2C0;Q9Y2L1;G3V1J5;Q9Y2L1-2	Exosome complex exonuclease RRP44	DIS3	3	2	3	10.581	857	824.37	802.85	172.71	300.01	230.17	433.24	404.47	456.32	99.065	96.283	123.14	751.2	264.01	677.51	114.1	20.644	112.27	7.3	4.7	7.3	16.7727	26.6823	22.2813	18.6106	19.2276	21.2508	13.1862	7.25231	14.2154
F5GY55;Q16531;F5H2L3;F5GWI0;F5GZY8;F5GYG8;Q16531-2	DNA damage-binding protein 1	DDB1	15	5	5	51.004	1627.3	1800.6	1632.9	116.9	185.55	110.61	2373.9	1906.3	1920.6	225.61	110.18	164.81	4594.4	2308	4826.1	190.19	74.516	281.13	19	7.1	6.6	6.70221	9.34219	6.3441	8.67894	5.46398	7.903	3.97505	3.12762	5.50455
F5H365;Q15436;Q15436-2;G3V4V1;G3V1W4;G3V3G5;G3V2R6;G3V5X8;G3V4Q2	Protein transport protein Sec23A	SEC23A	8	6	6	77.992	1475.9	1816.2	1814.9	12.833	51.51	72.864	3786.3	3991.4	3471.8	181.43	199.35	180.56	6478.8	3218.4	6185.4	609.97	56.343	548.23	17.1	12.9	12.9	0.862008	2.75792	3.8598	4.57264	4.75691	4.94365	8.60474	1.72053	8.14167
F5H6E2;O00159-2;O00159-3;O00159;I3L204;I3L4D4;I3L501;I3L3Y6;I3L168;I3L3F5	Unconventional myosin-Ic	MYO1C	24	9	9	103.92	4302.2	4389.2	4359.6	178.41	267.96	420.27	3715.4	3681.3	3828.6	404.23	541.26	494.51	4227.5	2242.8	3956	531.4	191.23	590.12	29.7	10.1	10.1	3.98182	5.75372	8.7925	9.81229	12.8183	11.4388	11.1664	7.85652	12.9807
F6TLX2;Q9HC38-2;Q9HC38;I3L3Q4;Q9HC38-3;I3L1I0;I3L1F4	Glyoxalase domain-containing protein 4	GLOD4	11	4	4	26.46	1614.1	1796.9	1619.9	243.54	231.2	319.21	2004.2	1755.2	1923.4	135.16	134.8	95.524	2941.6	1445.5	3109.4	617.86	67.967	553.23	22.7	8	8	13.1102	11.3998	16.4617	6.31778	7.13228	4.73143	17.3583	4.49081	15.1047
F8VV56;F8W022;F8VWK8;P08962-3;P08962-2;P08962;F8VNT9	Tetraspanin;CD63 antigen	CD63	3	2	2	26.504	245.81	197.88	216.48	273.6	262.07	371.89	466.69	409.72	381.87	1855.2	1494.3	1845.6	312.05	51.319	260.81	1438.4	784.59	1628.1	26.2	15.2	15.2	52.6752	56.9779	63.2068	79.9004	78.4813	82.8563	82.1732	93.8607	86.1926
F8VWH9;Q8N6T3-5;Q8N6T3;Q8N6T3-2;E5RHT6;F8W1U7;Q8N6T3-3;F8VWB3;E5RGL6;E5RHH7;E5RHC5;Q8N6T3-4;H0YIQ0	ADP-ribosylation factor GTPase-activating protein 1	ARFGAP1	3	3	2	17.511	527.01	471.3	611.79	5.2663	58.571	20.025	981.97	912.97	930.39	97.863	99.77	102.86	931.76	342.61	834.88	75.396	39.336	97.136	10.3	10.6	10.6	0.989392	11.0538	3.16944	9.06279	9.85149	9.955	7.48603	10.2988	10.4221
F8W1A4;P54819-3;P54819-5;P54819-2;P54819;G3V213;F8VZG5;F8VY04;P54819-4;P54819-6;F8VPP1	Adenylate kinase 2, mitochondrial;Adenylate kinase 2, mitochondrial;Adenylate kinase 2, mitochondrial, N-terminally processed	AK2	6	2	2	10.51	172.42	270.15	229.68	15.79	19.639	49.41	351.06	235.12	293.06	332.33	400.94	380.49	1151.6	239.34	1279.9	1128.9	38.534	1462.1	29.7	10.8	10.8	8.38956	6.777	17.704	48.6296	63.0349	56.4902	49.5023	13.8674	53.3224
F8W1R7;G3V1V0;P60660-2;P60660;J3KND3;G8JLA2;B7Z6Z4;G3V1Y7;F8VPF3;H0YI43;F8VZU9;F8W1I5;F8W180;P14649;F8VXL3	Myosin light polypeptide 6	MYL6	6	2	2	27.217	2917.3	3828.5	3369	18.834	125.16	256.16	2687.6	2790.7	2712.4	408.69	395.25	487.41	3750.5	766.37	3175.1	815.98	106.89	1052.9	45.5	15.9	15.9	0.641456	3.16567	7.06617	13.1993	12.406	15.2325	17.8689	12.2403	24.903
F8W6I7;P09651-3;P09651-2;P09651;F8VZ49;Q32P51;F8VTQ5;F8W646;F8VYN5;H0YH80	Heterogeneous nuclear ribonucleoprotein A1;Heterogeneous nuclear ribonucleoprotein A1, N-terminally processed;Heterogeneous nuclear ribonucleoprotein A1-like 2	HNRNPA1;HNRNPA1L2	15	6	7	123.45	5541.1	6343.2	5990.7	22.139	40.319	173.09	4000.5	3905.4	3635.7	125.2	144.18	94.566	7083.4	1919.4	7254.4	895.59	250.45	898.8	54.4	20.5	25.7	0.397952	0.631611	2.80817	3.03464	3.56037	2.5351	11.2244	11.5423	11.0239
G3V0E4;O75439;F8WEA6;F8WBE1;F8WAZ6	Mitochondrial-processing peptidase subunit beta	PMPCB	5	2	3	16.723	1697.8	1723.9	1430.6	107.33	74.11	96.498	931.22	964.05	749.12	114.15	143.05	68.984	589.19	160.63	544.84	7.0299	50.903	72.196	14.5	4.7	10.6	5.94583	4.12178	6.31904	10.9196	12.9211	8.43218	1.17908	24.0639	11.7005
G3V0I5;P49821-2;P49821;B4DE93;E9PPR0;E9PQP1;E9PMX3;E9PLC6;E9PPD6;E9PJL9;E9PPS5;H0YE81	NADH dehydrogenase [ubiquinone] flavoprotein 1, mitochondrial	NDUFV1	5	4	3	18.087	861.27	1125	1052.4	1045.5	1146.8	1123.7	2427	2039.2	2296.1	127.95	119.92	192.13	796.1	316.48	731.07	128.98	52.172	117.18	13.3	11.2	7.9	54.8309	50.4798	51.6383	5.00793	5.55411	7.72155	13.9426	14.1521	13.8143
G3V1D3;G3V180;Q9NY33-4;Q9NY33;E9PQ14;Q9NY33-2;E9PNX5;E9PKK8;E9PPK9	Dipeptidyl peptidase 3	DPP3	6	2	2	21.928	283.3	184.03	308.28	90.416	41.648	21.014	1147.3	1344.3	1286.8	147.26	213.25	222.25	2845.8	1490.1	2994.7	364.09	98.755	483.8	12.8	4.4	4.4	24.1938	18.4546	6.38153	11.3753	13.6914	14.7278	11.3428	6.21548	13.9083
G3V203;J3QQ67;Q07020;H0YHA7;Q07020-2;F8VUA6;F8VYV2;A0A075B7A0;F8VXR6	60S ribosomal protein L18	RPL18	6	4	4	31.782	2959.6	2692.1	2835.7	58.965	135.64	87.067	2628.9	2548.4	2382.2	117.25	172.55	151.82	5674.3	3244.3	5740.5	788.21	332.1	922.15	39.6	27.4	27.4	1.95341	4.79676	2.97892	4.26961	6.34154	5.99127	12.1967	9.28587	13.8406
G3V295;G3V5Z7;P60900;G3V3I1;P60900-2;G3V3U4;P60900-3;G3V4S5;G3V2S7	Proteasome subunit alpha type;Proteasome subunit alpha type-6	PSMA6	9	3	4	27.649	2743.8	3382.5	3015.5	60.627	65.114	111.81	2553.9	2379.6	2192.5	147.34	166.81	183.45	7506.7	2539.4	7621.7	826.59	92.719	983.1	48.8	19.7	24.1	2.16183	1.88867	3.57528	5.45453	6.55079	7.72112	9.91913	3.5226	11.425
G3V5V3;O60524-4;O60524-5;O60524-3;O60524;G3V4D9	Nuclear export mediator factor NEMF	NEMF	3	2	1	9.9671	183.95	132.06	188.53	56.743	112.49	96.837	947.56	858.89	609.12	77.667	80.553	119.89	1531.3	887.83	1705.7	224	135.56	282.89	5.8	3.5	0.8	23.5748	45.9988	33.9342	7.57559	8.57455	16.4456	12.7614	13.2462	14.2257
G3XAI2;P07942;E7EPA6	Laminin subunit beta-1	LAMB1	6	7	7	42.608	99.039	115.28	81.382	902.66	969.15	822.32	1984	1839.2	1704.2	3705.2	3387.7	3641.5	3109.2	1358.7	3122	4537.4	1658.9	4987	5.2	7.3	8	90.1129	89.3695	90.9946	65.1269	64.8128	68.1202	59.3388	54.9742	61.4996
G5E9Q6;P35080-2;C9J0J7;C9JQ45;P35080;C9J712;C9J2N0;C9J5V8;F2Z3G0	Profilin;Profilin-2	PFN2	4	2	1	25.121	593.17	612.34	841.42	96.315	133.75	65.252	1899.3	1727.5	1596.5	211.39	211.7	99.321	1399.3	473.22	1641.1	80.123	27.15	139.95	27.1	22.3	14.9	13.9691	17.9268	7.19687	10.0152	10.9169	5.85681	5.41583	5.42598	7.85772
G5EA30;Q92879-5;Q92879-2;Q92879-3;Q92879-6;Q92879;Q92879-4;E9PQK4;E9PSH0;E9PKU1;F5H4Y5;F5H0D8;V9GYD9;Q5VZZ6;A0A0J9YX66;A0A1B0GU44;E9PC62;A0A1B0GUN8;A0A0J9YXJ0;O95319-5;O95319-2;O95319;O95319-4;O95319-3	CUGBP Elav-like family member 1	CELF1	4	3	3	8.0628	256.41	254.61	235.63	77.262	44.103	80.67	753.51	637.13	631.44	263.9	189.1	230.73	1615	768.71	1510.6	96.424	74.532	110.9	8.9	6.4	6.4	23.1551	14.7643	25.5043	25.9384	22.8871	26.7615	5.63414	8.83874	6.83935
G5EA31;P53992;P53992-2;A0A0U1RR49	Protein transport protein Sec24C	SEC24C	13	8	8	50.344	334.19	314.04	231.22	43.705	44.326	92.094	7157.9	6816.9	6279.6	336.45	276.28	304.59	5399.8	3339.2	5171.7	447.7	150.04	484.2	18.2	12.3	12.3	11.5654	12.3689	28.4844	4.48938	3.89501	4.62608	7.65626	4.30008	8.56097
H0YD13;H0Y2P0;P16070-18;P16070-12;P16070-14;P16070-13;P16070-11;P16070-10;P16070-16;P16070-8;P16070-17;P16070-6;P16070-4;P16070-3;P16070-7;P16070-5;P16070;H0YE40;H0YDX6;H0YDW7;H0YCV9;H0Y5E4;P16070-15;P16070-9;E9PKC6;H0YD17;J3KN83;Q86UZ1;P16070-19	CD44 antigen	CD44	6	2	2	77.782	232.37	426.67	307.77	1582.3	1826.8	1666.9	260.5	259.48	148.1	1071.5	809.36	919.62	638.24	178.31	798.91	2212.7	1070.8	2436.5	34	8.7	8.7	87.1949	81.0661	84.4141	80.4429	75.7232	86.1293	77.613	85.725	75.3073
H0Y5B4;H7BZ11;J3KQN4;P83881;Q969Q0;R4GN19;H7BY91;H0Y3V9	60S ribosomal protein L36a;60S ribosomal protein L36a-like	RPL36A;RPL36A-HNRNPH2;RPL36AL	3	1	1	8.6863	2987	2942.5	2957.1	234.83	224.86	264.64	3923	3793.4	3077.2	198.78	280.98	273.74	8673.2	5707.6	8285.8	424.56	174.82	458.81	22.3	8	8	7.28871	7.09929	8.21419	4.82267	6.89626	8.16905	4.66664	2.97191	5.24677
H0Y621;H0Y5K5;Q9Y282;Q9Y282-3;Q9Y282-2;H0Y802;H0Y6Z0	Endoplasmic reticulum-Golgi intermediate compartment protein 3	ERGIC3	4	3	3	9.2422	670.18	673.31	639.22	2144.2	2421.6	2728	248.79	212.15	225.16	235.55	240.91	219.62	670.03	260.21	645.64	374.41	128.94	380.9	12.3	15.6	15.6	76.1873	78.2446	81.0164	48.6332	53.174	49.3772	35.8479	33.1338	37.1052
H0YA96;H0Y8G5;Q14103-4;Q14103-3;Q14103-2;Q14103;D6RAF8;D6RF44;D6RBQ9;D6RD83	Heterogeneous nuclear ribonucleoprotein D0	HNRNPD	7	4	4	22.119	3839.4	3870.2	3814.7	61.486	25.607	65.653	6951.8	6274.2	6447.6	542.13	626.9	637.86	11315	4270.2	11969	1007.9	488.16	1378.6	31.9	12.9	12.9	1.57621	0.657296	1.69193	7.23425	9.08406	9.00238	8.17908	10.259	10.3284
H0YBV6;Q9BXY0	Protein MAK16 homolog	MAK16	1	1	1	4.3323	243.92	285.86	260.61	113.7	142.49	103.32	327.87	324.79	334.84	200.37	198.19	218.41	495.48	223.65	508.94	280.11	123.68	346.9	10.2	10.2	10.2	31.7935	33.2649	28.3901	37.9316	37.8963	39.4776	36.1157	35.6088	40.5333
H0YN26;P39687;O43423;H7BZ09;O95626	Acidic leucine-rich nuclear phosphoprotein 32 family member A	ANP32A	9	3	3	60.568	3191.7	3284.8	3030.3	124.65	90.166	57.22	6034.5	6134.8	6083.4	20.563	121.52	157.72	6174	2778.2	6206.6	248.29	97.724	281.09	48.6	19.2	19.2	3.75865	2.67161	1.85327	0.3396	1.94236	2.52711	3.86607	3.398	4.33267
H3BLZ8;Q92841;Q92841-1;Q92841-3;Q92841-2;A0A0U1RQJ0	Probable ATP-dependent RNA helicase DDX17	DDX17	22	7	7	98.197	1492.4	1231.9	911.48	106.89	88.365	72.303	989.9	1019.6	836.23	87.056	26.241	76.653	2362.5	750.03	2490.8	406.76	173.85	422.38	38.2	10.4	10.4	6.68359	6.69297	7.34949	8.08352	2.50908	8.3968	14.6884	18.8174	14.4989
H3BN98;I3L246;H3BV27;H3BT37;I3L303;H3BPJ2;Q15041-2;Q15041;Q15041-3		RPS15A	7	3	4	17.014	2761.8	2255.6	2207.2	322.94	219.31	393.5	2256.7	1977.3	1984.1	339.25	273.36	261.18	2272.6	1194.9	2187.8	201.45	76.464	210.46	24.5	8.4	11.8	10.469	8.86133	15.1305	13.0684	12.1458	11.6324	8.14252	6.01433	8.77553
H3BSH7;Q969X6;Q969X6-3;Q969X6-2;H3BPD7;I3L4T9;H3BRM8;A0A0J9YWM9;J3KSI1;A0A0J9YWK2;J3KSE6;J3KTR0;A0A0J9YXV4	Cirhin	CIRH1A	6	2	3	14.115	691.38	550.71	609.32	68.881	33.547	66.116	1104	1063.1	815.86	87.212	41.919	81.632	2849	1439.6	3031.9	157.47	61.45	57.983	12.6	5.1	6.6	9.06018	5.74182	9.78864	7.32128	3.79351	9.09557	5.2377	4.0938	1.87654
H3BVG0;Q8N1F7;Q8N1F7-2;H3BPA9;H3BV11;H3BRD9;H3BRI8;H3BM93;H3BNN5;H3BP95;H3BV15;H3BVE2;H3BMX0	Nuclear pore complex protein Nup93	NUP93	19	6	3	70.287	2172.8	2505.7	2076.2	184.57	215.61	285.37	2392.4	2299.8	2150.3	349.39	522.12	384.68	1526.4	786.25	1586.3	168.5	70.417	310.15	28	9.5	4	7.82949	7.92302	12.0839	12.7431	18.5023	15.1749	9.94159	8.21988	16.3542
H7BXY3;Q7L2E3-3;Q7L2E3;Q7L2E3-2	Putative ATP-dependent RNA helicase DHX30	DHX30	1	2	2	2.4231	342.29	365.94	390.46	32.067	36.429	30.331	935.88	998.35	807.14	84.015	166.73	171.68	1148.8	473.9	1326.5	216.08	50.12	197.24	1.5	2.2	2.2	8.56589	9.05363	7.20809	8.23761	14.3106	17.5395	15.8314	9.56452	12.9445
H7BYN4;Q02241-2;Q02241;Q02241-3;H0YME6;H0YMJ4;H0YKQ5	Kinesin-like protein;Kinesin-like protein KIF23	KIF23	4	2	2	11.517	276.29	366.51	244.03	42.553	29.149	60.223	884.88	680.96	764.92	139	183.12	74.733	2837.6	1099.5	2651.4	679.13	243.23	651.54	4.8	1.8	1.8	13.3461	7.3672	19.7937	13.5758	21.1925	8.90046	19.3114	18.1146	19.7261
I3L0H8;Q9NUU7;F6QDS0;H3BQK0;Q9UMR2-2;Q9UMR2-4;Q9UMR2;I3L352;Q9NUU7-2;H3BMQ5;H3BN59;Q9UMR2-3;H3BTB3;J3QRH0;H3BSL8	ATP-dependent RNA helicase DDX19A;ATP-dependent RNA helicase DDX19B	DDX19A;DDX19B	10	5	5	45.937	1066.7	1332.6	1012.8	17.635	59.891	85.197	2271.4	2125.4	1978	96.607	97.155	124.92	2915	1490	3094.7	129.11	64.302	294.76	26.4	14.3	14.3	1.62634	4.301	7.75931	4.07968	4.37132	5.94031	4.24131	4.13703	8.69637
I3L0K2;I3L3M7;Q9BRA2;I3L2R6	Thioredoxin domain-containing protein 17	TXNDC17	4	2	3	14.654	1078	1424.6	985.77	75.225	104.26	63.445	6718.4	5404.3	5533.6	1358.2	1070.9	1223.2	5457.5	1188.4	6607.9	1563.6	427.43	1414.8	72	40	53.3	6.52301	6.81946	6.0469	16.8165	16.5385	18.1032	22.27	26.4527	17.635
I3L0N3;P46459;P46459-2;I3L2G1;I3L0L3;K7EQD6;I3L338;I3L4Q9	Vesicle-fusing ATPase	NSF	9	2	2	27.07	1697.7	1876.3	1997.6	136.08	105.55	476.33	1088.2	1154.7	1039.9	63.883	125.2	73.547	1310.3	519.25	1444.9	117.76	23.462	171.23	14.9	3.4	3.9	7.42074	5.32583	19.254	5.545	9.78201	6.60534	8.24615	4.3231	10.5951
I3L4X2;P33527;P33527-9;P33527-3;P33527-4;A0A0A0MS99;P33527-7;P33527-2;P33527-5;P33527-6;P33527-8	Multidrug resistance-associated protein 1	ABCC1	16	4	2	41.668	2869.5	3041.3	2516.2	234.37	246.45	276.59	1134.4	1129.8	1141	120.68	184.15	124.47	4253.4	2274.4	4366.8	622.21	117.38	862.2	15.1	4	2	7.5509	7.49601	9.90372	9.61532	14.015	9.83587	12.7617	4.90764	16.4888
J3KTA4;P17844;P17844-2;J3QSF1;J3KRZ1;J3QRQ7;J3QR02;J3KRX8;X6RLV5;J3QRN5	Probable ATP-dependent RNA helicase DDX5	DDX5	27	9	9	108.79	10402	12201	9416.3	575.52	1206.7	794.92	6380.7	5770.8	5547.5	587.26	628.51	652.09	10917	3578.6	11441	1075.2	309.65	1426.2	45.3	18.1	18.1	5.24271	9.00005	7.78477	8.428	9.82153	10.5183	8.96583	7.96374	11.084
J3KTL2;Q07955;Q07955-3;Q07955-2;J3KSR8;J3QQV5;J3KSW7	Serine/arginine-rich splicing factor 1	SRSF1	12	1	1	36.973	3987.6	4237	3666.8	274.81	286.24	284.85	1135.3	996.76	1008.4	227.3	186.21	175.55	1673.1	533.9	1776.6	148.03	31.56	235.03	45.8	4.7	4.7	6.44729	6.32821	7.20838	16.6813	15.7409	14.8275	8.12847	5.5813	11.6836
J3QT28;O43684-2;O43684;J3QSX4	Mitotic checkpoint protein BUB3	BUB3	11	2	2	40.993	820.74	1047.6	873.05	147.88	122.77	168.91	515.32	529.75	461.44	23.354	75.499	32.225	754.56	191.78	840.17	151.47	70.884	184.62	55	14.7	14.7	15.2671	10.4898	16.2108	4.33546	12.474	6.52771	16.718	26.9866	18.0154
K4DI93;Q13620-3;Q13620-1;Q13620;A6NE76	Cullin-4B	CUL4B	7	3	3	21.248	294.81	189.79	193.33	133.73	167.04	253.33	1736	1450.4	1509.5	222.12	100.74	191.08	1307.1	995.23	1497.7	351.83	77.373	242.89	8.8	3.8	3.8	31.206	46.8122	56.7165	11.3435	6.49458	11.2362	21.2082	7.21357	13.9545
K7EIG1;O75153;Q9Y5I4-2;Q9Y5I4	Clustered mitochondria protein homolog	CLUH	16	8	6	65.585	1972.5	1955.3	2032.1	8.637	129.02	101.75	1692.6	1499.2	1727	374.93	340.25	354.95	1498.4	871.08	1590.6	299.96	47.955	211.51	18.5	11.8	9	0.435962	6.19003	4.76838	18.1342	18.4974	17.0489	16.6796	5.21797	11.7368
K7ELL7;P14314-2;P14314;K7EPW7;K7EKX1;K7EJ70;A0A0C4DGP4;K7EIP3;K7EL27	Glucosidase 2 subunit beta	PRKCSH	15	4	4	89.52	930.01	782.93	878.96	3501.8	4655.8	4266.8	261.45	240.01	177.09	8367	8866	9251.1	687.21	122.1	721.06	7099.4	2056.5	7629.9	41.5	16.3	16.3	79.0151	85.6045	82.9188	96.9699	97.3643	98.1217	91.1745	94.3955	91.3655
M0QWZ7;Q9NP81;Q9NP81-2;M0R2C6;B4DJM9;M0R259;M0R2H5;M0QX29	Serine--tRNA ligase, mitochondrial	SARS2	3	2	2	10.829	1268.3	1549.6	1559.3	15.692	36.608	67.915	1681.4	1518.5	1780.3	21.077	28.322	34.994	1860.8	579.1	2058.8	285.63	122.61	216.13	9.5	4.8	4.8	1.22213	2.30789	4.1737	1.23802	1.83098	1.92773	13.3072	17.473	9.50051
M0QZ66;P54852;M0R122;M0QXN1	Epithelial membrane protein 3	EMP3	3	2	2	7.894	70.171	52.466	75.784	538.94	477.68	564.38	627.72	658.53	652.2	821.6	702.34	832.2	561.39	326.65	579.11	524.35	157.59	540.65	42.7	33.7	27	88.4798	90.1035	88.1618	56.6887	51.6096	56.0631	48.2943	32.5438	48.2827
M0QZR4;Q92888;Q92888-3;Q92888-2;Q92888-4;M0QYC1;M0R2C7;M0QYS3;M0QZH8	Rho guanine nucleotide exchange factor 1	ARHGEF1	8	4	4	26.048	781.56	878.37	837.8	101.52	127.89	235.9	2137.5	2071.6	2029.2	89.518	132.66	280.18	2820.1	1593.2	2647.3	252.93	151.58	370.76	11.7	6.6	6.6	11.4961	12.7094	21.9708	4.01964	6.01835	12.1323	8.23064	8.68763	12.2847
M0R0F0;P46782;M0R0R2;M0QZN2	40S ribosomal protein S5;40S ribosomal protein S5, N-terminally processed	RPS5	9	4	5	55.117	8398.1	10377	8347.1	85.483	166.79	204.89	5251.2	4476.1	4300.2	322.12	244.09	298.34	7148.3	2460	7057.3	317.08	119.25	321.44	46.5	18.5	22.5	1.00763	1.58188	2.39582	5.77968	5.17119	6.48771	4.24734	4.62344	4.3563
M0R117;Q02543;M0R3D6;M0R1A7;M0R0P7	60S ribosomal protein L18a	RPL18A	7	4	5	81.216	4524.2	4856.3	4616.3	167.05	293.45	291.89	5579.7	5560.5	5234.6	201.82	253.2	283.02	7464.4	4588.2	7861.6	624.96	215.59	536.74	44.8	28.6	33.8	3.56088	5.69833	5.947	3.49078	4.35523	5.12939	7.7257	4.48791	6.39102
O00148;O00148-2;O00148-3;K7EQN7;K7EPJ3;A0A0D9SEM9	ATP-dependent RNA helicase DDX39A	DDX39A	16	6	7	16.221	2187.7	2373.4	2422.8	163.05	203.24	226.7	1229.1	1145.7	1066.6	133.56	255.96	104.49	1992	1114.7	1844.8	303.4	85.36	266.84	46.6	21.1	23.7	6.93608	7.88779	8.55633	9.80142	18.2612	8.92246	13.2177	7.11298	12.6366
O00232;O00232-2	26S proteasome non-ATPase regulatory subunit 12	PSMD12	10	2	2	47.108	938.15	707.68	626.14	16.163	78.626	152.07	2504.4	2279.5	2094.1	68.841	58.742	181.19	1978.5	1219.4	2271	412.45	165.13	524.42	26.1	7	7	1.69368	9.99941	19.541	2.67526	2.51223	7.96338	17.2505	11.9268	18.76
O00410;O00410-3;H0Y8C6;O00410-2;E7ETV3;E7EQT5;C9JMV5;H0Y3V4;E7EV12;C9JZD8;E7EWK4;E7EX05;C9JZ53;C9JQT6;E7ESA1;E7ESZ1;E7ETV8;C9J875;C9JXE0	Importin-5	IPO5	32	14	14	110.85	5031.1	5613.7	4859.1	83.277	190.55	189.19	8424.8	7790.5	7268.9	607.14	683.53	769.53	8546	4757.4	7860.5	765.17	323.34	914.03	48.3	22.8	22	1.62829	3.28294	3.74761	6.72214	8.06617	9.57314	8.21776	6.36403	10.4169
O00429-4;O00429-5;O00429-3;O00429-2;O00429;G8JLD5;O00429-8;O00429-6;O00429-7;F8VZ52;B4DPZ9;B4DDQ3;F8W1W3;H0YHY4;F8VR28;F8VYL3;F8VUJ9;H0YI79	Dynamin-1-like protein	DNM1L	15	6	6	64.651	1373.8	1354	1343.7	32.061	100.9	18.707	1629.7	1371.5	1519.3	191.8	277.18	327.3	2412	1277.5	2543.5	417.85	169.05	440.19	27.3	10.4	10.4	2.28052	6.93518	1.37308	10.5298	16.8122	17.7245	14.7658	11.6864	14.7532
O00567;Q5JXT2;H0YDU4;H0Y653	Nucleolar protein 56	NOP56	15	7	4	60.671	2535	2925.7	2278.5	63.925	128.1	151.64	3811.3	3816.8	3804.7	458.35	531.03	476.29	3998.1	2604.3	4179.9	322.8	162.78	329.13	37.4	19	9.8	2.45967	4.19477	6.23997	10.7351	12.2137	11.1257	7.47067	5.88274	7.29935
O00629;H7C4F6	Importin subunit alpha-3	KPNA4	8	5	4	32.394	1059.3	1146.3	1017	14.338	141.94	95.574	1249.9	1447.8	1239.1	30.97	67.198	46.804	2057.7	1180.7	1937.3	192.49	59.912	277.35	24.6	19.8	16.3	1.33546	11.0181	8.59035	2.41789	4.43552	3.63977	8.55439	4.82923	12.5234
O14672;O14672-2;H0YNC5;B5MC71	Disintegrin and metalloproteinase domain-containing protein 10	ADAM10	15	10	10	41.787	771.72	818.08	760.58	2332.3	2331.8	2134.7	2349	2031.2	2154.1	3565.9	3806.9	4010.4	3241.1	1649.9	3914.2	5133.4	2396.4	5409.8	26.5	19.5	19.5	75.138	74.0282	73.7303	60.2867	65.2079	65.0564	61.298	59.2245	58.0202
O14786;E9PEP6;Q5JWQ4;E7EX60;Q5T7F0;Q5JWQ6;O14786-3;O14786-2;Q5JWQ2	Neuropilin-1	NRP1	8	2	4	28.299	345.61	330.62	251.26	112.91	82.784	86.801	548.51	437.52	458.99	525.55	519.85	567.22	702.78	246.36	694.55	794.92	389.73	893.98	17.6	2.2	8	24.6249	20.025	25.6761	48.9312	54.2998	55.2733	53.076	61.2696	56.2772
O14964-2;O14964;I3L1P5;I3L165;I3L2H4	Hepatocyte growth factor-regulated tyrosine kinase substrate	HGS	8	3	4	21.994	1379.8	1341.4	1104	27.644	76.765	101.06	1733.6	1319.6	1583.9	127.56	150.71	147.63	4046.1	1466	4213.1	987.06	270.47	949.25	13.3	4.6	6.5	1.96413	5.41298	8.3863	6.85379	10.2502	8.52599	19.6111	15.5759	18.3879
O14980;C9JKM9;C9J673;C9IZS4;C9JQ02;C9JV99;C9JF49;C9IYM2;F8WF71;H7BZC5	Exportin-1	XPO1	25	4	4	73.041	2955.5	2947.6	2806.5	238.69	228.29	243.41	2223.8	2088.2	2061.3	256.73	191.22	244.74	2163.3	1156.6	1847.2	186.23	70.098	158.97	27.5	5.1	5.1	7.47263	7.18822	7.98089	10.3498	8.38898	10.613	7.92627	5.71436	7.92405
O15067;H0YGH1;J3QSG0;J3QSH6;J3KTQ5;J3QL39;J3KTL4;J3KT98	Phosphoribosylformylglycinamidine synthase	PFAS	24	11	9	135.52	3372.5	3619.7	3173.6	224.78	329.93	408.3	3959.5	3329.1	3188.7	453.43	203.29	266.13	5353.6	2723	5519.4	1085.5	392.56	1058.2	29	16.2	12.3	6.24861	8.35344	11.399	10.275	5.75503	7.70313	16.8579	12.6	16.0879
O15143;C9J4Z7;F8VXW2;C9JEY1;C9JQM8;C9JFG9;C9J6C8;C9JBJ7;C9K057;C9JTT6;C9JM51;F8WEB3	Actin-related protein 2/3 complex subunit 1B	ARPC1B	13	5	7	54.29	1883.5	2036.2	1989.9	148.25	112.17	279.99	1498.9	1411.7	1224.7	60.615	117.03	102.7	4497.9	1381.4	4614.3	126.8	67.733	125.25	48.4	25	29.8	7.29667	5.22117	12.335	3.88679	7.65537	7.73693	2.7418	4.67404	2.64266
O15173;O15173-2;U3KQM0;D3DNX8	Membrane-associated progesterone receptor component 2	PGRMC2	7	1	1	30.902	527.97	586.56	529.71	20.892	299.79	80.253	1339	1468.2	1501.5	443.66	339.95	407.36	1540.4	870.82	1486.9	330.74	68.868	336.27	39	4	4	3.80642	33.823	13.157	24.8875	18.801	21.3405	17.6759	7.32882	18.4442
O15371-2;O15371-3;O15371;B0QYA5;B0QYA4;B0QYA8;B0QYA6	Eukaryotic translation initiation factor 3 subunit D	EIF3D	15	8	8	73.546	3118	3369.9	3079.2	77.559	123.85	195.51	4177.6	4015.9	3784.7	230.08	344.12	186.33	7400.9	3239.6	7359.6	890.23	508.93	997.88	47.3	26.7	26.7	2.42709	3.5449	5.9703	5.21998	7.89262	4.69223	10.7371	13.5768	11.94
O15460-2;O15460;E7ENX0;E7EPI9	Prolyl 4-hydroxylase subunit alpha-2	P4HA2	4	3	3	12.947	959.72	475.09	270.62	210.14	338.48	368.41	313.91	300.52	257.37	409.05	396.24	296.13	1807.2	804.14	1984	1305	582.85	1297.1	10.3	6.2	6.2	17.9628	41.6043	57.6514	56.5799	56.8689	53.5014	41.9318	42.0227	39.5325
O43143	Pre-mRNA-splicing factor ATP-dependent RNA helicase DHX15	DHX15	17	4	4	57.257	3456.2	3511	3193.3	169.99	122.6	291.05	3846.6	3696.7	3693.5	464.81	452.04	440	3192.4	1813.1	3477.9	195.62	48.828	311.26	24.8	7.3	7.3	4.68784	3.37406	8.35306	10.7809	10.8958	10.6447	5.77387	2.62244	8.21449
O43175;Q5SZU1	D-3-phosphoglycerate dehydrogenase	PHGDH	11	5	2	37.69	1174.4	1107.6	1115.1	54.119	57.803	145.41	2971.8	2948.3	3140.5	178.7	201.35	245.65	3196.8	1497.6	3200.3	409.15	31.172	425.21	28.1	16.1	5.3	4.40522	4.95992	11.5358	5.67212	6.39277	7.25455	11.3465	2.03902	11.7283
O43390;O43390-3;B4DT28	Heterogeneous nuclear ribonucleoprotein R	HNRNPR	21	6	6	52.849	3357	3156.8	3068.9	106.4	143.46	209.8	9239.2	7985.4	7864	918.54	1257.1	1045.9	12897	4258.9	12750	1742.1	275.5	1652.8	39.8	10.3	10.3	3.07213	4.34693	6.39888	9.04276	13.6013	11.7386	11.9003	6.07578	11.4755
O43396;K7ER96;K7EML9;K7EPB7;K7EKG2	Thioredoxin-like protein 1	TXNL1	10	2	2	39.321	2596.4	3184.2	2506.3	389.68	552.31	479.87	1100.9	1091.5	1071.9	56.481	174.13	183.93	911.68	293.48	993.68	128.34	46.46	212.54	43.6	9	9	13.0499	14.7814	16.0697	4.88007	13.7584	14.6461	12.3401	13.6671	17.6203
O43570-2;O43570;B3KUB4	Carbonic anhydrase 12	CA12	4	2	1	23.765	308.26	228.13	321.67	420.48	345.73	430.81	530.3	538.81	624.34	1003.6	873.04	1001.6	160.15	81.209	166.36	514.91	246.03	557.23	21.9	13.4	5.2	57.6996	60.2464	57.252	65.428	61.8366	61.6013	76.2762	75.1836	77.0091
O43663-2;O43663-4;O43663;O43663-3	Protein regulator of cytokinesis 1	PRC1	3	3	3	11.326	673.65	604.67	527.7	46.69	52.621	44.808	1344.8	1280.9	1376	85.83	142.81	158.11	1950.9	1055.8	1847.1	257.85	146.94	256.13	10.4	8.7	8.7	6.48166	8.00574	7.82662	5.99945	10.0308	10.3063	11.674	12.2171	12.1779
O43707;O43707-2;F5GXS2;O43707-3;H7C144;K7EJH8;K7EP19;D6RH00	Alpha-actinin-4	ACTN4	59	18	20	323.31	11165	11595	10746	2080.8	2071.8	2496.9	12640	12049	11440	616.95	856.6	1056.4	23175	12152	23410	2479.8	899.27	2725.3	75.1	25.1	29.2	15.7091	15.1594	18.8546	4.65379	6.63743	8.45363	9.66603	6.89029	10.4277
O43719;Q5H919;Q5H918	HIV Tat-specific factor 1	HTATSF1	3	1	1	9.0127	858.52	1010.8	855.97	34.892	23.166	29.736	1154.9	1330.3	1067.4	178.21	143.51	152.58	1963.5	878.22	2014.4	259.35	149.9	391.38	5.7	1.2	1.2	3.90548	2.2405	3.35732	13.368	9.73735	12.5068	11.6675	14.58	16.2683
O43765;K7EMD6;K7ERW5	Small glutamine-rich tetratricopeptide repeat-containing protein alpha	SGTA	7	3	3	28.808	965.3	1219.4	1031.5	60.298	94.396	69.077	2429.6	2600.7	2272	353.11	470.15	503.06	1719.6	997.03	1851.9	430.94	122.22	426	27.8	12.1	12.1	5.8793	7.18498	6.27643	12.6894	15.3101	18.1279	20.0387	10.9198	18.7014
O43776;K7EPK2;K7EQ35;K7EMQ6;K7EJ19;K7EIU7;O43776-2	Asparagine--tRNA ligase, cytoplasmic	NARS	13	4	4	50.936	3625.5	3089.8	3417.8	95.703	69.487	245.03	3537.9	3853.9	3301	277.18	246.78	261.75	4998.9	2355.8	5064.4	625.33	116.36	719	29.6	10.8	10.8	2.57183	2.19945	6.68964	7.26538	6.01803	7.34685	11.1185	4.70682	12.4321
O43813;E9PHS0;F8WDS9;H7C2E3	LanC-like protein 1	LANCL1	6	5	5	15.525	730.46	1050.7	776.95	241.34	396.99	403.75	1670	1564.7	1546.2	33.673	109.54	127.51	1610.5	900.22	1562.4	262.42	58.828	257.83	18.3	19.8	19.8	24.8343	27.4223	34.1958	1.97649	6.54267	7.6184	14.0113	6.134	14.1647
O43818	U3 small nucleolar RNA-interacting protein 2	RRP9	4	2	1	8.8813	1279	1506.3	1509	76.103	54.736	53.96	982.56	772.55	837.16	123.55	62.657	68.16	961.47	249.55	1062.9	136.07	14.297	57.096	8.2	6.7	1.9	5.61603	3.50639	3.45242	11.1698	7.50197	7.52883	12.3977	5.41867	5.09788
O60218	Aldo-keto reductase family 1 member B10	AKR1B10	24	12	17	220.74	4926.6	5776.5	5178.5	67.692	75.034	163.34	5590.7	4860.3	4788.7	524.51	613.84	493.14	9815.2	3800.9	9763.4	778.8	160.34	780.19	79.1	40.8	60.4	1.35539	1.2823	3.05775	8.57714	11.2135	9.33652	7.35133	4.04772	7.39966
O60306;H0YH15	Intron-binding protein aquarius	AQR	4	3	2	17.326	898.48	1085.9	894.8	33.281	42.611	44.125	1431.2	1272.2	1316.1	24.163	62.415	28.839	3734.7	1898.3	3639.7	75.963	34.019	43.573	4.7	4.2	2.2	3.57184	3.77586	4.69952	1.66027	4.67663	2.14426	1.99343	1.76053	1.183
O60678;A0A0A0MSN7;O60678-2	Protein arginine N-methyltransferase 3	PRMT3	5	4	3	14.716	1496.3	1803.2	1558.6	178.65	224.33	198.89	1907.7	1979.9	1946.6	228.62	255.86	243.04	2847.9	1751	2823.8	618.82	251.21	566.58	11.9	9.8	6.4	10.666	11.0642	11.3167	10.7016	11.444	11.0995	17.8503	12.5466	16.7114
O60701;O60701-3;O60701-2;E7ETF4;E7EV97;E7ER83;E7ER95;D6RHF4;E9PBD2	UDP-glucose 6-dehydrogenase	UGDH	26	10	11	188.44	5344.2	6231.1	5698.2	445.38	698.11	2733	6374.7	5964	6107.9	160.66	282.73	316.26	9443.6	2763.7	9185.7	586.76	148.01	608.77	68.8	34	35	7.69279	10.0749	32.4153	2.45832	4.52605	4.92298	5.84984	5.08327	6.21545
O60832;O60832-2;H7C0M1;C9IYT0;H7C2Q9;H7C2Q2;H7BZF2	H/ACA ribonucleoprotein complex subunit 4	DKC1	10	4	5	26.227	372.23	410.07	231.41	48.804	128.5	97.02	4210.9	3806.3	3844.4	322.68	282.14	340.23	3076	1756.3	3156.9	526.95	247.61	829.57	26.7	10.3	12.8	11.5915	23.8595	29.5405	7.11755	6.90092	8.13047	14.6255	12.3563	20.8096
O60884;A0A087WT48;I3L320	DnaJ homolog subfamily A member 2	DNAJA2	9	3	3	33.97	4429.4	5051.8	4363.1	405.66	613.28	562.92	2707	2667.2	2652.5	82.232	231.68	184.38	4762	2198	5201.5	810.45	148.81	558.35	26	8.7	8.7	8.38997	10.8256	11.4275	2.9482	7.99205	6.49939	14.5439	6.34095	9.69383
O75083;D6RD66;O75083-3	WD repeat-containing protein 1	WDR1	21	7	5	81.107	5206.1	6407.5	5273.4	440.2	136.71	476.78	3588.6	3265	3547	203.64	180.75	56.666	3855.9	1530.4	4093.6	440.28	121.45	380.04	52.6	19.8	16.8	7.79626	2.08902	8.29157	5.36991	5.24559	1.57245	10.2482	7.35236	8.4951
O75131;A0A087WYQ3;A0A087WXR6;E5RHZ0;A0A087WUS8;H0YB26;E5RFT7;A0A0G2JMP5;E7ENV7;Q86YQ8-2;Q9HCH3-2;Q96FN4-2;Q8IYJ1;Q96A23;O95741;Q9UBL6-2;Q86YQ8;Q96A23-2;Q9HCH3;O95741-2;Q9UBL6	Copine-3	CPNE3	12	8	7	39.809	3171.7	2877.2	2955	65.618	228.88	133.09	3668.8	3675.6	3389	507.85	376.03	511.44	3643.6	1970.3	3733.7	695.77	234.5	811.64	30.4	22.9	21.6	2.02692	7.36877	4.30978	12.1593	9.28096	13.1124	16.0339	10.6359	17.8565
O75367-3;O75367;O75367-2;B4DJC3;D6RCF2	Core histone macro-H2A.1;Histone H2A	H2AFY	12	2	4	38.295	2157.9	2356.6	2023.6	191.24	238.52	327.45	1028	1035.5	1023.4	52.531	139.4	129.54	3543.6	1875.8	3193.6	727.82	103.82	677.79	39.4	5.7	13.5	8.14085	9.1911	13.9278	4.86159	11.8648	11.2356	17.0393	5.24444	17.5077
O75369-8	Filamin-B	FLNB	134	41	42	323.31	24689	29285	25835	2754.1	3669.5	4003.8	23271	21206	21819	3577.3	3579.6	3722.9	30996	14375	33079	6810.6	2331.1	6936.1	69.1	25.8	24.9	10.0357	11.135	13.4181	13.3241	14.4423	14.5757	18.0143	13.9536	17.3337
O75533;H7C341;B4DGZ4;O75533-2	Splicing factor 3B subunit 1	SF3B1	28	3	6	101.29	3704.1	3750.2	3843.1	608.9	749.86	635.99	1891	1843.9	1673.8	363.84	354.37	371.65	2543.8	1131.1	2273.1	787.29	267.98	766.91	30.8	2.7	5.1	14.1178	16.6633	14.1991	16.136	16.1204	18.1696	23.6346	19.154	25.2272
O75534;O75534-4;O75534-2;O75534-3;E9PLT0;E9PNG3;E9PLD4;E9PJK7;E9PKN4	Cold shock domain-containing protein E1	CSDE1	25	6	5	74.27	2544.6	2532	2434.7	340.06	258	289.38	2409.5	2404.4	2289.3	173.79	237.8	245.82	5856.6	1900.4	6366.7	1123	362.08	1107.8	36.8	9.8	7.8	11.7886	9.24731	10.623	6.72747	9.00008	9.69658	16.0897	16.0037	14.8211
O75643;O75643-2;B4E0P5	U5 small nuclear ribonucleoprotein 200 kDa helicase	SNRNP200	50	10	12	151.95	4297.5	4957.3	4381.3	419.37	468.18	457.9	3122.5	3344.7	2858.1	500.46	552.54	650.04	6064.2	3382.4	6258	834.66	213.19	691.15	28.6	6.2	6.9	8.89085	8.62928	9.46231	13.8136	14.1777	18.5295	12.0985	5.92921	9.94582
O75663-2;O75663	TIP41-like protein	TIPRL	3	2	2	8.9171	876.68	1013.7	837.04	39.166	70.229	62.224	1024.9	980.27	960.81	69.724	102.88	61.226	1717.2	1037.9	1791.4	323.83	149.51	268.9	17.4	10.7	10.7	4.27648	6.47911	6.91944	6.36968	9.49822	5.99059	15.866	12.5913	13.0515
O75694-2;O75694;E9PF10	Nuclear pore complex protein Nup155	NUP155	11	6	5	38.674	2387.7	2595	2442.1	48.106	90.137	194.79	4661.5	4373.4	4227.8	898.64	456.87	566.51	2133.3	1103.2	1833.7	317.3	57.664	385.36	14	8.2	6	1.97495	3.35689	7.38711	16.1622	9.45848	11.8163	12.9478	4.96733	17.3659
O75832;B1AJY7;O75832-2;B1AJY5;B1AJY6	26S proteasome non-ATPase regulatory subunit 10	PSMD10	5	3	3	29.897	272.64	308.89	284.31	15.629	37.41	41.225	5294.2	4240.1	4330.8	888.39	897.29	947.86	2835.6	798.47	2676.5	228.34	69.113	246.81	38.5	27	27	5.42167	10.8028	12.6638	14.3692	17.4659	17.9565	7.4525	7.96615	8.44283
O75874;C9J4N6;C9JJE5;C9JLU6	Isocitrate dehydrogenase [NADP] cytoplasmic	IDH1	14	1	1	50.269	1234.4	1101.8	1388.2	287.81	270.7	472.93	883.93	971.53	805.92	16.927	94.466	98.531	3289.6	1125.5	3423.5	196.56	184.98	244.26	34.3	2.4	2.4	18.9074	19.7231	25.4109	1.87899	8.86176	10.894	5.6383	14.1154	6.65965
O76021;J3QSV6;I3L3C4;I3L3U9;O76021-2;I3L1A3;I3L234	Ribosomal L1 domain-containing protein 1	RSL1D1	10	3	3	32.431	2157.8	2449.1	2520.2	52.9	159.25	224.82	2879.3	2784.6	2517.9	372.8	411.33	330.44	2560.5	1334.8	2376.5	120.74	128.83	295.77	18.2	7.3	7.3	2.39291	6.10539	8.1901	11.4634	12.8704	11.6011	4.50314	8.80209	11.0681
O76095-2;O76095	Protein JTB	JTB	1	1	1	2.2353	71.116	71.52	68.427	222.98	214.48	204.52	168.11	127.6	113.54	156.07	116.05	213.49	412.07	203.41	319.56	426.7	176.07	459.29	11.1	11.1	11.1	75.8188	74.993	74.9303	48.143	47.6298	65.2815	50.8721	46.3977	58.9703
O94906-2;O94906	Pre-mRNA-processing factor 6	PRPF6	7	6	5	23.168	971.88	1149.4	1081	25.983	24.087	86.831	3377.8	3460.9	3244.4	383.35	356.59	383.98	1937.1	806.24	1980	216.84	85.98	292.83	9.7	9.2	7.9	2.60386	2.0526	7.43524	10.1924	9.34095	10.5827	10.0671	9.63664	12.8839
O94925-3;O94925;H7BZD1;B8ZZA8;B8ZZC5;O94925-2;C9JIJ6;B7Z509;H7C201	Glutaminase kidney isoform, mitochondrial	GLS	19	6	5	124.46	1363.5	1402.4	1537.9	199.53	173.46	212.27	3846.9	3530.4	3265	354.15	213.69	233.93	6590.4	2255.6	6572.7	470.36	56.384	562.54	43.1	14.5	11.5	12.7656	11.0073	12.1285	8.43004	5.70739	6.68576	6.66161	2.43877	7.88397
O95197-3;B7Z4M1;O95197-6;O95197-5;O95197-4;O95197-7;O95197-2;O95197	Reticulon-3;Reticulon	RTN3	2	1	2	11.221	649.68	618.09	615.83	134.15	261.42	284.63	552.3	485.56	460.76	57.604	68.666	72.77	1349.4	781.38	1125	299.32	112.52	324.4	11	6.4	11	17.1147	29.7234	31.6094	9.44477	12.3895	13.6393	18.1547	12.5875	22.3817
O95347;O95347-2;A0A0C4DGE5	Structural maintenance of chromosomes protein 2	SMC2	16	2	2	34.212	2257.9	2406.6	2398.9	312.73	141.01	437.14	375.92	357.95	343.39	95.037	39.57	38.65	1678.8	737.18	1934.9	210.85	93.073	148.68	15.5	2.6	2.6	12.1655	5.53499	15.4137	20.1795	9.95422	10.1167	11.1582	11.2102	7.1358
O95361;H0Y626;B3KP96;O95361-2;K7ENN8;Q309B1;K7EL43;I3L3K9;J3QKY5;I3L2F3;J3QL38;I3L1X9;J3KSX4;J3QR69;C9JWX7;J3QLP0;Q309B1-2	Tripartite motif-containing protein 16	TRIM16	14	5	7	47.455	1886.8	1873.1	1773	572.12	909.74	835.65	1811	1566.9	1818.7	218.37	148.73	185.95	7720.1	4267	7514.8	1543.8	136.63	819.05	33.5	10.6	16.7	23.2671	32.6911	32.0338	10.7605	8.66912	9.27593	16.6647	3.10267	9.82799
O95373;E9PLB2;E9PLJ0;O15397-2;O15397	Importin-7	IPO7	19	7	8	122.21	3286.3	3365.8	3158.9	90.136	62.127	193.14	3372.3	3019.2	3425.8	288.41	234.14	216.15	4642.9	2401.6	4501.7	326.32	88.88	411.46	23.8	9.2	11.2	2.66956	1.81238	5.76186	7.87853	7.19691	5.93501	6.56683	3.56879	8.37465
O95433;O95433-2;G3V438;H0YJU2;H0YJG7;G3V3W9;H0YJ63	Activator of 90 kDa heat shock protein ATPase homolog 1	AHSA1	15	2	1	61.265	1521.5	1501.7	1380.8	222.21	351.47	426.23	1915	1847.9	1599.2	740.07	896.1	182.02	2710.9	1330.2	2891.3	1521.3	1182.8	612.07	49.4	5.6	3.3	12.7435	18.9659	23.5873	27.8738	32.6567	10.2188	35.9458	47.0673	17.4709
O95757;E9PDE8;D6RJ96	Heat shock 70 kDa protein 4L	HSPA4L	8	7	5	19.524	623.91	640.36	533.27	45.46	68.972	38.252	3816.2	3621.1	3324.6	370.78	259.84	273.76	3339.5	1173.3	3382.5	365.35	167.24	348.19	12.6	10.4	8	6.79146	9.72351	6.69301	8.85555	6.69529	7.60791	9.8614	12.4756	9.33313
O95782-2;O95782;M0R2D9;A0A0G2JS17;A0A0G2JQT9;H0YDE9;H0YEG0	AP-2 complex subunit alpha-1	AP2A1	17	7	7	42.587	2446.4	2160.5	2164.8	40.372	137.9	40.677	2124.4	1816.2	1718.1	874.03	894.29	895.39	2973.6	1548.8	3030.2	318.56	28.814	435.14	22.4	9	9.2	1.62347	5.99983	1.84436	29.1496	32.9937	34.2603	9.67632	1.82643	12.5569
O95831-3;O95831;O95831-2;E9PMA0;O95831-6;O95831-5;O95831-4	Apoptosis-inducing factor 1, mitochondrial	AIFM1	16	3	4	57.046	2117.7	1909	1778.3	270.5	383.93	284.25	1048	1041	1088	119.51	63.496	132.71	1899.5	691.22	1983.7	194.79	103.29	207.07	35.3	7.6	11	11.3265	16.7441	13.7815	10.2363	5.74887	10.8715	9.301	13.0005	9.45193
O96008;O96008-2;K7EJ57;K7EKG4	Mitochondrial import receptor subunit TOM40 homolog	TOMM40	8	4	2	38.103	973.72	860.45	894.61	55.311	53.752	94.51	3011.1	3281.7	2669.3	176.95	330.04	359.75	1909	1294.7	2037.8	138.07	135.85	180.85	42.9	16.9	11.6	5.37506	5.87966	9.55496	5.55041	9.13798	11.8767	6.74476	9.49635	8.15135
O96013;O96013-3;O96013-4;O96013-2;M0R0L9;M0R3G6;M0R2X4;M0R1R1;Q9P286	Serine/threonine-protein kinase PAK 4	PAK4	4	4	3	25.775	500.09	500.86	462.12	53.767	75.427	85.193	1397.8	1427.7	1446.4	163.64	158.47	127.02	1560.9	594.83	1496	91.169	67.343	202.83	14.6	13.5	10.7	9.70774	13.0884	15.5657	10.4801	9.99073	8.07286	5.51847	10.17	11.9394
P00338;P00338-3;P00338-4;P00338-5;P00338-2;F5GXY2;F5GYU2;F5GXH2;F5H5J4;F5H6W8;F5GZQ4;F5H8H6;F5GXC7;F5GWW2;F5GXU1	L-lactate dehydrogenase A chain	LDHA	19	10	12	132.01	4206.2	4031.3	3953.8	49.016	144.86	108.89	5381.2	4733.2	4348	395.96	303.31	389.66	7763.9	4557.8	7495.3	982.04	280.48	848.42	74.1	47.9	54.8	1.1519	3.46874	2.68024	6.85389	6.02223	8.22474	11.2285	5.7971	10.1684
P00352;Q5SYQ9;Q5SYQ8;Q5SYQ7;H0Y2X5;H0YMG7;O94788-4;O94788-2;O94788-3;P47895;O94788	Retinal dehydrogenase 1	ALDH1A1	31	23	22	237.65	15779	16519	15828	733.38	806.16	1085.5	22383	20174	20497	1404.4	1513.1	1609.5	23010	11552	23237	2083.4	849.8	2455.4	73.1	54.7	52.3	4.44139	4.65312	6.41795	5.90397	6.97696	7.28066	8.30258	6.85223	9.55691
P00390-2;P00390;P00390-4;P00390-3;P00390-5;E5RI06;H0YC68	Glutathione reductase, mitochondrial	GSR	14	4	4	87.693	2238.8	2628.1	2055.2	102.36	263.31	269.7	3603.5	3485.5	3044.2	421.08	295.34	322.82	4720.9	1862	4883.8	525.48	195.43	613.57	48.2	14.6	14.6	4.37219	9.10663	11.6005	10.4627	7.81149	9.58771	10.016	9.49874	11.1612
P00441;H7BYH4	Superoxide dismutase [Cu-Zn]	SOD1	4	2	2	19.549	667.52	748.6	630.44	520.2	520.59	665.85	1127.9	1138.1	1096.7	335.29	255.13	325.63	1383.2	617.23	1476.4	365.23	90.814	426.56	39	22.1	22.1	43.7982	41.0175	51.3658	22.915	18.3121	22.8941	20.889	12.826	22.4156
P00533;E9PFD7;Q504U8;P00533-4;P00533-3;P00533-2;C9JYS6;B4DTR1;J3QLU9;P04626-3;P04626-2;P04626-5;P04626-4;P04626;J3KTI5;H3BLT0;A0A0A0MSE1;P04626-6;Q15303-4;Q15303-3;Q15303-2;Q15303	Epidermal growth factor receptor;Receptor protein-tyrosine kinase	EGFR	25	12	11	93.257	1401.4	1589.6	1374.2	1270.9	1500.1	1706.5	2961.6	2383.1	2433.4	3158.7	3063.5	3164.9	3603.4	1749.9	3902.5	7416.5	2599.4	8623.2	29.6	14.5	13.2	47.5583	48.5516	55.3933	51.6102	56.2461	56.5332	67.301	59.7659	68.8441
P00558;P00558-2;P07205	Phosphoglycerate kinase 1	PGK1	19	6	7	144.06	5171.8	5254.6	5240.6	146.33	229.21	304.03	5496.8	5387.3	4835.8	327.18	264.27	196.77	9737	4600.6	9268	480.71	195.32	679.29	60.7	22.3	24.2	2.75153	4.17976	5.48332	5.61781	4.67605	3.90993	4.70467	4.07263	6.8289
P02545;P02545-3;P02545-6;P02545-5;P02545-4;H0YAB0;A0A0C4DGC5	Prelamin-A/C;Lamin-A/C	LMNA	33	3	2	191.65	3330.6	3870.1	3148.8	530.88	596.64	704.19	3868.5	3988.7	3604.8	289.17	296.6	223.26	5392	1329.8	6060.8	411.14	158.91	603.19	55.4	5.9	3.8	13.7481	13.3574	18.2765	6.9551	6.92134	5.8322	7.08479	10.6743	9.05148
P02786;G3V0E5;H7C3V5;F8WBE5	Transferrin receptor protein 1;Transferrin receptor protein 1, serum form	TFRC	21	1	4	85.686	1070.6	1234.1	1613.1	539.03	810.89	739.31	569.42	458.81	521.36	826.27	779.44	916.24	456.5	193.15	429.61	525.47	300.12	522.04	35.1	1.8	8.7	33.4878	39.6525	31.4278	59.2015	62.9469	63.734	53.5118	60.8429	54.8563
P04040	Catalase	CAT	4	2	1	15.27	136.6	165.42	106.44	39.86	89.011	57.483	1244.1	1270.3	1222.2	240.22	267.96	328.17	327.09	107.08	384.57	57.482	38.639	85.358	9.5	5.1	2.8	22.5887	34.9843	35.0671	16.1838	17.4197	21.1672	14.947	26.5161	18.1641
P04075;J3KPS3;P04075-2;H3BQN4;H3BPS8;H3BUH7;H3BR04;H3BU78;H3BMQ8;H3BR68;A0A087WXX2;P05062	Fructose-bisphosphate aldolase A;Fructose-bisphosphate aldolase	ALDOA	24	10	10	183.25	6887.2	9327.1	6845.8	143.68	293.99	263.61	3902.8	2961.3	3348.7	239.89	209.68	190.13	9358.5	1893.5	10445	2438.2	259.95	722.7	72.5	32.1	30.2	2.04356	3.05568	3.7079	5.79068	6.61247	5.37268	20.6685	12.0713	6.47134
P04083;Q5T3N1;Q5T3N0	Annexin A1;Annexin	ANXA1	23	9	9	147.72	4129.9	4534.1	4410.7	18.35	65.472	110.3	4733.9	4654.9	4431.4	273.06	355.29	298.78	5622.7	2553	5930.2	447.22	97.924	621.73	69.7	31.8	29.2	0.442355	1.42344	2.43973	5.45361	7.09135	6.31646	7.36781	3.69396	9.48926
P04264;CON__P04264;CON__Q6IFZ6;CON__Q7Z794;Q7Z794;CON__Q9R0H5	Keratin, type II cytoskeletal 1	KRT1	29	11	12	246.56	2250	2695.3	2959.6	719.06	884.16	587.03	354.44	277.3	332.13	668.6	752.57	490.12	3049.9	1530.3	3124.6	1790.9	1257	1988.7	47.5	22.7	22.8	24.2184	24.7009	16.5518	65.3542	73.0743	59.6072	36.996	45.0974	38.8927
P04406;P04406-2;E7EUT5;O14556	Glyceraldehyde-3-phosphate dehydrogenase	GAPDH	19	11	11	199.43	8177.1	8030.9	7461.2	221.9	579.47	281.25	11489	11492	11004	1221	957.6	1144.4	17513	9489.5	18386	1654.5	453.25	2243.7	79.4	62.7	57.9	2.64198	6.72991	3.63257	9.60661	7.69181	9.42017	8.6318	4.5586	10.8761
P05023-4;P05023;P05023-3;P05023-2;B1AKY9;P50993;H0Y7C1;M0R116;A0A0A0MT26;P13637;P13637-2;P13637-3;Q13733;Q5TC01;E9PRA5;Q5TC02;M0QXF2;P20648;P54707;P54707-2;Q5TC05	Sodium/potassium-transporting ATPase subunit alpha-1	ATP1A1	22	6	5	104.51	3540.1	4042.6	3559.5	205.13	406.92	307.65	3822.6	4005.2	3771.7	362.6	293.71	422.01	3209.8	2007.7	3171	263.77	27.793	389.13	25.5	6.6	6.1	5.4771	9.14526	7.95547	8.66386	6.8322	10.0629	7.59363	1.36542	10.9302
P05026-2;P05026;V9GYR2	Sodium/potassium-transporting ATPase subunit beta-1	ATP1B1	6	2	1	15.161	445.47	363.71	288.24	365.03	478.66	443.19	111.68	66.174	111.17	302.3	230.76	265.7	272.29	126.44	266	379.13	164.33	404.83	22.6	9.6	4.3	45.0376	56.823	60.5923	73.0229	77.7142	70.5018	58.2005	56.5155	60.3476
P05091;P05091-2;F8VP50;S4R3S4	Aldehyde dehydrogenase, mitochondrial	ALDH2	11	5	4	40.398	1102.9	1093.9	1258.2	92.01	226.14	114.99	688.44	672.45	759.55	69.67	62.332	77.212	1109.4	609.13	942.93	108.34	54.632	98.336	25.9	9.3	7.9	7.70016	17.1313	8.37393	9.18996	8.48306	9.22747	8.89681	8.23066	9.44389
P05141;Q9H0C2	ADP/ATP translocase 2;ADP/ATP translocase 2, N-terminally processed	SLC25A5	13	4	6	48.186	3755.7	4330.8	4118.6	756.34	848.05	889.26	4683.2	4372.4	4095.9	566.13	493.62	552.38	4927.2	3000.8	5270.3	651.58	255.03	797.28	42.6	13.4	21.8	16.7627	16.3753	17.7573	10.7848	10.1442	11.8835	11.6796	7.83303	13.14
P05198;H0YJS4;G3V4T5	Eukaryotic translation initiation factor 2 subunit 1	EIF2S1	18	4	2	125.49	1966	2051.8	1961.2	241.12	197.09	336.65	2295.6	2381.8	2004.2	356.72	429.92	260.78	1836.6	886.88	1978	243.23	79.453	239.81	61.3	14.3	6.7	10.9246	8.76388	14.6507	13.4494	15.2903	11.5136	11.6947	8.22211	10.8129
P05388;F8VU65;F8VWS0;P05388-2;F8VW21;F8VPE8;G3V210;F8VZS0;Q8NHW5;F8VQY6;F8VRK7;F8VS58;F8VWV4;F8W1K8	60S acidic ribosomal protein P0;60S acidic ribosomal protein P0-like	RPLP0;RPLP0P6	10	4	4	51.797	1989.1	2004.3	1586.5	633.68	1670.6	542.11	2119.1	2453.3	2001.8	139.83	269.49	224.53	2784.8	1542.5	2615.3	168.85	109.6	282.21	43.8	22.7	22.7	24.1606	45.4597	25.4678	6.1901	9.89757	10.0852	5.71666	6.63398	9.73974
P05455;E7ERC4;E9PGX9;E9PFL9	Lupus La protein	SSB	14	2	2	51.172	2917.6	3626.6	3232.5	353.57	460.9	542.53	3100	3150.1	2992.3	187.86	245.46	318.39	5888.4	2117	6849.7	562.55	133.84	440.51	39.2	6.6	6.6	10.8087	11.2758	14.3715	5.71375	7.22885	9.61703	8.72042	5.94622	6.04249
P05556;P05556-2;P05556-5;P05556-4;P05556-3;E7EQW5;C9JPK5;Q5T3E6;E9PLR6;E7EUI6;H7C4N8;E7ERX5;C9JJP8;Q5T3E5;E9PQJ2;C9JNE0	Integrin beta-1	ITGB1	22	9	10	81.775	1350.3	1961.8	1768.8	6526.6	7626.3	7130.2	2022.2	1734.2	1526.4	12456	11523	11223	1987.8	748.05	2116.2	21437	7838.3	26022	32.3	17.7	19.2	82.8575	79.5392	80.1236	86.0328	86.9188	88.0277	91.5141	91.2879	92.4793
P05783;F8VZY9;CON__H-INV:HIT000015463;CON__Q92764;C4AM86;CON__Q497I4;Q92764	Keratin, type I cytoskeletal 18	KRT18	32	8	10	298.22	2168.8	2406.7	2209	85.747	180.46	236.2	3085.3	3223.5	3142.3	647.82	794.96	767.86	2821.6	1402.6	3152	927.73	287.05	1004.9	78.8	29.3	27.2	3.80329	6.97522	9.65974	17.3533	19.7827	19.6376	24.7439	16.9887	24.1743
P06733;P06733-2;K7EM90;E5RI09;E5RG95	Alpha-enolase	ENO1	23	10	11	174.44	8460.9	10265	9364.6	757.13	652.01	738.93	9414.6	8650.4	8570.5	432.14	507.09	404.02	16923	4551.1	16998	648.15	168.21	613.32	66.1	34.1	38.9	8.21358	5.97242	7.31358	4.38866	5.53743	4.50186	3.68872	3.56429	3.48253
P06748-2;P06748;P06748-3;E5RGW4;E5RI98	Nucleophosmin	NPM1	7	4	4	101.21	1706.6	1922.1	1663.7	207.07	146.14	123.58	1957.5	1724.1	1766.2	107.77	43.1	21.017	2912.5	1266.6	2488.5	45.277	19.286	94.096	40.4	22.6	22.6	10.8206	7.06591	6.91442	5.2182	2.43889	1.17596	1.53078	1.49982	3.64347
P06756-3;P06756;P06756-2;H7BZG1	Integrin alpha-V;Integrin alpha-V heavy chain;Integrin alpha-V light chain	ITGAV	22	7	7	73.827	1087	1109	1152.9	2294.6	2373.3	2383.2	865.41	893.07	873.52	2232.1	1983.6	2249.3	1716.9	531.22	1690.4	1829.1	774.52	1964	28.3	9.6	9.6	67.8555	68.1532	67.3963	72.0611	68.9547	72.0278	51.5821	59.3166	53.7434
P07195;A8MW50;C9J7H8;F5H793;F5H5G7;F5H155;A0A087WUM2;G3XAP5;F5H245;Q6ZMR3;P07864	L-lactate dehydrogenase B chain;L-lactate dehydrogenase	LDHB	14	7	9	68.98	3949.1	4331.9	3674.9	242.82	76.528	100.15	3682.9	3105.2	2803.6	108.12	134.37	118.07	2524	1538.6	2494.4	65.529	40.549	158.55	56.6	28.1	41	5.79257	1.73595	2.65294	2.852	4.14777	4.04118	2.53054	2.56778	5.97637
P07237;H7BZ94;H0Y3Z3;I3L398;I3L312;I3L4M2;I3NI03;I3L0S0;I3L3P5;I3L3U6;I3L514;I3L1Y5	Protein disulfide-isomerase	P4HB	25	6	6	152.06	5588.4	6890.4	5774.1	502.56	610.57	575.13	560.29	450.77	532.35	112.46	126.21	98.938	3571.4	1961.8	3498	281.82	133.68	338.12	48.8	17.1	12.8	8.25092	8.13988	9.05826	16.7165	21.8742	15.6724	7.31388	6.37945	8.81411
P07355;P07355-2;H0YN42;H0YMD0;H0YMU9;A6NMY6;H0YM50;H0YKS4;H0YNP5;H0YN28;H0YL33;H0YMM1;H0YKZ7;H0YLV6;H0YMT9;H0YKL9;H0YMW4;H0YNA0;H0YKV8;H0YMD9;H0YNB8;H0YN52;H0YKN4;H0YLE2	Annexin A2;Annexin;Putative annexin A2-like protein	ANXA2;ANXA2P2	27	17	18	323.31	11660	11935	10948	326.78	182.81	274.19	10065	10258	9879.9	539.87	638.95	601.72	14365	5354.3	14121	1985.1	742.15	2224.8	72.9	54	54.9	2.72617	1.50861	2.44328	5.09077	5.86357	5.74072	12.1412	12.1735	13.6108
P07737;K7EJ44;CON__P02584;I3L3D5	Profilin-1	PFN1	9	4	5	50.283	4685.9	5693	3956.5	77.333	146.13	146.24	2363.1	2123.4	1859.9	176.43	185.25	228.9	8727.2	2075.2	8836.9	786.47	305.13	1037.5	70	33.6	43.6	1.62354	2.5026	3.56445	6.94735	8.02417	10.9584	8.26674	12.8188	10.507
P07814;V9GYZ6;V9GZ76	Bifunctional glutamate/proline--tRNA ligase;Glutamate--tRNA ligase;Proline--tRNA ligase	EPRS	42	14	15	219.87	9354.1	10542	9123.8	715.05	1567.9	1491.8	11128	10647	10604	800.52	994.45	724.11	18756	9373.9	18005	2133.6	779.62	2323.8	38	14	15.4	7.10139	12.9473	14.0529	6.71098	8.54232	6.39215	10.2137	7.67832	11.4311
P07858;E9PKQ7;E9PNL5;E9PHZ5;E9PLY3;E9PSG5;E9PQM1;E9PR54;E9PJ67;E9PCB3;R4GMQ5;E9PS78	Cathepsin B;Cathepsin B light chain;Cathepsin B heavy chain	CTSB	5	4	4	17.102	676.5	813.76	663.83	915.87	1182.4	1240.6	645.31	663.67	722.51	1156.4	977.56	1153	1139.4	354.82	1127.4	1337.6	376.94	1580.7	19.5	17.1	17.1	57.5162	59.2337	65.1429	64.1835	59.5626	61.4766	54.0008	51.5114	58.3693
P07900;P07900-2;Q14568;G3V2J8;Q58FG0	Heat shock protein HSP 90-alpha	HSP90AA1	36	12	17	177.4	5775.4	6439.7	5573	400.56	191.31	377.75	11727	10766	9680	494.84	577.49	632.29	15611	8199.2	14708	1076.9	433	1339.3	53.6	23.4	29	6.48579	2.88508	6.34794	4.04882	5.09094	6.13142	6.45318	5.0161	8.34595
P08133;P08133-2;E5RK69;E7EMC6;E5RJF5;E5RI05;E5RK63;E5RFF0;E5RIU8;E5RJR0;H0YC77	Annexin A6;Annexin	ANXA6	13	1	2	35.053	424.15	590.77	528.18	152.06	68.259	191.13	228.16	223.39	214.28	29.815	85.282	46.719	1394.8	654.92	1414.3	200.73	31.97	133.82	23.9	1.3	2.8	26.3897	10.3575	26.5713	11.5573	27.6287	17.9001	12.5808	4.65431	8.64403
Q5JR08;P08134;E9PQH6;Q5JR07;C9JNR4;C9JX21;Q5JR05;U3KQA9;U3KQV3;Q5JR06;E9PN11;E9PLA2;C9JRM1	Rho-related GTP-binding protein RhoC	RHOC;RHOA	6	4	5	15.311	3368.3	3147.5	3256	183.8	98.989	215.5	3158.3	3323.9	3050.2	340.09	263.69	265.44	2573.7	1394.3	2749.3	296.18	71.486	344.84	32.4	19.1	35.1	5.1744	3.04911	6.20769	9.72133	7.35006	8.00569	10.3203	4.87697	11.1449
P08195-2;F5GZS6;J3KPF3;P08195-3;P08195;P08195-4;F5H0E2;H0YFS2;F5GZI0;F5H867;H0YFX4;F5GZR9	4F2 cell-surface antigen heavy chain	SLC3A2	22	6	7	174.69	2121.8	1955	1930	242.38	296.18	427.37	3561	2897.5	3040.1	347.13	476.95	376.61	5137.9	2548.3	5186.3	631.63	245.37	734.25	49.3	15.9	18.3	10.2522	13.1567	18.1291	8.88225	14.1342	11.0226	10.9477	8.78307	12.4017
P08238;Q58FF7;Q58FG1	Heat shock protein HSP 90-beta	HSP90AB1	37	10	17	256.97	6170.7	6490.7	5602.1	396	598.86	641.04	8306.2	7288	6796.1	267.05	303.61	288.51	13643	6450.6	13564	767.33	250.09	1000	61.5	18.5	30.7	6.03043	8.44707	10.2679	3.11492	3.99928	4.07235	5.32486	3.7323	6.86625
P08243-2;P08243;P08243-3;F8WEJ5;C9J057;C9JT45;C9JLN6;C9JM09	Asparagine synthetase [glutamine-hydrolyzing]	ASNS	13	4	4	29.347	2402	1990.9	1781	717.77	579.54	646.06	2861.3	2475.5	2297.3	369.23	500.53	316.77	1911.5	878.4	1778.9	98.68	22.069	139.5	29.3	12.4	12.4	23.0071	22.5463	26.619	11.4294	16.8187	12.1179	4.90901	2.45083	7.27168
P08559;P08559-2;P08559-4;P08559-3;Q5JPT9;Q5JPU3;Q5JPU2;Q5JPU0;Q5JPU1;P29803	Pyruvate dehydrogenase E1 component subunit alpha, somatic form, mitochondrial	PDHA1	8	4	4	30.042	2061.3	2326	1872.5	50.95	50.381	116.24	2822.1	2369	2476.1	42.525	73.35	95.592	4414.1	1262.6	4563.2	319.94	93.496	401.76	25.6	13.3	13.3	2.41212	2.12007	5.84491	1.48449	3.00326	3.71709	6.75829	6.8945	8.09191
P08574	Cytochrome c1, heme protein, mitochondrial	CYC1	6	3	3	42.245	785.54	1054.9	872.26	79.665	79.141	58.974	3317.9	3413.5	3362.2	636.62	567.05	625.95	4768.7	1944.8	4933.4	809.11	347.03	793.22	22.8	13.5	13.5	9.20764	6.97867	6.33289	16.0985	14.2455	15.6952	14.5059	15.142	13.8515
P08670;B0YJC4;B0YJC5;A0A1B0GUA0;A0A1B0GTT5;Q5JVS8;A0A1B0GVG8;P17661;H7C5W5;P41219;P41219-2;CON__Q9NSB2;CON__Q6ISB0;P14136-3;P14136;P14136-2;Q9NSB2;K7EKH6;F8W835;E7EMV2;E7ESP9;P07197-2;P07196;P07197	Vimentin	VIM	35	4	8	258.65	3279.5	3874.1	3520.3	722.57	890.39	906.58	381.73	527.58	449.9	125.7	78.827	60.25	1113.4	433.47	1166.7	348.49	101.04	304.43	78.1	9.7	17.4	18.0549	18.688	20.479	24.7719	12.999	11.8103	23.8383	18.9033	20.6936
P08754;P09471-2;A0A087WTB6;A2A2R6;A0A087WZE5;P11488;P19087;P09471;A8MTJ3	Guanine nucleotide-binding protein G(k) subunit alpha	GNAI3	10	6	6	88.661	2718.8	2808.6	2810.2	64.932	118.92	139.52	4238.9	4030.2	3634.3	138.94	325.15	271.7	3480.3	1868.7	3516.3	251.73	72.545	254.38	36.4	18.6	18.6	2.33255	4.06214	4.72994	3.17371	7.46553	6.95597	6.74512	3.73703	6.74626
P09104;F5H0C8;P09104-2;F5H1C3;U3KQP4;U3KQQ1	Gamma-enolase;Enolase	ENO2	9	4	5	20.433	353.17	365.06	349.06	82.827	91.896	103.86	1010.8	1064	975.05	173.59	137.21	205.9	5348.1	2594	5416.7	1166.7	387.53	1006.5	32.9	13.8	18	18.9971	20.1105	22.9312	14.6565	11.4226	17.4351	17.9085	12.9977	15.6698
P09382;F8WEI7	Galectin-1	LGALS1	9	6	6	77.48	3952.4	4971	3236	63.048	144.36	228.97	5975.9	4550.7	4713.4	347.4	559.68	615.53	9810.4	2518	9739.9	1714.9	376.69	1913.2	83.7	58.5	58.5	1.57014	2.82209	6.60814	5.49397	10.9518	11.5507	14.8794	13.0131	16.4179
P09417-2;P09417;H0Y8F7;B7Z415;D6RGG7	Dihydropteridine reductase	QDPR	3	2	2	8.5209	501.32	442.26	460.53	36.801	68.01	157.45	854.09	905.15	776.6	120.89	116.38	158.14	1403.1	590.55	1274.6	236.27	69.805	276.55	22.1	14.1	14.1	6.8388	13.3282	25.4782	12.3992	11.3927	16.9181	14.4122	10.5708	17.8287
P09874;Q5VX84;Q5VX85	Poly [ADP-ribose] polymerase 1	PARP1	22	4	4	62.175	2875.5	2870.8	2523	479.35	816.98	649.05	1796	1804.9	1863.6	219.84	213.82	93.871	3427.5	1593.5	3583.6	591.84	319.78	756.01	27.6	5.4	5.4	14.2883	22.1537	20.4615	10.9056	10.5919	4.79552	14.7248	16.7137	17.4212
P09936;D6RE83;D6R956;D6R974;D6RF53	Ubiquitin carboxyl-terminal hydrolase isozyme L1;Ubiquitin carboxyl-terminal hydrolase	UCHL1	9	3	4	105.22	3247.2	4816.4	3177	159.62	181.37	295.08	3841.9	3118.9	3619.1	354.89	327.37	399.47	6849.8	1458.3	7846.4	934.62	220.45	732.03	55.2	21.1	20.2	4.68531	3.62902	8.49865	8.45622	9.49926	9.9406	12.0063	13.1318	8.53338
P09960;P09960-2;P09960-4;P09960-3;B4DEH5	Leukotriene A-4 hydrolase	LTA4H	18	7	6	75.426	3680.2	3893.7	3772.8	248.86	321.57	410	4462.4	4558.4	4046.1	281.16	359.29	303.84	7651.2	4543.1	7239.4	884.92	402.15	928.94	38.5	14.2	11.5	6.33383	7.62869	9.80205	5.92719	7.30607	6.98492	10.3668	8.13205	11.3724
P0DN76;Q01081;Q01081-2;Q01081-4;Q8WU68-3;Q8WU68;A0A1B0GW87;M0QYK5;M0R2N4;Q01081-3;Q8WU68-2;K7EJH3;K7EJM7	Splicing factor U2AF 35 kDa subunit	U2AF1	8	2	2	60.96	1098.7	1267.4	1049.4	105.75	112.6	43.928	1592.4	1309.1	1398.6	248.4	329.91	220.46	2436.3	1061	2495.1	351.47	109.24	340.44	49.2	13.3	13.3	8.77994	8.15942	4.01782	13.4941	20.1286	13.6165	12.6076	9.33484	12.0062
P10155;P10155-3;P10155-5;P10155-4;P10155-2;H0Y9N5;G5E9R9	60 kDa SS-A/Ro ribonucleoprotein	TROVE2	6	2	2	18.617	1046.9	1073.9	844.72	94.529	72.705	136.27	1273.7	1299.6	1025.3	313.59	140.24	169.78	2057.3	1057.2	2247.1	320.85	142.65	807.51	14.1	4.3	4.3	8.28164	6.34089	13.8911	19.7563	9.73997	14.2066	13.4916	11.889	26.4358
P10599;P10599-2	Thioredoxin	TXN	8	5	4	30.236	3644.8	4741.7	3364	366.34	323.17	460.02	16136	14354	14187	681.46	816.6	833.45	14698	3676.3	15885	921.12	143.31	1154.7	85.7	66.7	58.1	9.13306	6.38062	12.0297	4.0521	5.38278	5.54877	5.89739	3.75195	6.77653
P10809;E7ESH4;E7EXB4;P10809-2;C9JL25;C9JL19;C9JCQ4;C9J0S9	60 kDa heat shock protein, mitochondrial	HSPD1	32	11	11	224.5	5522.2	5733.3	6002.1	300.42	334.29	431.97	5596.1	5430.7	5247.4	288.07	283.23	360.44	5370.5	2818.2	5476.6	415.41	122.08	628.6	66.8	30.9	28.3	5.15953	5.50944	6.71379	4.89568	4.95683	6.42743	7.17968	4.15199	10.2961
P11047;R4GNC7	Laminin subunit gamma-1	LAMC1	5	9	9	30.975	185.49	181.18	208.08	530.9	492.81	531.62	382.85	319.31	347.6	1855.5	1893.4	1758.8	1698	563.8	1718.4	4411.1	1695.1	5201.1	4.5	8.3	8.3	74.1077	73.1183	71.8697	82.8959	85.5693	83.4979	72.2054	75.0409	75.1658
P11142;E9PKE3;E9PNE6;P11142-2;A8K7Q2;E9PN89;E9PLF4;E9PQQ4;E9PQK7;E9PK54;E9PS65;E9PPY6;E9PN25;E9PM13;E9PI65	Heat shock cognate 71 kDa protein	HSPA8	28	13	13	188.63	5455	5714.8	5409	249.27	685.02	260.9	5093.1	4506.2	4670.4	289.28	527.55	414.1	8350.5	3966.8	8872.5	1023.6	421.4	1077.4	51.1	29.3	29.4	4.36988	10.7037	4.60149	5.37457	10.4803	8.14436	10.9194	9.60303	10.8282
P11216;H0Y4Z6;P11217-2;P11217	Glycogen phosphorylase, brain form	PYGB	26	4	4	78.615	2543	2788.7	2858.4	477.02	574.02	379.58	2854.9	2810.6	2372.7	220.97	322.02	261.91	2521.7	1441.2	2591.7	576.01	185.98	547.26	35.8	7.4	7.4	15.7953	17.0701	11.7227	7.18398	10.2796	9.94113	18.5947	11.4296	17.4344
P11387;E5RIC7	DNA topoisomerase 1	TOP1	16	5	4	49.29	3748.5	4316	3721.7	518.61	549.41	790.82	4679.6	4684.9	4456.8	898.57	647.35	777.25	4576.3	2433.9	4172.3	584.7	241.48	794.16	22.6	7.2	6.3	12.1537	11.2922	17.525	16.1087	12.1403	14.8499	11.3292	9.02601	15.9905
P11388;P11388-2;P11388-3;P11388-4;J3KTB7	DNA topoisomerase 2-alpha	TOP2A	37	8	8	129.27	4505.4	4356.5	4005.1	246.2	178.58	171.99	2418.3	2318	2173.3	318.9	309.55	343.76	5502.6	2881.2	5577.9	1393.7	369.16	949.73	29.7	6.3	6.3	5.18141	3.93775	4.11746	11.6506	11.7809	13.6572	20.2094	11.3575	14.5494
P11413;P11413-2;P11413-3;E9PD92	Glucose-6-phosphate 1-dehydrogenase	G6PD	37	9	12	192.38	9875	10550	9981.2	256.7	450.84	493.15	13927	12916	12022	1386.4	1254	1136.7	22028	8508.6	21971	1630.5	436.47	1497.1	83.9	28.5	31.7	2.53363	4.09823	4.70817	9.05351	8.84968	8.63839	6.89181	4.87945	6.3793
P11586;F5H2F4;V9GYY3	C-1-tetrahydrofolate synthase, cytoplasmic;Methylenetetrahydrofolate dehydrogenase;Methenyltetrahydrofolate cyclohydrolase;Formyltetrahydrofolate synthetase;C-1-tetrahydrofolate synthase, cytoplasmic, N-terminally processed	MTHFD1	34	7	6	131.52	4401.5	4510.1	3998.3	672.88	1434.4	1035.6	1919.6	1924.9	1710.5	163.16	153.35	177.56	3249.8	1827.3	3251.4	382.64	124.47	432.5	46.7	11.9	9.3	13.2603	24.1299	20.5725	7.83384	7.3788	9.40436	10.534	6.37729	11.7403
P11717;S4R328	Cation-independent mannose-6-phosphate receptor	IGF2R	11	13	16	73.367	984.63	1614.2	1626.4	1005.6	927.05	1119.2	2345.3	2198.8	2309.7	2789	2612.7	2869.9	3923.4	1678.9	3853.8	7309.8	2129	8319	6.4	10	12.3	50.5268	36.4801	40.7634	54.3209	54.3012	55.4078	65.0732	55.9101	68.3409
P11766;H0YAG8;D6RFE4;D6RAY0;D6R9G2	Alcohol dehydrogenase class-3	ADH5	10	3	3	41.049	1247.8	1485.1	1303.4	67.512	206.22	85.84	4446.3	3581.7	3487.5	385.6	223.25	407.77	6315.5	2371.5	6523.3	494.59	55.885	854	32.9	13.9	13.9	5.13277	12.1928	6.17892	7.9803	5.86736	10.4683	7.26261	2.30227	11.5761
P12004	Proliferating cell nuclear antigen	PCNA	14	4	3	48.799	4819.2	5064	5012.1	92.676	229.9	339.35	4486	4289	4133.6	280.72	315.22	236.85	5345.7	2829.1	6150.1	503.1	235.95	750.39	69	20.7	18	1.88677	4.34273	6.34127	5.88916	6.84633	5.41935	8.60176	7.69808	10.8744
P12081;P12081-4;B4DDD8;B3KWE1;P12081-2;P12081-3;B4E1C5;E7ETE2;P49590-2;P49590;B4DQ67;D6RF05;D6RJE6	Histidine--tRNA ligase, cytoplasmic	HARS	17	6	6	52.047	2668.4	3112.7	2749.2	370	239.54	306.23	2234.4	2449.9	2181.8	191	186.06	235.62	3269.2	1537.2	3270.3	255.6	82.686	346.98	43.2	18.1	18.1	12.1775	7.14567	10.0225	7.87499	7.05853	9.74675	7.25148	5.10443	9.59229
P12236	ADP/ATP translocase 3;ADP/ATP translocase 3, N-terminally processed	SLC25A6	13	5	6	25.682	5447.6	5232.6	4841.4	55.044	24.868	19.488	6514	6106.7	5989.8	143.73	221.99	241.35	10822	5794.6	10307	288.38	141.81	249.96	48.3	22.5	26.5	1.00032	0.473003	0.400914	2.15884	3.50768	3.87328	2.59559	2.38882	2.36773
P12268;H0Y4R1;E7ETK5	Inosine-5-monophosphate dehydrogenase 2	IMPDH2	17	5	4	85.547	1180.5	1436	1400.1	43.694	382.6	275.06	3128.4	2973.8	2718.9	265.37	351.51	335.09	2457.6	1401.3	2467.8	407.2	78.369	326.9	44.2	14.2	11.5	3.56921	21.0382	16.4199	7.81933	10.5707	10.9722	14.2139	5.29639	11.6971
P12814;P12814-3;P12814-2;P12814-4;H9KV75;G3V2N5;H7C5W8;G3V2W4;H0YJW3;H0YJ11;Q08043;G3V2X9;A0A087WSZ2;G3V5M4;G3V2E8;G3V380	Alpha-actinin-1	ACTN1	48	14	17	187.29	3608.5	3366.9	3001.3	88.978	109.62	144.73	3067.6	2633.8	2571.7	107.05	61.76	227.66	5689.9	2738.3	5717.3	730.22	82.268	513.68	66.6	20.4	23.8	2.40645	3.15315	4.6004	3.37203	2.29118	8.13257	11.3739	2.91672	8.24397
P12956;B1AHC9;P12956-2	X-ray repair cross-complementing protein 6	XRCC6	21	1	3	76.358	1090.4	1011.6	1004.2	63.497	41.936	52.782	646.48	752.17	638.06	39.881	29.143	44.611	1805.1	1090.3	1859.8	242.58	38.683	148.58	44	1.1	8.4	5.50283	3.9805	4.99365	5.8105	3.73	6.53477	11.8466	3.42636	7.398
P13010;C9JZ81;H7C0H9	X-ray repair cross-complementing protein 5	XRCC5	24	8	6	92.118	3696.6	3789.3	3655.5	204.27	49.082	243.33	3657	3262.9	3383.5	119.67	261.82	110.49	5306.7	2848.6	5119.3	541.1	169.84	678.26	44.7	12.8	10.4	5.23652	1.27872	6.2411	3.16866	7.42811	3.16229	9.25305	5.62675	11.6991
P13489;E9PIM9;H0YCR7;E9PMJ3;E9PLZ3;E9PIK5;E9PMN0;E9PMA9;E9PR82;E9PMI1	Ribonuclease inhibitor	RNH1	18	15	16	117.31	7036.5	9162.5	7732.4	183.24	272.95	321.82	15606	14527	14274	971.34	1008.6	1108.5	20683	5784.1	20896	1971.3	727.03	1627.7	58.8	51.8	55.7	2.53804	2.89281	3.99567	5.85944	6.49219	7.20624	8.70166	11.166	7.22661
P13639;M0R0I6	Elongation factor 2	EEF2	43	18	15	246.26	16363	17850	15617	711.84	1454.6	1562	18155	16690	16000	1161.2	1148.3	1323.3	20949	10029	21347	1708.8	502.55	1739.4	56.3	35.1	29.3	4.16894	7.53499	9.0925	6.01153	6.43727	7.63884	7.54177	4.77185	7.53431
P13667;C9JMN9	Protein disulfide-isomerase A4	PDIA4	30	2	3	154.29	2192.4	2593.9	2245.8	723.92	776.8	645	1790.6	1626	1598.6	98.359	95.467	103.63	4847.4	1659.6	4720.1	423.44	115.9	601.14	54	4.8	6.5	24.8231	23.0457	22.3122	5.20705	5.54568	6.0879	8.03363	6.52774	11.297
P13797;A0A0A0MSQ0;P13797-2;P13797-3;U3KQI3;H7C4N2;P13796;Q5TBN3	Plastin-3	PLS3	26	7	7	138.56	4803	4918.9	5050.3	160.56	117.21	160.34	5693.8	5540.8	4757.9	550.38	575.91	551.76	7124.2	3811.9	7457.1	715.98	268.27	876.36	49.8	16.3	16.3	3.23478	2.32739	3.07717	8.81429	9.41536	10.3916	9.13219	6.57497	10.5162
P13804;H0YLU7;P13804-2;H0YK49;H0YL12;H0YNX6;H0YKF0;H0YL83;J3KN60	Electron transfer flavoprotein subunit alpha, mitochondrial	ETFA	13	1	2	42.585	902.81	780.72	854	77.298	22.341	105.54	577.64	465.89	516.92	211.92	180.57	157.29	755.4	342.48	807.15	135.19	25.159	65.97	53.5	3.9	6	7.88668	2.78198	10.999	26.8403	27.9321	23.3295	15.1798	6.8434	7.55566
P14174	Macrophage migration inhibitory factor	MIF	2	1	1	7.8185	2246.4	3395.5	1931.4	50.581	98.949	96.119	3513.8	2188.4	2289.1	161.29	98.165	148.02	3994	1148.1	4084.1	207.35	149.05	319.04	17.4	7.8	7.8	2.20206	2.83161	4.74072	4.38874	4.29312	6.07356	4.93532	11.4906	7.24574
P14324-2;P14324;A0A087X090;A0A087WVN4;A0A087X1D8;A0A087WTP2	Farnesyl pyrophosphate synthase	FDPS	9	4	4	61.563	2049.1	2043.5	1850.1	322.72	290.25	372.44	4640.3	4753.6	4392	199.99	58.045	257.45	6365.9	3977.9	5694.2	472.47	133.74	496.18	28.3	11.3	11.3	13.6064	12.4371	16.7574	4.13178	1.20634	5.53721	6.9091	3.25272	8.01534
P14618;P14618-2;P14618-3;B4DNK4;H3BTN5;H3BR70;H3BQ34;H3BUW1;H3BTJ2;H3BT25;H3BU13;H3BN34;H3BQZ3;P30613-2;P30613	Pyruvate kinase PKM;Pyruvate kinase	PKM	39	23	21	323.31	10918	13647	10505	204.21	518.51	509.25	18382	16935	17136	1019.7	1131.1	1077.6	23880	7157.4	24632	1880.9	690.63	2185.8	74	55.7	54	1.83606	3.66037	4.62356	5.25573	6.2609	5.91646	7.30138	8.80004	8.15056
P14866;M0QXS5;P14866-2;M0R076;M0R1W6;B4DVF8;M0QYL7	Heterogeneous nuclear ribonucleoprotein L	HNRNPL	18	5	6	90.029	5303.4	6987.8	5817.8	209.85	289.16	277.08	9309.6	8407.3	8763.7	666.55	747.11	782.32	8072.4	1887.4	8921.4	880.17	324.37	946.48	51.4	9.7	12.1	3.80628	3.97364	4.54611	6.68144	8.1612	8.19525	9.83148	14.6656	9.59152
P14923;C9JTX4;C9J826;C9JK18;C9JKY1;C9JPI2;K7ERP3	Junction plakoglobin	JUP	18	7	5	73.291	1865.3	1481.9	1675.1	141.64	128.56	460.53	2442.8	2059.9	2306.5	84.208	165.7	186.1	2323.7	1425.6	2433.4	297.92	124.06	338.67	36.8	18.9	12.3	7.05751	7.98281	21.5641	3.33232	7.44518	7.4661	11.364	8.00563	12.2172
P15121;E9PCX2;E9PEF9	Aldose reductase	AKR1B1	20	9	9	177.29	6753.5	10305	7011	139.36	184.19	221.27	5913.8	4945.1	5135.6	113.77	272.39	124.81	12990	3199.8	14459	993.12	107.39	807.14	68	36.4	36.4	2.0218	1.756	3.05948	1.88749	5.22071	2.37263	7.10228	3.24717	5.28713
P15170-2;P15170-3;H3BR35;P15170;Q8IYD1;H3BSV8	Eukaryotic peptide chain release factor GTP-binding subunit ERF3A	GSPT1	17	7	8	49.72	2836.4	3392.1	2767.8	135.03	267.47	453.95	1637.4	1331.5	1316.1	89.22	155.5	98.147	2881.9	958.37	3129.2	1181.2	151.74	330.39	30.7	17.3	17.8	4.54428	7.30878	14.0902	5.16732	10.4573	6.93988	29.0714	13.6689	9.54998
P15428;P15428-5;P15428-2;E9PBZ2;P15428-4;E9PD69;P15428-3;D6RHF8;D6RA66;D6RA83	15-hydroxyprostaglandin dehydrogenase [NAD(+)]	HPGD	7	3	3	29.387	1178.2	1146.1	995.86	64.603	44.896	129.7	1955.8	1901.6	1692.1	236.85	237.65	278.36	2216.4	1086.8	2384.3	246.58	81	337.24	37.6	18.4	18.4	5.19817	3.76962	11.5232	10.802	11.109	14.1267	10.0114	6.93612	12.3915
P15880;H0YEN5;E9PQD7;I3L404;E9PMM9;E9PM36;E9PPT0;H3BNG3	40S ribosomal protein S2	RPS2	10	5	6	36.345	4023.4	4800.6	4093.3	129.62	178.36	299.8	4534.6	4597.4	4258.7	482.7	481.96	386.33	3552.6	1452.4	3325	337.41	125.47	346.14	36.2	19.1	24.9	3.1211	3.58227	6.82434	9.62071	9.4886	8.31706	8.67376	7.95186	9.42868
P15924-2;P15924-3;P15924	Desmoplakin	DSP	8	4	2	15.349	169.61	217.38	160.76	79.787	59.327	104.95	1274.3	1117.4	1090.3	266.84	221.09	205.61	988.29	560.15	1192	642.92	202.18	645.12	5.5	2.6	1.1	31.992	21.4404	39.4979	17.3145	16.5179	15.8661	39.4137	26.5213	35.1158
P16152;E9PQ63;A8MTM1;P16152-2	Carbonyl reductase [NADPH] 1	CBR1	11	3	4	61.354	2052.5	2592.5	1968.3	82.84	23.907	129.94	3312.3	3208	2985.8	260.45	218.8	191.78	8667.1	2453.6	9809.7	1842.4	136.38	2133.2	52	10.8	14.1	3.87948	0.913734	6.19281	7.2899	6.38497	6.03541	17.5308	5.26568	17.8617
P16435;H0Y4R2;E7EMD0;E7EWU0	NADPH--cytochrome P450 reductase	POR	9	5	4	33.624	792.12	702.86	780.65	144.55	25.738	80.517	2374.3	2196.5	2148.4	166.55	210.29	219.61	4942.2	2800.3	5235.4	579.52	179.29	636.4	17.3	8.1	6.8	15.4323	3.53254	9.34975	6.55489	8.73736	9.27403	10.4953	6.01727	10.8382
P16615;P16615-5;P16615-2;P16615-3;P16615-4;H7C5W9;O14983-2;O14983;O14983-3;Q93084-4;Q93084-2;Q93084-3;Q93084-7;Q93084;Q93084-6;Q93084-5;H3BVB2;A0A0C4DH86;J3QSY6;H3BTW4	Sarcoplasmic/endoplasmic reticulum calcium ATPase 2	ATP2A2	38	12	13	182.26	8202.4	8513	7946.4	1258.5	1411.8	1556.3	6759.2	6374.6	6050.7	1404.3	1195.5	1377.6	8653.6	4952.3	8189.2	2563.4	1106.4	2596.4	43.2	14	17	13.3021	14.225	16.3775	17.2022	15.7924	18.5453	22.8528	18.2613	24.0728
P17655;P17655-2	Calpain-2 catalytic subunit	CAPN2	24	11	11	106.1	8240.8	8503.1	8155.5	390.89	266.5	455.14	9852.4	9489.3	8857.2	600.87	645.34	717.8	9632	5451.9	9033.8	1186.2	336.05	1588.4	48.6	23.3	23.3	4.52855	3.03891	5.28579	5.74815	6.36767	7.49661	10.9649	5.80603	14.9536
P17812;P17812-2	CTP synthase 1	CTPS1	25	9	9	92.706	3527.6	3831	3724.9	271.16	329.31	341.3	4309.5	3699	3446.7	362.27	283.8	287.55	6048.6	2791.6	6740.4	1097.3	379.68	867.43	49.1	19.1	19.1	7.13812	7.91552	8.39359	7.75445	7.12564	7.70034	15.3557	11.9725	11.4018
R4GNH3;P17980;E9PM69;E9PMD8;E9PN50;E9PKD5;E9PLG2	26S protease regulatory subunit 6A	PSMC3	14	2	2	49.546	1260.4	1462.3	1500.8	282.81	403.7	250.21	1631.6	1710.3	1556.8	213.43	249.51	105.43	3046.4	1564.8	2821.9	403.38	174.25	293.46	42.3	5.4	5.4	18.3261	21.6345	14.2895	11.5678	12.7313	6.34268	11.6929	10.0198	9.41978
P17987;E7ERF2;E7EQR6;F5H282;F5H136;F5GZ03;F5H676;F5H726;F5GZI8;F5H7Y1;F5GYL4	T-complex protein 1 subunit alpha	TCP1	24	8	9	107.52	4679	4803.5	4528	244.16	273.85	405.24	5427.2	5712.9	4889.8	568.75	779.58	584.91	5803.2	3488.4	5802.3	1023.2	267.11	926.86	56.7	19.1	20.5	4.95942	5.39356	8.21448	9.48557	12.0074	10.6839	14.9889	7.11248	13.7738
P18031	Tyrosine-protein phosphatase non-receptor type 1	PTPN1	1	1	1	2.258	1245	1521.7	1399.1	97.099	148.47	115.61	813.46	857.14	734.26	57.621	103.59	41.461	1130.4	396.27	1257.4	1396.2	243.86	54.393	2.1	2.1	2.1	7.23486	8.88951	7.63248	6.61488	10.7824	5.34483	55.26	38.0954	4.14646
P18206-2;P18206;Q5JQ13;P18206-3;A0A096LPE1	Vinculin	VCL	55	8	8	209.02	9714.2	10464	9430	480.22	1002	1073.3	2369	2227.1	2139.7	199.5	342.53	373.31	5905.5	2315.9	5531.4	557.04	173.84	373.43	60.9	6.2	6.2	4.71062	8.73888	10.2187	7.76718	13.3299	14.8551	8.61952	6.98226	6.32414
P18669;P15259;Q8N0Y7	Phosphoglycerate mutase 1;Phosphoglycerate mutase 2	PGAM1;PGAM2	12	4	4	109.14	1429.7	1420.9	1487.2	263.72	200.36	383.81	1791.5	1682.6	1787.6	75.246	89.182	39.273	2442.3	878.07	2374.6	262.3	79.688	296.81	55.1	24.4	24.4	15.5732	12.3583	20.5135	4.03086	5.03346	2.14974	9.69829	8.32026	11.1106
P18754;P18754-2;C9JW69;C9JRH2;C9JMJ4;C9J3R0;C9JQZ4	Regulator of chromosome condensation	RCC1	10	2	3	26.66	1006.7	1467.2	897.58	28.358	74.962	97.362	2455.6	1998.4	2163.1	87.524	326.61	110.43	2681.8	1031	3036.5	328.27	91.112	443.85	37.1	8.6	15.7	2.73975	4.86084	9.7857	3.44159	14.0477	4.8572	10.9057	8.11969	12.753
P20042	Eukaryotic translation initiation factor 2 subunit 2	EIF2S2	14	3	3	45.461	3565.6	4453.9	3803.6	242.17	470.13	449.67	2704.2	2893.1	2304.9	188.78	183.6	184.73	4738.4	2724.9	5022	394.02	160.23	582.94	43.5	9.6	9.6	6.35989	9.54767	10.5723	6.52545	5.96743	7.41998	7.67708	5.55365	10.4005
P20700;E9PBF6;A0A0D9SFE5;A0A0D9SFY5	Lamin-B1	LMNB1	20	2	2	117.24	1537.3	2045.7	1547.7	188.77	235.09	262.62	613.55	680.52	556.36	76.795	108.44	57.221	551.88	279.92	713.86	208.09	31.656	135.08	41.8	2	2	10.9364	10.3074	14.5068	11.1241	13.7447	9.32575	27.3813	10.16	15.9116
P21291;E9PS42;E9PND2;E9PP21	Cysteine and glycine-rich protein 1	CSRP1	8	4	5	32.919	4347.3	5419.3	4443	590.32	583.92	809.18	5432.3	4929.9	4870.7	672.16	578.22	532.04	6288.4	1324.9	7160.4	755.3	333.15	1091.7	57	27.5	35.2	11.9556	9.72678	15.4066	11.011	10.4976	9.8476	10.7231	20.0929	13.2294
P21333-2;P21333;Q5HY54;Q60FE5;A0A087WWY3;F8WE98;H0Y5C6;H0Y5F3;H7C2E7	Filamin-A	FLNA	124	44	45	323.31	29521	35156	30400	3149.3	4492.6	4031.5	32636	31948	30033	4960.8	4728.6	5644.6	44968	17817	49514	9205.9	3131.9	11024	65.7	28.2	27.8	9.63964	11.331	11.7088	13.1947	12.8927	15.8211	16.9932	14.9502	18.21
P21796;C9JI87	Voltage-dependent anion-selective channel protein 1	VDAC1	16	5	8	76.661	3279.6	3492.3	3345.5	44.825	36.942	21.987	4479	4122.7	4028.9	132.08	115.09	429.62	2958.9	1697.6	3108.7	231.83	126.52	361.96	68.2	23.3	35.7	1.34835	1.04674	0.65292	2.8644	2.7158	9.63593	7.26574	6.93595	10.4291
P21964-2;P21964;E7EMS6;E7EUU8;F8WBW9;H7BZ45	Catechol O-methyltransferase	COMT	7	5	5	28.917	2848	2693.2	2705.2	37.537	37.913	51.018	2557.8	2391.2	2377.5	250.85	274.85	274.06	4170.7	2007.6	3896.5	788.58	262.12	1249.7	63.3	43.9	43.9	1.30087	1.38819	1.85101	8.93134	10.3093	10.3358	15.9011	11.5486	24.2839
P21980;P21980-2;P21980-3;A2A2A0;A0A087WZC4;A0A087WVW4;A0A087WVS3;O43548-2;P49221;O43548	Protein-glutamine gamma-glutamyltransferase 2	TGM2	27	14	13	93.829	11185	12559	10976	1455.1	1340.4	1098.7	13192	12372	11700	1595.2	1387.6	1636.2	14922	6546.3	14730	3950.9	736.49	4592.5	49.9	28.5	25.5	11.5118	9.64358	9.09919	10.7877	10.0846	12.2689	20.9342	10.1127	23.7676
P22102;P22102-2;F8WD69;C9JBJ1;C9JTV6;C9JZG2;C9JKQ7;H7C366;A0A140TA71	Trifunctional purine biosynthetic protein adenosine-3;Phosphoribosylamine--glycine ligase;Phosphoribosylformylglycinamidine cyclo-ligase;Phosphoribosylglycinamide formyltransferase	GART	20	7	7	116.5	3889.8	3543.8	3668.4	99.648	280.58	483.99	4232	4002.7	3766.1	304.09	441.82	386.31	5805	2929.6	5446.6	534.72	321.26	556.29	29.4	13.8	13.8	2.49779	7.33661	11.6557	6.70379	9.94078	9.30327	8.43444	9.88231	9.26704
P22234;E9PBS1;P22234-2;D6RF62	Multifunctional protein ADE2;Phosphoribosylaminoimidazole-succinocarboxamide synthase;Phosphoribosylaminoimidazole carboxylase	PAICS	14	6	6	43.82	2394.6	2466.1	2195.8	107.36	83.155	106.53	6062.2	5514.6	5143.9	449.22	380.44	385.63	6861.7	3696	6634.5	418.94	142.87	469.1	42.1	20.7	20.7	4.29104	3.26193	4.62705	6.89896	6.45356	6.97401	5.75416	3.72167	6.60369
P22314;P22314-2;Q5JRR6;Q5JRR9;Q5JRS0;Q5JRS2;Q5JRS1;Q5JRS3	Ubiquitin-like modifier-activating enzyme 1	UBA1	35	6	6	159.65	4934	5067.7	5324.5	495.83	821.67	899.57	5137.7	4893.1	4740.8	533.55	577.19	548.01	5712.6	3276.8	5432.6	777.25	402.36	996.94	44.9	9.7	8.6	9.13159	13.9517	14.4531	9.40798	10.5514	10.3617	11.9764	10.9362	15.5056
Q32Q12;P22392-2;J3KPD9;P22392;E7ERL0;O60361;E5RHP0;F6XY72;C9K028	Nucleoside diphosphate kinase;Nucleoside diphosphate kinase B;Putative nucleoside diphosphate kinase	NME1-NME2;NME2;NME1;NME2P1	12	4	6	78.011	4283.4	4932.8	4315.4	60.851	172.7	129.36	5105.4	4068.8	4200.6	321.74	449.91	400.71	6868.7	2157.7	7129.4	385.14	231.59	785.58	59.9	22.6	39.7	1.40072	3.38263	2.91039	5.92835	9.9566	8.70861	5.30946	9.69284	9.92523
P22626;P22626-2;A0A087WUI2	Heterogeneous nuclear ribonucleoproteins A2/B1	HNRNPA2B1	16	5	6	102.19	5439.9	7270.4	5332.8	113.01	249.54	286.18	4330.2	4613.3	3871.5	284.48	400.81	411.41	4147.4	812	5005.6	182.12	65.222	284.23	53.5	13	17.3	2.03515	3.31838	5.0931	6.16467	7.99364	9.60585	4.20647	7.43506	5.37314
P23193;P23193-2;B7Z4S1;E5RJ93;E5RIS7;A0A0A0MT58;Q15560-2;Q15560;Q5JRI7	Transcription elongation factor A protein 1	TCEA1	8	4	4	23.78	2100.3	2605.5	2114.1	79.126	187.96	264.39	3283.7	3038.1	2698.3	446.74	348.07	520.41	3927.8	522.28	4574.5	960.66	230.25	1157.5	32.2	18.3	18.3	3.63059	6.72857	11.1159	11.9755	10.2792	16.1683	19.6516	30.5968	20.1936
P23284	Peptidyl-prolyl cis-trans isomerase B	PPIB	9	2	5	49.171	2546.6	2819.6	2572.6	80.706	128.07	234.8	1547.2	1397.9	1433.8	162.07	175	129.94	2480.4	954.01	2796.3	469.65	146.39	500.86	42.1	10.6	23.6	3.07182	4.34479	8.36361	9.48183	11.1259	8.30957	15.9201	13.3033	15.1906
P23381-2;P23381;H0YJP3;G3V3H8;G3V3Y5;G3V423;G3V5U1;G3V456;G3V277;G3V3P2;G3V227;G3V2Y7;G3V4C7;G3V4N8;G3V5W1;G3V3S7;G3V3X0	Tryptophan--tRNA ligase, cytoplasmic;T1-TrpRS;T2-TrpRS	WARS	13	4	5	38.421	3035.4	3119.6	2770.3	60.529	150.02	276.12	1653.2	1624.6	1612.2	44.674	40.465	58.407	2171.9	1159.7	2070.3	18.764	57.358	74.385	43.5	10.2	12.1	1.95512	4.5883	9.06375	2.63117	2.43024	3.49615	0.856544	4.71284	3.46834
P23396;P23396-2;E9PL09;E9PPU1;H0YEU2;F2Z2S8;H0YCJ7;H0YF32;E9PQ96;E9PJH4;E9PK82;E9PSF4;E9PQX2;H0YES8;E9PJN9	40S ribosomal protein S3	RPS3	16	4	5	62.763	8494	10216	8679.9	351.28	320.86	419.4	2157.6	1881.3	1683	152.19	202.51	138.74	6485.8	2281.9	6486	411.55	190.61	413.17	73.7	15.2	18.9	3.97138	3.04512	4.60915	6.58891	9.71826	7.6158	5.96678	7.70917	5.98869
P23526;P23526-2	Adenosylhomocysteinase	AHCY	22	5	5	74.181	8521.8	9679.2	9141.4	238.94	294.05	264.85	5168.1	4997.4	4535.3	217.19	259.75	187.13	13341	7020.3	13063	1049.6	180.07	844.69	49.1	10.9	10.2	2.7274	2.94839	2.81568	4.03302	4.94089	3.96258	7.29365	2.50084	6.07355
P23528;G3V1A4;E9PK25;E9PP50;E9PQB7;E9PLJ3;E9PS23	Cofilin-1	CFL1	14	7	9	52.557	5731.7	9044.9	5739.6	218.08	318.47	320.98	4241.5	4040.2	3901.4	169.95	296.42	209.37	7341.3	1829.3	9418	556.25	58.257	654.42	77.1	44	45.8	3.66535	3.40123	5.29619	3.85247	6.83528	5.09321	7.04332	3.08637	6.49715
P23919;P23919-2;H7C312;H7BZ20;G5E9E9;H7C3A4	Thymidylate kinase	DTYMK	8	2	2	20.676	1484.6	1909.3	1732.3	203.24	175.92	240.98	1096.8	780.13	890.15	43.172	115.88	22.831	1565.2	557.76	1648.5	201.13	79.479	154.85	33	9.4	9.4	12.0414	8.43652	12.2122	3.78711	12.9329	2.50071	11.3869	12.4724	8.5868
P23921;E9PL69;E9PP77;H0YCY7	Ribonucleoside-diphosphate reductase large subunit	RRM1	15	7	6	39.431	2852.2	2935.3	2457.6	120.15	147.02	171.12	2931.5	2916.9	2522.4	305.12	269.65	236.9	2368.6	1235.5	2354.6	318.76	129.36	398.67	28.3	14.1	14.1	4.04226	4.76978	6.50963	9.42712	8.46213	8.58551	11.8615	9.4779	14.4799
P24666;P24666-3;P24666-2;F2Z2Q9;G5E9R5;P24666-4;D3YTI2	Low molecular weight phosphotyrosine protein phosphatase	ACP1	5	1	2	31.981	1117.2	1694.1	1124	42.053	94.29	130.11	2625.9	2309.1	2112.1	311.4	234.64	206.28	1415.4	254.29	2022.7	657.33	149.84	467.56	47.5	7.6	19	3.62759	5.27234	10.3747	10.6016	9.22421	8.89759	31.7132	37.0772	18.7755
P25205;P25205-2;J3KQ69	DNA replication licensing factor MCM3	MCM3	21	5	5	91.775	2881.4	3357.6	2850.1	577.54	599.33	505.26	3677.9	3024.8	2923.6	588.05	635.51	532.54	4210.7	1894	4022.3	819.16	292.39	895.07	31.1	6.4	6.4	16.697	15.1463	15.0583	13.7847	17.3622	15.4085	16.2859	13.3732	18.2022
P25398	40S ribosomal protein S12	RPS12	4	4	4	11.515	1762.9	2442.5	1500.1	16.474	64.878	90.491	2636.9	2380.7	1961.4	328.15	257.43	280.37	5770.4	1210.6	7382.6	610.88	110.61	931.98	31.8	26.5	26.5	0.925831	2.58748	5.68914	11.0673	9.75805	12.5066	9.573	8.37187	11.209
P25705;P25705-2;P25705-3;K7EK77;K7ERX7;K7ENJ4;K7EQH4;K7EJP1;K7ESA0	ATP synthase subunit alpha, mitochondrial	ATP5A1	20	5	6	108.12	1195.2	1158.2	1287.7	188.02	84.516	124.62	504.1	245.31	401.12	67.895	80.937	51.119	558.23	259.16	458.32	74.533	20.64	73.549	44.3	12.7	13.9	13.5929	6.80091	8.82378	11.8699	24.8085	11.3035	11.779	7.3767	13.8284
P25789;H0YMZ1;H0YN18;H0YL69;H0YMA1;H0YKT8;P25789-2;H0YLC2;H0YMI6;H0YKS0;H0YMV3;H0YLS6	Proteasome subunit alpha type-4;Proteasome subunit alpha type;Proteasome subunit beta type	PSMA4	11	4	6	37.517	1493	1527.2	891.64	122.3	196.33	185.74	2040	1743.7	1869.1	53.864	165.2	95.262	4357.8	1210.1	4222.3	318.39	182.22	357.08	55.9	27.2	39.8	7.57135	11.3912	17.24	2.57247	8.6542	4.84951	6.80875	13.0875	7.79756
P26006;P26006-1;D6R9X8;K7EMU3;H0YA49;H0YA32	Integrin alpha-3;Integrin alpha-3 heavy chain;Integrin alpha-3 light chain	ITGA3	11	2	2	32.941	1106.2	978.76	961.95	1951.3	2305.6	2303.2	427.08	297.37	353.37	1753	1611.4	1531.4	1276.9	486.63	1218.2	3451.2	1727.8	3627.7	11.6	2.3	2.3	63.8201	70.1994	70.5389	80.4099	84.4209	81.2513	72.9934	78.0246	74.8612
P26038;V9GZ54	Moesin	MSN	30	5	10	139.64	1633.5	1752.5	1596.5	166.03	402.84	549.32	4056.1	3243.1	2911.3	217.5	27.55	38.528	4121.8	1644.2	4245.3	273.55	14.966	145.19	53.6	11.8	25.1	9.2263	18.6903	25.5995	5.08939	0.84234	1.30611	6.22362	0.902019	3.30692
P26196;Q8IV96	Probable ATP-dependent RNA helicase DDX6	DDX6	12	5	5	74.316	2685.2	2914.9	2821.5	46.388	39.369	60.637	1979.9	2066.6	1645.5	104.31	40.042	122.55	3635.2	2063.8	3757.5	520.28	217.39	745.78	38.7	12.2	12.2	1.69821	1.33261	2.10389	5.00477	1.90075	6.93137	12.5203	9.52968	16.5608
P26639;P26639-2;D6R9F8;D6RCA5;D6RDJ6;B7ZLP8;A2RTX5-2;A2RTX5;D6RBR8	Threonine--tRNA ligase, cytoplasmic	TARS	29	9	10	99.037	4895.3	5059	5001.7	458.67	447.61	476.52	5986.4	6025.7	5680.7	314.48	265.15	299.33	7062.9	3969.7	7242.5	513.93	225.29	753.73	47.9	19.2	19.6	8.56691	8.12859	8.69845	4.99105	4.21485	5.00549	6.78292	5.37045	9.42607
P26641;P26641-2	Elongation factor 1-gamma	EEF1G	21	7	8	124.4	5088	5776.2	5235.9	191.94	70.357	49.734	3170.8	2762.8	2900.3	44.395	39.09	23.851	5879	3160.3	5599.7	286.14	73.169	221.31	58.8	26.5	29.7	3.63527	1.20339	0.940928	1.38079	1.39513	0.815656	4.64126	2.26286	3.80192
P27348;E9PG15	14-3-3 protein theta	YWHAQ	14	6	7	90.236	6549.2	6516	6430.2	112.48	247.43	296.68	6171.8	5994.6	5274.9	462.3	566.99	524.11	11234	6026	11637	1807.8	339.32	1643	53.5	20.8	25.7	1.68846	3.65835	4.41037	6.96854	8.64105	9.03792	13.8616	5.33076	12.372
X1WI28;P27635;A0A087WV22;H7C123;H7C2C5;B8A6G2;A6QRI9;Q96L21	60S ribosomal protein L10	RPL10	10	5	6	57.6	5762.7	6256.8	5322.4	357.68	284.16	292.96	835.33	525.69	777	19.743	71.513	59.092	3255	1539	3471.6	742.07	216.4	668.44	46.5	24	29.5	5.84408	4.34432	5.21712	2.30893	11.9747	7.06764	18.5653	12.3277	16.1457
P27694;I3L4R8;I3L524;I3L2M5	Replication protein A 70 kDa DNA-binding subunit;Replication protein A 70 kDa DNA-binding subunit, N-terminally processed	RPA1	9	3	3	38.979	1060	1357.7	1128.5	5.1054	154.5	143.33	733.1	547.06	656.78	23.549	80.078	103.02	2384.6	1241.9	2420	163.15	110.84	258.67	20.9	5.7	5.7	0.479333	10.2169	11.2696	3.11228	12.7688	13.5588	6.40369	8.19374	9.65666
P27695;G3V3M6;G3V5Q1;G3V3C7;A0A0C4DGK8;G3V5M0;G3V359;G3V5D9;H7C4A8;G3V3Y6;G3V2D9	DNA-(apurinic or apyrimidinic site) lyase;DNA-(apurinic or apyrimidinic site) lyase, mitochondrial	APEX1	13	5	5	48.75	3080.2	3050.7	2553.8	49.718	67.385	43.393	1717.7	1637.4	1596.4	120.37	74.076	91.99	3567.1	1324.8	3682.1	333.37	159.4	441.7	58.5	23.6	23.6	1.58848	2.1611	1.67077	6.54872	4.32819	5.44839	8.54692	10.7398	10.711
P27708;F8VPD4;H7C2E4;H7C3Z5;H7BZB3	CAD protein;Glutamine-dependent carbamoyl-phosphate synthase;Aspartate carbamoyltransferase;Dihydroorotase	CAD	43	13	13	181.91	5544.6	5128.3	5392.7	654.2	928.3	1456.4	3152.6	3003.3	2948.9	189.35	351.68	334.25	5318.7	2761.7	4979.3	522	137.86	491.68	27.2	10.3	10.3	10.5537	15.3271	21.2641	5.66585	10.4823	10.1808	8.93728	4.75451	8.98706
P27797;K7EJB9;K7EL50	Calreticulin	CALR	16	2	3	81.081	885.04	781.56	726.18	1283.9	1724	1806.7	468.16	508.13	445.48	939.54	988.94	1038.1	1059.2	144.59	865.55	1770.9	445.78	1979.7	51.6	10.6	13.9	59.1948	68.807	71.3299	66.7429	66.0584	69.9726	62.5738	75.5086	69.5791
P27824;P27824-2;P27824-3;H0Y9Q7;D6RGY2;D6RDP7;D6RB85;D6RAU8;D6RFL1;H0Y9H1;D6RAQ8;D6RHJ3;D6RD16	Calnexin	CANX	24	6	6	112.26	2766.4	2500.6	2462.1	2309.8	2331.2	2383.3	924.14	810.94	927.58	3907.3	3636.8	3874.6	2095.3	1118.4	2407.8	5780.8	3042.9	6321.5	41.2	12.7	15	45.5025	48.247	49.1869	80.8724	81.7674	80.6842	73.3967	73.1238	72.417
P28482;P28482-2	Mitogen-activated protein kinase 1	MAPK1	8	3	3	18.445	1167.2	1352.7	1331.7	70.622	24.492	105.35	1432.4	1411.5	1289.1	59.431	88.185	155.39	2206.9	1214.6	2208.5	318.76	119.2	288.79	29.2	13.6	13.6	5.70534	1.7784	7.33099	3.98376	5.88023	10.7574	12.6209	8.93687	11.5641
P29317;P29317-2	Ephrin type-A receptor 2	EPHA2	8	5	5	33.801	502.51	384.75	461.25	1411.9	1207.9	1493.4	1012.9	887.05	898.45	1920.5	1753.3	1764.2	1092.8	413.75	1268.4	1276.4	704.77	1541	12.3	9	9	73.7512	75.8421	76.4024	65.4701	66.4041	66.2573	53.8747	63.0092	54.8516
P29401;P29401-2;A0A0B4J1R6;E9PFF2;F8W888;F8WAX4	Transketolase	TKT	30	11	14	183.12	7489.8	7883.4	6087.5	552.26	725.25	847.32	8351.9	7733.9	6914.7	188.91	207.28	266.13	10348	4106.8	11139	204.18	66.009	273.71	73.8	37.1	37.4	6.86715	8.42467	12.2183	2.21185	2.61019	3.70612	1.93496	1.58188	2.39829
P29692;E9PRY8;P29692-3;P29692-2;E9PK01;E9PQZ1;P29692-4;A0A087X1X7;H0YE72;E9PPR1;E9PL12;E9PQ49;E9PI39;H0YE58;E9PMW7;E9PL71;E9PN91;E9PIZ1;H0YCK7;E9PK06;E9PKK3;E9PK72;E9PNW6;E9PQC9;E9PJD0	Elongation factor 1-delta	EEF1D	12	4	3	121.58	2641.4	2765.1	2458.1	151.42	312.52	302.31	2537.2	2491.4	2257.2	174.45	81.401	37.381	2128.7	1125.8	2050.1	160.56	57.442	234.93	56.9	17.4	12.8	5.42176	10.1546	10.9516	6.43335	3.16391	1.6291	7.01362	4.85463	10.2813
P30041	Peroxiredoxin-6	PRDX6	12	3	3	81.917	2081.9	2420.9	1959.9	2700.3	3212.4	2899.4	1302	1374.2	1233.2	2156.7	1815.2	1884.5	1819.8	592.3	1876.8	2116.7	731.96	2268.7	66.1	18.8	18.8	56.4656	57.0252	59.667	62.3558	56.9135	60.4452	53.7711	55.2731	54.7268
P30043;M0R192;M0QZL1	Flavin reductase (NADPH)	BLVRB	8	2	3	74.425	1818.8	2068.9	1771.5	26.027	22.616	20.184	930.4	672.64	813.8	33.843	71.424	49.954	1418.9	390.57	1214.4	310.87	239.58	438.43	56.3	16.5	23.8	1.41081	1.08132	1.12654	3.5098	9.59917	5.78336	17.9718	38.0195	26.526
P30044-2;P30044;P30044-3;P30044-4	Peroxiredoxin-5, mitochondrial	PRDX5	7	1	2	17.881	428.52	418.91	391.39	247.54	276.28	308.75	271.05	207.28	265.83	98.934	87.662	60.825	518.43	227.14	412.17	120.77	56.548	124.39	59.3	9.9	16.7	36.6151	39.7417	44.0983	26.7401	29.7218	18.6206	18.8939	19.9332	23.1829
P30048-2;P30048	Thioredoxin-dependent peroxide reductase, mitochondrial	PRDX3	9	2	2	68.993	455.6	477.35	414.96	250.68	193.12	296.25	645.28	540.75	623.98	218.85	136.04	196.53	1588.2	806.94	1383.3	567.63	181.09	676.3	55.9	22.7	22.7	35.493	28.8037	41.6544	25.3261	20.1008	23.9522	26.33	18.3284	32.8365
P30050;P30050-2	60S ribosomal protein L12	RPL12	6	3	3	49.719	1800	2279.3	1928.7	50.081	101.47	76.046	2513.5	2363.6	2368	339.21	239.28	394.58	2097.9	731.75	2412.3	501.93	97.249	672.82	54.5	30.3	30.3	2.70696	4.26207	3.7933	11.8908	9.19289	14.283	19.3063	11.7309	21.8086
P30084	Enoyl-CoA hydratase, mitochondrial	ECHS1	9	5	4	53.986	3300.2	3764.9	3451.3	106.77	224	295.18	3646.4	3705.5	3529.8	221.76	412.72	333.18	2229.2	965.5	2443.2	135.19	100.5	259.43	49	30.3	27.2	3.13387	5.61558	7.87886	5.73296	10.0218	8.62495	5.71775	9.42777	9.59917
P30101	Protein disulfide-isomerase A3	PDIA3	26	4	4	138.25	2139.8	2268.1	2084.7	1458.2	1604.7	1882.4	827.04	608.46	655.52	177.73	189.55	230.8	657.22	279.16	576.88	185.24	52.466	180.09	61.6	13.7	13.7	40.5281	41.4351	47.4503	17.6886	23.7528	26.0403	21.988	15.8208	23.7909
P30153;B3KQV6;C9J9C1;E9PH38;P30154-4;P30154;P30154-2;P30154-5;P30154-3;H0YDG7;E9PPI5;E9PNM7;E9PHZ6	Serine/threonine-protein phosphatase 2A 65 kDa regulatory subunit A alpha isoform	PPP2R1A	22	7	10	76.877	7950.7	8263	7567.8	598.38	831	726.59	7948.5	7447.4	6764.5	443.21	352.01	389.22	10150	6148.6	10073	864.54	284.26	1018.3	47.7	17.5	22.8	6.99935	9.13789	8.76002	5.28152	4.51329	5.44081	7.84908	4.41887	9.18107
P30405;H0Y548;R4GN99;P30405-2	Peptidyl-prolyl cis-trans isomerase F, mitochondrial;Peptidyl-prolyl cis-trans isomerase	PPIF	3	3	3	7.571	729.96	987.32	765.32	80.811	46.773	118.98	1157.7	1167.5	1170.4	87.632	133.5	47.959	1688.4	516.72	2254.8	218.75	154.09	402.57	28	28	28	9.96718	4.52309	13.4547	7.03684	10.2613	3.93636	11.47	22.9707	15.1492
P30520	Adenylosuccinate synthetase isozyme 2	ADSS	10	4	4	64.213	1687.7	1892	1757.1	155.1	92.729	228.76	2057.1	1926.6	2004.6	182.12	162.43	160.66	2235.3	1327.8	2030.1	287.88	159.61	36.12	32.5	12.9	12.9	8.41654	4.67212	11.5194	8.13319	7.77538	7.41989	11.4094	10.7307	1.74812
P30838;C9JMC5;I3L3I9;E9PNN6;A8MYB8;C9JKT2;I3L4E5;I3L1H6;I3L3W9;E9PJV0	Aldehyde dehydrogenase, dimeric NADP-preferring	ALDH3A1	20	7	7	106.16	9038.7	10183	8993.4	708.77	658.8	820.02	5415.4	4919.4	4995.2	259.81	330.78	289.89	5786.5	3355.5	6149	804.85	201.41	635.37	48.1	18.5	18.5	7.27132	6.07648	8.35611	4.57798	6.30036	5.48505	12.2107	5.6625	9.3652
P31040-2;P31040;D6RFM5;A0A087X1I3;P31040-3;H0Y8X1	Succinate dehydrogenase [ubiquinone] flavoprotein subunit, mitochondrial	SDHA	13	6	8	58.302	2518.3	3119.4	2501.4	43.476	123.29	280.82	3636.6	3194.9	3239.7	313.01	362.12	321.63	3078.2	1051.2	3472.3	393.53	139.06	496.03	36.2	16.6	22.2	1.6971	3.80209	10.0934	7.92509	10.1804	9.03118	11.3353	11.6832	12.4997
P31150;G5E9U5	Rab GDP dissociation inhibitor alpha	GDI1	14	3	3	16.156	1546.3	1683.9	1617.5	30.974	271.59	17.567	1609	1528.7	1266.8	186.64	79.631	102.02	1255.4	778.39	1060.4	44.454	23.15	115.95	32.4	7.8	7.8	1.96377	13.8886	1.07439	10.3941	4.95116	7.45313	3.41992	2.88819	9.85676
P31689;P31689-2	DnaJ homolog subfamily A member 1	DNAJA1	15	3	4	56.545	831.16	964.18	1011.2	427.43	608.98	445.85	1505.7	1588.2	1315.4	214.58	208.8	270.72	4124.3	1011.8	3968.1	524.01	175.05	368.6	52.6	11.6	14.9	33.961	38.7106	30.5995	12.4736	11.6194	17.0681	11.2731	14.7491	8.49955
P31930	Cytochrome b-c1 complex subunit 1, mitochondrial	UQCRC1	15	5	4	62.017	1741.2	1981.2	1814	32.169	67.255	22.776	2332	2164.5	2081.2	93.142	253.41	227.21	2378.3	995.2	2320	629.2	53.303	346.17	45	20	15.6	1.814	3.28321	1.24	3.84068	10.4805	9.84271	20.921	5.08372	12.9838
P31939;P31939-2;H7C1S2;C9JLK0;F8WEF0	Bifunctional purine biosynthesis protein PURH;Phosphoribosylaminoimidazolecarboxamide formyltransferase;IMP cyclohydrolase	ATIC	29	9	10	127.74	4928.3	5005.2	4806.5	213.57	406.75	363.81	3532	3133.1	3452.6	452.12	306.84	307.27	4711.9	2215.2	4267.8	533.27	177.55	583.25	69.4	22.6	24	4.15355	7.51578	7.03652	11.3481	8.91992	8.17236	10.1669	7.42033	12.0232
P31948;P31948-2;P31948-3;F5H783;F5GXD8;H0YGI8	Stress-induced-phosphoprotein 1	STIP1	21	6	7	54.29	1950.2	3127	2344	103.89	314.31	300.56	4121.8	3462.9	3875.7	318.52	308.39	438.58	6218.7	1230.1	10186	1185.9	246.33	1370	42.4	11.8	13.4	5.05771	9.13344	11.3652	7.17336	8.17731	10.1658	16.0157	16.6842	11.8553
P32969;E7ESE0;H0Y9V9;D6RAN4;H0Y9R4	60S ribosomal protein L9	RPL9	7	2	4	39.911	1663.6	1769.8	1770.7	36.727	42.054	72.075	1496.2	1554.4	1358.7	47.929	117.46	80.396	1722.6	804.27	1390.2	253.8	70.898	180.01	50.5	13	31.8	2.16	2.32105	3.91122	3.10395	7.02571	5.58656	12.8415	8.10107	11.4641
P33176;A0A0G2JMZ6;J3KNA1;O60282;Q12840;O60282-2;C9JWB9	Kinesin-1 heavy chain	KIF5B	20	5	4	92.579	3146.8	3607.7	2844.5	293.17	247.64	509.66	3941.2	3797.5	3642.1	525.21	289.98	423.43	5019.8	2101.8	5723.5	599.68	219.31	604.36	26.4	7.4	5.7	8.52246	6.4233	15.1949	11.7591	7.09435	10.4151	10.6715	9.4485	9.55078
P33991;E5RG31;E5RFJ8;Q9UJA3-2;Q9UJA3-3;Q9UJA3;Q9UJA3-4	DNA replication licensing factor MCM4	MCM4	19	7	6	60.338	4328.3	4951	4188.8	226.78	311.57	326.85	3785.3	3394.4	3408.7	267.65	318.33	260.82	6419.2	2557.7	7051.9	1029.9	151.18	1032.5	28.6	12.1	10.5	4.97862	5.92049	7.23816	6.60383	8.57401	7.10774	13.8258	5.5809	12.7715
P33992;B1AHB1;B1AHB2;B1AHA9	DNA replication licensing factor MCM5;DNA helicase	MCM5	19	5	7	59.396	2785.6	3221.1	2768.9	171.41	198.81	458.42	2755.4	2708.4	2539.9	143.9	331.26	345.51	4384.3	2245.1	4567.9	777.09	172.32	504.05	31.1	6.8	10.5	5.79673	5.81331	14.2044	4.96327	10.8979	11.9744	15.0558	7.12826	9.93799
P33993;P33993-3;P33993-2;C9J8M6	DNA replication licensing factor MCM7	MCM7	26	3	5	91.402	2054.5	2023.8	2391.6	386.57	253.88	599.29	1479	1204.7	1370.9	166.9	284.98	168.69	1521.2	765.45	1637.8	158.53	67.898	150.45	50.5	7.9	11.8	15.8361	11.1464	20.0372	10.1403	19.1303	10.9568	9.43783	8.14762	8.41325
P34896-3;P34896-2;P34896;J3KRZ5;J3KRK5;P34896-4;A0A087WTD8	Serine hydroxymethyltransferase, cytosolic	SHMT1	5	3	4	14.335	695.84	751.61	684.25	722.55	600.48	678.62	792.07	1031.9	798.3	74.533	118.68	137.42	3596.9	1582	3617.8	312.48	76.14	558.73	20.6	10.2	18.1	50.9416	44.4112	49.7935	8.60059	10.3148	14.686	7.99308	4.59189	13.3779
P34897-3;P34897;P34897-2;G3V2Y4;H0YIZ0;G3V5L0;G3V4W5;G3V540;G3V241;G3V3Y8;G3V4T0;G3V4X0;G3V2W0;G3V2E4;G3V2D2	Serine hydroxymethyltransferase, mitochondrial;Serine hydroxymethyltransferase	SHMT2	15	3	3	37.803	2235.9	2427.8	2108.2	160.39	151.83	159.48	2227.7	2062.7	1971.9	19.493	143.33	78.944	1969.6	663.57	2293.7	301.35	27.819	372.54	38.3	8.9	8.9	6.69326	5.88573	7.03274	0.867438	6.49719	3.84934	13.2698	4.02364	13.9725
P34932;A0A087WYC1;A0A087WTS8;P34932-2	Heat shock 70 kDa protein 4	HSPA4	39	11	10	176.9	5284.6	6103.5	5718.9	150.92	196.72	474.91	10419	9220.8	8889.5	535.26	426.61	681.71	11972	4916.3	11977	1070.5	380.43	1131.8	58.7	16.3	13.8	2.77655	3.12243	7.66749	4.88632	4.42202	7.12251	8.20778	7.18236	8.63389
P35052;H7C410;H7BZL4;H7C024;P35052-2;C9J4Y6;H7BZE9	Glypican-1;Secreted glypican-1	GPC1	6	4	4	19.432	561.81	584.76	517.53	359.96	379.88	441.5	719.42	681.7	521.18	824.24	857.44	833.68	974.61	394.09	1272.7	1207.2	587.4	1283.1	19	9	9	39.051	39.3805	46.0361	53.3952	55.709	61.5326	55.3302	59.8478	50.2035
P35221;P35221-2;G3XAM7;P35221-3;E5RJ41;E5RIB1;A0A0A0MRI5;P26232-4;P26232-6;E5RJP7;E5RGD2;H0YBB8;E5RGY6;E5RG03;E5RFK9;E5RFM5;E5RHV7;E5RGY7;A0A0A0MTJ6;E5RFG3;E5RJL0;E5RIE0	Catenin alpha-1	CTNNA1	23	8	7	98.11	3267.4	3672.3	3462.1	499.71	511.95	483.51	3658.4	3032.5	3151.4	328.21	196.74	184.79	4737.1	2290.6	4898.9	560.32	141.79	956.25	33.8	13.4	12.4	13.2651	12.2352	12.2544	8.23281	6.09246	5.53895	10.5772	5.82925	16.3318
P35250-2;P35250;H7C5P4;A0A087WVY3;H7C5S7;H7C5P1;H7C5Q7;F8WC37;H7C5A0;H7C5G4	Replication factor C subunit 2	RFC2	4	1	1	15.015	476.4	380.16	427.26	47.428	39.164	75.099	479.01	509.34	476.11	53.356	32.468	74.665	654.99	240.59	685.8	216.62	108.12	228.58	15.3	3.1	3.1	9.05412	9.33979	14.9493	10.0224	5.99253	13.5564	24.8529	31.0057	24.9984
P35579;P35579-2;Q5BKV1;B1AH99;A0A0C4DFM8;A1L2Z2;REV__S4R3H4;REV__E7EQT4;REV__Q9UKV3-5;REV__Q9UKV3;A0A087X0T3;P13535;Q9UKX3;Q9Y623;P12882;P11055;Q9UKX2;A7E2Y1	Myosin-9	MYH9	97	18	20	323.31	17030	19745	17270	1821.5	2474.9	2462.1	10715	9937	9996.4	1273.2	1426.1	1367.4	14186	7310.2	14763	2189.7	747.56	2531.1	54.3	10.6	11.8	9.66236	11.1382	12.4776	10.6204	12.5503	12.0329	13.3716	9.27752	14.6356
P35606-2;P35606;D6R997;H0Y938;D6RBZ7;D6RCL6;D6RBG7;D6RBT6;H0YAC7	Coatomer subunit beta	COPB2	16	4	6	49.166	2095.3	2250.7	2039.5	141.93	181.31	314.59	4934.3	4165.2	4606	239.1	442.39	588.91	3067.6	1869.1	3297.7	427.76	230.72	463	24.2	5.4	9.1	6.34401	7.45515	13.3636	4.62172	9.60133	11.3363	12.2379	10.9876	12.3115
P35613-4;P35613-2;P35613;A0A087WUV8;A0A087X2B5;P35613-3;I3L192;R4GN83;R4GMX5	Basigin	BSG	5	2	2	18.003	452.11	434.21	525.81	470.53	451.88	448.57	322.53	269.33	171.8	1150.4	1126.9	1146.2	441.95	252.35	535.18	135.62	56.721	295.12	46.8	22.9	22.9	50.9982	50.9971	46.0365	78.1028	80.7102	86.9651	23.4811	18.3521	35.5438
P35998;P35998-2;C9JLS9	26S protease regulatory subunit 7	PSMC2	18	5	3	110.77	2695.3	3004.4	2554.5	106.15	132.17	317.17	3002.2	2686.5	2629.6	187.65	224.52	238.55	2171.7	712.42	2378.6	175.64	66.382	255.72	48.3	16.4	9.9	3.78911	4.21384	11.0448	5.88272	7.71276	8.31721	7.48251	8.5236	9.70725
P36578;H3BM89;H3BTP7;H3BU31	60S ribosomal protein L4	RPL4	15	6	7	63.113	5441.9	5768.9	5285.8	347.27	504.26	356.73	4171.3	3900.7	3479.2	157.88	240.16	200.74	7488.9	3884.1	7249.5	789.32	228.38	981.05	40.3	16.2	19.4	5.99861	8.03837	6.32216	3.64688	5.79976	5.45498	9.5349	5.55334	11.9196
P36871;P36871-2;P36871-3	Phosphoglucomutase-1	PGM1	13	3	3	34.886	1412.4	1604.1	1165.9	143.37	24.462	163.47	790.69	717.12	583.39	168.92	203.42	180.26	872.5	590.65	926.42	135.24	59.493	219.01	28.6	8.5	8.5	9.21537	1.50206	12.2968	17.603	22.0979	23.6051	13.4201	9.15076	19.1203
P37837;F2Z393;E9PM01;E9PKI8	Transaldolase	TALDO1	14	3	3	67.526	2218.2	2333.7	2195.8	199.67	216.12	447.85	1124.1	1186.7	1114.4	47.142	54.263	73.874	1089.7	608.07	1392.7	75.615	45.588	117.37	40.9	9.5	9.8	8.25809	8.47589	16.9406	4.02496	4.37265	6.21692	6.4888	6.97429	7.77249
P38117;P38117-2;M0QY67	Electron transfer flavoprotein subunit beta	ETFB	12	2	2	40.501	1164.2	1386.8	1036.3	52.28	28.937	30.704	1439	1394.5	1269.7	88.322	66.279	38.288	3902.3	1457.2	3978.6	383.5	127.67	410.57	45.9	12.9	12.9	4.29765	2.04395	2.87759	5.7828	4.53724	2.92724	8.94815	8.05555	9.35416
P38646;H0YBG6;D6RJI2;D6RA73;H0Y8S0	Stress-70 protein, mitochondrial	HSPA9	27	4	6	140.59	3927.8	4881.9	4649.8	188.05	328.96	468.21	329.58	281.88	294.56	47.303	21.36	23.684	595.99	195.59	612.28	143.97	41.827	171.23	51	9.1	11.9	4.56892	6.31297	9.14828	12.5511	7.04393	7.44209	19.4565	17.6175	21.8542
P38919;I3L3H2	Eukaryotic initiation factor 4A-III;Eukaryotic initiation factor 4A-III, N-terminally processed	EIF4A3	15	2	3	45.355	918.76	805.5	792.47	28.121	103.59	175.18	1957.4	2008.6	1709.2	27.548	58.633	36.469	1144	550.01	1181.8	137	107.58	150.33	36.7	6.8	9	2.96986	11.3949	18.1037	1.38784	2.8363	2.08911	10.6948	16.3597	11.2849
P39023;G5E9G0;H7C422;H7C3M2;B5MCW2;F8WCR1;Q92901	60S ribosomal protein L3	RPL3	19	5	6	114.38	1862.2	2041.3	1942.3	211.24	218.29	228.5	2217.2	2095.3	2129.9	169.34	275.81	176.94	4859.1	2280	4982.5	896.78	231.48	698.71	45.2	11.9	17.4	10.1879	9.6606	10.5261	7.09563	11.6321	7.67023	15.5802	9.21688	12.2986
P40227;P40227-2;Q92526;Q92526-2;Q92526-3;J3KRI6	T-complex protein 1 subunit zeta	CCT6A	18	5	6	91.765	2701.8	2202.9	2517	224.1	238.84	196.03	3352.3	3075.9	3192.9	234.99	185.49	366.8	2941.7	1281	3022.9	96.912	20.386	209.64	49.3	16.8	20.7	7.65918	9.78155	7.2255	6.55063	5.68745	10.3042	3.18935	1.56648	6.4853
P40926;P40926-2;G3XAL0	Malate dehydrogenase, mitochondrial;Malate dehydrogenase	MDH2	19	5	5	83.782	2360.9	2698.2	2347.3	123.34	131.21	172.39	2591.7	2383	2631.9	296.76	313.24	224.52	4651.8	1866.1	5221.2	631.13	236.15	902.26	67.8	19.2	19.2	4.9649	4.63736	6.84171	10.274	11.6177	7.86019	11.9466	11.2332	14.7345
P40939;H0YFD6;P40939-2	Trifunctional enzyme subunit alpha, mitochondrial;Long-chain enoyl-CoA hydratase;Long chain 3-hydroxyacyl-CoA dehydrogenase	HADHA	23	5	5	77.81	1676.6	2136.2	1871.4	19.119	114.7	115.92	3001.3	2626.1	2880.9	215.68	220.61	268.82	3413.3	1701.7	3557	453.97	156.11	287.65	40.4	12.3	10.7	1.12749	5.09574	5.83298	6.70442	7.74965	8.53473	11.7388	8.4029	7.48183
P41091;Q2VIR3;F8W810;Q2VIR3-2;H7BZU1	Eukaryotic translation initiation factor 2 subunit 3;Putative eukaryotic translation initiation factor 2 subunit 3-like protein	EIF2S3;EIF2S3L	15	7	8	91.968	3570.3	3932.4	3919.5	134.01	373.03	220.7	5425.1	5280.9	4849.4	795.12	872.85	866.37	7160.1	3313.6	6998.5	1059.2	438.69	1126	41.9	22	23.7	3.61768	8.66418	5.33066	12.7828	14.184	15.1575	12.8867	11.6913	13.8593
P41250;H7C443	Glycine--tRNA ligase	GARS	14	3	4	55.253	2128.4	2370.1	2283.8	239.49	263.14	390.68	1583.9	1535.1	1212.1	190.28	178.65	197.86	4418.2	2668.7	4750.2	470.38	216.47	558.8	21.9	5.5	9.1	10.1141	9.99301	14.6077	10.725	10.4245	14.033	9.62202	7.50285	10.5255
P41252;A0A0A0MSX9;J3KR24;Q5TCD1;Q5TCC6;Q5TCC9	Isoleucine--tRNA ligase, cytoplasmic	IARS	37	11	10	140.86	4791.8	4808.7	4630.2	229.43	359.49	318.99	6025.3	5800.2	5447.4	629.47	505.19	328.16	10822	6178.8	10448	580.09	181.08	864.11	42.2	17.7	15.2	4.5692	6.95582	6.4453	9.45893	8.01203	5.68187	5.08758	2.84722	7.6388
P42166;P42167-3	Lamina-associated polypeptide 2, isoform alpha;Thymopoietin;Thymopentin	TMPO	18	5	5	90.941	2054.1	2108.8	2148.3	92.226	64.682	52.436	2356.7	2269.9	2081.9	145	305.53	362.09	4899.6	1745.5	5425.8	762.09	200.42	994.34	39	8.5	8.5	4.29692	2.97596	2.38266	5.79606	11.8633	14.8155	13.4605	10.2995	15.4878
P42224;P42224-2;J3KPM9;E7EPD2;D2KFR9;E7ENM1;E9PH66;H7BZB5;H7BZ88	Signal transducer and activator of transcription 1-alpha/beta;Signal transducer and activator of transcription	STAT1	16	2	2	58.599	1645.6	1722	1501	112.23	67.401	97.767	429.9	362.07	308.9	14.769	32.332	50.894	783.97	540.65	776.16	67.274	46.979	85.842	26.7	2.8	2.8	6.38458	3.76668	6.11515	3.32135	8.19773	14.1453	7.90302	7.99467	9.95845
P42704;A0A0C4DG06;B8ZZ38;C9JCA9;H7C3W8	Leucine-rich PPR motif-containing protein, mitochondrial	LRPPRC	56	14	15	323.31	11537	11245	11219	438.05	445.52	562.6	8756	7845.3	7331.1	589.75	618.23	600.12	12380	6407.9	12028	2286.2	639.98	2364.5	49.2	14.3	15.6	3.65802	3.81095	4.77524	6.31035	7.30464	7.56655	15.5882	9.08046	16.4287
P42765;A0A0B4J2A4;K7EME0;K7EJB1;K7EJ68;K7ER88	3-ketoacyl-CoA thiolase, mitochondrial	ACAA2	10	3	3	37.027	375.94	432.84	513.17	67.401	40.718	19.29	3940.8	3304.9	3674.7	184.98	128.08	289.85	2427.3	1116.3	2540.5	292.01	113.01	303.8	38.8	16.9	16.9	15.203	8.59831	3.62281	4.48352	3.73087	7.31104	10.7384	9.19296	10.681
P43304;P43304-2;F5GYK7;E7EM56	Glycerol-3-phosphate dehydrogenase, mitochondrial;Glycerol-3-phosphate dehydrogenase	GPD2	9	2	2	21.972	1705.3	1749.1	1700.9	20.023	112.52	46.445	1436.8	1559.7	1453.6	225.1	224.97	176.08	1892.8	749.77	2059.2	261.36	125.13	328.69	17.6	3.3	3.3	1.16054	6.0442	2.65803	13.5447	12.6057	10.8046	12.1328	14.3022	13.7649
P43490;A0A0C4DFS8;C9JF35;C9JG65	Nicotinamide phosphoribosyltransferase	NAMPT	20	5	6	104.2	4002.6	4360.9	4601.4	96.482	233.77	278.76	3937.3	3605.2	3673.6	243.86	143.93	310.34	4844.2	2312.9	4772.8	215.55	133.32	237.36	50.7	14.3	18.3	2.35375	5.08785	5.71211	5.83235	3.83902	7.78978	4.26009	5.45004	4.73757
P43686;P43686-2	26S protease regulatory subunit 6B	PSMC4	15	2	2	48.6	1232.2	1241.3	1002.7	281.72	409.79	380.67	670.08	770.12	666.27	7.2418	76.837	44.856	1523.9	800.67	1149	282.3	75.199	238.23	39.2	7.4	7.4	18.6086	24.8194	27.5176	1.06918	9.07213	6.30774	15.6295	8.58564	17.1731
P46060;H0Y4Q3;B0QYT5;B0QYT4;B0QYT6	Ran GTPase-activating protein 1	RANGAP1	14	5	5	46.42	2114.1	2109	2043.2	121.86	137.9	241.67	2320.7	2040.3	2138.3	98.808	194.85	110.56	3489.1	2004.5	3577.3	354.97	232.52	462.45	27.6	9.4	13.3	5.45001	6.13734	10.577	4.08381	8.71754	4.91627	9.23422	10.3942	11.4475
P46063;F5H2L2;F8WA66;F8WD97;F5H4P4;F5H3W0;F5GYB7	ATP-dependent DNA helicase Q1	RECQL	17	5	6	59.336	3031.1	2963.2	2967.5	270.89	235.34	329.99	3047.8	2899	2796.3	428.48	503.78	440.34	4398.2	2513.5	4375.4	600.22	98.061	472.61	37	12	13.1	8.20384	7.35773	10.0073	12.3258	14.805	13.6048	12.0082	3.75488	9.74854
P46087;P46087-4;P46087-2;P46087-3;F5GYR3;F5GWB7;F5H709;F5H5X6;F5H359;F5H8G6	Probable 28S rRNA (cytosine(4447)-C(5))-methyltransferase	NOP2	12	2	2	46.645	1419.6	1475.2	1659	55.469	59.634	109.52	1204.1	1226.5	957.95	306.61	343.3	440.34	1192.3	559.19	1422.4	141.28	65.742	218.58	17.6	3.2	3.2	3.76043	3.88537	6.19275	20.2958	21.869	31.4913	10.594	10.5199	13.3201
P46776;E9PJD9;E9PLL6;E9PLX7	60S ribosomal protein L27a	RPL27A	6	4	5	36.258	2163.3	2397.6	2189.4	92.537	98.65	52.511	3238.7	2942.9	2776	490.41	385.39	492.95	3062.7	1544.9	3051.5	504.16	105.23	441.8	35.1	23	28.4	4.10211	3.95193	2.34224	13.1509	11.5792	15.0798	14.1346	6.37707	12.6471
P46777;Q5T7N0;R4GNJ2	60S ribosomal protein L5	RPL5	12	3	3	74.196	3533.5	3621.3	3676.4	78.786	212.62	142.55	7024	5846.3	5713.3	176.76	105.6	139.94	8179.9	4543.5	7994.7	263.06	72.841	417.06	43.1	15.2	15.2	2.18106	5.54576	3.7327	2.45474	1.77422	2.39081	3.11573	1.57789	4.95806
P46821;D6RA32;D6RA40;D6RGJ3;D6RCL2;E9PGC8;P78559;P78559-2	Microtubule-associated protein 1B;MAP1B heavy chain;MAP1 light chain LC1	MAP1B	59	10	12	318.76	4807.8	5100.6	4478.5	866.62	916.38	1248.3	3657.9	3726.8	3575.8	754.68	531.66	591.23	2609.7	992.11	2498.7	504.25	218.37	530.33	36.6	7.1	7.7	15.2724	15.2299	21.7975	17.1029	12.4848	14.1883	16.1933	18.04	17.5082
P46940;A0A0J9YXZ5;H0YLE8;E7EWC2;F5H7S7;Q13576;H0YKA5;A0A087X225;A0A087WWP1;Q13576-3;Q13576-2;E9PDT6;D6R939	Ras GTPase-activating-like protein IQGAP1	IQGAP1	59	5	7	292.41	7505.1	7829	7599.6	1059.5	1188.6	1287.4	1182.3	1001.9	907.66	137.71	219.73	151.2	4947.2	2409.6	5064.3	2154.3	424.95	2733.9	46.8	4.6	6.7	12.3707	13.1809	14.4863	10.4325	17.9866	14.2795	30.3358	14.9918	35.0581
P47756-2;B1AK87;B1AK88;P47756;B1AK85	F-actin-capping protein subunit beta	CAPZB	13	4	4	82.164	6462.7	8180.3	6803.6	47.169	168.35	396.11	4711.8	4663.1	4286.9	359.2	260.03	374.43	9186.3	2740.2	9246.2	531.1	195.38	543.25	52.6	19.1	19.1	0.724577	2.01649	5.50175	7.08342	5.2818	8.03269	5.46545	6.65558	5.54934
P47897-2;P47897;A0A0U1RQT0;C9J165;A0A0U1RQM8;A0A0U1RQU2;A0A0U1RQE9;F2Z2V6;A0A0U1RRI9;A0A0U1RQL2;A0A0U1RQC3	Glutamine--tRNA ligase	QARS	22	6	7	79.822	1661.6	1765.2	1700.6	136.72	78.164	141.18	4234.4	3724.3	3577.6	254.31	202.83	199.74	3178.5	1541.6	2727.3	142.01	79.532	242.09	37.4	11.6	13.4	7.60265	4.24029	7.66541	5.66555	5.16484	5.28785	4.27675	4.90595	8.15285
P48147	Prolyl endopeptidase	PREP	10	6	5	27.839	1069.8	1231.2	927.39	81.781	72.437	127.24	3378.7	3847.3	2944.2	258.52	314.51	303.39	2646.6	1240.5	2526.9	214.94	33.767	278.03	20.8	11.5	9.2	7.10163	5.55653	12.0649	7.10763	7.55705	9.342	7.51134	2.64992	9.91219
P48307-2;P48307;H7C4A3	Tissue factor pathway inhibitor 2	TFPI2	3	3	3	10.832	52.806	60.918	48.468	1129.3	1316	1302.2	362.14	367.33	363.08	1015.7	915.17	996.88	526.96	190	622.76	1577.6	640.13	1764.1	20.1	20.1	20.1	95.5329	95.5758	96.4116	73.7168	71.3583	73.3022	74.961	77.112	73.9088
P48506;E1CEI4;A0A0C4DGB2;D6R959;D6REX4;H0Y9I7;D6RGF8;H0YAB6	Glutamate--cysteine ligase catalytic subunit	GCLC	14	5	5	60.008	1703	1812.9	1478.4	142.34	93.626	150.75	3048.2	3147.9	2765.3	110.32	167.53	88.155	4027.5	2600.8	4088.3	157.6	64.143	276.51	30.5	12.4	12.4	7.71348	4.91082	9.25329	3.49278	5.05304	3.08941	3.76574	2.40692	6.33498
P48507;P48507-2	Glutamate--cysteine ligase regulatory subunit	GCLM	8	3	4	52.287	1911.5	2275.4	2046.4	195.36	140.23	213.72	1939.1	1801	1921.3	221.55	312.21	292.76	1126.2	368.56	1125.6	199.34	73.029	191.02	42.3	19.7	24.8	9.27257	5.80511	9.45614	10.2539	14.7742	13.2228	15.0384	16.5378	14.5084
P48643;B7ZAR1;E9PCA1;E7ENZ3;P48643-2;D6RIZ7;H0Y914	T-complex protein 1 subunit epsilon	CCT5	23	7	8	85.987	3809	3702.3	3610.6	105.02	47.42	127.32	8244.6	7285.7	6925.6	842.46	1079	998.9	8422.3	4424.4	8323.8	1356.4	492.66	1156.2	51	19.8	22.7	2.68317	1.26463	3.40617	9.27099	12.8994	12.6052	13.871	10.0194	12.1962
P48729-3;P48729;D6REM4;Q8N752;P48729-2;U3KQ83;U3KPX3;H0Y9X2;U3KQK7;E7ETM0;E5RG27;D6RGE5	Casein kinase I isoform alpha;Casein kinase I isoform alpha-like	CSNK1A1;CSNK1A1L	2	2	2	5.1897	270.48	355.99	347.07	21.503	23.857	49.372	750.01	702.16	671.05	124.3	142.78	84.007	1534.3	752.13	1383.6	228.94	54.344	196.74	6.2	7.4	7.4	7.36447	6.28069	12.4538	14.2169	16.8982	11.1259	12.9841	6.73847	12.4492
P49257	Protein ERGIC-53	LMAN1	8	2	1	62.847	241.95	260.6	206.27	50.998	57.068	42.187	287.07	233.31	276.24	966.55	834.32	943.66	457.54	169.72	381.22	764.73	352.58	763.74	22.7	7.8	1.6	17.4086	17.9647	16.9796	77.1007	78.1469	77.3555	62.5664	67.5053	66.7045
P49327;A0A0U1RQF0;A0A0U1RRG3;A0A1B0GTR5;J3KTF0	Fatty acid synthase;[Acyl-carrier-protein] S-acetyltransferase;[Acyl-carrier-protein] S-malonyltransferase;3-oxoacyl-[acyl-carrier-protein] synthase;3-oxoacyl-[acyl-carrier-protein] reductase;3-hydroxyacyl-[acyl-carrier-protein] dehydratase;Enoyl-[acyl-carrier-protein] reductase;Oleoyl-[acyl-carrier-protein] hydrolase	FASN	85	29	29	323.31	10206	10998	10344	1200.3	1129.3	1397.2	20601	18114	17988	2226.7	2388.9	2268.2	34156	19869	33031	5287.8	2099.2	5408.6	49.3	18.1	18	10.5231	9.31205	11.9	9.75438	11.6515	11.1976	13.4059	9.55563	14.0704
P49368-2;P49368;B4DUR8;E9PRC8;Q5SZX6;Q5SZW8;E9PQ35;E9PM09;Q5SZX9	T-complex protein 1 subunit gamma	CCT3	24	9	8	130.78	5633.7	6078.3	5505.4	415.09	450.98	605.4	5940.5	5438.2	5444.2	295	359.26	328.91	14502	5966.6	14303	990.51	391.21	1648.5	52.5	20.3	18.9	6.86236	6.90704	9.90705	4.73098	6.19685	5.69728	6.39348	6.15322	10.3345
P49411;H3BNU3	Elongation factor Tu, mitochondrial	TUFM	21	5	7	109.71	3449.9	3458.9	3263.2	167.34	255.39	264.3	2474.7	2462.3	2331.7	72.395	21.644	39.336	2202.7	686.15	2649.2	284.38	41.303	132.81	57.3	17.5	22.8	4.62618	6.87588	7.49256	2.84226	0.871356	1.65902	11.4343	5.67776	4.77389
P49588;P49588-2;H3BPK7	Alanine--tRNA ligase, cytoplasmic	AARS	27	9	7	142.11	4970.2	4854.5	4991.4	401.23	766.69	748.63	8565.2	8445.9	7787.3	1115.2	1133.8	1159.9	9064.3	4953	9175.1	1351.7	493.25	989.21	41.7	17.4	13.8	7.46971	13.6393	13.0423	11.5202	11.8354	12.9638	12.9772	9.05669	9.73219
P49589;P49589-3;B4DKY1;P49589-2;C9JLN0;E9PRS8;E9PLP0	Cysteine--tRNA ligase, cytoplasmic	CARS	8	5	6	32.065	1018.8	1030.9	1151.7	615.62	780.35	907.07	1600.6	1418.5	1430.1	578.92	426.35	565.89	4312.7	1835.6	4064.4	1574	664.77	1415.3	13.9	8.2	9.4	37.666	43.0835	44.0588	26.5618	23.1103	28.3513	26.7382	26.5869	25.8281
Q5T5C7;P49591	Serine--tRNA ligase, cytoplasmic	SARS	7	2	3	20.058	1916.2	1998.7	1658.4	111.11	54.21	153.74	2437.1	2377.1	1907.3	97.835	145.13	166.65	4354.4	2598.5	4557	403.21	158.46	286.42	15.1	4.3	5.8	5.48066	2.64064	8.48389	3.85947	5.75404	8.03539	8.47505	5.74764	5.91359
P49721;A0A087WVV1	Proteasome subunit beta type-2	PSMB2	8	5	5	36.77	2015.2	2148.8	1986.5	1190.3	1001.3	1208.5	2958.2	2647.9	2554.1	201.19	297.14	230.76	3247.5	1594.2	3104.7	1186	516.09	1359.2	50.2	32.3	32.3	37.1331	31.7863	37.8247	6.368	10.0895	8.28623	26.7509	24.4559	30.4487
P49748-2;P49748;P49748-3;K7EQP4;G3V1M7;J3QKU9;K7EJW8;J3QRJ8;J3KS89;K7EMF8	Very long-chain specific acyl-CoA dehydrogenase, mitochondrial	ACADVL	16	3	4	68.326	1765.2	1714.7	1944.9	261.14	328.6	378.16	1356.2	1194.3	1226.3	67.087	64.164	18.915	2177.3	1261.7	2017.1	85.307	14.805	195.29	34.6	7.6	11.5	12.8873	16.0818	16.2785	4.71353	5.0986	1.51901	3.7703	1.15981	8.82711
P49790-2;P49790;P49790-3	Nuclear pore complex protein Nup153	NUP153	2	3	3	14.51	407.06	347.86	355.88	108.26	56.059	147.08	1879	1521.4	1741.3	220.96	326.73	303.94	1478	512.96	1592.9	203.95	88.688	427.39	2	3.6	3.6	21.0083	13.8788	29.2429	10.5221	17.679	14.8608	12.1258	14.7408	21.1549
P49792;J3KQ37;Q99666;O14715;J3KNE0;A6NKT7;F8W705;Q99666-2;Q7Z3J3;H0YBN8;C9J6W1;F8VYC4;Q7Z3J3-2;P0DJD0;P0DJD1;C9J1P2;C9J1W9;C9JF75;H7BZ48	E3 SUMO-protein ligase RanBP2	RANBP2	16	14	11	55.541	3718.7	3863.6	3379.3	55.285	71.172	117.86	8914.3	8660.3	8796.6	1424.3	1393.2	1818.9	7962.7	2820.1	8844.4	1795.7	540.89	1967	8.2	6.8	5.5	1.4649	1.8088	3.37016	13.7765	13.8579	17.1344	18.4016	16.0932	18.1938
P49915-2;P49915	GMP synthase [glutamine-hydrolyzing]	GMPS	18	4	4	54.804	3282.6	3555.3	3216.8	309.51	376.31	220.88	1844.4	1858.5	1445.2	163.31	270.97	187.7	6577.5	3220.8	6640.3	643.77	165.07	563.87	41.8	9.6	9.6	8.61638	9.5714	6.42526	8.13414	12.7248	11.4949	8.91491	4.87526	7.82699
P50238	Cysteine-rich protein 1	CRIP1	1	1	1	2.1673	392.03	423.77	502.56	141.73	110.09	127.37	602.38	669.22	461.71	102	156.45	130.33	954.82	311.92	1077.2	285.23	61.083	200.54	10.4	10.4	10.4	26.5531	20.6215	20.2197	14.4808	18.9482	22.0137	23.0015	16.376	15.6949
P50395;P50395-2;Q5SX87;Q5SX91;Q5SX86;V9GYJ7;V9GYF8;Q5SX90	Rab GDP dissociation inhibitor beta	GDI2	27	7	6	133.72	5415.7	5100.5	4843.2	90.283	105.98	281.58	6401.2	6318	5835.7	510.29	360.31	380.45	8092.4	4969.7	8767.5	695.9	212.08	935.74	65.8	19.8	18	1.63973	2.03554	5.49448	7.38321	5.39523	6.12035	7.91848	4.0928	9.64358
P50552;K7ENL7;K7EIG8;K7ENR7;K7EM16	Vasodilator-stimulated phosphoprotein	VASP	5	3	3	23.092	2165.7	3408.8	2361	173.66	286.06	266.2	2432.7	2404.1	2348.4	462.42	363.89	369.29	2681.1	539.8	3492.6	834.11	218.28	1025.1	18.7	12.9	12.9	7.4234	7.74211	10.1325	15.9724	13.1464	13.5884	23.7286	28.7938	22.6907
P50570-3;P50570-2;P50570-5;P50570-4;P50570;K7EMQ3	Dynamin-2	DNM2	6	1	1	11.838	538.36	521.91	582.63	32.342	84.036	123.01	393.05	433.46	440.21	27.968	57.043	75.866	372.14	205.36	337.71	58.632	42.576	53.379	10.5	3.3	3.3	5.66706	13.8686	17.4324	6.64295	11.6295	14.7005	13.6109	17.1722	13.6488
P50579;F8VQZ7;P50579-2;F8VRR3;P50579-3;G3V1U3;F8VY03;F8VSC4;F8VZX9	Methionine aminopeptidase 2	METAP2	11	6	7	62.402	1263.4	1319	1466.2	4.634	30.225	51.812	3947.6	3248.2	3494	672.51	545.63	575.22	6098	2307.9	5871.3	648.71	184.93	749.2	38.1	20.9	23.2	0.365448	2.24017	3.41315	14.5561	14.382	14.1359	9.61521	7.41848	11.3164
P50990;P50990-2;P50990-3;H7C4C8;H7C2U0	T-complex protein 1 subunit theta	CCT8	26	6	7	101.42	3098.2	3590.2	3154.2	149.12	352.7	471.58	6173.2	5866.4	5459	493.92	408.03	349.85	6172.6	3432.3	5641.9	511.81	68.102	389.08	62.8	21.2	23.4	4.59209	8.94519	13.0063	7.4083	6.50306	6.02271	7.65677	1.94555	6.45136
P50991;P50991-2	T-complex protein 1 subunit delta	CCT4	22	8	8	97.96	3907.5	3531.8	3974	198.98	198.03	312.32	6008.4	5474.7	5302.5	499.02	337.67	345.08	5967.9	3594.5	6050.8	893.89	228.8	887.34	48.8	18.4	18	4.84551	5.30936	7.28644	7.66848	5.80951	6.11023	13.0271	5.98436	12.7893
P51116;A0A087WWR6;I3L1Z2;A0A087WY29;Q8IXW7	Fragile X mental retardation syndrome-related protein 2	FXR2	7	3	2	12.102	1310.2	1462.6	1243.5	160.57	147.54	145.44	856.08	778.91	799.46	76.864	103.28	96.536	2580.8	955.18	2858.2	473.8	109.78	391.91	15.3	5.9	3.4	10.9174	9.16318	10.4713	8.23887	11.7072	10.7742	15.511	10.3084	12.0584
P51648;P51648-2;J3QRD1;I3L1M4;J3QS00;J3QKK9;J3KTD9;I3L2W1;J3KTG1;C9JGJ2;I3L0X1;K7EN73	Fatty aldehyde dehydrogenase	ALDH3A2	12	6	6	52.254	2981.6	2780.6	2650.2	126.38	192.49	157.21	6446.4	6316.9	5895.8	426.47	388.16	346.22	7238.3	4680.3	7229.4	623.4	259.25	509.96	28.7	16.9	16.9	4.06631	6.47441	5.59982	6.20512	5.78906	5.5466	7.92958	5.24845	6.58918
P51659;E7EWE5;P51659-3;P51659-2;E7ER27;G5E9S2;E7ET17;E7EPL9	Peroxisomal multifunctional enzyme type 2;(3R)-hydroxyacyl-CoA dehydrogenase;Enoyl-CoA hydratase 2	HSD17B4	11	3	3	33.569	1850.1	2324.3	1854.6	8.113	77.904	30.875	932.38	955.84	802.29	40.054	71.007	69.882	1190.6	499.79	988.74	388.98	88.894	107.84	22.6	6.2	6.2	0.436602	3.24302	1.63752	4.11894	6.91505	8.01241	24.6255	15.1005	9.83421
P51858;P51858-2;P51858-3	Hepatoma-derived growth factor	HDGF	11	3	3	60.842	1196.4	1424.9	1130.8	30.116	187.91	225.19	763.67	992.64	701.96	76.353	18.909	109.6	1150.9	351.61	1334	324.98	56.722	459.97	55	11.7	18.3	2.45541	11.6511	16.6071	9.08939	1.86931	13.5049	22.0194	13.8911	25.6398
P51991;P51991-2;H7C1J8	Heterogeneous nuclear ribonucleoprotein A3	HNRNPA3	16	4	5	78.223	3051.5	3377.9	2848.9	7.7326	147.92	33.581	4853.7	4574.6	4179.2	271.97	415.68	194.25	8733.6	2050.5	9103.9	788.21	192.45	773.38	43.1	12.7	18.5	0.252763	4.19534	1.165	5.30604	8.32979	4.44157	8.27794	8.58022	7.82989
P52209-2;P52209;K7EM49;K7EPF6;K7EMN2;K7ELN9	6-phosphogluconate dehydrogenase, decarboxylating	PGD	24	12	14	125.04	12131	12042	12066	242.04	368.42	452.11	7370.4	7216.2	6113	354.69	380.19	327.43	11742	7311.7	11330	842.39	222.99	789.6	60.4	34.3	41.7	1.95619	2.96863	3.61165	4.5914	5.00488	5.08398	6.69393	2.95951	6.51507
P52272-2;P52272;A0A087X0X3;M0R2I7;M0R019;M0R2T0;M0R0N3;M0QYQ7;M0QY96;M0R0Y6;M0QYL3	Heterogeneous nuclear ribonucleoprotein M	HNRNPM	28	4	3	79.402	3555.3	4680	3722.4	883.63	537.35	367.36	5070	4345.1	4456.1	313.51	1475.6	378.91	6061.1	1806.2	7276.3	830.11	1047.2	873.42	48	7.4	4.1	19.9064	10.2993	8.98243	5.82352	25.3509	7.8368	12.0459	36.7001	10.7172
P52597;A0A1B0GW42	Heterogeneous nuclear ribonucleoprotein F;Heterogeneous nuclear ribonucleoprotein F, N-terminally processed	HNRNPF	14	4	5	160.33	2471.9	3363.6	2532.7	179.04	372.07	512.96	4524.8	4098.5	3674	864.41	836.1	767.45	1500.7	680.34	1606	35.33	38.707	81.815	49.4	17.6	19.5	6.75383	9.95993	16.8423	16.0396	16.9436	17.2793	2.30009	5.3831	4.84739
P52888;K7EP46;K7EKB6;K7EL02;P52888-2	Thimet oligopeptidase	THOP1	5	4	4	21.008	1107.3	1213.4	1144	241.18	239.07	232.59	1748.3	1605.8	1705	99.463	141.69	118.47	4189.4	1517.1	4333.5	422.95	85.972	245.66	8.3	7	7	17.8853	16.4595	16.8961	5.38289	8.1082	6.49695	9.16995	5.36295	5.36474
P52895;B4DK69;S4R3P0;P52895-2	Aldo-keto reductase family 1 member C2	AKR1C2	21	9	10	29.749	3414.1	3716.2	2913.6	178.34	242.17	255.38	3489.7	2939.1	2903.6	456.61	377.73	448.01	3111.5	1065	3917.2	295.42	50.762	335.26	70.3	36.2	39	4.96431	6.11792	8.05874	11.5706	11.3883	13.367	8.67118	4.54954	7.88391
P53396;P53396-2;P53396-3;K7ESG8;K7EIE7	ATP-citrate synthase	ACLY	56	11	14	262.21	10954	11559	10858	768.09	915.15	1269	7066.3	6572.6	6037.7	540.1	680.75	724.58	9729.9	5126.4	10001	730.38	279.31	916.72	54	13.3	17.6	6.5525	7.33637	10.4643	7.1006	9.38532	10.715	6.98241	5.16694	8.39662
P53582;H0Y955;H0Y9L0;D6RF24;H0Y903;H0YAI3	Methionine aminopeptidase 1	METAP1	7	5	4	17.567	660.82	923.78	706.47	25.017	72.12	109.75	2014.1	2112.2	1895.8	186.71	135.72	139.73	4822.7	834.07	5233.6	481.04	71.581	533.76	26.9	22	18.9	3.64766	7.24169	13.4461	8.48369	6.03758	6.86455	9.06983	7.90382	9.25484
P53597;H7C233	Succinyl-CoA ligase [ADP/GDP-forming] subunit alpha, mitochondrial	SUCLG1	5	2	2	13.107	560	631.77	637.84	56.612	48.55	161.87	1552.8	1314.3	1494.4	85.898	151.86	86.668	2725.2	1048.3	2810.3	321.55	158.14	427.38	20.2	7.2	7.2	9.18114	7.13635	20.2411	5.24184	10.3577	5.48161	10.5539	13.108	13.2002
P53618;E9PP73;E9PP63;E9PKQ1	Coatomer subunit beta	COPB1	14	6	6	54.618	1295.9	1525.3	1230.3	181.39	224.8	265.91	2726.9	2528	2543.4	346.12	225.47	450	3935.7	2187.7	3871.8	361.23	176.92	745.36	23	10.2	10.2	12.2786	12.845	17.7722	11.2632	8.18858	15.0331	8.4067	7.48196	16.1433
P53621;P53621-2	Coatomer subunit alpha;Xenin;Proxenin	COPA	39	14	15	120.47	6539.7	6917.6	6228.8	1508.9	1725.5	1725.8	7426.7	7103	6821.3	1051.4	1047.8	860.14	12260	7107.2	12357	6710.6	1006.3	2350.2	41.4	17.9	18.8	18.7474	19.9639	21.6956	12.4014	12.8552	11.1976	35.3737	12.4028	15.9799
P53701	Cytochrome c-type heme lyase	HCCS	3	3	3	10.771	574.77	999.32	653.36	85.325	123.31	116.71	1610.1	1324.4	1426.9	402.67	431.04	406.26	2329.6	880.92	2582	684.96	289.95	724.62	16.8	15.7	15.7	12.9262	10.984	15.1558	20.0058	24.5545	22.1617	22.7217	24.7636	21.9142
P54136;P54136-2;E5RJM9;E5RH09;E5RI24	Arginine--tRNA ligase, cytoplasmic	RARS	27	10	11	89.828	6169.6	6471.2	6112.3	693.97	1052.9	775.71	6221.8	5772.7	5786.9	515.66	764.35	695.81	3300.7	1864.1	3399.5	385.25	80.475	448.47	49.4	18.9	20.5	10.1109	13.9937	11.2617	7.65363	11.6926	10.7333	10.4519	4.13844	11.6547
P54577;A0A0C4DGZ5	Tyrosine--tRNA ligase, cytoplasmic;Tyrosine--tRNA ligase, cytoplasmic, N-terminally processed;Tyrosine--tRNA ligase	YARS	20	5	5	57.59	2881	2712.2	2924.3	152.94	152.55	226.99	3191.4	3020.8	2837.9	246.76	358.92	295.94	1649.4	852.15	1623.6	189.44	60.448	243.43	41.7	11	9.8	5.04097	5.32507	7.20308	7.17709	10.6198	9.44337	10.3021	6.62373	13.0384
P54652	Heat shock-related 70 kDa protein 2	HSPA2	16	7	6	27.183	860.58	968.49	874.12	146.57	69.204	204.66	3259	2916.6	2584.7	90.76	138.68	217.63	2127.7	1123.5	2301.1	451.5	167.81	427.91	29.1	14.7	13.3	14.5529	6.66902	18.9714	2.70945	4.53903	7.76604	17.5054	12.9953	15.68
P55010;H0YLZ1;H0YN40;H0YMJ8;H0YM54;H0YK11;H0YK29	Eukaryotic translation initiation factor 5	EIF5	10	4	5	25.837	907.75	755.31	813.96	58.515	70.301	39.016	2651.3	2483	2413.5	257.15	323.28	337.91	2554.4	1280.8	2328.4	236.37	23.258	258.35	27.1	14.2	16.7	6.05579	8.51503	4.5741	8.84148	11.5199	12.2813	8.46971	1.78351	9.98744
Q5VWC4;P55036;P55036-2;A6PVX3;H0Y3Y9;A2A3N6;H0Y561	26S proteasome non-ATPase regulatory subunit 4	PSMD4	11	4	4	65.588	2128.3	2213.5	2257.5	90.731	233.1	173	1735.8	1759.3	1564.5	34.832	115.37	178.32	3098.8	1577	3358.2	739.73	395.93	951.73	38.4	17.6	17.6	4.08877	9.52751	7.11788	1.96721	6.15415	10.2317	19.2712	20.0681	22.0823
P55060-3;P55060;P55060-4;P55060-2	Exportin-2	CSE1L	33	8	10	105.33	5644.9	6112	5845.5	118.45	395.35	397.79	2572.5	2413.2	2426.1	239.43	303.83	314.12	7388.9	3875.3	7507.6	2230.3	650.13	2437.5	41.1	11.1	12.8	2.05523	6.07544	6.37148	8.51479	11.1824	11.4633	23.1859	14.3661	24.5096
P55072;C9IZA5;C9JUP7	Transitional endoplasmic reticulum ATPase	VCP	42	10	11	308.81	11139	11608	10403	314.25	513.2	559.17	12480	11854	10228	766.4	1005.6	916.75	14578	5921.5	15370	1038.7	382.31	1834.6	64.3	19	20.6	2.74376	4.2339	5.10091	5.78572	7.81984	8.22585	6.65121	6.06474	10.6634
P55735;A0A0C4DFR6;P55735-2;P55735-3;A8MXL6;E7ERC8	Protein SEC13 homolog	SEC13	7	5	5	58.054	2017.8	2550.1	2104.5	59.102	87.629	45.881	2469.6	2523.8	2556.9	219.05	250.62	189.58	3615.6	1555.6	3953.2	454.74	251.43	562.91	29.2	30.1	30.1	2.84568	3.32214	2.13362	8.14721	9.03324	6.90265	11.172	13.914	12.4645
P55884;P55884-2;C9JZG1;C9JQN7	Eukaryotic translation initiation factor 3 subunit B	EIF3B	25	7	7	68.493	3230	3498.3	3700.5	317.42	326.69	446.51	9618.9	8705.2	8404.7	567.21	680.39	755.79	15175	8006.6	16067	1444	684.14	2162.9	39.4	8	8	8.94791	8.54094	10.767	5.56847	7.2493	8.25054	8.68885	7.87206	11.8646
P56192;P56192-2;F8VS26;F8W0M7;F8W0S4;F8VZZ9;F5H2V6;H0YIP0;H0YHV5;H0YI94;H0YIC2;F8VPL7;H0YHL6;H0YI27	Methionine--tRNA ligase, cytoplasmic	MARS	17	6	7	82.117	3098.4	3628.8	3293.7	190.65	170.92	408.29	3016.6	2770	2636.8	220.83	246.08	318.63	5908.2	3525.5	5314.7	856.67	284.95	671.85	26.4	11.9	11.9	5.79651	4.49823	11.0289	6.82115	8.15893	10.7812	12.6635	7.47812	11.2227
P60174-1;P60174;P60174-4;U3KPZ0;U3KQF3;U3KPS5	Triosephosphate isomerase	TPI1	16	7	10	113.92	4937	5563.5	5150.6	155.71	136.61	291.31	6165.6	5676.5	5789.1	475.74	432.12	526.78	8782.7	3186.1	8614.7	381.5	85.199	658.46	81.5	40.2	54.6	3.05751	2.39662	5.35308	7.16331	7.07394	8.34056	4.16294	2.60444	7.10071
P60602-2;P60602	Reactive oxygen species modulator 1	ROMO1	1	1	1	5.3082	83.171	69.59	37.469	522.17	579.08	536.89	254.94	213.17	286.87	527.32	462.34	572.61	287.36	120.22	422.66	1156.1	233.91	949.79	28.8	28.8	28.8	86.2605	89.2719	93.4764	67.4098	68.4431	66.6228	80.0923	66.052	69.204
P60709;E7EVS6;G5E9R0;C9JZR7;C9JUM1;P63267-2;C9JTX5;Q9BYX7;F8WCH0	Actin, cytoplasmic 1;Actin, cytoplasmic 1, N-terminally processed	ACTB	27	18	19	26.234	4128.8	4643.3	4143.4	73.617	336.29	189.68	5230.8	5136.1	4748.8	470.18	538.31	464.7	4151.7	2255.3	4374.1	214.47	68.426	217.69	78.9	63.5	71.2	1.75178	6.75337	4.37749	8.24735	9.48663	8.9134	4.91209	2.94467	4.74085
P60842;J3KT12;P60842-2;J3QS69;J3KTB5;J3QL43;J3KSZ0;J3QR64;J3KTN0;J3QLN6;J3QKZ9;J3KS25;J3QL52;J3KT04;J3KS93;J3KSN7;J3QQP0;E7EMV8;E9PBH4;F8WE11;C9JUF0	Eukaryotic initiation factor 4A-I	EIF4A1	22	1	4	91.064	2202	2266	2001	84.864	81.633	149.39	3229	3434.2	2833.1	362.97	240.32	364.21	4988.1	2386.7	4436.7	615.87	203.25	626.76	54.9	5.7	11.8	3.71093	3.47725	6.94711	10.105	6.54017	11.3911	10.9899	7.84764	12.3781
P60866;P60866-2;E5RJX2;E5RIP1;G3XAN0	40S ribosomal protein S20	RPS20	3	1	1	17.632	2002.2	2459.8	2312	38.598	71.485	69.21	2478.6	2752	2612.2	70.053	121.7	92.3	2566.6	1034.3	3073.7	136.51	22.211	111.78	25.2	5.9	5.9	1.89132	2.82406	2.90651	2.74863	4.23496	3.41283	5.05011	2.1023	3.50905
P60891;B1ALA9;P60891-2;B7ZB02;B1ALA7	Ribose-phosphate pyrophosphokinase 1	PRPS1	11	6	6	26.017	2286.8	2106.6	2096.5	27.844	83.844	60.156	1666.4	1550.2	1456.7	70.559	193.45	114.09	2381.1	1199.3	2701.3	572.19	201.28	482.24	46.2	30.8	28.6	1.20295	3.82772	2.78932	4.06221	11.0945	7.26322	19.3747	14.3712	15.1479
P60953;P60953-1;Q5JYX0;F8WET9;B1AH79;G3V4H1;G3V476;Q9H4E5-2;P17081;Q9H4E5	Cell division control protein 42 homolog	CDC42	6	5	5	37.052	1819.9	2305.5	1785.9	16.474	114.12	134.83	1794.4	1525	1558.7	189.6	149.58	149.24	2248.9	939.88	2070.3	226.33	98.44	267.65	44	37.2	37.2	0.897094	4.71644	7.01973	9.55645	8.93239	8.73801	9.1438	9.4807	11.4481
P60981;P60981-2;F6RFD5	Destrin	DSTN	12	7	8	75.661	6080.7	8738.5	5841.6	390.66	734.17	577.8	5952	5982.2	5644.4	445.47	337.23	474.37	11370	2612.9	15019	1303.6	398.46	1412.1	66.7	40	40.6	6.03675	7.7504	9.00084	6.96322	5.3364	7.7527	10.2859	13.2319	8.59407
P61081;M0QX69;M0QYI6	NEDD8-conjugating enzyme Ubc12	UBE2M	6	2	2	15.68	716.31	919.22	720.93	92.521	196.66	145.54	942.91	913.5	915.55	114.9	114.19	165.84	1868.7	479.88	1987.9	75.03	11.829	174.78	35.5	14.8	14.8	11.4389	17.6238	16.7969	10.8621	11.1113	15.3358	3.8601	2.40569	8.08164
P61088;F8VSD4;F8VV71;F8VZ29;F8VQQ8;Q5JXB2	Ubiquitin-conjugating enzyme E2 N;Putative ubiquitin-conjugating enzyme E2 N-like	UBE2N;UBE2NL	6	1	2	35.271	1001	1097.9	791.15	99.151	60.751	75.68	1304.1	1110.2	1121.7	778.82	588.56	676.9	284.47	100.94	348.41	595.52	107.76	514.31	46.7	4.6	17.8	9.01249	5.24325	8.73066	37.3908	34.6464	37.6348	67.6735	51.6339	59.6149
P61158;B4DXW1;F8WDR7;Q9P1U1-2;Q9P1U1;F8WEW2;F8WE84;Q9P1U1-3	Actin-related protein 3	ACTR3	16	6	5	61.94	4853.8	5643.5	5117.2	300.69	313.28	397.99	4856.9	5034.7	4704	194.23	280.07	371.5	6527.2	3589.1	6592	530.94	271.66	643.28	57.4	29.2	20.3	5.83355	5.25922	7.21625	3.84528	5.26965	7.31948	7.52238	7.03644	8.89088
P61160;P61160-2;F5H6T1;A0A1B0GWD0;A0A1B0GWH0	Actin-related protein 2	ACTR2	10	4	4	37.209	1795.5	1902.6	1774.9	171.89	110.95	96.497	2378.9	2146.3	1920.5	104.1	140.22	234.66	1997.1	1100.6	2079.8	634.99	217.57	659.22	28.2	12.2	12.2	8.73696	5.51017	5.15642	4.19251	6.13246	10.8883	24.1249	16.5055	24.0677
P61163;R4GMT0;P42025;A0A1B0GVS3	Alpha-centractin;Beta-centractin	ACTR1A;ACTR1B	11	3	3	25.444	2030.5	1567.7	1700.7	7.8688	201.65	31.839	1640.2	1760.9	1480	166.76	67.139	182.47	2530.1	1271.5	2895.6	469.67	110.02	445	30.9	5.6	5.6	0.386034	11.3968	1.83771	9.22876	3.67273	10.9758	15.6569	7.96369	13.321
P61221;D6R9I9;D6RGF4;H0Y990	ATP-binding cassette sub-family E member 1	ABCE1	17	6	6	63.39	2366.9	2416.3	2279.3	672.92	1142.5	1148.7	2236.2	1961.6	1859.6	1447.4	1112	1162.7	2195.9	1207.1	2061.5	1018.5	427.14	1069	32.9	11.4	11.4	22.1368	32.1035	33.5093	39.2931	36.1791	38.4707	31.6855	26.1369	34.1479
P61247;D6RG13;D6RAT0;D6RB09;E9PFI5;H0Y8L7;H0Y9Y4;D6R9B6;D6RAS7;D6RED7;D6RI02;D6RGE0	40S ribosomal protein S3a	RPS3A	11	3	4	46.546	1911.7	1957	1891.7	32.785	88.449	31.969	5138.7	4632.9	4828.9	605.97	496.4	485.09	4901.4	2255.3	5027.9	341.43	209.34	480.83	40.2	13.3	16.3	1.68605	4.32419	1.66188	10.5484	9.67773	9.12855	6.51232	8.49374	8.72851
P61289;P61289-3;P61289-2;K9J957;K7ENH2;B3KQ25;K7ESG5;K7EMD0;K7EPX6;K7EKR3;A0A087WTV2;B7Z8D3	Proteasome activator complex subunit 3	PSME3	10	2	2	52.488	1001.6	1217.3	1184.7	46.935	142.97	55.335	1512	1251.1	1109.2	55.086	192.86	101.67	1874.6	857.78	2083	574.32	166.57	409.06	52.4	5.1	5.1	4.47625	10.5104	4.46237	3.51519	13.3563	8.39644	23.452	16.261	16.4145
P61964;Q86VZ2	WD repeat-containing protein 5	WDR5	3	3	3	7.7572	1702.9	1821.9	1379.7	10.523	149.93	93.242	1943.3	1872.8	1709.6	336.48	415.35	400.04	1086.2	341.2	1064.7	281.19	211.98	274.27	12	11.7	11.7	0.614151	7.6036	6.33032	14.7593	18.1522	18.9625	20.564	38.3203	20.4837
P61978-3;Q5T6W2	Heterogeneous nuclear ribonucleoprotein K	HNRNPK	18	4	6	110.67	6877.7	8339.5	6919.9	715.69	735.96	801.27	7412.7	7189.1	6927	419.09	547.23	505.87	10081	3552.6	9783.7	1209.1	264.84	1041.9	51.4	12	20.9	9.42517	8.10934	10.3776	5.35114	7.07351	6.80585	10.7094	6.93763	9.62441
P62136;P62136-2;P62136-3;E9PMD7	Serine/threonine-protein phosphatase PP1-alpha catalytic subunit;Serine/threonine-protein phosphatase	PPP1CA	14	6	6	47.496	3545.4	4439.2	3293.4	411.46	303.84	429.8	9002.1	8015.5	8347.9	427.91	380.78	372.91	9446.2	2547.3	10193	437.15	259	827.92	56.1	27.6	27.6	10.3986	6.40602	11.5438	4.53775	4.5351	4.27609	4.4231	9.22923	7.51226
P62191;P62191-2;G3V4X1	26S protease regulatory subunit 4	PSMC1	11	3	4	39.102	1565.9	1881.6	1722.8	100.76	16.182	114.35	2862	2495.9	2528.6	91.729	186.56	188.2	2533.7	962.71	2526.1	334.49	86.541	313.96	35	8.4	13	6.04562	0.85268	6.22431	3.10553	6.95481	6.92727	11.6621	8.24788	11.0547
P62195-2;P62195;J3QLH6;J3KRP2;J3QSA9;J3QQM1;J3QRW1;J3QSE0;J3QRR3;Q8NB90-3;Q8NB90-2;Q8NB90	26S protease regulatory subunit 8	PSMC5	16	3	3	51.418	1373.6	1440.9	1358	106.04	141.57	197.81	3586.9	3042.8	3123.1	307.84	342.81	390.12	3135.2	1227.3	3467.6	448.97	69.713	342.71	48.2	9	9	7.16661	8.94614	12.7143	7.90399	10.1255	11.1043	12.5265	5.37489	8.99428
P62241;Q5JR95	40S ribosomal protein S8	RPS8	11	4	4	86.2	6624.7	6796.7	6906.6	432.1	545.13	386.22	9954.8	9012.5	8091.7	502.11	423.6	523.27	15122	9238.6	14587	996.81	422.2	1030.9	57.7	19.7	19.7	6.12317	7.42499	5.29589	4.80171	4.48914	6.07396	6.18414	4.37024	6.60076
P62273;P62273-2;A0A087WTT6	40S ribosomal protein S29	RPS29	2	1	2	13.201	3714.8	4231.7	3166.4	418.42	319.51	283.17	4611.8	4699.2	3907.9	414.25	431.73	484.44	4966.1	2185.3	6807.9	585.18	202.39	638.56	32.1	12.5	32.1	10.1233	7.02033	8.20885	8.24206	8.41426	11.0292	10.5414	8.47639	8.57535
P62280;M0QZC5;M0R1H5;M0R1H6	40S ribosomal protein S11	RPS11	10	5	5	31.191	3907.9	3999.1	3798.9	186.68	237.55	272.14	6275.6	5676.3	5319.6	310.55	262.79	246.87	9122.2	4156.1	9688.6	1675	409.04	1185.7	47.5	25.3	25.3	4.5592	5.60702	6.68478	4.7152	4.42475	4.43495	15.5133	8.96008	10.9037
P62316;P62316-2;K7ERG4;K7EJB5	Small nuclear ribonucleoprotein Sm D2	SNRPD2	5	2	2	51.487	1880.7	2284.7	1882.1	85.886	105.05	117.62	2059.8	2134.1	1823.3	45.23	64.633	50.45	4712.4	1550.1	6170.5	449.62	139.39	326.8	49.2	16.9	16.9	4.36726	4.39586	5.88182	2.14866	2.93956	2.69246	8.71016	8.25042	5.02978
P62318-2;P62318;H3BT13	Small nuclear ribonucleoprotein Sm D3	SNRPD3	3	2	2	43.229	1238.6	2077.2	1152.9	52.694	22.568	29.668	974.53	970.82	1007.4	118.05	123.61	174.52	634.16	120.89	1140.3	86.045	40.267	93.001	41.7	34.2	34.2	4.08071	1.07479	2.50878	10.8047	11.2945	14.7658	11.9473	24.9862	7.54082
P62424;Q5T8U2;Q5T8U3	60S ribosomal protein L7a	RPL7A	12	5	4	59.514	1251.8	1443.7	1365	12.343	109.72	137.15	647.3	479.89	575.37	138.41	176.9	171.28	895.42	470.37	894.59	512.03	110	343.42	41.4	17.3	13.5	0.976393	7.06313	9.13025	17.6159	26.934	22.9398	36.38	18.9534	27.7397
P62633-2;P62633;P62633-7;P62633-3;P62633-5;P62633-6;D6RAT4	Cellular nucleic acid-binding protein	CNBP	10	9	9	3.4809	2081.1	2892.7	2202.7	294.42	287.13	314.86	2178.6	2086	1914.2	134.44	142.4	179.96	3267.3	777.08	4158.4	246.43	64.376	320.59	59.4	54.1	54.1	12.3939	9.02973	12.5066	5.81226	6.39024	8.59342	7.01334	7.65055	7.15764
P62633-8;P62633-4	Cellular nucleic acid-binding protein	CNBP	10	9	9	29.168	9170.2	11111	9501.9	714.15	937.79	1374.1	8771.2	8345.7	7572.2	670.7	692.58	746.31	12766	3239.8	17791	1521.5	364.82	1963.9	59.6	54.4	54.4	7.22506	7.78327	12.6342	7.10344	7.66274	8.97168	10.6492	10.1209	9.94133
P62701;Q8TD47	40S ribosomal protein S4, X isoform	RPS4X	18	7	6	58.448	7680.8	8685.8	8145.5	91.072	138.74	183.41	5639.1	5404.3	4945.5	269.91	275.11	262.69	5748.1	2373.3	5849.1	380.62	79.214	370.24	58.9	25.5	21.3	1.17182	1.57221	2.20209	4.56777	4.84399	5.04379	6.21043	3.22991	5.95304
P62826;B5MDF5;J3KQE5;F5H018;H0YFC6;B4DV51;A0A087X0W0	GTP-binding nuclear protein Ran	RAN	12	7	5	42.09	1969.4	2139.2	1724.4	63.85	122.8	180.97	3552	3019.9	2932.6	261.99	204.84	319.2	6596.8	2550.4	6112.2	433.16	66.613	498.48	56.9	39.4	29.6	3.14029	5.42882	9.49789	6.86918	6.35214	9.8161	6.16163	2.54538	7.54053
P62829;C9JD32;J3KT29;B9ZVP7;J3KTJ3;J3QQT9	60S ribosomal protein L23	RPL23	7	3	3	20.777	2459.3	2470.1	2182	147.36	134.61	142.86	2822.7	2711.2	2392.4	85.518	193.74	92.748	3095.8	1200.9	3904.1	131.79	62.378	323	50.7	21.4	21.4	5.65321	5.16795	6.14489	2.94056	6.66933	3.73209	4.08323	4.93779	7.64117
P62873;P62873-2;F6UT28;B3KVK2;F6X3N5;B1AKQ8	Guanine nucleotide-binding protein G(I)/G(S)/G(T) subunit beta-1	GNB1	8	7	7	26.504	1350.1	1626.4	1578.5	10.073	55.363	167.91	2934.9	2841	2383.8	252.03	266.66	241.77	4860.4	2018.7	5077.3	749.61	158.75	439.06	43.2	43.5	43.5	0.740568	3.29196	9.61458	7.90824	8.58073	9.20829	13.362	7.29064	7.95923
P62913-2;P62913;Q5VVC8;Q5VVC9	60S ribosomal protein L11	RPL11	6	3	3	20.71	5559.1	6265.5	5776.8	147.51	132.85	155.43	5368.5	5089.8	4835.6	235.67	90.011	189.08	7041.3	2477.9	7248.2	259.31	90.973	199.74	33.3	19.8	19.8	2.5849	2.07632	2.62009	4.20526	1.73773	3.76303	3.55189	3.54136	2.68182
P62937;F8WE65;C9J5S7;P0DN26;A0A0H2UH34;A0A0B4J2A2;A0A075B767;A0A075B759;Q9Y536;F5H284;E5RIZ5;P0DN37	Peptidyl-prolyl cis-trans isomerase A;Peptidyl-prolyl cis-trans isomerase A, N-terminally processed;Peptidyl-prolyl cis-trans isomerase	PPIA	9	6	7	76.799	4771.9	7891.8	5639.7	317.65	486.39	461.32	10837	9469.4	9551.8	917.04	784.83	984.61	14926	3242.2	17693	1260.7	400.86	1756.1	64.2	41.2	46.7	6.24122	5.80543	7.56136	7.80191	7.65372	9.34483	7.78849	11.0034	9.02921
P62979;J3QS39;J3QTR3;F5H6Q2;F5GYU3;F5H2Z3;F5H265;B4DV12;F5H388;F5H747;F5GXK7;J3QKN0;Q5PY61;Q96C32;P62987;P0CG47;P0CG48;M0R1V7;M0R1M6;M0R2S1;J3QSA3;F5GZ39	Ubiquitin-40S ribosomal protein S27a;Ubiquitin;40S ribosomal protein S27a;Ubiquitin-60S ribosomal protein L40;Ubiquitin;60S ribosomal protein L40;Polyubiquitin-B;Ubiquitin;Polyubiquitin-C;Ubiquitin	RPS27A;UBB;UBC;UBA52	6	4	5	43.241	3069	3481.3	2780.7	120.87	169.18	334.23	6555.3	6424.3	5721.2	499.24	490.06	434.47	9368	5171.4	9090.6	1120.9	522.36	1513.1	48.1	32.1	42.3	3.78918	4.63446	10.7299	7.07686	7.08757	7.05805	10.6865	9.17425	14.2695
P62993;J3KT38;P62993-2;J3QRL5	Growth factor receptor-bound protein 2	GRB2	5	1	1	13.761	1513.2	1896.9	1764.2	252.87	808.11	349.63	618.53	508.63	537.97	23.292	78.063	71.25	775.36	184.94	751.46	50.222	17.166	127.51	25.8	5.5	5.5	14.3182	29.8746	16.5401	3.62904	13.3056	11.6953	6.08322	8.49356	14.5068
P63000;P63000-2;P60763;J3KSC4;J3QLK0;P15153;B1AH77;B1AH78;B1AH80	Ras-related C3 botulinum toxin substrate 1;Ras-related C3 botulinum toxin substrate 3;Ras-related C3 botulinum toxin substrate 2	RAC1;RAC3;RAC2	7	5	4	30.733	2819.8	3111.1	2731.2	20.178	36.337	22.756	5429.7	4732.6	4363.8	227.65	130.23	140.48	8482	3500.9	8494.9	673.44	94.078	703.44	43.2	37.5	22.9	0.710498	1.15449	0.826302	4.02397	2.67807	3.11881	7.35563	2.61693	7.64747
P63010;P63010-2;P63010-3;A0A087X253;A0A087WU93;A0A087WZQ6;A0A087WYD1;K7EN71;K7ERB2;K7EJX1;K7EJ01;A0A087WXS3;K7EKZ5	AP-2 complex subunit beta	AP2B1	26	9	9	91.315	4131.8	4769.9	4360.5	206.58	221.73	341.9	4959.9	4336.7	4734.6	165.99	265.71	266.36	2991.9	1375.4	3095.8	265.46	107.82	281.84	35.6	14.5	13.3	4.76169	4.44204	7.27076	3.23827	5.77328	5.32618	8.14954	7.26932	8.34429
P63104;E7EX29;B0AZS6;P63104-2;B7Z2E6;H0YB80;E7ESK7;E5RIR4;E9PD24;E7EVZ2;E5RGE1	14-3-3 protein zeta/delta	YWHAZ	13	4	6	65.636	2680.7	2589	2807.6	319.19	422.5	399.66	3557	3426.9	3216.6	167.66	207.82	176.64	4831.8	2770.3	4895.5	482.34	203.09	529.57	56.3	15.9	29.4	10.6401	14.0296	12.4611	4.50135	5.71763	5.20564	9.07654	6.83025	9.76153
P63167;F8VXI7;F8VXL2;F8VRV5	Dynein light chain 1, cytoplasmic	DYNLL1	4	3	2	35.274	851.59	1020.2	850.84	16.608	44.029	31.67	1850.6	1721.6	1774.8	77.683	168.94	108.96	3997.2	1696.6	4068	656.6	155.99	768.38	50.6	38.2	13.5	1.91293	4.13717	3.58863	4.02861	8.93607	5.78418	14.1089	8.4201	15.8875
Q8WVC2;P63220;Q9BYK1	40S ribosomal protein S21	RPS21	2	1	1	6.4116	3399.3	4005.2	2861.6	141.97	168.23	173.77	1898	2143	1796.6	197.95	204.69	223.38	3601.5	1049.9	5384	426.25	89.448	435.59	23.5	11.1	11.1	4.00901	4.03098	5.72484	9.4444	8.71878	11.0585	10.5828	7.85081	7.48489
P63241;P63241-2;I3L397;I3L504;Q6IS14;F8WCJ1;C9J7B5;C9J4W5;Q9GZV4	Eukaryotic translation initiation factor 5A-1;Eukaryotic translation initiation factor 5A;Eukaryotic translation initiation factor 5A-1-like;Eukaryotic translation initiation factor 5A-2	EIF5A;EIF5AL1;EIF5A2	8	4	4	52.984	1233.7	1214	1353.5	79.183	92.378	22.289	1918.9	1808.5	1613.8	211.85	72.073	266.47	1836	726.54	2161.5	196.03	51.196	232.16	53.2	35.1	35.1	6.03123	7.07131	1.62009	9.94251	3.8325	14.1719	9.647	6.5827	9.69895
P63244;J3KPE3;D6RAC2;H0YAF8;H0Y8W2;H0YAM7;D6REE5;D6RHH4;D6R9Z1;D6R9L0;D6RFX4;D6RF23;H0Y8R5;D6RBD0;D6RFZ9;D6RAU2;E9PD14;D6RHJ5;H0Y9P0;D6RGK8;D6R909;D6RDI0	Guanine nucleotide-binding protein subunit beta-2-like 1;Guanine nucleotide-binding protein subunit beta-2-like 1, N-terminally processed	GNB2L1	18	9	10	107.14	5076.4	6067.8	5217.6	200.7	156.89	54.477	8192.3	7150.2	7710.1	704.03	804.65	716.57	19598	8449.2	19712	2097.7	858.74	3102	77.6	50.8	53.6	3.80323	2.52045	1.03331	7.91371	10.1152	8.5036	9.66874	9.22589	13.5969
P63261;I3L3I0;I3L1U9;I3L4N8;I3L3R2;K7EM38;J3KT65	Actin, cytoplasmic 2;Actin, cytoplasmic 2, N-terminally processed	ACTG1	27	18	19	246.54	9472.4	10893	10232	611.05	777.9	922.56	17502	15101	14871	1233.7	1191.2	1380.2	19279	10063	18181	2946	1233	4205.5	78.9	63.5	71.2	6.05993	6.6653	8.2707	6.58476	7.31147	8.49291	13.2553	10.9154	18.7859
P67775;P67775-2;E5RI56	Serine/threonine-protein phosphatase 2A catalytic subunit alpha isoform	PPP2CA	13	6	6	55.871	3298.5	3842.7	2942.6	7.9943	19.545	19.475	2146.1	1934.7	1974	89.073	175.94	119.97	4542.4	2014.6	5277.5	692.12	268.64	1054.7	56.6	32	27.8	0.241776	0.506053	0.657478	3.98506	8.33586	5.72931	13.2222	11.7657	16.6561
P67936;K7EMU5;K7EPB9;K7EPV9;U3KQK2;K7EP68;H0YL80	Tropomyosin alpha-4 chain	TPM4	11	2	3	94.814	2168.6	4291.5	2344.7	149.12	346.97	252.86	921.21	1101.7	1151.6	43.354	226.46	201.06	1555.9	153.19	1411	133.2	14.439	95.814	46.4	11.7	14.5	6.43391	7.48027	9.73452	4.49467	17.0507	14.864	7.88586	8.61366	6.35871
P68036-2;P68036;P68036-3;A0A1B0GUS4	Ubiquitin-conjugating enzyme E2 L3	UBE2L3	4	1	1	13.732	196.11	240.16	357.42	54.025	87.214	106.95	179.03	97.313	103.37	175.82	187.48	126.78	566.71	286.3	654.08	229.72	37.553	341.28	49.2	11.5	11.5	21.5983	26.6405	23.0312	49.5477	65.8303	55.0858	28.8437	11.5957	34.2871
P68104;Q5VTE0;A0A087WVQ9;P68104-2;A0A087WV01;Q5JR01;A6PW80	Elongation factor 1-alpha 1;Putative elongation factor 1-alpha-like 3;Elongation factor 1-alpha	EEF1A1;EEF1A1P5	24	12	10	142.7	7035.2	8493.3	7016.2	419.39	564.38	639.71	5824.1	5375.2	5032.8	546.28	463.96	349.56	7057.6	2807.6	8361.5	801.08	151.2	1025.1	55.6	33.1	24.2	5.62593	6.23096	8.35577	8.57531	7.94566	6.49455	10.1936	5.11018	10.9209
P68363;P68363-2;C9JDS9	Tubulin alpha-1B chain	TUBA1B	21	13	13	199.97	9678.3	11163	9431.6	184.62	251.66	326.43	31928	30481	28794	2031.4	1741.1	1993.7	35208	14355	35067	2014	519.69	2137.6	61.2	47.2	47.2	1.87186	2.20471	3.34524	5.98185	5.40343	6.47564	5.41078	3.49379	5.74553
P68371	Tubulin beta-4B chain	TUBB4B	23	15	14	146.99	10146	11091	9918.8	1295.5	1663.1	1623.6	8269.1	7770.1	7722.7	304.7	584.83	293.42	15838	7571.7	16409	1314.2	316.1	1335.1	65.4	45.4	42.9	11.3228	13.0397	14.0664	3.55385	6.99982	3.66037	7.66199	4.00745	7.52419
P78347-2;P78347-4;P78347-3;P78347;P78347-5;C9J6M0	General transcription factor II-I	GTF2I	20	3	3	50.042	2270.6	2803.5	2528.6	128.42	199.92	335.41	2097.2	1913.4	1885.1	213.17	123.75	174.34	2782.2	1148.2	2913.2	249.87	84.127	169.19	24.3	3.4	3.4	5.35302	6.65641	11.7112	9.22666	6.07466	8.46541	8.2409	6.82668	5.48892
P78371-2;P78371;F5GWF6;F8VQ14	T-complex protein 1 subunit beta	CCT2	23	5	5	125.05	5396.1	5649	4652	713.79	549.84	560.06	3085.1	2969.1	2630.5	441.28	429.15	212.64	5161.7	3143.2	4918.1	415.68	100.15	458.06	60.5	17	17	11.6825	8.87005	10.7455	12.5137	12.6286	7.47905	7.45296	3.08786	8.52021
P78417;P78417-3;Q5TA02;P78417-2;Q5TA01	Glutathione S-transferase omega-1	GSTO1	10	3	3	33.06	780.51	1106.9	826.26	876.36	1072.1	954.16	2075	1802.8	1682.3	550.47	524.51	644.14	4009.4	905.05	4207.3	1193.1	245.11	1336.5	50.6	26.1	15.8	52.8925	49.2015	53.5918	20.9665	22.5372	27.6878	22.9332	21.3109	24.108
P78504;P78504-2	Protein jagged-1	JAG1	3	4	4	17.403	62.853	90.611	27.297	338.32	450.75	508.89	569.98	306.15	422.71	1623	1288.6	1656.2	864.71	517.76	984.79	1401	299.46	1623.8	3.9	5.1	5.1	84.3327	83.2624	94.9091	74.0089	80.8026	79.6667	61.8349	36.6437	62.2482
P78527-2;P78527;F5GX40;H0YG84	DNA-dependent protein kinase catalytic subunit	PRKDC	110	40	38	323.31	13193	13362	13195	1173.4	1357.5	1361.3	20441	19945	18535	1924.5	2283.5	2066.7	28011	16229	28343	3081.4	1040.2	2944.6	31.4	13	12.4	8.16767	9.22246	9.35196	8.60477	10.2728	10.0317	9.91046	6.02344	9.4114
P84103-2;P84103;A0A087X2D0	Serine/arginine-rich splicing factor 3	SRSF3	7	1	1	24.942	1384.5	1461.1	1247.1	150.87	76.484	122.82	1470.9	1699.2	1624.9	80.615	207.4	165.83	1718.6	850.27	2527.3	222.76	81.457	264.11	53.2	6.5	6.5	9.8263	4.9743	8.96549	5.19589	10.878	9.26047	11.4744	8.74258	9.46153
Q00839-2;Q00839;Q5RI18	Heterogeneous nuclear ribonucleoprotein U	HNRNPU	22	12	11	98.9	8086.6	9482.7	7656.6	889.39	886.67	1065	7029.4	6097.6	6265.2	443.3	415.98	303.77	8188.2	2433.5	8914.4	944.48	241.07	868.55	36.7	21.6	20.2	9.90854	8.55086	12.2111	5.93226	6.38635	4.62432	10.3418	9.01341	8.8782
Q01082;A0A087WUZ3;Q01082-2;F8W6C1;O15020-2;O15020;A4QPE4	Spectrin beta chain, non-erythrocytic 1	SPTBN1	93	15	15	323.31	9879.9	10390	9867	1015.4	1098.7	1192.6	9766.2	9857.6	9152.9	851.98	824.81	724.33	15162	7440.1	15653	2272.5	732.98	2581.2	52.3	9.3	9.3	9.31961	9.56331	10.7834	8.02379	7.7212	7.33333	13.0345	8.96822	14.1558
Q01469;I6L8B7;A8MUU1	Fatty acid-binding protein, epidermal	FABP5	9	5	5	43.818	2328.7	3200.1	2143.5	277.9	188.43	148.11	6583.2	6843	5790.1	600.42	453.98	592.18	8732.2	1459.3	11635	744.66	230.18	989.84	71.1	45.9	45.9	10.6614	5.56082	6.46314	8.35818	6.22148	9.2785	7.85767	13.6243	7.84042
Q01518-2;Q01518;Q5T0R1;Q5T0R9;Q5T0R7;Q5T0R6;Q5T0R5;Q5T0R4;Q5T0R3;Q5T0R2;Q5T0S3;Q5T0R8;B7Z385;E9PDI2;P40123-3	Adenylyl cyclase-associated protein 1	CAP1	18	5	5	73.565	4350	5010.5	4490.6	146.15	337.09	239.69	3643.6	3314.8	3025.9	416.32	429.03	474.77	5781	3244.7	5700	798.12	236.92	857.5	41.6	11.8	11.8	3.25056	6.30359	5.06713	10.2544	11.4597	13.5623	12.1311	6.80488	13.0766
Q01581;D6RIW1;P54868-3;P54868-2;P54868	Hydroxymethylglutaryl-CoA synthase, cytoplasmic	HMGCS1	12	5	5	34.635	1312.1	1645.3	1127.3	52.851	53.756	91.956	1590.7	1603.4	1468.3	122.89	176.46	60.005	6475	2617.2	6825.8	1830.9	370.05	1015.3	29.6	10	10	3.87201	3.16387	7.54198	7.17149	9.91426	3.92625	22.0434	12.3876	12.9484
Q01813;Q01813-2;B1APP6;B1APP8;H0Y757;Q5VSR5;V9GYV7;V9GY25;H0Y3Y3	ATP-dependent 6-phosphofructokinase, platelet type	PFKP	28	9	7	149.99	4672.7	4887.2	4748.7	242.83	324.76	228.76	3272.7	2887.9	2649.6	158.8	152.58	137.08	6261.5	3205.1	5886.9	598.85	105.75	571.99	49.7	18.2	16.8	4.94006	6.23105	4.59592	4.62771	5.01829	4.91912	8.72915	3.19404	8.85586
Q02790;H0YFG2;F5H1U3;F5H120	Peptidyl-prolyl cis-trans isomerase FKBP4;Peptidyl-prolyl cis-trans isomerase FKBP4, N-terminally processed	FKBP4	18	5	5	85.287	2961.6	3694.1	3008.7	189.8	244.7	219.94	3522.2	3342	3360.7	263.14	290.45	268.86	4073.5	1149	4039.7	805.4	357.66	785.01	50.5	16.1	16.1	6.02272	6.21255	6.81216	6.95156	7.99598	7.40751	16.5078	23.7386	16.2706
Q04828;H0Y804;A6NHU4;P17516	Aldo-keto reductase family 1 member C1	AKR1C1	21	10	13	71.23	4170.8	6427.6	3953.9	226.96	428.28	278.81	5025.8	4509.6	4304.5	744.94	614.57	717.72	18199	4395.8	20847	1569.5	250.59	1921.6	67.2	32.5	49.5	5.16081	6.2469	6.58703	12.9089	11.9936	14.2909	7.9394	5.39322	8.43969
Q06210-2;Q06210;O94808;E5RJP4	Glutamine--fructose-6-phosphate aminotransferase [isomerizing] 1	GFPT1	22	6	6	68.348	1025.2	1080.4	1071.1	78.277	18.306	23.202	1432.5	1429.5	1707.4	260.69	244.28	168.75	4038.2	1890.5	4266.5	790.34	220.1	532.1	40.7	12.6	12.6	7.09367	1.66614	2.12026	15.3964	14.5945	8.99448	16.3681	10.4283	11.0887
Q06830;A0A0A0MSI0;A0A0A0MRQ5;P32119	Peroxiredoxin-1	PRDX1	15	7	7	85.363	3422.3	4985.2	3046.9	751.72	789.36	758.86	2824.7	2379.4	2219.1	338.03	475.55	489.57	6388	1070.8	6497.7	1154.8	298.18	943.81	80.9	42.7	36.7	18.0095	13.6696	19.9398	10.6879	16.657	18.0742	15.31	21.7812	12.683
Q08211;Q08211-2	ATP-dependent RNA helicase A	DHX9	41	12	12	216.83	6303.3	6407.5	6381.4	524.28	490.69	758.21	8039.9	7254.7	6778.2	575.45	605	786.84	11449	6514.3	11153	2803.7	770.41	3163.1	43.8	12.9	12.9	7.67886	7.11332	10.6198	6.67936	7.69749	10.401	19.6714	10.5757	22.0947
Q08257;Q08257-3;A6NP24;C9JH92;Q08257-2	Quinone oxidoreductase	CRYZ	7	3	2	37.328	170.75	232.97	185.12	48.169	29.86	74.695	573.51	568.02	472.61	49.341	49.868	19.895	1729	613.15	1641.1	427.55	121.87	387.32	35	12.2	7	22.0031	11.361	28.7493	7.9218	8.07072	4.03955	19.8256	16.5805	19.0947
Q08945;E9PMD4;A0A0U1RRK2	FACT complex subunit SSRP1	SSRP1	12	3	4	44.425	1860.7	2189.1	1911.7	200.36	277.71	266.3	2157.8	2087.1	2012.4	148.88	250.67	233.83	3206.2	1679.9	3090	324.17	135.97	407.43	20	6.2	8	9.72121	11.2579	12.2268	6.4543	10.7226	10.4099	9.18232	7.48787	11.6494
Q08J23;Q08J23-2;Q08J23-3;A0A140T9Y7	tRNA (cytosine(34)-C(5))-methyltransferase	NSUN2	18	5	4	92.94	2404	2734.9	2420.4	153.06	618.33	145.65	2913.9	2772.5	2437.2	176.04	311.4	308.85	3904	1546.6	4293.2	694.78	201.04	888.07	38.6	10.4	7.6	5.98578	18.4398	5.67604	5.6972	10.0976	11.2471	15.1079	11.5035	17.14
Q09161;X6R941;F2Z2T1	Nuclear cap-binding protein subunit 1	NCBP1	10	9	9	37.934	2092.5	2153.6	1834	69.519	99.603	36.225	3995.3	3754.3	3721.4	401.13	441.75	588.42	3429.9	1862.8	3115.6	412.96	272.15	558.68	17	15.7	14.4	3.21547	4.42051	1.93693	9.12399	10.5278	13.653	10.7462	12.7474	15.2052
Q09666;E9PKR9;E9PLK4;E9PQE3;E9PJZ0;E9PJC6	Neuroblast differentiation-associated protein AHNAK	AHNAK	148	6	4	323.31	11932	13763	12580	1343.3	1697.4	1894.2	1998.6	1307	1911.7	47.745	269.68	200.92	1110.7	355.43	1075.1	120.48	30.971	148.28	50	2.4	3	10.1188	10.979	13.0867	2.33318	17.1043	9.51047	9.78573	8.01525	12.1205
Q10471;Q10471-2	Polypeptide N-acetylgalactosaminyltransferase 2;Polypeptide N-acetylgalactosaminyltransferase 2 soluble form	GALNT2	12	5	5	46.505	897.1	1226.9	1021.4	2319.9	2186.9	2359	2535.1	2282.9	2066.5	1537	1211.6	1288	1141.2	552.53	1030.6	2662.2	1390.2	3092.6	26.6	13.5	13.5	72.1138	64.0606	69.7846	37.7447	34.6716	38.3962	69.9953	71.5591	75.0049
Q10472;K7EJV8	Polypeptide N-acetylgalactosaminyltransferase 1;Polypeptide N-acetylgalactosaminyltransferase 1 soluble form	GALNT1	2	2	2	9.9757	142.85	111.34	35.032	480.41	456.73	526.84	926.52	834.32	789.48	21.028	45.497	66.257	884.21	347.32	904.66	738.39	301.09	600.99	6.6	6.1	6.1	77.0802	80.4003	93.7651	2.2192	5.17119	7.74268	45.5066	46.4351	39.9157
Q12797-10;Q12797;E5RHK2;A0A087WW51;E5RG29;A0A0A0MSK8;E5RG56;Q12797-9;Q12797-6;Q12797-5;Q12797-8;Q12797-2;E5RHJ2;G3XAN5;A0A087WUJ2;Q12797-7;Q12797-4;Q12797-3	Aspartyl/asparaginyl beta-hydroxylase	ASPH	19	4	3	49.539	892.14	1008.4	1136.1	174.25	118.33	183.39	318.42	438.33	377.65	139.65	72.965	119.17	1518.4	676.04	1908.2	783.48	348.36	631.66	33.9	5.8	4.4	16.3402	10.5021	13.8986	30.4866	14.2706	23.9866	34.0365	34.0062	24.8699
Q12874	Splicing factor 3A subunit 3	SF3A3	11	3	3	40.459	1607	1487.9	1296.2	171.37	68.968	105.53	3206.5	3032.4	2785.5	153.94	219.79	244.13	3369.4	1596.2	3483.6	370.84	74.716	454.67	34.7	9.4	9.4	9.63635	4.42992	7.52855	4.58095	6.75822	8.05808	9.91487	4.47156	11.5449
Q12907;D6RBV2;D6RDX1;D6RIU4;D6RBH1	Vesicular integral-membrane protein VIP36	LMAN2	10	3	4	36.195	689.97	878.39	631.58	648.97	694.21	717.62	1938.8	1637.8	1767.9	1342.5	1310.5	1245.4	3136.1	1473.7	3434.8	1967.4	579.39	1909.5	37.1	9.6	12.4	48.4689	44.1441	53.1886	40.9137	44.4493	41.3301	38.55	28.2204	35.7297
Q12931;Q12931-2;I3L0K7;I3L239;I3L253;I3L2D5	Heat shock protein 75 kDa, mitochondrial	TRAP1	14	2	2	56.325	1812.5	1670.8	1704.4	107.79	181.11	168.33	2391.2	2104.8	2027.9	311.86	247.05	325.22	3334.2	2184.1	3459.6	602.16	79.549	401.33	23.4	2.8	2.8	5.61321	9.77963	8.98848	11.5373	10.5045	13.8208	15.2974	3.51419	10.3946
Q12965;H0YNQ8;H0YLE5;H0YLJ4;O00160;H0YN00	Unconventional myosin-Ie	MYO1E	12	4	3	35.118	1223.2	1497.6	1525	189.4	231.3	340.61	1131.5	1108.9	970.18	94.184	163.06	101.78	705.13	297.13	792.41	118.43	35.781	191.91	13	4.4	3.6	13.4079	13.3784	18.2573	7.6842	12.8196	9.49476	14.3803	10.7479	19.4967
Q13011;M0R248;M0QZW4;M0R280;M0QXS7	Delta(3,5)-Delta(2,4)-dienoyl-CoA isomerase, mitochondrial	ECH1	10	4	4	48.416	853.89	989.76	904.65	86.119	179.54	105.4	2677.1	2819.9	2649.1	368.67	284.72	505.23	2576.7	1451.8	2796.7	395.89	182.17	528.19	42.1	16.8	16.8	9.16151	15.3545	10.4351	12.1043	9.17085	16.017	13.318	11.1489	15.8859
Q13162;H7C3T4;A6NG45;A6NJJ0	Peroxiredoxin-4	PRDX4	14	7	7	78.032	2071.2	2284.4	2057.6	560.42	677.66	640.48	1355.3	1001.5	1216.2	472.04	538.48	259.24	1426.1	710.66	1557	911.84	388.21	1050.2	59	33.2	32.8	21.2956	22.878	23.7384	25.8321	34.9667	17.5704	39.0019	35.3281	40.2808
Q13177;E9PM17;B3KNX7;A0A087X294;O75914-2;Q13153;Q13153-2;O75914;O75914-4;O75914-3;B1AKS5;H7C1X3;H0YCG5	Serine/threonine-protein kinase PAK 2;PAK-2p27;PAK-2p34	PAK2	5	1	1	31.375	652.38	862.33	644.07	324.16	392.17	284.68	268.75	267.5	260.97	28.877	32.337	55.575	635.18	224.08	841.35	34.861	22.933	90.735	11.3	3.1	3.1	33.1947	31.2611	30.652	9.70241	10.7849	17.5567	5.20282	9.28413	9.73463
Q13200;Q13200-3;Q13200-2;C9JPC0;H7C1H2;H7C2Q3;F8WBS8	26S proteasome non-ATPase regulatory subunit 2	PSMD2	27	7	6	109.76	1423.8	1901.6	1728.2	464.21	495.2	598.48	3956.4	3287.1	3668.6	692.56	538.41	788.86	1796.7	977.38	1784	176.82	53.753	290.34	37.4	12.4	10.7	24.5873	20.6609	25.7225	14.8971	14.0742	17.6975	8.95963	5.213	13.9967
Q13242;H0YIB4;S4R3G0	Serine/arginine-rich splicing factor 9	SRSF9	5	2	1	8.4234	879.8	1245.2	863.08	113.75	162.49	135.9	911.02	671.49	704.5	130.23	111.66	205.07	713.8	323.36	858.76	161.09	60.779	223.8	22.2	9.5	4.1	11.4488	11.543	13.6039	12.5071	14.2578	22.5458	18.4126	15.8221	20.6732
Q13247-3;Q13247;A0A0D9SEM4;Q08170;Q13247-2	Serine/arginine-rich splicing factor 6;Serine/arginine-rich splicing factor 4	SRSF6;SRSF4	8	1	1	24.661	2346.8	2550.7	2477.2	168.71	200.41	338.38	2349.9	2339.5	2217.8	566.36	584.6	542.14	1513.7	645.96	1780.1	263.35	143.02	205.29	23	2.1	2.1	6.70679	7.2847	12.0181	19.4208	19.9925	19.6432	14.8195	18.1272	10.34
Q13263;Q13263-2;M0R0K9;M0R3C0;M0R2I3	Transcription intermediary factor 1-beta	TRIM28	21	3	4	98.368	1006.7	1007.2	984.43	122.32	194.9	156.49	5536.6	5242.3	5287.3	1260.7	1122.4	1061.8	3819.9	1509.3	3855	753.14	185.23	828.6	41	11	12	10.8342	16.2133	13.7161	18.5471	17.6348	16.7236	16.4691	10.9311	17.6915
Q13501;Q13501-2	Sequestosome-1	SQSTM1	14	6	8	229.53	3109	3666	3381.8	462.81	485.62	407.85	3421.4	3431.7	3224.5	658.06	778	792.89	10311	3219.1	10470	5437.7	1790.8	5516.7	50.5	23.4	27.7	12.9573	11.6971	10.7622	16.1311	18.4811	19.7364	34.5279	35.7452	34.5081
Q13509;A0A0B4J269;Q13509-2;G3V2A3;G3V5W4;G3V2R8;G3V3R4;G3V2N6;G3V542;G3V3J6;G3V3W7	Tubulin beta-3 chain	TUBB3	19	8	9	76.291	1198.2	1344.6	1121.6	65.454	70.131	119.45	1947.4	1661.9	1792.3	460.4	347.27	341.48	1902.8	710.33	1752.1	42.808	49.374	37.402	60.4	25.6	32	5.17974	4.9572	9.62491	19.1212	17.2843	16.0035	2.20024	6.49911	2.09008
Q13595-4;Q13595-3;Q13595;Q13595-2	Transformer-2 protein homolog alpha	TRA2A	5	1	1	11.882	1017.3	1110.8	998.84	90.536	95.852	148.95	305.4	278.31	332.53	10.34	40.94	21.147	631.47	386.31	807.15	138.95	58.919	145.85	33.3	11.7	11.7	8.17233	7.94363	12.9771	3.27485	12.8238	5.97918	18.0356	13.2334	15.3043
Q13740-2;Q13740;F5GXJ9;H7C543;Q13740-3;Q13740-4	CD166 antigen	ALCAM	8	3	3	19.963	39.92	59.362	35.403	159.01	218.09	241.43	366.89	222.2	247.43	205.49	215.75	288.96	483.77	278.6	523.59	141.48	70.068	163.7	23.7	12.8	12.8	79.9326	78.6046	87.2114	35.901	49.2636	53.8713	22.6277	20.0959	23.8182
Q13813-3;A0A0D9SF54	Spectrin alpha chain, non-erythrocytic 1	SPTAN1	101	10	13	323.31	9815.4	11825	10426	781.75	1291.8	1189	2524.7	2611.5	2480.4	382.06	404.56	378.96	2929.9	1061.5	3409.8	788.32	277.3	566.54	51.2	5.1	6.4	7.37698	9.84844	10.2368	13.1438	13.4135	13.2533	21.2015	20.7126	14.2478
Q13838;Q13838-2;Q5STU3;A0A0G2JJZ9;F6WLT2;A0A140T9X3;A0A140T9X9;A0A140T996;F6S4E6;A0A0A0MT12;F6TRA5;F6UJC5;A0A140TA18;A0A140T9L4;A0A140T973;A0A140T9K1;H0Y400;F6QYI9;A0A0G2JJL7;F6R6M7;K7EN69;H0YCC6;K7ENP6;A0A0G2JHN7;K7EL56;K7EIL8;F6U6E2;F6S2B7;F6SXL5;A0A140T9K2;A0A140T9N3	Spliceosome RNA helicase DDX39B	DDX39B	17	7	7	61.705	2854.4	3068.5	2667.4	95.097	103.42	137.47	3867.1	3514.6	3004.7	161.96	134.9	161.29	6397.9	3836.1	5753.9	591.17	308.35	521.53	47.2	23.6	23.6	3.22418	3.26049	4.90112	4.0198	3.6964	5.09446	8.45849	7.44007	8.31067
Q14008-2;Q14008;Q14008-3;E9PQH5;H0YDX5;H0YCF6;H0YEK7	Cytoskeleton-associated protein 5	CKAP5	24	5	5	64.757	2204.4	2095.1	1877.7	315.76	471.34	511.85	1845.9	1501.3	1543.5	148.46	166	228.12	3087.6	1472.9	3166.2	296.24	115.74	306.54	17.4	4	3.8	12.5294	18.3655	21.4204	7.44399	9.95622	12.8764	8.75455	7.28548	8.82704
Q14118	Dystroglycan;Alpha-dystroglycan;Beta-dystroglycan	DAG1	3	1	1	4.1515	181.32	244.14	110.27	480.96	707.88	740.64	267.92	207.53	214.64	194.89	212.14	171.9	728.52	523.57	896.94	855.36	479.94	611.06	5.9	1.5	1.5	72.6219	74.3556	87.0409	42.1102	50.5492	44.4715	54.0041	47.8261	40.5212
Q14137;Q14137-2;A0A075B729	Ribosome biogenesis protein BOP1	BOP1	11	6	6	37.638	1527.6	1755.6	1476.2	67.336	71.047	216.12	2542.4	2485.2	2353.5	277	228.37	280.68	2805	1299	2912.2	315.83	73.96	474.84	29.2	15.3	15.3	4.22186	3.88948	12.7706	9.82479	8.41585	10.6553	10.1201	5.3869	14.0193
Q14204;H0YJ21	Cytoplasmic dynein 1 heavy chain 1	DYNC1H1	130	30	25	323.31	14988	15882	15770	1905.2	2358.7	2551.1	12257	11366	11107	1194.9	1821.5	1334	16569	9771.3	17183	2651.3	990.02	2472.2	34.6	9.3	8.1	11.2779	12.931	13.9244	8.88276	13.8123	10.7226	13.7943	9.1998	12.5778
Q14258	E3 ubiquitin/ISG15 ligase TRIM25	TRIM25	12	7	6	51.75	1143.3	1459.4	1151.2	105.07	77.167	115.01	3916	4044.7	3936.4	267.4	268.51	336.46	3679.6	1555.2	3479.2	318.73	136.11	333.32	27.5	18.4	15.6	8.41658	5.02204	9.08301	6.39193	6.22529	7.87435	7.97158	8.04761	8.74277
Q14498-3;Q14498-2;Q14498;H0Y4X3;G3XAC6;A0A0U1RQH7;A0A0U1RQW2;Q5QP22;Q5QP23;Q86U06-3;Q86U06-4;Q86U06-5;Q86U06-2;Q86U06;F8WF24;F2Z3E6;F2Z2Z5;A0A087X122;F8WF73;A8MYG5;G3V546;G3V5Z6;H0YJJ3;G3XAP0	RNA-binding protein 39	RBM39	10	2	3	52.263	1213.4	1226.6	1186.5	77.924	105.58	40.758	631.48	502.98	694.54	6.4589	81.582	93.414	2409.9	1229.4	2360.1	474.54	139.16	486.77	25.2	4.7	8.1	6.03443	7.92536	3.32106	1.01246	13.9561	11.8553	16.4517	10.1684	17.0984
Q14566	DNA replication licensing factor MCM6	MCM6	25	9	9	119.43	3079.1	3307.7	2886.8	455.91	431.79	594.75	9264.4	8268.9	7494	790.06	774.63	589	5951.6	3645.9	5839.4	670.47	173.82	705.3	34.7	14.7	15.7	12.897	11.5468	17.0829	7.85781	8.56557	7.2869	10.1248	4.5506	10.7767
Q14683;G8JLG1;V9GY57;V9GYN9;H0Y7K8	Structural maintenance of chromosomes protein 1A;Structural maintenance of chromosomes protein	SMC1A	12	7	6	37.133	1414.9	1535	1543.2	353.82	451.48	474.67	1870.7	2024	1905.2	343	288.67	300.46	1107.7	536.68	1426	105.81	42.452	114.13	14.7	9.7	8.3	20.0043	22.7276	23.5233	15.4944	12.4821	13.6222	8.71933	7.33028	7.41041
Q14684-2;Q14684	Ribosomal RNA processing protein 1 homolog B	RRP1B	7	4	5	19.134	770.65	776.2	599.81	96.407	55.554	122.76	997.91	954.49	786.53	282.09	270.08	397.24	1725.3	1022.7	1867.7	202.59	109.53	255.03	12.2	7.6	9.6	11.1189	6.67914	16.9894	22.0383	22.0551	33.5572	10.5084	9.67383	12.0142
Q14690	Protein RRP5 homolog	PDCD11	13	7	5	27.854	1560.1	1679.6	1491.8	117.81	72.908	36.539	3081.1	2787.8	2368	283.93	341.46	230.11	944.96	383.5	810.92	214.1	54.399	329.16	8.2	4.5	3.5	7.02123	4.16021	2.39077	8.43767	10.9118	8.85682	18.4719	12.4227	28.8717
Q14694;Q14694-3;Q14694-2;J3KT19;H3BQP1;H3BQC6;H3BVF1	Ubiquitin carboxyl-terminal hydrolase 10	USP10	6	2	2	17.544	433.18	445.54	457.11	121.49	117.92	70.633	731.91	740.63	599.51	88.593	141.51	109.44	810.03	358.84	763.4	225.52	11.691	248.54	12.2	5.6	5.6	21.9031	20.9278	13.384	10.7974	16.0417	15.4369	21.7778	3.1552	24.5607
Q14697;Q14697-2;F5H6X6;E9PKU7;E9PNH1;Q14697-3	Neutral alpha-glucosidase AB	GANAB	32	6	5	200.66	4262.2	4681	4363.4	1877.3	2135	2477.5	958.91	581.51	604.54	1679.7	1444.3	1399.2	1955.6	846.34	1952.3	2887.4	1470.3	2677.1	46.2	12.1	11.4	30.5774	31.3234	36.216	63.6585	71.2949	69.8294	59.6201	63.4669	57.8282
Q14847;Q14847-2;C9J9W2;Q14847-3;F6S2S5;K7ESD6;J3KSN1;O76041-2	LIM and SH3 domain protein 1	LASP1	13	3	4	88.598	6104.6	7276.4	6228.5	703.65	706.07	999.57	1945.5	1915.5	1705.9	730.58	538.08	561.89	4737	896.06	5253.6	798.42	285.11	813.92	55.2	10	23	10.3353	8.84526	13.829	27.3004	21.9304	24.777	14.4238	24.1379	13.4144
Q14914-2;Q14914;F2Z3J9;Q5JVP2;F6XGT7	Prostaglandin reductase 1	PTGR1	11	3	3	40.155	970.93	1395.6	1113.4	69.391	149.86	140.09	2553.1	2458.5	2664	248.06	286.51	274.26	3396.9	1911.8	3513.2	267.18	145.58	318.46	52.2	15.3	15.3	6.67015	9.69679	11.176	8.85562	10.4375	9.3341	7.29187	7.07599	8.31128
Q14974;Q14974-2;J3KTM9;J3QR48;J3QKQ5;J3QRG4	Importin subunit beta-1	KPNB1	31	10	8	149.06	5235.4	5724.7	5498.8	356.52	469.74	409.19	6234.2	5674	5744.1	241.3	430.72	470.21	8256.1	5069	8110.9	563.74	101.96	513.49	46.8	20.4	15.1	6.37563	7.58325	6.92604	3.72635	7.05552	7.56657	6.39173	1.97178	5.95393
Q15008;Q15008-4;Q15008-3;Q15008-2;C9J7B7;C9J0E9;H7C531	26S proteasome non-ATPase regulatory subunit 6	PSMD6	14	2	2	41.861	2081.9	2564.5	2374.4	309.36	508.29	412.87	2769.1	2743.6	2327.5	198.25	186.35	256.6	4737.5	2941.1	4687.9	375.74	67.241	87.769	39.1	6.2	6.2	12.9371	16.5416	14.8127	6.68105	6.36018	9.92996	7.34837	2.23515	1.83784
Q15021;E7EN77;F5GZK7;F5H431	Condensin complex subunit 1	NCAPD2	17	8	8	50.36	1861.9	2060.2	2099	110.64	95.957	114.02	2253.3	2107.5	1886.4	208.16	327.51	312.44	2314.7	1378.2	2220.9	724.55	201.1	869.5	16.9	7.9	7.9	5.60901	4.45037	5.15224	8.45677	13.45	14.2093	23.8398	12.7335	28.1355
Q15029-2;Q15029;Q15029-3;K7EP67;K7EJ74;K7EIT3	116 kDa U5 small nuclear ribonucleoprotein component	EFTUD2	29	8	7	110.05	3631.3	3496.1	3627.7	100.85	189.2	210.44	5046.3	4558.8	4699.9	175.9	224.42	263.83	3057.7	1816.4	2860.7	222.23	73.295	201.8	44.2	11.2	9	2.7022	5.13391	5.48286	3.36831	4.69182	5.31516	6.77545	3.87867	6.58939
Q15061;C9JEE7;C9IZK7	WD repeat-containing protein 43	WDR43	8	4	6	53.817	735.66	685.63	723.42	17.425	73.098	67.342	3617.5	3244	2953.2	346.36	229.05	180.93	2827.7	1362.5	2573.2	233.04	48.146	243.4	17.9	12.6	18.3	2.31382	9.63428	8.51609	8.73795	6.59507	5.77289	7.61385	3.41305	8.64162
Q15149-4	Plectin	PLEC	189	22	22	323.31	23287	24831	22686	2998.2	4457.8	4794.7	15004	14112	13269	1938.5	1879.6	1887.4	22450	11317	23035	3264.8	1243.6	3524	46.7	7.5	7.1	11.4064	15.2202	17.4475	11.4416	11.7537	12.4528	12.6962	9.9008	13.2686
Q15181;Q5SQT6	Inorganic pyrophosphatase	PPA1	12	4	3	50.69	624.45	885.19	704.26	49.032	103.32	114.37	1713.4	1501.5	1616	255.85	365.17	382.26	2071	476.46	2332	310.98	25.999	354.43	54.7	23.5	19.4	7.28037	10.4521	13.9709	12.9923	19.5626	19.1296	13.0555	5.17435	13.1933
Q15233;Q15233-2;H7C367;C9JYS8;C9IZL7;C9J4X2	Non-POU domain-containing octamer-binding protein	NONO	18	2	2	72.365	1103.3	1664.2	1506.6	361.05	307.71	527.89	2205.6	2107.6	2207.5	181.47	284.62	216.13	2148.2	775.84	2204.5	392.69	122.26	300.49	42.9	5.1	5.1	24.656	15.6047	25.947	7.60221	11.8977	8.91762	15.4548	13.6132	11.9957
Q15365	Poly(rC)-binding protein 1	PCBP1	14	6	5	148.61	2414.8	2895.9	2153.7	137.03	205.08	134.73	3496.7	3471.6	3184.9	290.99	282.05	294.72	4441.2	2038.7	4332.6	356.89	131.16	439.41	70.5	36.5	26.1	5.36987	6.61339	5.88744	7.68252	7.51402	8.46989	7.43817	6.04463	9.20807
Q15366-3;Q15366-4;Q15366-6;Q15366-7;F8VRH0;E9PFP8;P57721-5;P57721-4;P57721	Poly(rC)-binding protein 2	PCBP2	13	4	4	90.226	1011.5	1130.8	848.69	57.609	87.509	128.84	1621.7	1302.2	1429.3	110.3	130.3	144.44	1300.9	649.7	1321.7	171.16	43.693	283.18	58.3	19.6	19.6	5.38851	7.18282	13.1802	6.36836	9.09599	9.17814	11.6272	6.30133	17.6449
Q15393;Q15393-3;Q15393-2;J3QRB2;J3QL37;I3L4G7	Splicing factor 3B subunit 3	SF3B3	22	7	8	100.92	2636.2	2750	2819.5	69.141	277.16	165.34	2841.4	2701	2672	66.066	234.14	224.62	6762.7	3481.9	6081.2	602.06	214.43	720.06	26.7	10.5	11.1	2.55572	9.15578	5.53933	2.27229	7.97713	7.75456	8.17488	5.80116	10.5872
Q15582;H0Y8L3;S4R3C6;H0Y9D7;H0Y8M8;H0YAB8;D6RBX4;H0YAH8	Transforming growth factor-beta-induced protein ig-h3	TGFBI	18	3	4	60.319	1100.8	1039.7	1065.5	3364.3	3170	3674.7	306.25	247.45	172.19	3624.7	3433.5	3846.6	703.93	257.47	660.48	3163.2	1610.9	3416.1	36.3	5.9	7.6	75.3466	75.3023	77.522	92.2093	93.2776	95.7154	81.7971	86.2195	83.7982
Q15645;H0YAL2;Q15645-2	Pachytene checkpoint protein 2 homolog	TRIP13	7	1	1	25.72	536.02	477.22	591.67	124.75	102.49	71.51	332.66	340.14	357.61	38.828	33.022	47.466	417	236.26	474.29	26.002	18.817	60.032	18.1	2.5	2.5	18.8795	17.6795	10.7829	10.452	8.84924	11.7178	5.8695	7.37699	11.2352
Q15738;C9JDR0	Sterol-4-alpha-carboxylate 3-dehydrogenase, decarboxylating	NSDHL	6	3	3	14.046	348.01	381	422.34	21.43	21.425	72.922	975.04	935.22	947.21	89.86	83.866	98.009	2809.7	1263.8	2632.3	531.04	113.67	414.08	21.2	11	11	5.80067	5.32397	14.7239	8.43835	8.22953	9.37689	15.8959	8.25209	13.5925
Q16186;A0A087WX59;A0A087WUX6	Proteasomal ubiquitin receptor ADRM1	ADRM1	6	3	3	17.04	708.81	825.64	705.4	28.777	55.2	36.612	758.48	593.21	654.94	9.1018	92.284	38.822	604.84	425.23	694.22	8.0192	29.394	35.525	15	11.3	11.3	3.90151	6.26675	4.93415	1.18578	13.4624	5.59587	1.30849	6.46556	4.86814
Q16401-2;Q16401;F2Z3J2;Q4VXH0	26S proteasome non-ATPase regulatory subunit 5	PSMD5	12	5	4	35.06	932.98	1018.4	1169.2	51.913	39.472	71.941	1138.4	1174.4	974.63	47.757	117.56	32.404	1655.9	877.84	1779.3	139.21	66.286	118.92	35.4	16.5	14.1	5.27093	3.73126	5.79636	4.0262	9.09935	3.21777	7.75496	7.02088	6.26482
Q16543;K7EQA9;K7EKQ2;K7EL68;K7EIU0	Hsp90 co-chaperone Cdc37;Hsp90 co-chaperone Cdc37, N-terminally processed	CDC37	9	1	1	26.609	660.96	749.94	679.47	151.65	293.11	172.51	416.13	498.66	451.98	35.486	50.773	42.19	535.16	264.67	610.65	107.13	46.663	171.83	29.9	3.2	3.2	18.6621	28.1012	20.2481	7.85756	9.24098	8.53755	16.6794	14.9881	21.9597
Q16643;Q16643-3;Q16643-2;D6R9W4;D6RFI1;D6R9Q9;D6RCR4	Drebrin	DBN1	9	1	1	37.434	222.07	246.92	202.43	43.31	52.449	33.493	396.59	543.41	489.1	63.284	77.094	81.542	540.95	219.51	558.49	72.012	48.016	208.83	22	1.4	1.4	16.32	17.5199	14.1966	13.7612	12.4244	14.2895	11.7482	17.9482	27.2155
Q16658;C9JFC0;A0A0A0MSB2;C9JPH9	Fascin	FSCN1	19	5	5	96.187	4130.7	4438.3	4158.2	148.57	282.22	268.25	4235.5	4166.8	4181.2	496.87	463.32	555.96	8491.6	3268.8	9564.4	2328.5	777.94	2850.4	43.4	11.6	11.6	3.47185	5.97858	6.06016	10.4994	10.0067	11.7361	21.5201	19.2239	22.9597
Q16719;Q16719-2;A0A087X297;B8ZZA3;F8WEP1;A0A087WYQ7;A0A087WYM2	Kynureninase	KYNU	14	4	4	56.353	1367.4	1200.5	1277.3	90.789	49.776	63.967	3752.2	3578.6	3648.1	369.28	401.54	451.61	3703.1	1980	3662.1	469.38	177.95	594.2	41.1	9.7	9.7	6.22615	3.9812	4.76915	8.95989	10.0886	11.0157	11.2494	8.24625	13.9605
Q1KMD3;H3BQZ7	Heterogeneous nuclear ribonucleoprotein U-like protein 2	HNRNPUL2;HNRNPUL2-BSCL2	13	5	5	79.133	2173.3	2569.6	2386.5	32.693	239.43	90.206	2366.1	2480.7	2440.9	279.14	246.26	177.49	3577.6	1281.3	3924.1	329.71	96.989	536.35	22.8	10.2	8.4	1.48201	8.52358	3.64218	10.5525	9.03057	6.77859	8.43829	7.03691	12.0246
Q2TAY7;Q2TAY7-2	WD40 repeat-containing protein SMU1;WD40 repeat-containing protein SMU1, N-terminally processed	SMU1	8	4	5	26.24	1425.3	1362.2	1325.1	47.365	106.85	121.05	5651.7	5194.6	4832.2	219.07	238.99	247.97	5388.4	3100.3	5779.6	360.03	111.16	363.47	21.4	10.5	12.1	3.21628	7.27341	8.3705	3.73154	4.39838	4.88114	6.2631	3.46135	5.91675
Q53FA7;Q53FA7-2;H7BZH6	Quinone oxidoreductase PIG3	TP53I3	18	2	2	65.394	939.51	1075.9	1074.8	47.832	125.98	60.085	2803.3	2460.5	2267.6	130.15	144.39	118.95	2880.9	1258.5	2530.8	368.75	77.823	345.8	48.5	8.4	8.4	4.84452	10.4819	5.29437	4.43676	5.54304	4.98418	11.3474	5.82367	12.0211
Q53GQ0;A0A1B0GV93;A0A1B0GVY6;E9PI21;Q53GQ0-2	Very-long-chain 3-oxoacyl-CoA reductase	HSD17B12	7	2	3	17.055	842.41	736.78	708.1	81.973	83.235	47.704	1757.7	1498.5	1524.3	41.371	126	176.7	4091.4	2288.7	3715.2	65.679	30.041	141.27	25.6	8.3	13.1	8.86786	10.1504	6.31169	2.29958	7.75623	10.388	1.57993	1.29557	3.66319
Q53H82	Beta-lactamase-like protein 2	LACTB2	6	4	4	46.262	1522.8	1869.6	1627	68.009	89.473	123.59	2202.6	2268	1995.7	297.09	418.42	217.07	4389.8	1859.5	4295.9	1093.2	508.15	937.82	35.4	22.2	22.2	4.27512	4.56711	7.05991	11.8851	15.5754	9.80988	19.938	21.4622	17.9188
Q5JRX3;Q5JRX3-2;Q5JRX3-3;A0A0A0MRX9;B1APQ0;H0Y4F7;H0Y7L7	Presequence protease, mitochondrial	PITRM1	10	6	6	24.454	1267	1154.6	1709.1	58.552	102.25	83.808	2216.5	1917.5	1938.8	265.01	211.2	229.94	936.28	432.87	887.84	40.691	29.82	70.35	16.5	10	11	4.41718	8.13542	4.67442	10.6794	9.92155	10.6025	4.16502	6.44492	7.34197
Q5QPA5;Q9NVS2-3;Q9NVS2;Q9NVS2-2	28S ribosomal protein S18a, mitochondrial	MRPS18A	1	1	1	3.1589	156.48	210.33	164.68	81.957	126.28	217.96	361.22	355.2	374.26	263.63	342.77	446.02	287.78	64.904	345.94	250.5	85.451	307.91	6.1	6.1	6.1	34.3726	37.5152	56.9622	42.1909	49.1096	54.3741	46.5371	56.8328	47.0918
Q5T4S7-3;Q5T4S7-4;Q5T4S7;Q5T4S7-2;Q5T4S7-5;A0A0A0MSW0;X6R960;Q5T4S7-6;X6RE05;Q5TBN9	E3 ubiquitin-protein ligase UBR4	UBR4	18	11	12	68.386	2291.6	2131.6	1837.4	156.35	196.99	227.92	4965.4	4601.5	4542.6	434.15	610.48	584.67	6151.9	2539.2	6099.1	584.19	290.21	733.48	5.1	3.9	4.1	6.38698	8.45963	11.0356	8.04048	11.713	11.4031	8.67254	10.2569	10.735
Q6FI81-3;Q6FI81;H3BV90;H3BUG4;H3BT65;H3BQ23;H3BPG7;Q6FI81-2;H3BTZ8	Anamorsin	CIAPIN1	7	3	3	19.042	670.82	737.58	631.76	630.61	505.87	509.79	2124.2	1800.2	1829.5	671.9	624.28	582.78	1507.7	774.85	1718.2	412.92	91.162	496.34	25.4	12	12	48.4552	40.6828	44.6577	24.0299	25.749	24.1589	21.4993	10.5266	22.4128
Q6IBS0;D6RG15;H0Y858;H7C5I2;Q9NR96-4;F8W645	Twinfilin-2	TWF2	10	3	3	31.578	1763.4	1887.7	1896.6	267.42	613.54	349.79	1308.4	996.91	1141.7	143.46	58.055	152.28	2850.4	912.77	2855.2	679.95	349.88	756.56	36.4	11.5	11.5	13.1681	24.5294	15.5712	9.88112	5.50303	11.7683	19.2601	27.71	20.9471
Q6P2Q9;I3L0J9;I3L3Z8;I3L1T8	Pre-mRNA-processing-splicing factor 8	PRPF8	46	7	8	148.06	3860.4	4051.8	3931.8	191.41	337.17	141.77	4382.5	4279.3	4145.2	557.02	558.91	452.88	5514.9	2959.5	5545	532.61	217.09	714.48	24.6	4.5	5.1	4.72406	7.68221	3.48024	11.2768	11.552	9.84933	8.8071	6.83406	11.4144
Q6PCE3	Glucose 1,6-bisphosphate synthase	PGM2L1	12	6	7	48.802	2721.5	3164.2	3188.1	256.25	146.45	446.11	2479.3	2589.5	2115.8	552.12	465.77	494.51	5389.1	2731.6	5380.1	1265	449.81	1421.2	26.4	16.4	18.5	8.60549	4.4236	12.2753	18.2132	15.2448	18.9445	19.0108	14.1387	20.896
Q6YN16;Q6YN16-2	Hydroxysteroid dehydrogenase-like protein 2	HSDL2	6	3	2	18.519	170.74	257.57	248.36	29.173	55.417	76.258	1598.6	1618.5	1461.1	109.75	168.32	165.21	850.8	406.78	858.14	20.361	37.474	106.18	18.7	9.8	5.3	14.5928	17.7058	23.4916	6.42433	9.42009	10.1586	2.33723	8.43526	11.0109
Q7KZF4;H7C597	Staphylococcal nuclease domain-containing protein 1	SND1	34	8	7	125.09	3622.9	4098.3	3780.2	443.86	463.49	552.82	6461.1	5691.1	5579.3	483.51	473.61	418.33	2540.3	875.63	2789.5	382.57	90.979	449.46	51.2	12.3	11.3	10.9143	10.1603	12.7583	6.96238	7.6826	6.97492	13.0888	9.41218	13.8767
Q7Z2W4;C9J6P4;Q7Z2W4-2;Q7Z2W4-3;Q7Z2W4-4;H7C5K1;Q7Z2W4-5	Zinc finger CCCH-type antiviral protein 1	ZC3HAV1	13	5	6	44.271	1643.5	2085.5	1838.3	55.044	130.89	153.96	2006.1	1974.8	1922.8	315.68	216.08	200.05	5492.5	2418	6034.5	983.9	180.63	1156.9	24.2	9.5	10.5	3.24066	5.90555	7.72791	13.5965	9.8627	9.42365	15.1921	6.95097	16.0873
Q7Z6Z7-2;Q7Z6Z7-3;Q7Z6Z7;H0Y659;A0A087X146;A0A1B0GXC7;A0A087X1S3	E3 ubiquitin-protein ligase HUWE1	HUWE1	25	14	13	81.543	2388.9	2448.3	2230.5	255.35	281.34	510.62	5377	5185.9	4870.1	916.97	797.1	720.71	4021.4	1956.1	3942.9	906.1	363.78	812.02	9.1	4.7	4.3	9.6568	10.3069	18.6282	14.569	13.3227	12.891	18.3886	15.681	17.0775
Q86U42-2;Q86U42;B4DEH8;G3V4T2;Q92843-2;H0YJH9;A6NDY0-2;A6NDY0;A6NDY0-4	Polyadenylate-binding protein 2	PABPN1	5	2	2	18.531	1184.8	941.77	727.12	105.88	127.58	109.91	1227.4	1120.8	963.39	233.28	227.6	266.16	1350.5	526.85	1574.6	293.97	151.66	304	24.3	11.8	11.8	8.20343	11.9306	13.131	15.9706	16.8793	21.6469	17.8763	22.3519	16.1823
Q86VP6;Q86VP6-2;A0A0C4DGH5;H0YH27;Q86VP6-3;F5H6I6;F8WBB8;O75155-2;O75155	Cullin-associated NEDD8-dissociated protein 1	CAND1	35	14	14	126.55	5724.5	5766.1	5511.8	700.5	891.43	854.43	9542.6	9468.3	9081.5	981.02	964.94	1102.7	12280	7202.4	12366	1276.4	412.9	1707	35.2	12.8	12.8	10.9027	13.3898	13.4213	9.32208	9.24871	10.8276	9.41548	5.42198	12.1296
Q86XP3;A0A0A0MSJ0;Q86XP3-2;J3QRI2;J3KTK9	ATP-dependent RNA helicase DDX42	DDX42	12	4	4	56.593	1627.2	1711.6	1490.5	36.349	142.94	42.658	2508.9	2304.6	2323.9	384.41	325.13	450.97	1421.1	570.29	1557.7	313.81	103.75	257.25	20.5	6.8	6.8	2.18503	7.70757	2.78236	13.2862	12.3636	16.2519	18.088	15.3923	14.1739
Q8IWB7;C9JJ54	WD repeat and FYVE domain-containing protein 1	WDFY1	6	5	6	13.716	1101.3	1245.5	1091.5	58.035	71.956	78.757	698.23	755.88	575.56	96.479	96.001	117.16	4648	2459.3	4637.4	390.22	114.98	560.05	20.5	16.8	17.1	5.00589	5.46174	6.72989	12.1402	11.2693	16.913	7.7452	4.46649	10.7755
Q8N163-2;Q8N163;G3V119;H0YB24;E5RHJ4;H0YC69;E5RFJ3;H0YC58;E5RGU7;A0A087X2B6	Cell cycle and apoptosis regulator protein 2	CCAR2	17	4	4	65.409	937.77	1076.5	1077.4	114.15	187.86	269.99	1328.6	1364.2	1135	77.52	119.84	55.273	3146.7	1424.5	2796.2	457.9	44.455	501.96	31.1	6.5	6.5	10.8516	14.8581	20.038	5.51304	8.07525	4.64372	12.7032	3.0263	15.2194
Q8N357;F8WCT7	Solute carrier family 35 member F6	SLC35F6	2	1	1	6.3805	92.635	86.815	133.7	316.61	262.87	266.61	508.06	539.83	461.88	539.65	455.48	543.19	394.77	231.88	546.86	412.3	276.27	488.21	7	3.8	3.8	77.3644	75.1734	66.6009	51.5076	45.7626	54.045	51.086	54.3678	47.1669
Q8N3U4;Q8N3U4-2;B1AMT4	Cohesin subunit SA-2	STAG2	3	2	2	12.012	585.33	472.67	393.15	83.863	77.36	103.56	497.67	399.27	432.62	63.73	80.736	63.712	1614.9	865.34	1565.6	224.14	16.898	348.44	4.1	2.2	2.2	12.532	14.0647	20.8492	11.352	16.8198	12.8366	12.1879	1.91536	18.2044
Q8N766-4;Q8N766-3;Q8N766-2;Q8N766;H7C4E3	ER membrane protein complex subunit 1	EMC1	7	1	1	15.54	304.29	231.9	231.38	229.63	168.95	85.841	56.562	79.238	81.693	195.83	130.18	202.5	353.51	156.78	365.8	429.25	231.99	451.23	12	3	3	43.0083	42.1479	27.0603	77.5896	62.1628	71.2544	54.838	59.6728	55.2281
Q8NBS9;Q8NBS9-2	Thioredoxin domain-containing protein 5	TXNDC5	11	4	4	33.133	669.74	692.67	685.78	1490.5	1470.9	1343.2	1624.7	1400	1259.5	2141.4	2022.9	2238.9	2725.5	913.11	2913.8	5551.8	1587	6280.3	31.9	12	12	68.997	67.9849	66.2008	56.8599	59.099	63.9978	67.0726	63.4772	68.3079
Q8NC51-3;Q8NC51-4	Plasminogen activator inhibitor 1 RNA-binding protein	SERBP1	14	1	1	72.324	1872.6	2305.7	1979.4	416.09	537.79	750.07	1290.2	1465.1	1172.7	131.16	157.61	184.43	2387.9	639.51	2518	280.31	127.75	381.73	49.6	3.8	3.8	18.1803	18.913	27.4804	9.22778	9.71276	13.5897	10.5055	16.6502	13.1643
Q8NG11;H7BXY6;A6NEP9;Q8NG11-2;Q8NG11-3	Tetraspanin-14;Tetraspanin	TSPAN14	3	1	1	7.2058	197.37	186.84	139.66	583.08	521.52	648.02	179.91	219.45	226.74	314.63	160.24	210.72	1462.5	884.5	1643.2	655.42	281.79	599.31	13.3	4.1	4.1	74.7107	73.6236	82.2694	63.6207	42.2028	48.169	30.9464	24.1612	26.725
Q8TAT6;Q8TAT6-2;I3L283;A0A0D9SFI9;I3L4U9;I3L3I1	Nuclear protein localization protein 4 homolog	NPLOC4	11	5	6	27.943	907.92	1047.1	1040	38.479	25.053	290.63	1609	1463.7	1402.5	148.09	105.06	252.04	2895.2	1574.3	3282	557.03	340.4	515.9	20.6	11.8	13.5	4.06583	2.3367	21.8415	8.42814	6.69701	15.2332	16.1354	17.7782	13.5838
Q8TEQ6	Gem-associated protein 5	GEMIN5	11	5	5	36.396	1977.2	1816.7	1714.2	143.96	161.81	253.52	1763.5	1803.7	1475.9	257.99	330.43	233.6	911.26	547.96	892.3	151.34	21.654	129.85	10	4.7	4.5	6.78685	8.17838	12.8839	12.7624	15.4831	13.6648	14.2424	3.80152	12.7036
Q8WUM4;Q8WUM4-2;Q8WUM4-3;C9IZF9;F8WEQ7;F8WBR8;F8WDK9	Programmed cell death 6-interacting protein	PDCD6IP	34	7	6	162.5	2194.3	2552.8	1958.4	390.16	216.41	522.02	2446.5	2201.7	2142	113.1	265.97	210.04	4073.1	1630.2	3926.3	408.6	45.004	353.81	46.2	13.8	12.1	15.0964	7.81486	21.0456	4.41866	10.7782	8.93012	9.11708	2.68648	8.26638
Q8WWI5-3;Q8WWI5-2;Q8WWI5	Choline transporter-like protein 1	SLC44A1	1	3	3	8.3096	52.236	62.374	40.935	306.25	298.78	350.75	1019.8	944.38	976.48	2112.1	1921.4	2586.4	1090.3	541.18	1057	2033.3	876.58	2254.8	2.3	6.3	6.3	85.4287	82.7293	89.549	67.4383	67.0463	72.593	65.0948	61.8285	68.0838
Q8WX93-3;Q8WX93;Q8WX93-4;Q8WX93-8;Q8WX93-5;Q8WX93-2;Q8WX93-9;Q8WX93-7;H0YA05;F8WA26;D6R9F5;A0A087WX60;Q86TC9-2;Q86TC9	Palladin	PALLD	20	5	4	68.3	3764.5	4276.7	3311	398.07	373.42	498.01	2926	2583.7	2444.6	176.1	217.73	179.59	5459.3	2023.9	5465	1070.7	373.81	1109.5	30.3	9.5	6.4	9.56308	8.03033	13.0745	5.6768	7.7721	6.84364	16.3966	15.5903	16.8758
Q92598;Q92598-2;Q92598-3;Q92598-4;A0A0A0MSM0;R4GN69;Q5TBM3	Heat shock protein 105 kDa	HSPH1	29	13	11	129.83	4109.3	5218.7	4054.6	93.453	974.77	354.4	5631	5185.4	5437.9	337.16	388.64	433.65	3874.5	1590.7	3981.3	176.41	14.778	349.76	44.8	22.5	17.8	2.22361	15.7387	8.0381	5.64931	6.97232	7.38561	4.35482	0.920474	8.07562
Q92616	Translational activator GCN1	GCN1L1	40	9	11	116.99	3699.9	3792.1	3174.4	146.25	434.25	498.65	2488.9	2353.2	2396.2	118.45	181.32	252.44	2847.9	1584.7	2919.8	266.8	53.278	297.33	19.8	4.6	5.3	3.8025	10.2748	13.5759	4.54293	7.15402	9.53093	8.56583	3.25267	9.24209
Q92896;Q92896-3;Q92896-2;H3BM42;H3BQT1;H3BQU9	Golgi apparatus protein 1	GLG1	9	7	8	35.954	284.37	400.51	238.18	647.47	809.4	688.38	1480.4	1322	1333.1	2031.5	1972.3	2300.1	2877.7	1281	2892.7	2383.1	982.73	2197.7	11	9	9	69.483	66.8975	74.2942	57.8462	59.8701	63.3078	45.2992	43.412	43.1734
Q92973-2;Q92973;Q92973-3;O14787-2;E7EW37;S4R398;O14787;A0A075B780;K7ENW1;K7ESC1;K7ELC3	Transportin-1	TNPO1	25	8	8	94.983	3316	3229.3	3108.1	71.174	56.821	212.02	4900	4511	3955.3	328.85	389.37	364.14	5499.8	2966.2	5346.3	578.08	99.383	708.55	41.9	13.6	13.6	2.10128	1.72912	6.38591	6.28915	7.94573	8.43026	9.51121	3.2419	11.7022
Q93008-1;Q93008;O00507;O00507-2;H7C2M9	Probable ubiquitin carboxyl-terminal hydrolase FAF-X;Probable ubiquitin carboxyl-terminal hydrolase FAF-Y	USP9X;USP9Y	8	8	8	28.62	676.24	968.06	798.75	138.77	176.72	155.74	2710.8	2436.5	2554.7	314.93	390.43	381.16	3841.5	2096.7	3867.3	560.97	237.89	478.02	4	4.8	4.8	17.0268	15.437	16.3166	10.4084	13.8111	12.9829	12.7422	10.1898	11.0008
Q96AG4;I3L223	Leucine-rich repeat-containing protein 59	LRRC59	9	4	4	55.088	2367.1	2766.4	3177.6	415.36	417.91	457.98	2808.8	2732.3	2525.2	504.61	723.15	780.39	1655.3	768.38	1705.4	698.53	232.82	597.68	41.4	19.5	19.5	14.9278	13.124	12.5972	15.2293	20.9278	23.6082	29.6763	23.2541	25.9513
Q96CS3;D6RBG6	FAS-associated factor 2	FAF2	5	3	3	25.672	496.37	554.7	496.59	30.692	25.001	41.05	1229.9	1227	1109.3	65.552	117.31	117.29	2339.1	1391.4	2343.5	152.81	69.607	254.47	23.4	15.3	15.3	5.82322	4.31274	7.63522	5.06016	8.72641	9.56228	6.13224	4.76432	9.79496
Q96HE7;G3V3E6;G3V2H0;G3V5B3;G3V503;Q5TAE8;Q86YB8	ERO1-like protein alpha	ERO1L	16	8	8	72.289	1430.9	1763.2	1279.2	836.28	845.97	693.59	3699.6	3412.4	3746.1	3146.9	2660.3	3323	1948.6	939.92	1993	3105.4	1287.5	3062.2	50.6	29.3	29.3	36.8864	32.423	35.1578	45.9636	43.8075	47.0074	61.4444	57.8023	60.5752
Q96PK6;Q96PK6-2	RNA-binding protein 14	RBM14	10	4	3	43.474	1781.8	1903.8	1747.8	229.57	440.93	433.69	1713.6	1823.4	1443.3	193.39	72.353	188.53	1993.4	541.99	2095.1	391.83	132.88	313.92	18.8	8.8	7.2	11.4136	18.8052	19.8804	10.1411	3.81658	11.5533	16.4273	19.6897	13.031
Q96QK1;I3L4S0;I3L4P4	Vacuolar protein sorting-associated protein 35	VPS35	23	5	6	85.565	5818.9	5663.8	5800.2	136.66	219.32	239.31	5854.1	5327	4805.3	203.16	426.64	445.42	3423.8	1661.5	3522.6	370.61	85.005	375.26	33.2	5.7	6.8	2.29466	3.72795	3.96241	3.35399	7.41513	8.48303	9.76726	4.86715	9.62733
Q96RP9;Q96RP9-2;C9IZ01;F8WAU4	Elongation factor G, mitochondrial	GFM1	9	3	3	15.885	1874.9	2275.6	2052.4	135.07	90.832	124.55	1187.1	1133.1	1045.2	13.922	155.65	94.629	1056.9	312.24	942.86	144.6	142.63	222.53	19.6	6.3	6.3	6.72	3.83835	5.72131	1.15918	12.0776	8.30203	12.035	31.3562	19.0949
Q96RS6;Q96RS6-3;Q96RS6-2;E5RGX7	NudC domain-containing protein 1	NUDCD1	6	4	5	23.021	2773.9	2895.3	2575	40.655	74.622	68.619	2664.3	2449.9	2470.4	86.562	127.11	157.01	7767.5	4107.8	8328.4	870.2	345.45	845.99	14.4	10.5	14.1	1.44446	2.51259	2.59565	3.14672	4.93246	5.97585	10.0744	7.75726	9.22121
Q96T76-9;Q96T76;Q96T76-8;Q96T76-5;H0Y746;H7C1W5;Q5T454;Q96T76-7	MMS19 nucleotide excision repair protein homolog	MMS19	5	6	6	20.947	899.72	827.58	756.11	37.637	45.816	48.71	1562	1559.1	1142.8	322.43	166.84	197.33	1377.5	591.89	1329.3	369.3	151.25	354.77	7.9	10.3	10.3	4.01523	5.24573	6.05228	17.1102	9.66662	14.7247	21.1415	20.3528	21.0662
Q99426;K7EP07;Q99426-2;K7EK42;K7EL99;K7EQH0;K7ER04	Tubulin-folding cofactor B	TBCB	9	4	4	46.608	1205.8	1490.6	1245.7	623.7	1189.1	1082.3	2356.5	2219.7	2387.6	213.86	190.3	190.95	2089.1	667.5	2305.2	193.51	21.156	115.66	42.2	19.7	19.7	34.0913	44.3744	46.4905	8.32024	7.89627	7.40532	8.47758	3.07207	4.77764
Q99497;K7ELW0;K7EN27	Protein deglycase DJ-1	PARK7	9	3	3	25.922	1281.9	1688.5	1272	24.84	49.195	86.024	1965.4	1585.1	1745.6	256.29	186.22	201.25	1642.3	592.93	1734.9	130.06	52.601	185.15	64	20.1	20.1	1.90091	2.83105	6.3345	11.5358	10.5131	10.3372	7.33824	8.14849	9.64298
Q99536;Q99536-3;Q99536-2;K7ESA3;K7ERT7;K7ENX2;K7EM19;K7EJM4	Synaptic vesicle membrane protein VAT-1 homolog	VAT1	13	3	4	50.853	463.99	472.85	476.35	59.268	115.76	82.718	2466.2	2402.2	2413.5	276.93	216.15	311.31	3163.2	1711.1	3106.4	500.89	200.85	697.65	49.4	12	18.8	11.3267	19.6667	14.7957	10.0954	8.2552	11.425	13.6702	10.505	18.3397
Q99575	Ribonucleases P/MRP protein subunit POP1	POP1	4	3	2	14.359	536.7	521.33	497.19	0.39219	32.542	50.606	1479.6	1584.5	1339.6	150.44	247.8	262.15	2194.4	1118.6	2003.2	356.51	34.739	215.7	6.2	4.6	3	0.073021	5.87536	9.23811	9.22922	13.524	16.3665	13.9758	3.01204	9.72103
Q99613-2;Q99613;B5ME19;H3BPE3;H3BPE4;H3BTY8	Eukaryotic translation initiation factor 3 subunit C;Eukaryotic translation initiation factor 3 subunit C-like protein	EIF3C;EIF3CL	20	5	5	169.65	2769.6	3275.9	2556.5	45.676	331.58	409.56	5899.6	5877.1	5637.5	582.06	462.7	533.49	5714.3	3325.9	5586.4	616.05	263.04	630.38	26.6	5.6	5.6	1.62243	9.19146	13.8082	8.98011	7.29834	8.64513	9.73169	7.32918	10.14
Q99714;Q99714-2;Q5H928	3-hydroxyacyl-CoA dehydrogenase type-2	HSD17B10	11	4	3	52.84	863.32	955.23	1031.8	14.566	27.584	30.616	924.49	937.28	963.06	108.64	50.977	94.531	867.67	513.7	992.64	94.97	35.2	244.71	61.3	22.6	17.2	1.65921	2.80663	2.88173	10.5156	5.15827	8.93833	9.86558	6.41283	19.7769
Q99733;Q99733-2;C9J6D1;C9JZI7;E9PNW0;E9PJJ2;E9PS34;E9PNJ7;E9PKT8;E9PP22;A8MXH2;E9PKI2;C9J1B1;H0YCI4	Nucleosome assembly protein 1-like 4	NAP1L4	6	1	1	40.301	546.08	441.62	423.66	67.195	90.006	71.371	1289.8	1426.9	1333.5	61.889	62.518	103.69	2984.9	1295.2	2591	59.47	51.193	103.58	23.7	5.9	5.9	10.9567	16.9303	14.4175	4.57864	4.19748	7.21477	1.95344	3.80223	3.84401
Q99832;Q99832-3;Q99832-4;Q99832-2;F8WAM2;F8WBP8;A0A0D9SG95	T-complex protein 1 subunit eta	CCT7	15	10	7	82.365	3961.1	4262	4152.3	258.43	302.47	250.83	6518.2	6122.4	6186.3	943.29	942.04	984.64	7131.9	3181.5	6894.4	1808.8	458.97	1981.6	34.4	26.9	20.1	6.12462	6.62662	5.69663	12.6421	13.335	13.731	20.2311	12.6074	22.3254
Q99873-4;H7C2I1;Q99873-3;Q99873-2;Q99873;E9PKG1;A0A087X1W2;E9PIX6;E9PQ98;H0YDE4;E9PNR9;E9PMW9;Q9NR22-2;Q9NR22;E9PMZ2	Protein arginine N-methyltransferase 1	PRMT1	18	9	8	93.397	8004.7	8397.8	7545.6	514.4	495.5	399.25	6189.1	6628.5	6055.7	337.87	513.24	539.42	9685.9	5724.6	9901.9	1200.8	522.71	1302.1	57.2	37.7	34.8	6.0382	5.57161	5.02527	5.17652	7.18648	8.17908	11.03	8.36696	11.6217
Q9BQ52-4;Q9BQ52;G5E9D5;E7ES68;Q9BQ52-3;Q9BQ52-2;V9GYS7;J3QRS2;V9GYU5;J3QL08;J3QLK4;H7C2I4;V9GZ72	Zinc phosphodiesterase ELAC protein 2	ELAC2	13	9	8	43.862	837.1	950.63	901.31	58.863	116.09	99.747	4115.9	3690.3	3617.2	500.41	427.26	497.48	4991.3	1806.2	5104.4	462.82	122.9	488.31	23.7	17.4	14.8	6.5698	10.8829	9.96417	10.84	10.3765	12.0904	8.4857	6.37085	8.73119
Q9BQ67;M0QX71	Glutamate-rich WD repeat-containing protein 1	GRWD1	8	5	5	42.79	1748.8	1797.8	1594.9	168.95	265.1	281.33	1858.7	1618.5	1732.6	77.171	172.08	86.106	3736.6	1311.6	4024.2	199.55	64.349	191.51	34.3	21.7	21.7	8.8098	12.8508	14.9944	3.98637	9.61029	4.73447	5.06967	4.6767	4.54277
Q9BQA1;Q9BQA1-2;H0Y711	Methylosome protein 50	WDR77	7	3	4	23.872	814.5	1031.5	810.32	86.092	155.76	126.79	1237.8	1110.6	1204.3	36.244	66.002	82.086	2505.4	864	2629.5	147.04	62.248	248.26	28.9	10.8	19.6	9.55949	13.1193	13.5299	2.8448	5.60954	6.38113	5.54357	6.72045	8.62685
Q9BQG0;Q9BQG0-2;I3L1L3;I3L2H8;I3L311	Myb-binding protein 1A	MYBBP1A	25	6	8	93.525	3804.2	3937.8	3812	256.65	441.7	349.71	3327.1	3487.2	3049.2	257	315.76	316.88	2936	1713.1	2824	314.96	66.3	330.71	23.3	7.1	8.1	6.32011	10.0856	8.40304	7.17056	8.30301	9.41392	9.68822	3.72598	10.4831
Q9BR76;A0A087WW53;F5H390;F5H0D2	Coronin-1B;Coronin	CORO1B	7	2	2	14.206	260.73	203.85	203.7	59.175	82.42	80.267	540.35	633.64	574.44	90.841	64.998	73.348	1396	495.74	1349.5	213.09	36.443	193.72	18.6	4.5	4.5	18.4977	28.791	28.2663	14.392	9.30353	11.3228	13.2429	6.84783	12.553
Q9BS26	Endoplasmic reticulum resident protein 44	ERP44	10	2	2	33.461	731.39	602.44	781.24	554.06	755.94	693.73	313.88	218.98	168.82	737.1	667.51	815.8	505.93	240.14	539.47	420.61	258.09	306.02	32.3	6.4	6.4	43.1024	55.6501	47.0335	70.1345	75.2981	82.8543	45.3958	51.8014	36.1944
Q9BSJ8;Q9BSJ8-2;F8VZB1	Extended synaptotagmin-1	ESYT1	11	3	3	36.267	1265.9	1549.8	1247	182.75	175.97	247.11	1967.1	1641.7	1560.9	148.19	195.27	275.57	1710.6	1069.7	2001.5	223.29	103.85	203.06	15.1	4.9	4.9	12.6152	10.1966	16.5389	7.00566	10.63	15.0054	11.5462	8.84922	9.21091
Q9BTE3-2;Q9BTE3;Q9BTE3-3	Mini-chromosome maintenance complex-binding protein	MCMBP	9	4	4	31.447	1379.2	1432.1	1315.9	87.335	91.81	222.33	841.28	911.44	898.27	30.028	109.89	97.13	1497.3	755.99	1520.2	86.666	83.222	150.27	21.4	7.7	7.7	5.95519	6.02463	14.4536	3.44631	10.7595	9.75789	5.47146	9.91668	8.99567
Q9BVP2-2;Q9BVP2;C9JZT7;B4DMU5	Guanine nucleotide-binding protein-like 3	GNL3	9	2	3	20.14	2503.3	2676.9	2265.6	11.581	74.471	71.153	1056.8	1031.7	946.28	62.271	146.77	166.57	2726.5	1565.5	2926.3	630.04	218.93	594.11	17.5	3.4	6	0.460499	2.70669	3.04495	5.56453	12.4543	14.9679	18.7705	12.2689	16.8762
Q9BXJ9;A0A0B4J1W3;Q9BXJ9-4;Q6N069-5;Q6N069-4;Q6N069-3;Q6N069-2;Q6N069	N-alpha-acetyltransferase 15, NatA auxiliary subunit	NAA15	12	7	8	48.453	2287.7	2488.7	2408.6	230.16	376.45	253.76	7188.1	6504.9	6347.7	239.35	340.66	406.28	8416.1	4790.9	8339.5	1073.8	240.42	1037.1	13.7	11.1	13.2	9.1411	13.1389	9.53139	3.22251	4.97636	6.01542	11.3152	4.77847	11.0605
Q9BY32;Q9BY32-2;Q9BY32-3	Inosine triphosphate pyrophosphatase	ITPA	7	3	3	27.497	826.12	1332.1	1132.7	27.326	46.098	70.914	1407.6	973.63	1300.4	138.75	173.67	179.69	3330.5	937.51	3239.5	429.66	104.56	557.18	64.9	27.8	27.8	3.20184	3.3448	5.89176	8.97274	15.1373	12.1405	11.4266	10.0339	14.6755
Q9BY44-3;Q9BY44;F8WAE5;Q9BY44-4;C9IZE1;Q9BY44-2;H7C5Q3;H7C5R5;F8WF18;F8WAT3	Eukaryotic translation initiation factor 2A;Eukaryotic translation initiation factor 2A, N-terminally processed	EIF2A	10	4	4	34.583	1640.2	1989.4	1733.2	43.393	118.6	157.77	2129.9	1976.1	2052.5	141.23	76.858	258.83	1614.1	705.13	1796.9	93.205	27.968	238.37	29.1	12.7	12.7	2.5774	5.62619	8.34334	6.21849	3.74377	11.1983	5.45919	3.81504	11.712
Q9C0C2;Q9C0C2-2	182 kDa tankyrase-1-binding protein	TNKS1BP1	7	4	2	29.878	523.34	602.68	521.57	129.72	153.45	205.34	1750.5	1929.3	1505.2	892.07	926.09	845.49	515.18	300.29	638.12	111.57	77.601	117.43	7.9	4.6	1.9	19.8634	20.2941	28.2483	33.7577	32.433	35.9677	17.8014	20.5353	15.5423
Q9H0A0;Q9H0A0-2;A0A087WV29;E9PMU0;E9PJN6	N-acetyltransferase 10	NAT10	8	7	7	23.701	1430.8	1534.5	1407.4	72.163	38.293	156.82	4428.8	4033.8	3909.8	292.59	407.33	379.12	5271.2	2798.2	5099.6	891.99	98.063	846.94	9.5	8.1	8.4	4.80138	2.43471	10.0254	6.19712	9.17176	8.83952	14.4729	3.38585	14.2426
Q9H0D6-2;Q9H0D6	5-3 exoribonuclease 2	XRN2	16	5	5	50.599	1759.7	1866.6	1636.1	76.757	307.35	223.37	2899.3	2739.1	2444.8	180.8	232.35	345.15	2493.3	1265	2587.5	447.72	220.49	428.04	22.9	9.8	9.8	4.17962	14.1379	12.0126	5.86994	7.81941	12.3712	15.2233	14.8429	14.1945
Q9H4A4;A6NKB8;A0A087WU27;A0A087WUS4;C9JMZ3;H7C2T3	Aminopeptidase B	RNPEP	17	6	6	41.524	1128.4	1400.1	1087.9	83.36	96.267	82.412	1670.1	1396.7	1603.1	55.114	134.19	78.895	2145.3	1103.9	2052.5	150.7	75.106	319.1	36.5	15.5	15.5	6.87925	6.43338	7.04188	3.19462	8.76549	4.69056	6.56359	6.37028	13.4551
Q9H6S3;Q9H6S3-3;Q9H6S3-2;E9PNY4;E9PM34;E9PN68;E9PLN2;E9PNT0;E9PLH1;A0A087WX39	Epidermal growth factor receptor kinase substrate 8-like protein 2	EPS8L2	7	3	3	22.838	994.52	1052.6	533.33	136.54	170.96	237.52	2204.5	2603.4	2403.2	506.72	353.95	516.58	3663.3	697.55	4574	699.31	154.18	808.6	14.7	8.1	8.1	12.0719	13.9723	30.8127	18.6897	11.9685	17.6924	16.0296	18.102	15.0225
Q9H6T3-2;Q9H6T3;Q9H6T3-3	RNA polymerase II-associated protein 3	RPAP3	3	2	3	8.6482	1202	1472.6	1286.9	27.244	49.211	71.307	585.75	588.6	544.69	80.834	30.136	74.994	1332.5	716.56	1355.8	976.17	362.43	1020.4	6.3	4.8	6.3	2.21632	3.23371	5.25008	12.1266	4.87057	12.102	42.2828	33.5897	42.9425
Q9HAV4;H0Y3W3;H0Y3Q8;H0YA57;E2QRM3;H0Y9I3	Exportin-5	XPO5	6	3	4	19.572	1454.6	1294.8	1306.9	119.8	136.86	158.02	996.25	1007.4	805.48	16.839	39.351	49.306	1834.6	1292.4	1727	788.66	289.26	664.78	7.1	2.7	3.5	7.60925	9.55953	10.7869	1.66214	3.75935	5.76823	30.0641	18.2884	27.7944
Q9HB71-3;Q9HB71;Q9HB71-2	Calcyclin-binding protein	CACYBP	11	1	1	43.047	1753.5	2719.4	1585.2	288.78	320.96	293.29	2799.7	2208.2	2297.2	184.27	167.89	206.32	4072.9	639.2	5508.8	129.66	107.04	207.36	67	4.9	4.9	14.1401	10.5566	15.6131	6.17533	7.06581	8.2412	3.08526	14.3439	3.62761
Q9HC35;B5MBZ0;Q9HC35-2	Echinoderm microtubule-associated protein-like 4	EML4	12	6	7	32.444	575.81	568.16	718.14	72.77	62.136	106.7	2526.4	3034	2354.7	425.18	410.08	517.27	7521	3471	7429.9	1790.4	537.7	1408.9	16.5	7.4	9.4	11.2199	9.85823	12.9358	14.4052	11.9068	18.011	19.228	13.4133	15.9399
Q9HD45;Q5TB53	Transmembrane 9 superfamily member 3	TM9SF3	5	2	3	16.686	411.73	462.63	481.21	529.27	524.6	648	925.03	890.66	807.94	502.92	480.62	494.5	996.28	597.11	935.31	609.15	254.17	612.68	12.4	3.7	6.3	56.2455	53.1386	57.3853	35.2197	35.049	37.9672	37.9431	29.8574	39.5791
Q9NQR4;H7C579;F8WF70	Omega-amidase NIT2	NIT2	12	6	6	40.361	1334.9	1700.6	1450.5	110.23	82.234	50.948	3023.5	2650.8	2746.3	137.24	183.46	210.12	3367.5	1030.5	3478.3	152.89	44.841	205.88	64.9	37	34.8	7.62769	4.61254	3.39326	4.34202	6.47294	7.10724	4.34298	4.16993	5.58822
Q9NR12;Q9NR12-2;D6RF83;H7BYK4;D6RH06;Q9NR12-3;Q9NR12-5;Q9NR12-6;Q9NR12-4;D6RAN1	PDZ and LIM domain protein 7	PDLIM7	5	2	2	13.886	898.59	1394.2	1048.4	55.64	83.647	47.742	4018.8	4079.5	3936.7	412.33	447.72	343.92	1793.3	493.3	2556.9	171.3	117.54	253.75	12.7	5.5	5.5	5.83088	5.66006	4.35546	9.3053	9.88951	8.03435	8.71933	19.2424	9.02816
Q9NR30;Q9NR30-2	Nucleolar RNA helicase 2	DDX21	28	6	5	122.12	2140.2	2201	2172.2	329.49	442.3	629.16	3154.7	2723.3	2436.6	212.87	216.37	243.07	3965	1733.8	3878.4	171.46	27.893	342.03	43.2	11.5	10.1	13.3414	16.7329	22.4591	6.32118	7.36035	9.07089	4.14509	1.58331	8.10415
Q9NSD9;Q9NSD9-2	Phenylalanine--tRNA ligase beta subunit	FARSB	14	5	4	39.465	1735.3	1699.7	1635.7	241.56	350.04	295.22	2868.9	2585.6	2790.7	69.551	88.612	136.63	1813.7	1033.4	1664.9	80.164	17.627	31.288	31.7	12.4	10.4	12.2194	17.0773	15.2891	2.36693	3.31357	4.66739	4.23283	1.67712	1.84461
Q9NSE4	Isoleucine--tRNA ligase, mitochondrial	IARS2	17	4	4	43.12	2830.7	2834.3	2501.6	409.39	417.64	447.47	1232.5	1177.8	1388.8	227.79	200.68	248.59	3789.7	1556.9	3343.9	400.1	231.22	463.35	20.4	4.5	4.5	12.6351	12.8428	15.1733	15.599	14.5581	15.1821	9.54938	12.9309	12.1702
Q9NUQ6-2;Q9NUQ6;B8ZZZ7;Q9NUQ6-4;Q9NUQ6-3;Q4ZFW0;F8WAV0;C9IZC3;C9J8M7;F2Z2S1;C9JKE4;F8VZ02;F8VT91;C9JGM8;F8W6C2	SPATS2-like protein	SPATS2L	3	2	2	8.4039	219.85	287.26	277.19	39.494	30.9	55.239	1177.4	1313	1189	65.65	99.787	102.21	3072.4	1145.5	3667.9	290.34	124.08	374.5	5.9	3.9	3.9	15.2284	9.71209	16.6168	5.28136	7.06313	7.91583	8.63403	9.77331	9.2643
Q9NVJ2	ADP-ribosylation factor-like protein 8B	ARL8B	7	1	2	28.698	998.51	1152	1182.9	49.492	145.33	118.4	1224	1056.4	935.49	167.33	74.016	78.015	1892.3	1251.9	1867.7	233.8	22.318	200.63	36	5.4	13.4	4.72251	11.2022	9.09859	12.0266	6.54768	7.69754	10.9967	1.75151	9.7001
Q9NVN8	Guanine nucleotide-binding protein-like 3-like protein	GNL3L	1	1	1	3.5523	641.94	777.43	743.6	11.481	64.45	42.348	988.87	907.69	890.16	90.863	61.608	82.804	1423	673.36	1294.8	222.52	73.597	223.86	2.2	2.2	2.2	1.75706	7.65549	5.38814	8.41532	6.35594	8.51049	13.5228	9.85291	14.7406
Q9NVP1;H7C452	ATP-dependent RNA helicase DDX18	DDX18	13	3	3	51.751	2005.7	2285.7	2037.3	187.43	72.921	151.53	1624.4	1513.7	1453.3	103.88	66.717	121.07	1443.2	971.36	1644.8	213.29	42.898	110.88	27.2	8.1	8.1	8.54623	3.09168	6.92288	6.0106	4.22148	7.69006	12.876	4.2295	6.3155
Q9NVV4;Q9NVV4-2;Q5T852	Poly(A) RNA polymerase, mitochondrial	MTPAP	2	3	3	14.741	125.35	256.61	168.79	68.979	72.685	89.024	1205.9	1282.7	1198	142.51	50.747	85.059	1920.6	1071.2	1881.4	107.57	17.254	95.803	7.7	11.2	11.2	35.496	22.0729	34.5303	10.5687	3.8057	6.62939	5.3038	1.58518	4.84538
Q9NWH9;H0YL55;H7BXE3;H0YKU6;H7C3F4;Q9NWH9-3;H0YLW7;H0YMW8;H0YMM0;H0YNF3;H0YMR6;H0YLE6	SAFB-like transcription modulator	SLTM	4	1	1	12.524	173.88	214.47	120.28	99.693	120.75	125.92	254.29	203.8	241.02	54.576	77.502	45.201	203.74	90.026	255.02	233.24	90.133	101.58	6	0.7	0.7	36.4411	36.0211	51.1454	17.6698	27.5512	15.7923	53.3754	50.0297	28.4857
Q9NYU2-2;Q9NYU2;H7BZG0;F8WCI2;F8WCE6	UDP-glucose:glycoprotein glucosyltransferase 1	UGGT1	15	3	2	46.543	1090.5	1533.8	1210.7	563.5	608.22	701.34	910.56	776.59	244.04	3147.1	2536.4	3152.1	1191.4	632.13	1205.9	1788.7	1088.9	1982.5	16.3	3.6	2.4	34.0689	28.3947	36.6802	77.5595	76.5592	92.8142	60.0215	63.2703	62.1785
Q9NZB2;Q9NZB2-6;Q9NZB2-4;A0A0C4DG79;A0A0C4DH52;Q9NZB2-5;Q5T035;Q9NZB2-2	Constitutive coactivator of PPAR-gamma-like protein 1	FAM120A	5	3	3	26.232	1348.3	843.34	1201.7	72.798	87.935	37.171	1786.5	1492.2	1767.7	64.254	83.157	95.604	1618.3	718.06	1883.7	264.07	50.872	336.07	7.7	5	5	5.12266	9.44243	3.00039	3.47177	5.27861	5.13089	14.0286	6.61593	15.1399
Q9NZI8;Q9NZI8-2;REV__M0QZ54;REV__M0R118;REV__M0R0M7;Q2L6G8;G8JLG2;REV__Q15833;F8W930;Q9Y6M1-5;Q15517;Q9Y6M1-6;Q9Y6M1-3;Q9Y6M1-4;Q9Y6M1-1;Q9Y6M1	Insulin-like growth factor 2 mRNA-binding protein 1	IGF2BP1	19	3	3	61.261	4481.1	5653.5	4400.5	427.48	713.65	751.2	935.43	878.8	780.47	68.173	72.357	50.222	2516.6	628.14	2718.1	280.58	96.563	379.54	39.9	6.9	6.9	8.70883	11.2083	14.5816	6.79283	7.60726	6.0458	10.0308	13.3245	12.2526
Q9NZM1-6;Q9NZM1;Q9NZM1-3;Q9NZM1-2;Q9NZM1-5;H0YD14;Q9NZM1-7;Q9NZM1-8;Q9NZM1-4	Myoferlin	MYOF	79	16	19	320.94	8041.3	7321.7	7575.6	1198.3	1219.8	1360.6	6075.8	5476.2	5653.8	640.36	753.26	898.76	9408.8	5342	9119.5	1166.5	442.32	1522.8	48.6	11.5	13.3	12.9692	14.2809	15.2257	9.53462	12.0919	13.7162	11.0304	7.64688	14.3089
Q9P0K7-4;Q9P0K7-3;Q9P0K7;Q9P0K7-2	Ankycorbin	RAI14	5	1	1	16.745	315.91	438.73	377.32	62.729	40.216	60.759	772.3	769.49	663.89	118.49	149.91	89.417	971.03	482.5	1045.3	341.29	117.27	318.84	8.1	1.3	1.3	16.567	8.39677	13.8694	13.3017	16.3052	11.8699	26.0066	19.5525	23.373
Q9P258	Protein RCC2	RCC2	11	5	5	40.789	1453.1	1788	1361.9	276.54	409.22	374.31	3184.9	2903.2	3181.6	131.69	259.15	213.27	3858.1	1164.6	4110.9	324.83	35.896	412.82	25.5	12.3	12.3	15.9883	18.6244	21.559	3.97064	8.19486	6.28213	7.76561	2.9901	9.12568
Q9P2J5;Q9P2J5-2;Q9P2J5-3;A0A087WXY1	Leucine--tRNA ligase, cytoplasmic	LARS	29	7	7	73.943	3641.5	3513.4	3169.2	356.12	423.15	498.56	3301.1	3190.6	3134	284.49	288.58	247.72	4120.6	1640.9	3971.1	630.17	211.29	604.43	31.2	9.2	9.2	8.9083	10.7493	13.593	7.93426	8.29448	7.32527	13.2646	11.4076	13.2101
Q9UBE0;B3KNJ4;Q9UBE0-2;Q9UBE0-3;M0QX65;M0QZS6;M0R054;M0QYM8;M0R286;M0QYP2;M0R375	SUMO-activating enzyme subunit 1;SUMO-activating enzyme subunit 1, N-terminally processed	SAE1	14	4	5	33.945	2658.2	2648.6	2598.2	325.98	2216.8	316.35	3972.9	3304.4	3242.1	315.84	263.19	170.63	2953.5	1277.5	3021.3	192.01	17.235	375.36	54.6	17.3	19.7	10.9236	45.5625	10.8542	7.3644	7.37725	4.99981	6.10426	1.33116	11.0509
Q9UBS4;H7C2Y5	DnaJ homolog subfamily B member 11	DNAJB11	4	1	1	12.359	175.6	354.91	380.38	505.48	560.08	698.56	207.98	189.19	191.84	688.48	475.56	464.75	422.82	147.97	379.81	647.49	299.45	648.56	20.7	4.5	4.5	74.2174	61.2116	64.745	76.7999	71.5397	70.7824	60.4956	66.9282	63.0668
Q9UBT2;Q9UBT2-2;K7EPL2;K7ESK7;U3KQ93;U3KQ55;K7ES38	SUMO-activating enzyme subunit 2	UBA2	19	6	6	124.26	2873.5	3334.2	2924.8	323.81	350.1	386.96	3216.8	2951.8	2704.4	291.12	366.86	327.5	4283	2131.2	4331.9	640.91	116.5	658.77	38.8	12	12	10.1276	9.50248	11.6844	8.29893	11.0545	10.8018	13.0163	5.18308	13.2
Q9UBU9;H0YDU0;B4E227;E9PIN3;Q9UBU9-2	Nuclear RNA export factor 1	NXF1	2	2	1	6.7933	1993.9	1880.3	1724	235.63	268.91	349.47	1630.7	1614.3	1636.2	182.59	144.88	158.56	702.58	283.18	697.55	30.673	34.703	97.706	4.4	4.4	2.6	10.5686	12.512	16.8544	10.0695	8.23566	8.83461	4.18314	10.9169	12.2861
Q9UG63;Q9UG63-2;C9JHK9;C9JZV3	ATP-binding cassette sub-family F member 2	ABCF2	11	2	3	29.682	680.79	1017.4	776.29	168.52	237.73	317.84	956.55	933.87	916.46	64.377	71.632	94.738	1176	726.71	1344.1	198.44	30.261	116.13	20.7	4.3	6.1	19.842	18.9407	29.0496	6.30574	7.124	9.36889	14.4379	3.99764	7.95286
Q9UHD1;Q9UHD1-2;E9PPQ5;E9PIZ4;E9PSD5;E9PHZ2;E9PL00;E9PIF7	Cysteine and histidine-rich domain-containing protein 1	CHORDC1	9	4	5	26.4	2844	4010.7	2960.2	314.11	325.3	368.79	4994.8	5056.3	4857.2	263.46	439.65	344.29	4176.9	1397.5	5383.8	651.77	91.47	517.06	36.7	18.7	21.1	9.94614	7.50231	11.0781	5.0104	7.99953	6.61906	13.4979	6.14317	8.76245
Q9UHD8;Q9UHD8-7;Q9UHD8-2;Q9UHD8-5;Q9UHD8-3;Q9UHD8-4;Q9UHD8-9;Q9UHD8-8;K7EK18;K7EL40;K7ER52;K7ENL0;K7EIE4;K7EQD7;K7EIR4;K7EKN4;K7EN52;K7EJV0;K7ENQ5;K7EJZ2;K7ELJ9;K7EPY1;K7ER14;K7EJ51;K7ERG1;K7ER34;K7EJL9	Septin-9	2017-09-09	14	2	1	30.055	1643.8	2375.6	1845	187.79	134.15	221.02	1748.1	1476.7	1624.4	162.76	31.264	68.725	822.51	212.5	1186.3	69.356	13.422	119.24	28.3	6.5	3.1	10.2528	5.34515	10.6979	8.51763	2.07326	4.05906	7.7765	5.94099	9.13339
Q9UIA9;E7ESC6;H0YBE1;E5RIW1	Exportin-7	XPO7	11	6	6	36.915	1125.5	1238.1	1164.5	96.644	32.167	40.977	2980.2	2810.6	2282.9	213.56	189.16	212.54	2628.5	1364.8	2488.7	627.06	221.31	811.22	13.4	9.8	9.8	7.90774	2.5323	3.39924	6.68679	6.30584	8.51714	19.2612	13.953	24.583
Q9UKD2	mRNA turnover protein 4 homolog	MRTO4	7	1	1	15.696	256.9	277.09	269.94	87.776	58.599	69.684	326.88	543.61	390.03	68.387	16.693	48.213	493.27	308.58	607.81	80.949	91.137	93.621	34.7	5.4	5.4	25.4662	17.4563	20.518	17.3015	2.97928	11.0014	14.0972	22.8004	13.3471
Q9ULV4;Q9ULV4-2;Q9ULV4-3;B4E3S0;H0YHL7;F8W1H8;F8VUX3;F8VSA4;F8VRE9;F8VTT6;F8VVB7;F8VV53;J3QLV6;J3KSS5;Q6QEF8-4;Q6QEF8-3;Q6QEF8-2;Q6QEF8-5;Q6QEF8	Coronin-1C;Coronin	CORO1C	14	7	7	61.758	9469.9	10706	9434.7	195.59	242.67	299.17	4024	3978.6	3860.8	319.77	397.95	325.47	4841.6	2024.3	5509.3	396.71	101.56	463.02	31	14.3	14.3	2.02359	2.21643	3.07349	7.36158	9.09278	7.7747	7.57324	4.77736	7.75277
Q9UMS4;F5GY56;H0YGF3;F5H2I0;H0YGZ5	Pre-mRNA-processing factor 19	PRPF19	9	4	4	27.554	1630	1845.1	1470.1	34.49	138.28	21.157	3565.1	2772.2	3228.9	250.53	143.88	244.33	3676.6	1360	3384.7	292.91	84.826	219.13	31.9	19	19	2.07211	6.97194	1.41874	6.56589	4.93402	7.03466	7.379	5.87102	6.08048
Q9UNF0-2;Q9UNF0;A0A0U1RR22;B0QYG7;B0QYG8;H0Y923	Protein kinase C and casein kinase substrate in neurons protein 2	PACSIN2	8	2	1	34.461	1844.2	2386.3	1868.9	372.83	350.93	306.33	566.29	629.93	551.39	111.8	105.99	60.566	725.54	344.17	799.19	252.65	128.44	264.53	23.6	8.3	2.5	16.8166	12.8206	14.0826	16.4875	14.4024	9.89712	25.8283	27.1767	24.8684
Q9UNM6;Q9UNM6-2;J3KNQ3;A0A087WUL9;E9PL38;H0YD73;E9PQG3;E9PPD2;F8W8J6	26S proteasome non-ATPase regulatory subunit 13	PSMD13	13	5	4	31.013	2443.6	2610.4	2561.7	68.767	236.34	126.88	3283.5	3060.4	3150.5	68.517	151.18	155.62	6199.5	3951.6	5973.4	321.29	55.493	510.83	38.3	15.2	7.7	2.73714	8.30213	4.71922	2.04405	4.70734	4.70703	4.92716	1.38487	7.87804
Q9UQ35;Q9UQ35-2;I3L1I8;I3L182;I3L4D8;Q9UQ35-3;I3L1C0;A0A087X1W1	Serine/arginine repetitive matrix protein 2	SRRM2	10	1	1	44.274	1486	1619.9	1574.2	145.39	191.94	134.9	286.24	249.58	270.92	103.36	71.933	106.33	336.72	137.83	312.38	162.5	46.443	143.81	5.5	0.7	0.7	8.91203	10.5937	7.89304	26.5298	22.3733	28.1856	32.5508	25.2034	31.5241
Q9Y265;Q9Y265-2;E7ETR0;H7C4G5;J3QLR1;H7C4I3	RuvB-like 1	RUVBL1	13	4	3	54.673	1400	1664.9	1405.2	96.636	66.845	49.293	988.69	1023.8	670.83	64.527	91.022	52.666	2455.8	788.73	2662.4	588.58	65.044	289.72	45.2	15.8	10.5	6.45688	3.85998	3.38902	6.12666	8.16471	7.27938	19.3333	7.61841	9.81396
Q9Y277;Q9Y277-2;E5RJN6;E5RHZ6;E5RHE1;E5RFP6;E5RK27;E5RFL1	Voltage-dependent anion-selective channel protein 3	VDAC3	9	3	3	36.491	1767.3	1877.5	1698	104.82	159.11	271.99	3786.9	3704.1	3220.3	459.01	408.75	489.91	4576.5	2882.9	4695.8	711.23	223.46	831.1	46.6	14.5	14.5	5.599	7.81249	13.8067	10.8106	9.93836	13.2044	13.4506	7.19363	15.0374
Q9Y2X3;H7BZ72	Nucleolar protein 58	NOP58	11	3	3	40.016	1574.1	1568.7	1561.4	67.786	99.394	91.982	1474.7	1750	1458	91.727	110.32	75.134	3033.8	1470.3	2892.7	482.55	140	545.02	26.5	7.8	7.8	4.12854	5.95854	5.56326	5.85581	5.93016	4.90068	13.723	8.69403	15.8541
Q9Y316;Q9Y316-2;Q9Y316-3;B5MCI6	Protein MEMO1	MEMO1	5	4	4	28.602	498.5	446.43	565.87	10.268	48.305	38.86	735.21	660.89	685.77	15.197	39.51	29.753	2506.7	876.68	2763.3	450.15	82.89	383.65	28.3	20.2	20.2	2.01821	9.76381	6.42601	2.02517	5.64106	4.15822	15.224	8.63824	12.1912
Q9Y383;Q96HJ9-2;A0A0A6YYJ8;Q9Y383-3;Q9Y383-2;B8ZZ10;A8MYV2;V9GZ75;F8WEU3;B8ZZ09	Putative RNA-binding protein Luc7-like 2	LUC7L2	7	3	3	30.466	1213.5	1317.2	1432.5	56.724	990.88	42.019	2523.3	2128.8	2152	271.01	208.63	218.55	791.51	489.1	915.62	70.017	32.345	53.086	22.7	10.5	10.5	4.46567	42.9309	2.84968	9.69864	8.92561	9.21938	8.12708	6.20296	5.48009
Q9Y3F4;Q9Y3F4-2;H0YH33	Serine-threonine kinase receptor-associated protein	STRAP	14	4	3	42.701	2780.9	3199.4	2142	537.87	381.4	493.92	2943.2	3120	2684	269.7	155.41	324.78	3173.4	1589.7	3636.9	438.44	94.963	302.17	49.7	11.1	7.4	16.2069	10.6513	18.738	8.39429	4.74475	10.7944	12.139	5.63691	7.6711
Q9Y3T9	Nucleolar complex protein 2 homolog	NOC2L	7	2	2	14.774	1394.5	1132.9	1297.5	262.07	342.54	158.87	1797.4	1872.6	1855.2	243	74.067	187.59	1377.7	818.27	1435.8	187.75	40.263	173.91	10.5	3.3	3.3	15.82	23.2161	10.9086	11.9094	3.80481	9.18303	11.9934	4.68974	10.8038
Q9Y490;Q9Y4G6;H0YMT1;A0A1C7CYV7;A0A1B0GVU7	Talin-1	TLN1	75	19	19	316.78	10821	11848	11321	1092.9	1290.3	1115.2	8192.2	7672.6	7657.8	2015.9	1572.7	1698.5	17382	9381.1	16185	2892.4	810.65	2754.4	40.9	11.5	12.4	9.17332	9.82091	8.96737	19.748	17.0108	18.1535	14.2663	7.95398	14.5432
Q9Y512	Sorting and assembly machinery component 50 homolog	SAMM50	7	4	4	23.03	776.97	705.76	824.66	137.27	157.52	142.56	2146.4	2116	2007.9	423.6	230.8	191.06	2578.1	1523.3	2848.6	462.74	182.48	564.84	23.2	13	13	15.0147	18.2467	14.7391	16.4825	9.83467	8.68865	15.2175	10.6977	16.5475
Q9Y570;Q9Y570-4;Q9Y570-2;Q9Y570-3	Protein phosphatase methylesterase 1	PPME1	5	2	2	16.355	1305.7	1177.9	1204.8	161.06	87.464	185.44	1075.1	1233	1072.6	45.36	56.408	97.446	2074.7	790.72	2018	174.8	80.348	128.61	16.3	7.3	7.3	10.9807	6.91216	13.3387	4.04834	4.37472	8.32839	7.77062	9.22408	5.99131
Q9Y5B9	FACT complex subunit SPT16	SUPT16H	22	6	7	79.751	2818.3	2803.2	2412.4	13.572	137.73	150.56	4470	4384.4	4115.9	380.72	260.66	382.73	8679.2	4840.7	8397.4	936.26	185.75	1196.3	25.1	7.5	8.8	0.479259	4.68321	5.87446	7.84873	5.61155	8.5077	9.73703	3.69545	12.4696
Q9Y5M8;H7C4H2;C9J5Z8	Signal recognition particle receptor subunit beta	SRPRB	10	4	4	35.881	1782.7	2159.6	1778.1	106.73	177.83	375.74	2014.3	1980.7	1826.8	215.15	142.68	193.11	2422.1	1068.4	2188.4	691.58	192.26	788.95	48.3	17	17	5.64879	7.60793	17.4451	9.65036	6.71948	9.56033	22.211	15.2507	26.4984
Q9Y617;Q9Y617-2	Phosphoserine aminotransferase	PSAT1	16	6	6	58.762	1777.5	1759	1901.1	214.66	246.97	247.98	1913.1	1660	1756.7	97.853	45.604	138.85	2653.2	1308.4	2743	689.9	145.37	657.26	53.5	32.4	32.4	10.7752	12.3117	11.5389	4.866	2.67377	7.32505	20.6365	9.99952	19.3297
Q9Y678;H0Y8X7;D6RG17;H0Y8G2	Coatomer subunit gamma-1	COPG1	17	5	7	57.766	2053	2146	2152.2	98.274	97.696	185.97	1797	1556.7	1519.3	59.275	69.047	239.28	3006.9	1668.2	3114.6	142.24	92.818	283.36	30.9	9.8	13.6	4.56818	4.35424	7.95366	3.19322	4.24709	13.6064	4.51679	5.2707	8.33912
Q9Y6N5;H3BNP9;H3BNX3;H3BMS6;A0A1B0GXB4;H3BV36	Sulfide:quinone oxidoreductase, mitochondrial	SQRDL	10	2	4	33.065	1417.6	1396	1283.5	408.84	314.57	367.71	458.63	475.92	493.23	630.32	622.58	635.99	2939.9	1328.4	2903.6	1657.5	477.95	1589.6	26.7	3.6	7.6	22.3845	18.3898	22.2691	57.8833	56.6755	56.3212	36.053	26.4594	35.3779
Q9Y6Y8-2;Q9Y6Y8;A0A0C4DH82;H7C4C4;H7C0V8	SEC23-interacting protein	SEC23IP	7	2	2	28.328	565.39	659.23	549.09	51.688	64.605	22.913	791.18	497.94	583.19	170.89	144.11	217.32	636.48	398.8	708.28	516.42	197.06	537.21	11.9	3.9	3.9	8.37625	8.92538	4.00575	17.7627	22.4453	27.1477	44.7931	33.0715	43.1324
S4R3N1;Q9Y3A3-2;Q9Y3A3-3;Q9Y3A3;B4DM50	MOB-like protein phocein	HSPE1-MOB4;MOB4	6	3	3	13.655	377.39	336.63	343.48	17.761	48.754	38.799	1579	1375.2	1251.5	216.7	356.04	292.22	2132.7	726.91	2253.5	343.53	164.49	354.79	23	12.6	14.6	4.49474	12.6508	10.1494	12.0677	20.5656	18.9296	13.8731	18.453	13.6024
F8VUY8;Q96QD8	Sodium-coupled neutral amino acid transporter 2	SLC38A2	1	0	0	5.5759	20.736	42.552	38.747	0	0	0	0	0	0	0	0	0	0	0	0	0	0	0	23.9	0	0
H0YHT6;F8VV52;Q9NZN8-3;Q9NZN8-2;Q9NZN8-5;Q9NZN8	CCR4-NOT transcription complex subunit 2	CNOT2	0	0	1	2.3145	0	0	0	0	0	0	0	0	0	0	0	0	1082.1	328.56	986.54	13.077	0	44.296	0	0	11.5
F8VV56;F8W022;F8VWK8;P08962-3;P08962-2;P08962;F8VNT9	Tetraspanin;CD63 antigen	CD63	3	2	2	26.504	245.81	197.88	216.48	273.6	262.07	371.89	466.69	409.72	381.87	1855.2	1494.3	1845.6	312.05	51.319	260.81	1438.4	784.59	1628.1	26.2	15.2	15.2
F8VVA7;P61923;P61923-4;F8VXB1;F8VUC5;F8W156;F8W651;F8VXR1;F8VYZ4;P61923-5;F8VYK5;P61923-2;P61923-3	Coatomer subunit zeta-1	COPZ1	3	0	0	12.538	97.977	40.965	0	0	0	20.216	0	0	0	0	0	0	0	0	0	0	0	0	20.2	0	0
F8VVL1;O43583	Density-regulated protein	DENR	6	3	3	72.935	1911.5	1975.4	1749.5	0	0	0	3070.1	3005.5	2230.7	104.1	152.19	118.59	4317.8	1805.9	4444.5	0	20.2	62.961	50.6	29.4	29.4
F8VVT7;Q9HD42;F8VUA2;F5H875;Q9HD42-2	Charged multivesicular body protein 1a	CHMP1A	3	0	0	4.0972	258.3	265.76	249.54	0	0	23.062	0	0	0	0	0	0	0	0	0	0	0	0	12.8	0	0
F8VWH9;Q8N6T3-5;Q8N6T3;Q8N6T3-2;E5RHT6;F8W1U7;Q8N6T3-3;F8VWB3;E5RGL6;E5RHH7;E5RHC5;Q8N6T3-4;H0YIQ0	ADP-ribosylation factor GTPase-activating protein 1	ARFGAP1	3	3	2	17.511	527.01	471.3	611.79	5.2663	58.571	20.025	981.97	912.97	930.39	97.863	99.77	102.86	931.76	342.61	834.88	75.396	39.336	97.136	10.3	10.6	10.6
F8VX55;Q12800-2;Q12800-3;Q12800-4;Q12800	Alpha-globin transcription factor CP2	TFCP2	1	1	1	3.0969	0	0	0	0	0	0	346.7	452.15	430.69	0	20.692	30.383	517.02	147.32	391.64	3.8756	0	26.039	4	4	4
F8VXC8;Q8TAQ2-2;Q8TAQ2-3;Q8TAQ2;Q92922	SWI/SNF complex subunit SMARCC2;SWI/SNF complex subunit SMARCC1	SMARCC2;SMARCC1	3	3	3	7.6442	138.83	103.15	163.77	0	0	0	1145.2	1044.3	1016.4	114.42	109.59	94.756	2507.7	1098.2	2393.2	436.35	156.46	409.49	2.4	2.7	2.7
F8WAK2;F8VXI9;Q14161-11;Q14161-7;Q14161-9;Q14161-6;Q14161-10;Q14161-8;Q14161-4;Q14161-5;Q14161-3;Q14161;F8W822;R4GNG3;Q14161-2	ARF GTPase-activating protein GIT2	GIT2	2	2	3	7.1841	0	0	0	0	0	0	530.3	454.94	351.32	35.479	103.55	0	1594.2	468.49	1875.2	408.18	74.821	247.44	4.3	2.8	5.7
F8VXU5;Q9UBQ0;Q9UBQ0-2	Vacuolar protein sorting-associated protein 29	VPS29	3	1	2	12.735	775.43	748.71	621.81	0	50.141	57.335	1329.2	1166.3	1252.6	46.147	58.431	79.345	2604.5	1122.3	2461.5	134.52	0	107.53	22.9	6.1	16.8
F8VYE8;P36873;P36873-2;F8VR82;F8W0W8;A0A087WYY5;H0Y3Y6;F8W1A0;F5H1L6;F5H037	Serine/threonine-protein phosphatase;Serine/threonine-protein phosphatase PP1-gamma catalytic subunit	PPP1CC	12	6	6	5.4874	47.329	26.394	35.532	0	0	0	0	0	0	0	0	0	0	0	0	0	0	0	51.3	29.9	29.9
F8VYN9;P40616-2;P40616;B4DZG7;F8VP99;F8VP63	ADP-ribosylation factor-like protein 1	ARL1	4	2	2	14.735	364.58	694.34	503.78	0	0	0	537.73	577.73	458.43	0.68974	18.443	51.14	995.18	412.71	1086.8	13.287	0	86.839	23.2	10.3	10.3
F8VZ44;Q9NRG9;Q9NRG9-2;H3BU82;F8VUB6	Aladin	AAAS	4	3	4	14.794	332.35	325.9	316.4	0	0	0	813.27	620.08	607.46	38.941	46.608	31.035	2921	1618.9	3233.1	238.11	118.05	203.64	17.5	14	18.7
F8VZV1;Q7Z3U7-2;Q7Z3U7-6;Q7Z3U7-5;Q7Z3U7	Protein MON2 homolog	MON2	0	1	1	1.4276	0	0	0	0	0	0	0	0	0	0	0	0	1146.5	639.5	985.13	94.133	135.52	214.91	0	0.8	0.8
F8VZX2;H3BRU6;Q15366-5;Q15366-8;F8W0G4;F8VXH9;F8W1G6;J3QT27;P57721-2;P57721-3;H3BND9;F8VTZ0;H3BSP4;C9K0A2;F8WC71;C9IZV9;C9J7A9;C9JSA6;C9J5V4;C9JTY5;C9JZY3;C9J0A4;F6TJN8;P57723-2;P57723	Poly(rC)-binding protein 2	PCBP2	13	4	4	19.776	75.972	29.004	91.019	0	21.003	0	0	0	0	0	0	0	0	0	0	0	0	0	67.3	22.1	22.1
F8W031;F8W1K5;F8VXJ7;Q9Y2B0;H0YI18	Protein canopy homolog 2	CNPY2	5	1	1	24.492	727.26	772.24	747.82	997.05	992.66	1102.9	0	0	0	319.64	329.54	329.53	0	0	0	0	0	0	24	5.7	5.7
F8W1A4;P54819-3;P54819-5;P54819-2;P54819;G3V213;F8VZG5;F8VY04;P54819-4;P54819-6;F8VPP1	Adenylate kinase 2, mitochondrial;Adenylate kinase 2, mitochondrial;Adenylate kinase 2, mitochondrial, N-terminally processed	AK2	6	2	2	10.51	172.42	270.15	229.68	15.79	19.639	49.41	351.06	235.12	293.06	332.33	400.94	380.49	1151.6	239.34	1279.9	1128.9	38.534	1462.1	29.7	10.8	10.8
F8W1R7;G3V1V0;P60660-2;P60660;J3KND3;G8JLA2;B7Z6Z4;G3V1Y7;F8VPF3;H0YI43;F8VZU9;F8W1I5;F8W180;P14649;F8VXL3	Myosin light polypeptide 6	MYL6	6	2	2	27.217	2917.3	3828.5	3369	18.834	125.16	256.16	2687.6	2790.7	2712.4	408.69	395.25	487.41	3750.5	766.37	3175.1	815.98	106.89	1052.9	45.5	15.9	15.9
F8W6I7;P09651-3;P09651-2;P09651;F8VZ49;Q32P51;F8VTQ5;F8W646;F8VYN5;H0YH80	Heterogeneous nuclear ribonucleoprotein A1;Heterogeneous nuclear ribonucleoprotein A1, N-terminally processed;Heterogeneous nuclear ribonucleoprotein A1-like 2	HNRNPA1;HNRNPA1L2	15	6	7	123.45	5541.1	6343.2	5990.7	22.139	40.319	173.09	4000.5	3905.4	3635.7	125.2	144.18	94.566	7083.4	1919.4	7254.4	895.59	250.45	898.8	54.4	20.5	25.7
F8W726;Q14157-4;Q14157-1;Q14157-3;Q14157;Q14157-5;Q5VU77;Q5VU81;Q5VU80;Q5VU79;Q5VU78;H0Y5H6;H7C2T8	Ubiquitin-associated protein 2-like	UBAP2L	7	1	1	24.51	590.09	731.47	710.12	0	0	80.662	1275.4	1185.6	1216.3	108.81	43.491	59.321	1136.4	525.05	1406.6	261.82	45.261	333.77	10.7	1.7	1.7
F8W7C6		RPL10	9	3	4	6.422	0	0	0	0	0	0	0	0	0	0	0	0	0	0	0	0	0	0	50.3	11.7	18.4
F8W914;Q9NQC3-2;Q9NQC3-5;Q9NQC3;H7C106;Q9NQC3-3;Q9NQC3-4;Q9NQC3-6;A0A0U1RQR6	Reticulon;Reticulon-4	RTN4	7	2	2	28.635	954.76	1070.7	1094.8	45.041	26.519	99.028	945.28	825.6	832	23.373	78.372	0	863.11	598.31	823.25	111.44	50.385	59.476	30.4	8.1	8.1
F8W9S7;Q14C86-3;Q14C86-4;Q14C86-5;Q14C86-2;Q14C86;Q14C86-6;H0Y4E7;H0Y7I9;C9IZ08	GTPase-activating protein and VPS9 domain-containing protein 1	GAPVD1	2	0	0	2.3316	0	0	0	0	0	0	0	0	0	0	0	0	0	0	0	0	0	0	1.4	0	0
F8W9U3;Q96IU4-2;Q96IU4	Alpha/beta hydrolase domain-containing protein 14B	ABHD14B	2	0	0	4.4361	56.718	47.784	0	0	0	0	0	0	0	0	0	0	0	0	0	0	0	0	23.1	0	0
H0Y5T1;F8WA11;Q7Z460-2;Q7Z460-4;Q7Z460-5;Q7Z460-3;Q7Z460;E3W994;J3KR49;A0A0U1RQI6;E7ERI8;E7EW49;O75122;O75122-3	CLIP-associating protein 1;CLIP-associating protein 2	CLASP1;CLASP2	3	1	1	7.4106	188.17	179.25	228.59	0	0	0	256.72	288.32	236.56	20.715	68.611	68.461	456.55	250.6	445.38	48.019	17.214	56.712	3.5	1.5	1.5
F8WBF9;Q5TH30;Q9UGV2-3;Q9UGV2-2;Q9UGV2	Protein NDRG3	NDRG3	4	2	2	50.509	786.91	638.5	675.13	0	53.544	0	560.59	502.61	592.89	0	40.443	43.924	230.23	105.12	205.29	0	30.657	19.837	24.6	16.1	16.1
F8WBJ7;H7C0G1;Q9H330-4;Q9H330-2;Q9H330	Transmembrane protein 245	TMEM245	1	0	0	2.0649	293.14	209.33	187.92	64.767	16.102	48.012	0	0	0	0	0	0	0	0	0	0	0	0	5.5	0	0
F8WCD0;Q8NC42	E3 ubiquitin-protein ligase RNF149	RNF149	1	1	1	3.9224	0	0	0	0	0	0	0	0	0	0	0	0	627.39	443.03	786.28	80.225	37.093	114.85	4.3	4.3	4.3
F8WCF6;P59998;F8WDD7;H7C0A3;A0A0A6YYG9;P59998-3;P59998-2;F8WDW3;F8WE39;R4GN08;P59998-4	Actin-related protein 2/3 complex subunit 4	ARPC4-TTLL3;ARPC4	5	1	1	30.462	708.01	806.26	898.73	0	0	0	828.4	798.46	637.56	26.119	54.375	103.78	631.46	352.41	700.74	0	18.409	0	33.7	10.5	10.5
F8WDI0;Q9NT62-2;Q9NT62	Ubiquitin-like-conjugating enzyme ATG3	ATG3	1	0	0	1.921	93.741	101.12	133.64	0	0	31.397	0	0	0	0	0	0	0	0	0	0	0	0	17.6	0	0
F8WDJ2;Q9H2M9-2;Q9H2M9	Rab3 GTPase-activating protein non-catalytic subunit	RAB3GAP2	1	1	1	29.183	0	0	0	0	0	0	4254.8	3836.6	3721.5	263.14	238.8	323.97	2261.7	1576.2	2266.8	153.07	51.834	171.62	20.7	20.7	20.7
F8WDN2;Q99757	Thioredoxin, mitochondrial	TXN2	1	1	1	2.4067	0	0	0	0	0	0	420.18	344.59	396.16	0	0	0	511.51	57.873	380.16	25.312	46.65	39.256	14.4	14.4	14.4
H7BZ19;H7C0Y9;F8WDN8;H7BZZ1;Q53T59	HCLS1-binding protein 3	HS1BP3	0	1	0	5.0504	0	0	0	0	0	0	0	0	0	0	0	0	0	0	0	0	0	0	0	47.3	0
F8WDV0;Q9UI26;Q9UI26-2	Importin-11	IPO11	1	1	1	2.5186	0	0	0	0	0	0	483.72	389.94	350.43	48.621	18.442	0	0	0	0	0	0	0	1.6	1.6	1.6
F8WF93;H7BZZ2;F8WE30;H7C0X4;Q92685	Dol-P-Man:Man(5)GlcNAc(2)-PP-Dol alpha-1,3-mannosyltransferase	ALG3	1	0	0	1.633	0	0	0	0	0	0	0	0	0	0	0	0	0	0	0	0	0	0	18.5	0	0
F8WF48;Q99442;F8WCJ7	Translocation protein SEC62	SEC62	3	1	2	3.4161	882.3	826.47	784.42	0	38.061	102.36	471.77	467.23	339.25	29.95	0	0	0	0	0	0	0	0	30.6	10.6	21.2
F8WJN3;Q16630-3;Q16630;Q16630-2;F8W084	Cleavage and polyadenylation specificity factor subunit 6	CPSF6	4	1	1	13.516	0	0	0	0	0	0	532.13	341.07	412.23	9.4027	42.751	21.682	1209	609.04	1338	0	0	207.2	10.7	3.3	3.3
G0XQ39;Q13586-2;Q13586;E9PNJ4;E9PIQ8	Stromal interaction molecule 1	STIM1	3	1	1	24.955	0	0	0	0	0	0	175.82	190.47	127.3	511.55	371.82	480.46	208.21	56.605	235.37	521.74	282.9	636.81	5.7	2.5	2.5
G3V0E4;O75439;F8WEA6;F8WBE1;F8WAZ6	Mitochondrial-processing peptidase subunit beta	PMPCB	5	2	3	16.723	1697.8	1723.9	1430.6	107.33	74.11	96.498	931.22	964.05	749.12	114.15	143.05	68.984	589.19	160.63	544.84	7.0299	50.903	72.196	14.5	4.7	10.6
G3V0I5;P49821-2;P49821;B4DE93;E9PPR0;E9PQP1;E9PMX3;E9PLC6;E9PPD6;E9PJL9;E9PPS5;H0YE81	NADH dehydrogenase [ubiquinone] flavoprotein 1, mitochondrial	NDUFV1	5	4	3	18.087	861.27	1125	1052.4	1045.5	1146.8	1123.7	2427	2039.2	2296.1	127.95	119.92	192.13	796.1	316.48	731.07	128.98	52.172	117.18	13.3	11.2	7.9
G3V126;Q9UI12-2;Q9UI12	V-type proton ATPase subunit H	ATP6V1H	2	0	0	6.8711	50.126	0	0	0	0	0	0	0	0	0	0	0	0	0	0	0	0	0	9.5	0	0
G3V1D3;G3V180;Q9NY33-4;Q9NY33;E9PQ14;Q9NY33-2;E9PNX5;E9PKK8;E9PPK9	Dipeptidyl peptidase 3	DPP3	6	2	2	21.928	283.3	184.03	308.28	90.416	41.648	21.014	1147.3	1344.3	1286.8	147.26	213.25	222.25	2845.8	1490.1	2994.7	364.09	98.755	483.8	12.8	4.4	4.4
G3V198;Q12769;E9PR16;Q12769-3;Q12769-2	Nuclear pore complex protein Nup160	NUP160	10	7	7	27.076	371.1	371.91	223.64	13.713	0	40.84	2622.6	2167.7	2366.3	697.44	737.6	819.98	2391.2	1367.6	2156.8	469.44	137.33	402.12	11.3	7.7	8
G3V1D4;Q9NUP9	Protein lin-7 homolog C	LIN7C	1	1	1	2.3926	0	0	0	0	0	0	726.83	580.82	756.97	117.96	114.03	144.04	1269.3	414.64	1571.1	217.69	96.221	163.5	6.4	6.4	6.4
G3V1L9;Q07157;A0A087X0K9;G5E9E7;Q07157-2;H0YKB1;H0Y3R8;H0YLT6	Tight junction protein ZO-1	TJP1	17	1	1	87.663	567.99	741.5	682.16	59.86	74.806	170.18	272.93	284.35	173.47	0	0	0	1534.9	291.77	1562.5	2.1144	0	0	17.3	1.2	1.2
G3V1N2;P69905	Hemoglobin subunit alpha	HBA2;HBA1	5	1	1	2.7707	109.92	93.552	80.248	33.437	40.634	52.014	0	0	0	0	0	0	0	0	0	0	0	0	41.8	14.5	14.5
G3V203;J3QQ67;Q07020;H0YHA7;Q07020-2;F8VUA6;F8VYV2;A0A075B7A0;F8VXR6	60S ribosomal protein L18	RPL18	6	4	4	31.782	2959.6	2692.1	2835.7	58.965	135.64	87.067	2628.9	2548.4	2382.2	117.25	172.55	151.82	5674.3	3244.3	5740.5	788.21	332.1	922.15	39.6	27.4	27.4
G3V235;G3V2Q3;G3V5E1;O75909-2;O75909-1;O75909;O75909-4	Cyclin-K	CCNK	1	1	1	1.3574	0	0	0	0	0	0	532.31	460.61	378.27	58.308	70.579	29.395	558.5	319.92	572.24	77.85	0	0	11.9	11.9	11.9
G3V5I6;G3V256;H0YJA2;Q6PJT7-10;Q6PJT7-4;Q6PJT7-3;Q6PJT7-11;Q6PJT7-5;Q6PJT7-9;Q6PJT7-2;Q6PJT7;G3V3R9;G3V3Y4	Zinc finger CCCH domain-containing protein 14	ZC3H14	2	1	1	6.9007	74.675	91.214	66.625	0	0	0	222.24	99.466	138.77	15.695	0	0	0	0	0	0	0	0	13.3	4.5	4.5
G3V295;G3V5Z7;P60900;G3V3I1;P60900-2;G3V3U4;P60900-3;G3V4S5;G3V2S7	Proteasome subunit alpha type;Proteasome subunit alpha type-6	PSMA6	9	3	4	27.649	2743.8	3382.5	3015.5	60.627	65.114	111.81	2553.9	2379.6	2192.5	147.34	166.81	183.45	7506.7	2539.4	7621.7	826.59	92.719	983.1	48.8	19.7	24.1
G3V3A4;Q13573;G3V4X8;G3V5R3	SNW domain-containing protein 1	SNW1	5	0	0	11.209	31.018	0	26.314	0	0	0	0	0	0	0	0	0	0	0	0	0	0	0	12.4	0	0
G3V3A5		TTC6	0	1	1	-2	0	0	0	0	0	0	609.19	521.24	487.37	158.65	183.75	161.41	0	0	0	0	0	0	0	0.5	0.5
G3V3B3;Q9UBV2-2;Q9UBV2	Protein sel-1 homolog 1	SEL1L	2	2	2	3.4819	0	0	0	0	0	0	1281.8	1124.7	1128.1	623.52	721.93	607.3	0	0	0	0	0	0	13.5	13.5	13.5
G3V4C6;Q9Y224;G3V4E7;H0YJB9	UPF0568 protein C14orf166	C14orf166	2	2	2	11.524	399.56	560.33	438.11	0	0	30.089	900.19	786.2	721.16	121.44	106.21	116.94	2140.6	675.7	2504.5	412.13	119.53	459.82	8.8	11.4	11.4
G3V4F7;P61011-2;P61011	Signal recognition particle 54 kDa protein	SRP54	8	2	1	21.456	897.42	873.83	570.55	60.848	48.027	78.064	687.94	696.46	652.89	57.306	63.567	46.207	880.5	498.88	941.69	85.008	0	94.718	20	6.6	2.3
G3V4G1;Q8NEJ9-2;Q8NEJ9	Neuroguidin	NGDN	1	0	0	3.2645	62.078	91.981	97.566	0	42.889	35.909	0	0	0	0	0	0	0	0	0	0	0	0	9.9	0	0
G3V4P8;P60983;G3V3X4	Glia maturation factor beta	GMFB	2	0	0	13.808	0	0	0	0	0	0	0	0	0	0	0	0	0	0	0	0	0	0	18	0	0
G3V529;Q9GZR7-2;Q9GZR7;F5GYL3;A0A087WXU8	ATP-dependent RNA helicase DDX24	DDX24	6	3	3	13.346	23.734	100.4	98.931	1609.1	2394.1	2271.3	645.81	489.04	473.43	0	0	19.035	595.03	280.41	604.03	96.388	23.779	109.74	9.8	3.8	3.8
G3V583;Q8N128;Q8N128-2	Protein FAM177A1	FAM177A1	1	0	1	1.807	0	0	0	0	0	0	0	0	0	0	0	0	0	0	0	0	0	0	10.7	0	10.7
G3V5A2;H0YIY8;G3V5Z3;Q6IN85-5;Q6IN85-4;Q5MIZ7-3;Q5MIZ7-2;Q6IN85-2;Q6IN85;Q5MIZ7	Serine/threonine-protein phosphatase 4 regulatory subunit 3A;Serine/threonine-protein phosphatase 4 regulatory subunit 3B	SMEK1;SMEK2	1	1	1	8.3571	0	0	0	0	0	0	381.92	548.03	402.4	48.233	91.911	94.902	536.17	343.33	616.5	167.34	85.089	204.55	7.4	7.4	7.4
G3V5T5;Q86T03;Q86T03-2	Type 1 phosphatidylinositol 4,5-bisphosphate 4-phosphatase	TMEM55B	0	1	1	2.9154	0	0	0	0	0	0	329.04	389.19	246.38	44.774	49.802	18.665	600.17	326.86	565.46	169.28	90.589	132.28	0	25.6	25.6
G3V5T9;P24941;E7ESI2;P24941-2;Q00526;K7EJ83	Cyclin-dependent kinase 2;Cyclin-dependent kinase 3	CDK2;CDK3	3	1	1	2.1756	0	0	0	0	0	0	477.44	403.19	389.29	0	59.264	39.839	736.9	322.39	886.38	0	0	0	9.5	2.6	2.6
G3V5V3;O60524-4;O60524-5;O60524-3;O60524;G3V4D9	Nuclear export mediator factor NEMF	NEMF	3	2	1	9.9671	183.95	132.06	188.53	56.743	112.49	96.837	947.56	858.89	609.12	77.667	80.553	119.89	1531.3	887.83	1705.7	224	135.56	282.89	5.8	3.5	0.8
G3XAG1;Q96ME7-2;Q96ME7-3;Q96ME7	Zinc finger protein 512	ZNF512	3	2	2	9.213	0	0	0	0	0	20.84	285.34	360.18	382.6	58.714	57.666	99.433	2300.6	1303.7	2152.1	684.41	306.93	718.83	8.5	5.7	5.7
G3XAH6;P51003-2;P51003;H0YJ00;A0A0C4DGK1;Q9NRJ5;H7C3W0;G3V3I9;F8WAT4;Q9BWT3-2;Q9BWT3	Poly(A) polymerase alpha;Poly(A) polymerase beta	PAPOLA;PAPOLB	3	1	1	7.4616	106.97	92.706	73.365	0	0	0	0	0	0	0	0	0	0	0	0	0	0	0	6.5	1.7	1.7
G3XAI2;P07942;E7EPA6	Laminin subunit beta-1	LAMB1	6	7	7	42.608	99.039	115.28	81.382	902.66	969.15	822.32	1984	1839.2	1704.2	3705.2	3387.7	3641.5	3109.2	1358.7	3122	4537.4	1658.9	4987	5.2	7.3	8
G3XAL9;P55011-3;P55011	Solute carrier family 12 member 2	SLC12A2	1	0	0	1.9398	0	0	0	0	0	0	0	0	0	0	0	0	0	0	0	0	0	0	0.9	0	0
G3XAN4;Q15629-2;Q15629	Translocating chain-associated membrane protein 1	TRAM1	3	1	0	22.342	134.65	97.036	121.71	0	0	0	0	0	0	0	0	0	0	0	0	0	0	0	12.8	3.8	0
G5E9Q6;P35080-2;C9J0J7;C9JQ45;P35080;C9J712;C9J2N0;C9J5V8;F2Z3G0	Profilin;Profilin-2	PFN2	4	2	1	25.121	593.17	612.34	841.42	96.315	133.75	65.252	1899.3	1727.5	1596.5	211.39	211.7	99.321	1399.3	473.22	1641.1	80.123	27.15	139.95	27.1	22.3	14.9
G5E9W7;G5E9V5;P82650;H7C5F2;H7C5H3;P82650-2;H7C5L9	28S ribosomal protein S22, mitochondrial	MRPS22	3	0	0	7.0601	316.81	805.86	318.06	53.925	38.093	23.93	0	0	0	0	0	0	0	0	0	0	0	0	11	0	0
G5EA30;Q92879-5;Q92879-2;Q92879-3;Q92879-6;Q92879;Q92879-4;E9PQK4;E9PSH0;E9PKU1;F5H4Y5;F5H0D8;V9GYD9;Q5VZZ6;A0A0J9YX66;A0A1B0GU44;E9PC62;A0A1B0GUN8;A0A0J9YXJ0;O95319-5;O95319-2;O95319;O95319-4;O95319-3	CUGBP Elav-like family member 1	CELF1	4	3	3	8.0628	256.41	254.61	235.63	77.262	44.103	80.67	753.51	637.13	631.44	263.9	189.1	230.73	1615	768.71	1510.6	96.424	74.532	110.9	8.9	6.4	6.4
G5EA31;P53992;P53992-2;A0A0U1RR49	Protein transport protein Sec24C	SEC24C	13	8	8	50.344	334.19	314.04	231.22	43.705	44.326	92.094	7157.9	6816.9	6279.6	336.45	276.28	304.59	5399.8	3339.2	5171.7	447.7	150.04	484.2	18.2	12.3	12.3
G5EA36;P30260;P30260-2;I3L394;I3L3H6;F6QPS0;I3L2Z8	Cell division cycle protein 27 homolog	CDC27	4	2	2	6.7262	160.82	103.2	93.937	31.739	0	0	892.92	828.46	707.71	129.05	120.55	93.273	867.09	628.64	850.66	143.96	44.911	113.25	7.8	5.3	5.3
X6RLT1;H0UI80;Q8IXH7-4;Q8IXH7	Negative elongation factor C/D	NELFCD;TH1L	0	1	1	2.5226	0	0	0	0	0	0	318.26	351.02	327.69	53.198	0	43.429	452.59	281.36	552.02	96.809	44.806	112.71	0	2.4	2.4
H0YD13;H0Y2P0;P16070-18;P16070-12;P16070-14;P16070-13;P16070-11;P16070-10;P16070-16;P16070-8;P16070-17;P16070-6;P16070-4;P16070-3;P16070-7;P16070-5;P16070;H0YE40;H0YDX6;H0YDW7;H0YCV9;H0Y5E4;P16070-15;P16070-9;E9PKC6;H0YD17;J3KN83;Q86UZ1;P16070-19	CD44 antigen	CD44	6	2	2	77.782	232.37	426.67	307.77	1582.3	1826.8	1666.9	260.5	259.48	148.1	1071.5	809.36	919.62	638.24	178.31	798.91	2212.7	1070.8	2436.5	34	8.7	8.7
H0Y2Q1;Q96FX7	tRNA (adenine(58)-N(1))-methyltransferase catalytic subunit TRMT61A	TRMT61A	1	1	1	2.9648	497.13	525.13	481.53	71.984	17.282	0	815.84	777.56	750.23	73.959	47.871	39.792	729.62	390.84	866.2	19.498	0	0	6.8	6.8	6.8
H0Y2Y8;Q15942;Q15942-2;H7C3D3;C9IZ41;C9JJK5	Zyxin	ZYX	10	4	3	62.033	79.806	60.829	41.185	0	0	0	1305.7	1067.3	1010.5	173.9	193.56	161.68	1208.3	252.51	1771.2	201.69	48.94	277.39	38	13.7	9.4
H0Y362;Q8NEW0	Zinc transporter 7	SLC30A7	1	1	1	2.7445	0	0	0	0	0	0	0	0	0	0	0	0	0	0	0	0	0	0	17.2	17.2	17.2
Q5QPK2;H0Y368;O60762;Q5QPJ9	Dolichol-phosphate mannosyltransferase subunit 1	DPM1	4	0	1	11.34	660.81	738.61	864.88	89.883	37.765	66.448	0	0	0	0	0	0	0	0	0	0	0	0	19.2	0	7.7
H0Y3V8;H7BXL7;O95470	Sphingosine-1-phosphate lyase 1	SGPL1	1	0	0	4.8425	0	0	0	0	0	0	0	0	0	0	0	0	0	0	0	0	0	0	14.8	0	0
H0Y4H1;H0Y7Z9;H0Y6Z7;P10586-2;P10586;H0Y380;Q3KPI9;G8JL96;F5GWR7;A0A0A0MR60;P23468-3;Q13332-7;P23468-7;P23468-5;P23468-4;P23468-6;Q13332-5;P23468-2;Q13332-6;P23468;Q13332-3;Q13332-4;Q13332-2;Q13332	Receptor-type tyrosine-protein phosphatase F	PTPRF	4	1	3	8.6751	0	0	0	0	0	0	635.95	520.49	563.63	18.844	0	54.358	1108.4	593.6	1055.8	190.35	85.181	187.99	5.3	1.7	3.2
H0Y5B4;H7BZ11;J3KQN4;P83881;Q969Q0;R4GN19;H7BY91;H0Y3V9	60S ribosomal protein L36a;60S ribosomal protein L36a-like	RPL36A;RPL36A-HNRNPH2;RPL36AL	3	1	1	8.6863	2987	2942.5	2957.1	234.83	224.86	264.64	3923	3793.4	3077.2	198.78	280.98	273.74	8673.2	5707.6	8285.8	424.56	174.82	458.81	22.3	8	8
H0Y621;H0Y5K5;Q9Y282;Q9Y282-3;Q9Y282-2;H0Y802;H0Y6Z0	Endoplasmic reticulum-Golgi intermediate compartment protein 3	ERGIC3	4	3	3	9.2422	670.18	673.31	639.22	2144.2	2421.6	2728	248.79	212.15	225.16	235.55	240.91	219.62	670.03	260.21	645.64	374.41	128.94	380.9	12.3	15.6	15.6
H0Y6I6;Q96ME1-2;Q96ME1-4;Q96ME1	F-box/LRR-repeat protein 18	FBXL18	0	1	0	2.6104	0	0	0	0	0	0	643.88	724.93	520.61	13.776	0	0	0	0	0	0	0	0	0	3.5	0
H0Y6Y4;Q5LJB0;Q5LJA5;Q5LJA9;Q9Y5K5-2;Q9Y5K5-4;Q9Y5K5-3;Q9Y5K5;H0Y4E0	Ubiquitin carboxyl-terminal hydrolase;Ubiquitin carboxyl-terminal hydrolase isozyme L5	UCHL5	3	1	1	13.967	29.847	0	40.337	0	0	0	0	0	0	0	0	0	0	0	0	0	0	0	23.4	11	11
H0Y8B3;O43865-2;Q96HN2-4;Q96HN2-3;O43865;Q96HN2-2;Q96HN2	Adenosylhomocysteinase;Putative adenosylhomocysteinase 2;Putative adenosylhomocysteinase 3	AHCYL2;AHCYL1	3	2	2	13.266	1390.9	1004.6	1068.4	0	0	0	784.85	794.02	790.8	24.447	79.529	64.551	3569.9	1811.3	3592	452.59	147.7	343.03	6.4	5.2	4.1
H0Y8E6;P49736	DNA replication licensing factor MCM2	MCM2	17	6	4	62.607	2346.6	2586.5	2090.5	0	0	123.7	2511.6	2125	1964.9	172.72	233.27	197.89	2404.7	1325.8	2597.6	298.42	145.19	440.69	26.8	9.8	6
H0YA96;H0Y8G5;Q14103-4;Q14103-3;Q14103-2;Q14103;D6RAF8;D6RF44;D6RBQ9;D6RD83	Heterogeneous nuclear ribonucleoprotein D0	HNRNPD	7	4	4	22.119	3839.4	3870.2	3814.7	61.486	25.607	65.653	6951.8	6274.2	6447.6	542.13	626.9	637.86	11315	4270.2	11969	1007.9	488.16	1378.6	31.9	12.9	12.9
H0Y8K3;Q9UKY7-2;Q9UKY7	Protein CDV3 homolog	CDV3	1	0	0	2.5167	0	0	0	0	0	0	0	0	0	0	0	0	0	0	0	0	0	0	5.3	0	0
H0Y8N7;Q9BYD6	39S ribosomal protein L1, mitochondrial	MRPL1	1	0	0	2.6452	143.71	170.57	126.93	0	0	44.034	0	0	0	0	0	0	0	0	0	0	0	0	5.2	0	0
H0Y8P4;Q8TED0-3;Q8TED0;Q8TED0-2	U3 small nucleolar RNA-associated protein 15 homolog	UTP15	5	1	1	9.1547	45.624	63.876	60.891	0	0	30.727	361.41	321.39	337.25	0	69.937	0	670.21	367.19	689.01	154.19	40.599	119.37	13.6	1.7	1.7
H0Y932;H3BLV9;Q96SB4-4;Q96SB4;Q96SB4-3	SRSF protein kinase 1	SRPK1	1	1	0	4.8402	221.18	185.64	204.31	0	0	0	0	0	0	0	0	0	0	0	0	0	0	0	47.6	47.6	0
H0Y9R3;Q9H7D7-2;Q9H7D7	WD repeat-containing protein 26	WDR26	3	2	2	6.9195	0	0	0	0	0	0	424.17	339.82	357.51	104.9	138.31	116.6	1531.2	530.41	1447.5	39.359	17.865	231.58	16.9	10.5	10.5
H0YA47;Q96T51-2;Q96T51;J3KPP6;Q96T51-3	RUN and FYVE domain-containing protein 1	RUFY1	2	2	2	8.4778	0	0	0	0	0	0	319.68	320.46	169.7	60.788	68.288	63.053	605.4	332.01	637.23	269.02	61.315	198.43	9.8	9.8	9.8
H0YA63;O75165	DnaJ homolog subfamily C member 13	DNAJC13	1	1	1	3.7772	0	0	0	0	0	0	0	0	0	0	0	0	1166.8	646.98	1252.9	55.652	15.45	62.736	14.6	14.6	14.6
H0YAH3;Q86SF2;H0YAK0	Polypeptide N-acetylgalactosaminyltransferase;N-acetylgalactosaminyltransferase 7	GALNT7	3	3	3	4.8936	0	0	0	0	0	0	121.68	122.15	94.171	497.47	258.72	431.69	0	0	0	0	0	0	8.1	8.1	8.1
H0YAS9;Q15006	ER membrane protein complex subunit 2	EMC2	1	0	0	2.2884	205.85	227.14	0	0	0	0	0	0	0	0	0	0	0	0	0	0	0	0	7.4	0	0
H0YAX0;Q8IZN3-2;Q8IZN3	Palmitoyltransferase;Probable palmitoyltransferase ZDHHC14	ZDHHC14	0	0	1	1.4276	0	0	0	0	0	0	0	0	0	0	0	0	429.7	251.74	523.29	138.59	79.855	100.97	0	0	10.6
H0YBS9;O00308-3;Q9H0M0-6;Q96J02-3;O00308-2;Q9H0M0-3;Q96J02-2;O00308;Q96J02;Q9H0M0	NEDD4-like E3 ubiquitin-protein ligase WWP2;NEDD4-like E3 ubiquitin-protein ligase WWP1;E3 ubiquitin-protein ligase Itchy homolog	WWP1;WWP2;ITCH	1	1	1	2.307	0	0	0	0	0	0	829.93	835.83	861.63	60.757	34.373	62.892	742.32	347.98	810.17	103.36	41.278	141.98	18.2	18.2	18.2
H0YBV6;Q9BXY0	Protein MAK16 homolog	MAK16	1	1	1	4.3323	243.92	285.86	260.61	113.7	142.49	103.32	327.87	324.79	334.84	200.37	198.19	218.41	495.48	223.65	508.94	280.11	123.68	346.9	10.2	10.2	10.2
H0YC15;Q05209-2;Q05209-3;Q05209	Tyrosine-protein phosphatase non-receptor type 12	PTPN12	1	1	1	1.6998	174.07	106.38	151.24	0	35.485	0	0	0	0	0	0	0	0	0	0	0	0	0	7	7	7
H0YC35;P10909-3;P10909-4;P10909;P10909-5;P10909-2;E7ETB4;CON__P17697	Clusterin;Clusterin;Clusterin beta chain;Clusterin alpha chain	CLU	2	1	1	3.856	0	0	19.143	0	0	0	0	0	0	0	0	0	0	0	0	0	0	0	8.5	5.6	5.6
H0YCK3;P55265-5;P55265-3;P55265-2;P55265;P55265-4	Double-stranded RNA-specific adenosine deaminase	ADAR	12	6	6	46.644	1905.7	3156.8	1974.9	198.29	290.73	218.18	768.09	751.03	851.12	82.224	0	73.369	2867.1	1258.2	3371.9	153.6	81.004	142.49	14.3	7.7	7.7
H0YCU9;Q01995	Transgelin	TAGLN	1	0	0	1.4329	465.55	0	437	0	0	0	0	0	0	0	0	0	0	0	0	0	0	0	8.6	0	0
I3L252;H0YCY6;Q3LXA3-2;Q3LXA3	Bifunctional ATP-dependent dihydroxyacetone kinase/FAD-AMP lyase (cyclizing);ATP-dependent dihydroxyacetone kinase;FAD-AMP lyase (cyclizing)	TKFC;DAK	1	0	0	5.1924	0	0	0	0	0	0	0	0	0	0	0	0	0	0	0	0	0	0	5.5	0	0
H0YDD4;P10515;E9PEJ4	Acetyltransferase component of pyruvate dehydrogenase complex;Dihydrolipoyllysine-residue acetyltransferase component of pyruvate dehydrogenase complex, mitochondrial	DLAT	3	2	2	10.333	448.03	528.5	536.54	0	0	20.226	1055.3	937.25	1076.3	0	0	0	0	0	0	0	0	0	11.1	7.5	7.5
H0YDU8;P53041;A8MU39	Serine/threonine-protein phosphatase;Serine/threonine-protein phosphatase 5	PPP5C	9	5	5	23.271	1010.4	924.74	882.39	0	49.666	20.466	959.33	1157.4	1027.7	32.204	101.73	138.44	842.41	374.04	851.9	144.79	0	196.02	24.1	14.4	14.4
H0YE25;H0YF25;Q8NB37-3;Q8NB37;Q8NB37-2	Parkinson disease 7 domain-containing protein 1	PDDC1	1	1	1	2.5598	0	0	0	0	0	0	308.49	377.53	353.32	83.08	47.656	44.202	931.25	479.73	977.43	33.895	23.831	109.1	13.2	13.2	13.2
H0YER1;Q96T23-2;Q96T23	Remodeling and spacing factor 1	RSF1	0	1	1	2.7108	0	0	0	0	0	0	245.2	151.29	235.77	14.327	0	0	0	0	0	0	0	0	0	4.4	4.4
H0YFA4;P52943;P52943-2	Cysteine-rich protein 2	CRIP2	2	1	1	3.7914	208.04	255.07	330.06	67	60.485	116.99	253.57	417.72	335.35	58.556	108.4	89.24	930.07	418.91	1374.8	343.88	0	341.9	13.5	8.3	8.3
H0YFH0;Q15653-2;Q15653	NF-kappa-B inhibitor beta	NFKBIB	1	1	1	1.4133	0	0	0	0	0	0	887.14	1084.3	1099.2	246.84	205.46	130.16	0	0	0	0	0	0	12.3	12.3	12.3
H0YG82;P82673-2;P82673	28S ribosomal protein S35, mitochondrial	MRPS35	0	0	0	5.3644	0	0	0	0	0	0	0	0	0	0	0	0	0	0	0	0	0	0	0	0	0
H0YH91;J3KPH8;Q8WUI4-9;Q8WUI4-2;Q8WUI4-10;Q8WUI4-3;Q8WUI4-4;Q8WUI4;Q8WUI4-7;Q8WUI4-6;Q8WUI4-5;Q8WUI4-8	Histone deacetylase;Histone deacetylase 7	HDAC7	1	0	0	1.6554	0	0	0	0	0	0	0	0	0	0	0	0	0	0	0	0	0	0	1.8	0	0
H0YIH0;Q9UBP6	tRNA (guanine-N(7)-)-methyltransferase	METTL1	1	1	1	2.8263	0	0	0	0	0	0	1075.9	871.68	814.74	42.085	91.859	75.092	0	0	0	0	0	0	11.3	11.3	11.3
H0YIP2;P49642	DNA primase small subunit	PRIM1	1	1	1	3.9552	261.47	333.95	340.54	2.5541	0	0	401.5	304.12	242.71	0	0	0	489.02	372.47	638.57	12.38	0	18.439	11.2	11.2	11.2
H0YIQ2;P49750-3;P49750;P49750-4;H0YI23;F8VU51	YLP motif-containing protein 1	YLPM1	3	0	0	5.2498	47.801	0	0	0	0	0	0	0	0	0	0	0	0	0	0	0	0	0	3.1	0	0
H0YJ34;Q96AC1;Q96AC1-3;A0A0U1RRM8;Q96AC1-2;H0YJB6;G3V5R2;G3V281;G3V3J0	Fermitin family homolog 2	FERMT2	6	3	3	22.561	659.31	828.8	654	0	0	0	669.44	627.36	596.63	74.175	59.683	67.163	682.19	277.51	579.92	314.9	28.828	272.74	14.1	8.3	8.3
H0YJ75;Q13362-2;Q13362-3;Q13362;Q13362-4;Q13362-5;H0YN84;H0YJ49	Serine/threonine-protein phosphatase 2A 56 kDa regulatory subunit gamma isoform	PPP2R5C	2	3	2	1.7864	0	0	0	0	0	0	0	0	0	0	0	0	842.01	506.33	815.49	155.7	56.511	169.28	5.2	7.4	4
H0YLT5;H0YKM6;H0YMB7;H0YKB0;Q9NZD8	Maspardin	SPG21	1	1	1	3.5556	0	0	0	0	0	0	0	0	0	0	0	0	668.63	421.71	663.86	0	0	18.477	19.6	19.6	19.6
H0YNW5;H0YKC5;P33316-2;P33316;A0A0C4DGL3;H0YMP1;H0YMM5;H0YNJ9;H0YKI0	Deoxyuridine 5-triphosphate nucleotidohydrolase, mitochondrial	DUT	5	2	2	15.949	1100.3	1266.1	1019	235.74	156.5	268.33	1020.9	1078.7	895.92	65.373	26.651	64.205	3104.3	594.08	3804	241.07	0	361.2	36.5	13.2	13.2
H0YKD8;P46779;P46779-2;P46779-3;H0YLP6;H0YMF4;P46779-4;P46779-5	60S ribosomal protein L28	RPL28	6	1	1	20.124	2214.7	2292.8	1959.1	283.73	320.37	263.28	547.31	462.13	517.6	13.338	28.452	0	1875.6	941.6	1835.9	702.85	240.14	605.74	32.4	4.7	4.7
H0YKJ9;O60637-3;O60637-2;O60637;H0YMH8	Tetraspanin-3	TSPAN3	2	0	0	2.8648	186.79	117.5	131.82	55.252	0	30.403	0	0	0	0	0	0	0	0	0	0	0	0	14	0	0
H0YKR7;H0YLC0;Q03169	Tumor necrosis factor alpha-induced protein 2	TNFAIP2	1	1	1	2.2873	0	0	0	0	0	0	0	0	0	0	0	0	607.01	403.78	734.4	101.36	33.737	65.953	4.9	4.9	4.9
H0YKX9	Annexin	ANXA2	9	8	8	1.4266	0	0	0	0	0	0	213.87	236.01	167.12	0	54.176	0	746.36	0	643.61	0	0	0	71.6	76.1	76.1
H0YLK7;Q96JI7-3;Q96JI7	Spatacsin	SPG11	1	0	0	1.8867	60.719	84.205	71.547	0	0	0	0	0	0	0	0	0	0	0	0	0	0	0	2.3	0	0
H0YLY0;Q9Y5S2	Serine/threonine-protein kinase MRCK beta	CDC42BPB	1	1	1	2.037	0	0	0	0	0	0	631.26	516.76	580.58	0	0	0	1262.6	605.94	1289.5	316.14	74.756	186.98	1.4	1.4	1.4
J3KMZ9;H0YMD1;P01130-2;P01130-3;P01130-6;P01130-4;P01130-5;P01130	Low-density lipoprotein receptor	LDLR	1	1	1	4.022	0	0	0	0	0	0	221.38	163.8	215.29	1080.7	652.12	738.19	239.06	102.52	294.93	1192.3	363.49	1237.1	1.8	1.8	1.8
H0YMV8;Q71UM5;C9JLI6;C9J1C5	40S ribosomal protein S27;40S ribosomal protein S27-like	RPS27L	3	1	1	16.771	1128.6	1198.1	1056.4	0	0	23.423	2369.2	2656.4	2363.9	108.82	140.55	143.43	4261.7	2414.5	4621.1	275.66	95.014	302.61	32	8	8
H0YN26;P39687;O43423;H7BZ09;O95626	Acidic leucine-rich nuclear phosphoprotein 32 family member A	ANP32A	9	3	3	60.568	3191.7	3284.8	3030.3	124.65	90.166	57.22	6034.5	6134.8	6083.4	20.563	121.52	157.72	6174	2778.2	6206.6	248.29	97.724	281.09	48.6	19.2	19.2
H0YNA7;Q8TCT8	Signal peptide peptidase-like 2A	SPPL2A	1	1	1	2.1104	0	0	0	0	0	0	405.16	432.73	441.48	418.95	352.51	342.4	471.36	218.7	464.16	401.31	212.49	458.86	9.4	9.4	9.4
H0YNE9;Q92930;H0YMN7;M0R257;Q96E17	Ras-related protein Rab-8B	RAB8B	3	0	0	1.3749	304.01	327.72	277.84	42.453	60.799	45.742	0	0	0	0	0	0	0	0	0	0	0	0	16	0	0
H0YNG3;P67812-4;P67812;P67812-3;H0YNX5;H0YNA5;P67812-2;H0YKT4	Signal peptidase complex catalytic subunit SEC11;Signal peptidase complex catalytic subunit SEC11A;Signal peptidase I	SEC11A	3	0	0	9.2704	0	29.182	18.873	18.281	0	0	0	0	0	0	0	0	0	0	0	0	0	0	17.8	0	0
H0YNK8;Q5J8M3-2;Q5J8M3;S4R329;H0YMH5;H0YK61;H0YNK0;H0YLP8;Q5J8M3-3	ER membrane protein complex subunit 4	EMC4	2	1	1	4.6238	413	468.05	395.01	0	0	0	0	0	0	0	0	0	0	0	0	0	0	0	22.5	9.8	9.8
H3BLZ8;Q92841;Q92841-1;Q92841-3;Q92841-2;A0A0U1RQJ0	Probable ATP-dependent RNA helicase DDX17	DDX17	22	7	7	98.197	1492.4	1231.9	911.48	106.89	88.365	72.303	989.9	1019.6	836.23	87.056	26.241	76.653	2362.5	750.03	2490.8	406.76	173.85	422.38	38.2	10.4	10.4
H3BM38;O00161;H3BNE1;H3BR18;H3BPJ0;H3BV99;H3BP15;H3BQY9;O00161-2;H3BR99	Synaptosomal-associated protein;Synaptosomal-associated protein 23	SNAP23	3	1	1	6.7027	225.57	323.1	307.42	28.271	0	0	0	0	0	0	0	0	885.19	277.12	857.2	359.85	0	540.13	32.8	13.6	13.6
H3BS87;H3BMJ8;Q9H7D3;H3BSP8;H3BTU3;H3BQ53;Q9BQ70	Transcription factor 25	TCF25	1	0	0	4.0251	0	0	0	0	0	0	0	0	0	0	0	0	0	0	0	0	0	0	12.3	0	0
H3BPG5;H3BV80;H3BMS0;H3BMM9;H3BTC0;Q15287-3;Q15287-2;Q15287	RNA-binding protein with serine-rich domain 1	RNPS1	2	0	0	4.1172	585.13	741.43	396.77	0	0	0	0	0	0	0	0	0	0	0	0	0	0	0	18	0	0
H3BMQ2;Q9UHA3	Probable ribosome biogenesis protein RLP24	RSL24D1	1	0	0	3.8337	0	0	0	0	0	0	0	0	0	0	0	0	0	0	0	0	0	0	18.2	0	0
H3BV04;H3BN93;H3BUB6;H3BPL9;O15127	Secretory carrier-associated membrane protein 2	SCAMP2	1	0	0	2.1315	100.47	126.29	140.29	0	0	0	0	0	0	0	0	0	0	0	0	0	0	0	6.2	0	0
H3BN98;I3L246;H3BV27;H3BT37;I3L303;H3BPJ2;Q15041-2;Q15041;Q15041-3		RPS15A	7	3	4	17.014	2761.8	2255.6	2207.2	322.94	219.31	393.5	2256.7	1977.3	1984.1	339.25	273.36	261.18	2272.6	1194.9	2187.8	201.45	76.464	210.46	24.5	8.4	11.8
H3BND4;Q6P996-4;Q6P996-5;Q6P996;Q6P996-3;J3KNK7;Q86XE2;Q6P996-2;H3BU11;H3BQ54;Q6XYB5;H3BNL6;Q6P474	Pyridoxal-dependent decarboxylase domain-containing protein 1	PDXDC1	3	3	3	8.7064	0	0	0	0	0	0	0	0	0	0	0	0	1873	1317.4	2012.5	192.57	94.033	186.83	4.5	4.5	4.5
H3BS10;H3BP20;P06865	Beta-hexosaminidase;Beta-hexosaminidase subunit alpha	HEXA	1	0	0	1.9431	420.51	482.15	481.27	0	0	0	0	0	0	0	0	0	0	0	0	0	0	0	2.2	0	0
H3BPA3;Q9Y6A4	Cilia- and flagella-associated protein 20	CFAP20	1	0	0	1.389	0	0	0	0	0	0	0	0	0	0	0	0	0	0	0	0	0	0	6.5	0	0
H3BPE1;H3BQK9;Q9UPN3;Q9UPN3-4;Q9UPN3-3;Q9UPN3-2;Q9UPN3-5;H0Y390;E9PLY0;E9PLY5;E9PNZ4	Microtubule-actin cross-linking factor 1, isoforms 1/2/3/5	MACF1	5	3	2	8.2736	0	0	0	0	0	0	890.52	1049.3	968.9	262.52	369.78	262.22	0	0	0	0	0	0	0.9	0.5	0.3
H3BPE7;P35637-2;P35637	RNA-binding protein FUS	FUS	7	2	2	38.743	960.73	1112.5	894.04	40.42	34.649	30.11	1450.2	1471.8	1426.8	54.115	0	110.79	2424.9	824.84	2929.3	271.94	41.918	292.95	16.7	4.9	4.9
H3BV16;H3BPJ9;O96000-2;O96000	NADH dehydrogenase [ubiquinone] 1 beta subcomplex subunit 10	NDUFB10	2	1	1	3.6239	0	0	0	0	0	0	121.62	121.59	98.632	328.12	337.05	355.56	363.74	94.636	503.46	904.55	189.53	1008.5	14.1	6.3	6.3
H3BPL4;Q1ED39	Lysine-rich nucleolar protein 1	KNOP1	1	1	1	4.8333	0	0	0	0	0	0	428.58	462.78	476.26	17.31	57.555	95.842	508.04	232.28	456.67	55.141	0	36.472	9.5	9.5	9.5
H3BQQ2;Q86UK7-2;Q86UK7-3;Q86UK7	Zinc finger protein 598	ZNF598	2	2	2	6.1561	0	0	0	0	0	0	1034.6	942.84	928.91	207.57	156.95	202.1	934.13	277.34	1101.3	590.42	174.02	612.85	2.4	2.7	2.7
H3BRG4;P22695;H3BSJ9;H3BP04;H3BUE4;H3BUI9;A0A087WVZ4	Cytochrome b-c1 complex subunit 2, mitochondrial	UQCRC2	13	3	1	59.118	2349.8	2353.9	2428.9	100.38	70.19	117.5	1417.3	1251.8	1052.2	21.825	125.68	49.34	1918.7	1054.1	2418.5	360.79	0	454.72	45.6	9.7	3.2
H3BRK9;Q9UKV5	E3 ubiquitin-protein ligase AMFR	AMFR	1	1	1	1.989	0	0	0	0	0	0	0	0	0	0	0	0	820.7	509.69	799.32	196.33	76.809	227.27	4.5	4.5	4.5
H3BRL3;O14562	Ubiquitin domain-containing protein UBFD1	UBFD1	1	0	0	2.2999	321.7	247.86	248.95	0	29.077	0	0	0	0	0	0	0	0	0	0	0	0	0	3.7	0	0
H3BRS3;Q9Y4R8	Telomere length regulation protein TEL2 homolog	TELO2	1	1	1	2.7066	0	0	0	0	0	0	0	0	0	0	0	0	0	0	0	0	0	0	3.5	3.5	3.5
H3BSH7;Q969X6;Q969X6-3;Q969X6-2;H3BPD7;I3L4T9;H3BRM8;A0A0J9YWM9;J3KSI1;A0A0J9YWK2;J3KSE6;J3KTR0;A0A0J9YXV4	Cirhin	CIRH1A	6	2	3	14.115	691.38	550.71	609.32	68.881	33.547	66.116	1104	1063.1	815.86	87.212	41.919	81.632	2849	1439.6	3031.9	157.47	61.45	57.983	12.6	5.1	6.6
H3BSM5;P60520;H3BQ50;F5GZY7;H6UMI1;Q9H0R8;O95166;Q9H0R8-2	Gamma-aminobutyric acid receptor-associated protein-like 2;Gamma-aminobutyric acid receptor-associated protein-like 1;Gamma-aminobutyric acid receptor-associated protein	GABARAPL2;GABARAPL1;GABARAP	2	0	0	2.1684	0	0	0	0	0	0	0	0	0	0	0	0	0	0	0	0	0	0	17	0	0
H3BTA2;P60510;H3BV22;I3L4X0	Serine/threonine-protein phosphatase;Serine/threonine-protein phosphatase 4 catalytic subunit	PPP4C	5	2	2	22.164	0	0	0	0	0	0	0	0	0	0	0	0	723.22	266.81	651.9	97.504	29.459	0	34.1	16.5	16.5
H3BTB7;Q5JPH6;Q5JPH6-2	Probable glutamate--tRNA ligase, mitochondrial	EARS2	1	2	2	5.8869	0	0	0	0	0	0	1455.8	1363.7	1285.2	227.19	150.08	167.6	1081.5	559.55	1081.4	119.69	22.432	131.2	2.6	5.7	5.7
H3BTH6;Q8NEZ5-3;Q8NEZ5;H3BRE0;Q8NEZ5-2	F-box only protein 22	FBXO22	2	0	0	4.9661	173.78	139.49	159.1	0	60.593	0	0	0	0	0	0	0	0	0	0	0	0	0	10	0	0
H3BU27;Q8IXI1	Mitochondrial Rho GTPase 2	RHOT2	1	1	0	2.1811	0	0	0	0	0	0	501.29	423.46	408.92	31.972	57.628	26.37	0	0	0	0	0	0	12.3	12.3	0
H3BU49;Q9Y2Y0-2;Q9Y2Y0	ADP-ribosylation factor-like protein 2-binding protein	ARL2BP	2	1	1	5.9915	253.52	184.31	169.59	0	0	0	357.82	393	355.77	8.9807	27.978	30.669	482.01	218.29	470.57	30.021	21.18	51.379	22	12.2	12.2
H3BUU8;Q08AM6	Protein VAC14 homolog	VAC14	1	0	0	1.8507	596.29	477.01	650.04	0	0	65.88	0	0	0	0	0	0	0	0	0	0	0	0	8	0	0
H3BUX2;J3KNF8;O43169;D6RFH4	Cytochrome b5 type B	CYB5B	3	0	0	17.135	18.91	0	100.77	0	0	0	0	0	0	0	0	0	0	0	0	0	0	0	46.4	0	0
H3BVG0;Q8N1F7;Q8N1F7-2;H3BPA9;H3BV11;H3BRD9;H3BRI8;H3BM93;H3BNN5;H3BP95;H3BV15;H3BVE2;H3BMX0	Nuclear pore complex protein Nup93	NUP93	19	6	3	70.287	2172.8	2505.7	2076.2	184.57	215.61	285.37	2392.4	2299.8	2150.3	349.39	522.12	384.68	1526.4	786.25	1586.3	168.5	70.417	310.15	28	9.5	4
H7BXY3;Q7L2E3-3;Q7L2E3;Q7L2E3-2	Putative ATP-dependent RNA helicase DHX30	DHX30	1	2	2	2.4231	342.29	365.94	390.46	32.067	36.429	30.331	935.88	998.35	807.14	84.015	166.73	171.68	1148.8	473.9	1326.5	216.08	50.12	197.24	1.5	2.2	2.2
H7BY36		EWSR1	2	1	1	2.4482	0	0	0	0	0	0	0	0	0	0	0	0	951.68	233.18	1192.7	71.976	0	67.517	7.5	7.1	7.1
Q5JRG1;H7BYF2;Q9BVL2-2;Q9BVL2-3;Q9BVL2	Nucleoporin p58/p45	NUPL1	1	1	1	4.088	401.9	298.32	333.47	0	0	0	0	0	0	0	0	0	0	0	0	0	0	0	3.7	3.7	3.7
H7BYN4;Q02241-2;Q02241;Q02241-3;H0YME6;H0YMJ4;H0YKQ5	Kinesin-like protein;Kinesin-like protein KIF23	KIF23	4	2	2	11.517	276.29	366.51	244.03	42.553	29.149	60.223	884.88	680.96	764.92	139	183.12	74.733	2837.6	1099.5	2651.4	679.13	243.23	651.54	4.8	1.8	1.8
H7BYT1;P48730-2;P48730	Casein kinase I isoform delta	CSNK1D	0	1	1	1.7106	0	0	0	0	0	0	1172.3	1293	1208.8	117.88	86.699	67.095	562.59	358.39	687.61	12.119	0	63.257	0	3.3	3.3
H7BZJ3		PDIA3	6	1	1	5.4113	80.298	80.571	77.569	0	0	0	0	0	0	0	0	0	0	0	0	0	0	0	48.8	9.8	9.8
H7C0E5;H7BZM7;O75312	Zinc finger protein ZPR1	ZPR1	1	0	0	8.8721	132.18	99.807	128.78	0	0	0	0	0	0	0	0	0	0	0	0	0	0	0	3.6	0	0
H7C061;P51965-2;P51965;C9J2P0;B7Z306;P51965-3;C9J180	Ubiquitin-conjugating enzyme E2 E1	UBE2E1	4	3	3	9.2806	230.5	209.14	297.94	22.515	0	24.956	399.83	204.9	350.39	17	0	74.901	528.39	0	340.79	0	0	0	49	43.7	43.7
H7C0E2;Q14790-3;Q14790-2;Q14790;Q14790-4;Q14790-9	Caspase-8;Caspase-8 subunit p18;Caspase-8 subunit p10	CASP8	1	2	2	7.1836	469.86	462.35	554.17	41.626	0	0	1999	1770.3	1824.9	189.21	248.34	199.51	2532.7	1377.1	2895.9	292.61	65.642	222.1	6.6	12	12
H7C0K8;Q9BWH2	FUN14 domain-containing protein 2	FUNDC2	1	0	0	5.1381	0	0	0	0	0	0	0	0	0	0	0	0	0	0	0	0	0	0	12.8	0	0
H7C0R7;Q9UHQ9	NADH-cytochrome b5 reductase 1	CYB5R1	0	1	1	1.8406	0	0	0	0	0	0	1215.4	1237	1122.6	123.21	0	0	865.76	518.3	892.99	43.688	16.773	91.25	0	8	8
H7C0V0;Q8WWC4	Uncharacterized protein C2orf47, mitochondrial	C2orf47	1	0	0	1.8758	0	0	0	0	0	0	0	0	0	0	0	0	0	0	0	0	0	0	4.4	0	0
H7C1E6;Q8NDI1-3;Q8NDI1-2;Q8NDI1	EH domain-binding protein 1	EHBP1	0	1	1	1.5101	0	0	0	0	0	0	288.6	227.28	265.7	0	24.082	0	0	0	0	0	0	0	0	7.8	7.8
H7C1L0;P13861-2;P13861	cAMP-dependent protein kinase type II-alpha regulatory subunit	PRKAR2A	1	0	0	5.0026	0	249.3	0	0	0	0	0	0	0	0	0	0	0	0	0	0	0	0	10	0	0
H7C1U8;Q9BUR5;G3V1B6;Q9BUR5-2	Apolipoprotein O	APOO	1	1	1	6.2759	0	0	0	0	0	0	0	0	0	0	0	0	790.29	411.41	774.81	115.02	0	98.49	6.2	10.1	10.1
H7C1Y1;Q6ZMI0-3;Q6ZMI0-5;Q6ZMI0-2;Q6ZMI0	Protein phosphatase 1 regulatory subunit 21	PPP1R21	0	1	1	1.6115	0	0	0	0	0	0	983.92	978.89	880.44	276.34	241.92	209.1	0	0	0	0	0	0	0	13.8	13.8
H7C2A6;Q9Y4P1-4;Q9Y4P1-6;Q9Y4P1;Q9Y4P1-2	Cysteine protease ATG4B	ATG4B	1	2	2	5.4188	0	0	0	0	0	0	1142.5	954.07	1295.1	120.58	220.78	146	1174.4	644.43	1139.7	180.06	48.285	175.53	8.8	15.5	15.5
H7C2N7;Q9HCU5;H7C0W3	Prolactin regulatory element-binding protein	PREB	2	0	0	6.281	164.85	186.98	204.08	9.3111	0	63.491	0	0	0	0	0	0	0	0	0	0	0	0	29.2	0	0
H7C2Q8;Q99848	Probable rRNA-processing protein EBP2	EBNA1BP2	5	0	0	24.565	449.86	343.67	234.35	13.182	54.569	19.471	0	0	0	0	0	0	0	0	0	0	0	0	15.5	0	0
H7C2Y2;Q969N2-3;Q969N2-2;Q969N2-4;Q969N2-6;Q969N2-5;Q969N2	GPI transamidase component PIG-T	PIGT	1	1	1	2.1836	0	0	0	0	0	0	0	0	0	0	0	0	0	0	0	0	0	0	11.9	11.9	11.9
H7C389;Q8ND98;Q96MX6-2;Q96MX6	WD repeat-containing protein 92	WDR92;DKFZp434B156	0	0	0	1.268	0	0	0	0	0	0	0	0	0	0	0	0	0	0	0	0	0	0	0	0	0
H7C4B7;Q3LIE7;Q15392-2;Q15392	Delta(24)-sterol reductase	DHCR24;Nbla03646	1	1	1	3.2273	0	0	0	0	0	0	1135.6	1094.9	1196.7	466.06	287.61	489.15	787.06	465.1	780.78	273.27	44.245	272.84	8.4	8.4	8.4
H7C5R8;Q460N5-5;Q460N5-3;Q460N5-4;Q460N5-1;Q460N5	Poly [ADP-ribose] polymerase 14	PARP14	1	1	1	-2	254.16	213.25	218.73	138.42	133.98	158.2	0	0	0	0	0	0	0	0	0	0	0	0	0.9	0.9	0.9
H7C603;Q96L92-3;Q96L92	Sorting nexin-27	SNX27	0	0	0	2.6307	0	0	0	0	0	0	0	0	0	0	0	0	0	0	0	0	0	0	0	0	0
I3L0A0;Q13404;Q13404-7;Q13404-2;Q13404-1;G3V2F7;Q13404-8;Q15819;E5RIF1;D6RG00;A0A0A0MSL3;G3V113;H0YBX6;Q13404-6;H0YBP9	Ubiquitin-conjugating enzyme E2 variant 1;Ubiquitin-conjugating enzyme E2 variant 2	TMEM189-UBE2V1;UBE2V1;UBE2V2	4	0	0	9.8245	232.5	394.93	229.51	63.773	0	45.223	0	0	0	0	0	0	0	0	0	0	0	0	9.7	0	0
I3L0H8;Q9NUU7;F6QDS0;H3BQK0;Q9UMR2-2;Q9UMR2-4;Q9UMR2;I3L352;Q9NUU7-2;H3BMQ5;H3BN59;Q9UMR2-3;H3BTB3;J3QRH0;H3BSL8	ATP-dependent RNA helicase DDX19A;ATP-dependent RNA helicase DDX19B	DDX19A;DDX19B	10	5	5	45.937	1066.7	1332.6	1012.8	17.635	59.891	85.197	2271.4	2125.4	1978	96.607	97.155	124.92	2915	1490	3094.7	129.11	64.302	294.76	26.4	14.3	14.3
I3L0K2;I3L3M7;Q9BRA2;I3L2R6	Thioredoxin domain-containing protein 17	TXNDC17	4	2	3	14.654	1078	1424.6	985.77	75.225	104.26	63.445	6718.4	5404.3	5533.6	1358.2	1070.9	1223.2	5457.5	1188.4	6607.9	1563.6	427.43	1414.8	72	40	53.3
I3L0N3;P46459;P46459-2;I3L2G1;I3L0L3;K7EQD6;I3L338;I3L4Q9	Vesicle-fusing ATPase	NSF	9	2	2	27.07	1697.7	1876.3	1997.6	136.08	105.55	476.33	1088.2	1154.7	1039.9	63.883	125.2	73.547	1310.3	519.25	1444.9	117.76	23.462	171.23	14.9	3.4	3.9
I3L0Z8;I3L2W9;I3L2N2;O14641	Segment polarity protein dishevelled homolog DVL-2	DVL2	1	1	1	2.5186	0	0	0	0	0	0	449.26	309.26	359.24	81.667	27.178	37.981	0	0	0	0	0	0	4.7	4.7	4.7
I3L405;I3L261;I3L1D2;J3QS48;I3L295;J3KTK8;J3QQZ4;J3KT75;J3QW43;J3QRD5;O75352-2;O75352;J3KSI4;I3L4E0	Mannose-P-dolichol utilization defect 1 protein	MPDU1	2	1	0	5.5003	0	0	0	0	0	0	0	0	29.582	148.56	77.954	94.99	0	0	0	0	0	0	51.9	33.3	0
I3L1P8;Q02978;Q02978-2	Mitochondrial 2-oxoglutarate/malate carrier protein	SLC25A11	6	0	0	45.194	34.391	0	89.221	0	0	0	0	0	0	0	0	0	0	0	0	0	0	0	23	0	0
I3L1T3;Q9GZP9	Derlin-2	DERL2	1	0	0	11.646	0	0	0	0	0	0	0	0	0	0	0	0	0	0	0	0	0	0	19	0	0
I3L3Z0;I3L543;I3L1Y8;I3L3I6;Q9HBL8	NmrA-like family domain-containing protein 1	NMRAL1	0	1	1	2.6357	0	0	0	0	0	0	769.95	634.91	673.67	176.6	191.97	161.8	1310.9	825.78	1598.3	253.85	100.75	425.42	0	9.7	9.7
I3L2B0;I3L318;I3L4B5		CLUH	15	7	5	3.6398	0	50.13	21.956	0	0	22.077	0	0	0	0	0	0	0	0	0	0	0	0	18	10.6	7.8
I3L2C7;P57678	Gem-associated protein 4	GEMIN4	2	2	2	7.6323	362.81	315.03	378.71	43.254	49.954	90.164	1029.7	909.56	795.64	93.679	97.517	92.476	1005	613.55	873.53	112.92	0	158.25	2.2	2.6	2.6
I3L2K5;Q8IWR0;I3L382;Q9UGR2-2;Q9UGR2	Zinc finger CCCH domain-containing protein 7A;Zinc finger CCCH domain-containing protein 7B	ZC3H7A;ZC3H7B	1	2	2	4.6354	0	0	0	0	0	0	703.19	694.46	814.45	100.93	28.483	70.272	1151.8	662.95	1298.4	304.41	0	349.19	2.2	4.5	4.5
I3L3A5;Q5MNZ6	WD repeat domain phosphoinositide-interacting protein 3	WDR45B	1	1	1	2.9887	0	0	0	0	0	0	449.42	369.38	342.08	0	41.433	29.471	0	0	0	0	0	0	25	25	25
I3L3E4;Q96FZ7;I3L4G8;I3L4A1	Charged multivesicular body protein 6	CHMP6	2	0	0	2.5348	0	0	0	0	0	0	0	0	0	0	0	0	0	0	0	0	0	0	19.5	0	0
I3L4J1;Q9UN37	Vacuolar protein sorting-associated protein 4A	VPS4A	1	2	2	4.41	0	0	0	0	0	0	0	0	0	0	0	0	571.4	295.09	620.7	219.67	108.73	172.63	2.8	5.4	5.4
I3L4X2;P33527;P33527-9;P33527-3;P33527-4;A0A0A0MS99;P33527-7;P33527-2;P33527-5;P33527-6;P33527-8	Multidrug resistance-associated protein 1	ABCC1	16	4	2	41.668	2869.5	3041.3	2516.2	234.37	246.45	276.59	1134.4	1129.8	1141	120.68	184.15	124.47	4253.4	2274.4	4366.8	622.21	117.38	862.2	15.1	4	2
J3KMX1;Q99567;I3L4K7;I3L245	Nuclear pore complex protein Nup88	NUP88	2	2	2	5.4645	758.41	875.67	766.59	0	0	0	438.92	378.16	491.79	6.1953	31.279	30.286	897.51	392.87	813.48	215.66	47.305	155.36	4	4	4
J3KMZ8;Q92785;E9PN04;J3KQY6;C8C3P2;E9PDV3;A5PLL3;Q92785-2;Q92782-3;Q92784;Q92782;Q92782-2;Q8WYB5-3;Q8WYB5-2;Q92794;Q8WYB5	Zinc finger protein ubi-d4	DPF2	3	3	3	4.3109	0	0	0	0	0	0	349.82	447.4	474.36	63.019	36.901	44.863	2075.3	504.79	2252.5	466.69	128.77	477.58	10.6	10.6	10.6
J3KN16;Q5VYK3;F6XAQ5;R4GMY1;R4GMY3	Proteasome-associated protein ECM29 homolog	KIAA0368;ECM29	10	5	5	33.247	709.96	789.45	699.14	70.675	0	213.31	2067.7	1965.9	1899.1	82.428	14.678	74.629	2156.3	1078.4	2319.9	205.31	130.84	296.83	8.2	4.4	4.4
S4R3Q9;J3KNA0;Q15070-2;Q15070;E7EVY0;C9JC63;Q15070-3	Mitochondrial inner membrane protein OXA1L	OXA1L	3	1	1	5.8982	402.48	386.23	354.24	213.06	16.746	275.99	220.63	209.31	200.3	0	0	0	364.28	148.63	358.5	11.49	0	0	6.4	2.8	2.8
J3KNP2;Q12788;A0A087WYP7	Transducin beta-like protein 3	TBL3	2	1	2	4.4206	0	0	0	0	0	0	0	0	0	0	0	0	940.56	589.79	918.28	18.564	62.805	47.826	3.6	2	3.6
J3KNQ4;Q9NVD7;E9PS97;A0A087WZB5;Q9HBI1-3;Q9HBI1;Q9HBI1-2;Q9NVD7-2	Alpha-parvin	PARVA	5	0	0	21.553	829.95	837	763.21	0	45.489	30.028	0	0	0	0	0	0	0	0	0	0	0	0	14.3	0	0
J3KP15;Q01130;J3QL05;Q01130-2;Q9BRL6-2;Q9BRL6	Serine/arginine-rich splicing factor 2	SRSF2	7	0	0	24.077	599.34	680.39	592.12	75.627	119.18	56.91	0	0	0	0	0	0	0	0	0	0	0	0	56.4	0	0
J3KP58;P30622-2;P30622-1;P30622;F5H1T5;F6VGP8;F5H6A0;F5H0N7;Q9UDT6-2;Q9UDT6	CAP-Gly domain-containing linker protein 1;CAP-Gly domain-containing linker protein 2	CLIP1;CLIP2	3	2	2	8.2775	313.95	466.12	388.93	56.777	0	0	572.39	570.08	397.73	0	0	0	964.42	328.46	1227	206.19	0	106.67	3.2	1.7	1.7
S4R360;J3KPP0;S4R2Z7;Q9Y6G3	39S ribosomal protein L42, mitochondrial	MRPL42	0	1	1	7.2679	0	0	0	0	0	0	728.33	905.79	860.69	80.208	95.966	109.63	0	0	0	0	0	0	0	18	18
J3KPP4;O95232;D6RDI2;H7C5U7;C9JL41;O95232-2;D6RHH0;U3KQT3	Luc7-like protein 3	LUC7L3	8	2	2	24.46	937.51	916.67	934.79	53.825	141.64	103.68	1546.8	1335.6	1192	8.0311	67.276	0	2461.8	1332.3	2410.3	203.88	43.186	289.51	20	4.9	4.9
J3KPX7;Q99623;F5GY37;Q99623-2;F5H3X6;F5GWA7;F5H0C5;F5H2D2;U3KPZ5	Prohibitin-2	PHB2	13	0	0	46.253	1051.6	1058.8	909.75	82.334	143.74	125.82	0	0	0	0	0	0	0	0	0	0	0	0	52	0	0
J3KQ18;P30046;B5MC82;P30046-2;A6NHG4;H7C342	D-dopachrome decarboxylase;D-dopachrome decarboxylase-like protein	DDT;DDTL	3	1	0	5.9077	512.66	499.93	415.91	13.581	19.096	198.97	1400.4	1268.9	1228.2	134.23	94.468	99.954	0	0	0	0	0	0	25.8	8.3	0
J3KQ32;Q9NTK5;Q9NTK5-3;Q9NTK5-2;C9JCJ9;C9JTK6	Obg-like ATPase 1	OLA1	14	5	4	55.945	1289.2	1951.1	1614.1	21.413	82.515	223.3	3623.6	3380.5	3495.3	52.276	132.94	157.3	3197.5	1080.3	3084.2	81.363	0	175.52	40.6	20	17.8
J3KQ48;Q9Y3E5	Peptidyl-tRNA hydrolase 2, mitochondrial	PTRH2	5	1	1	23.068	1009	1058.2	696.35	19.205	132.48	77.33	0	0	0	0	0	0	738.38	178.49	934.14	53.018	0	60.717	44.4	7.8	7.8
J3KR44;Q96FW1;F5GYN4;F5H6Q1;F5GYJ8;F5H3F0;Q96FW1-2	Ubiquitin thioesterase OTUB1	OTUB1	11	2	3	56.758	1222.7	1198.6	1178.5	28.132	18.901	0	1207.3	1268	1114.1	112.49	57.628	118.06	3574.9	1789.6	3337	524.99	210.33	392.81	55.1	8.1	13.6
J3KR97;Q9BTW9;Q9BTW9-4;Q9BTW9-5;A0A0J9YWI5;A0A0J9YVR1	Tubulin-specific chaperone D	TBCD	7	6	5	24.621	776.09	843.27	710.87	63.494	146.92	98.958	1981.6	1647.7	1741.8	323.24	360.82	247.36	2435.6	929.31	2050.3	28.769	0	59.636	8.6	7.9	5.3
J3KRH4;Q9NPH2-2;Q9NPH2-3;Q9NPH2	Inositol-3-phosphate synthase 1	ISYNA1	0	0	0	3.3918	0	0	0	0	0	0	0	0	0	0	0	0	0	0	0	0	0	0	0	0	0
J3KRV4;P46734-2;P46734;P46734-3	Dual specificity mitogen-activated protein kinase kinase 3	MAP2K3	0	1	1	2.0245	0	0	0	0	0	0	0	0	0	0	0	0	546.77	291.28	573.39	30.87	0	0	0	10.3	10.3
J3KS05;P83916;B5MD17;K7ELA4	Chromobox protein homolog 1	CBX1	3	1	1	6.3649	125.97	216.11	144.51	0	0	0	355.08	328.39	256.34	28.132	31.95	0	817.29	336.33	815.76	98.651	52.289	130.15	22.5	6.9	6.9
J3KS22;J3QS36;Q7Z4W1	L-xylulose reductase	DCXR	1	1	1	4.7284	0	0	0	0	0	0	507.18	424.95	463.66	87.794	79.198	117.93	0	0	0	0	0	0	9	9	9
J3QSA1;J3KSL8;Q9Y2L5-2;Q9Y2L5	Trafficking protein particle complex subunit 8	TRAPPC8	0	1	1	12.429	0	0	0	0	0	0	419.84	405.91	501.19	20.251	61.401	39.912	381.03	188.67	408.59	0	30.368	30.952	0	4.4	4.4
J3KT68;Q5BJF2	Transmembrane protein 97	TMEM97	1	0	0	1.3609	144.7	133.32	200.52	0	0	0	0	0	0	0	0	0	0	0	0	0	0	0	8.7	0	0
J3KTA4;P17844;P17844-2;J3QSF1;J3KRZ1;J3QRQ7;J3QR02;J3KRX8;X6RLV5;J3QRN5	Probable ATP-dependent RNA helicase DDX5	DDX5	27	9	9	108.79	10402	12201	9416.3	575.52	1206.7	794.92	6380.7	5770.8	5547.5	587.26	628.51	652.09	10917	3578.6	11441	1075.2	309.65	1426.2	45.3	18.1	18.1
J3QR09;J3KTE4;P84098;J3QL15	Ribosomal protein L19;60S ribosomal protein L19	RPL19	4	1	1	29.216	21.26	19.49	0	69.137	135.63	85.71	0	0	0	0	0	0	311.89	85.921	287.67	192.79	55.947	151.05	22.8	4.7	4.7
J3KTF8;J3QQX2;P52565;J3KRE2;J3KRY1;P52565-2;J3KS60	Rho GDP-dissociation inhibitor 1	ARHGDIA	6	1	2	17.832	261.07	298.52	180.99	115.74	128.52	138.33	0	0	0	0	0	0	0	0	0	0	0	0	25.9	5.7	10.9
J3KTI2;Q9BRT3	Migration and invasion enhancer 1	MIEN1	1	1	1	1.8899	218.4	179.96	188.91	31.343	32.476	21.432	462.2	500.03	456.24	1.5568	45.061	56.577	480.74	341.83	319.41	70.431	0	23.284	19.8	19.8	19.8
J3KTL2;Q07955;Q07955-3;Q07955-2;J3KSR8;J3QQV5;J3KSW7	Serine/arginine-rich splicing factor 1	SRSF1	12	1	1	36.973	3987.6	4237	3666.8	274.81	286.24	284.85	1135.3	996.76	1008.4	227.3	186.21	175.55	1673.1	533.9	1776.6	148.03	31.56	235.03	45.8	4.7	4.7
J3QK89;Q8IWX8	Calcium homeostasis endoplasmic reticulum protein	CHERP	2	2	2	8.4902	784.32	686.41	831.18	0	0	0	825.87	785.73	824.52	123.29	159.23	125.53	1456.2	843.6	1654.7	74.047	60.317	183.19	3	3	3
J3QL56;O75880	Protein SCO1 homolog, mitochondrial	SCO1	3	0	0	6.4789	45.254	74.779	97.462	0	0	0	0	0	0	0	0	0	0	0	0	0	0	0	11.9	0	0
J3QQM9;J3QL71;Q96FV2-2;Q96FV2	Secernin-2	SCRN2	1	1	1	1.2584	138.79	160	89.46	15.75	0	34.296	0	0	0	0	0	0	0	0	0	0	0	0	10.8	10.8	10.8
J3QLR8;Q9Y3D9	28S ribosomal protein S23, mitochondrial	MRPS23	1	0	0	2.0713	83.331	50.357	65.614	0	0	0	0	0	0	0	0	0	0	0	0	0	0	0	6.6	0	0
J3QRS3;P19105;O14950;P24844;J3KTJ1;P24844-2	Myosin regulatory light chain 12A;Myosin regulatory light chain 12B;Myosin regulatory light polypeptide 9	MYL12A;MYL12B;MYL9	7	1	1	53.233	1132.3	1064.4	1121.1	26.712	28.937	51.863	1727.2	1715.9	1979.1	21.93	0	48.962	1510.8	804.37	1448.2	173.71	106.82	199.89	52	11.3	11.3
J3QRS9;X6R4W8;O43670-2;O43670;O43670-4;J3QS27;J3KTL1;J3KRB6;J3KRW6;H0Y3M2;J3KS31;O43670-3	BUB3-interacting and GLEBS motif-containing protein ZNF207	ZNF207	2	0	0	7.6734	49.564	0	39.831	0	21.695	0	0	0	0	0	0	0	0	0	0	0	0	0	5.3	0	0
J3QT09;Q9BQF6-2;Q9BQF6	Sentrin-specific protease 7	SENP7	0	1	1	-2	0	0	0	0	0	0	0	0	0	0	0	0	3018.3	1224.1	3015.8	113.44	53.402	60.448	0	1.3	1.3
J3QT28;O43684-2;O43684;J3QSX4	Mitotic checkpoint protein BUB3	BUB3	11	2	2	40.993	820.74	1047.6	873.05	147.88	122.77	168.91	515.32	529.75	461.44	23.354	75.499	32.225	754.56	191.78	840.17	151.47	70.884	184.62	55	14.7	14.7
K7EII1;J9JIC5;Q9HAS0;K7ERX0;K7EIQ2;J3KRR1	Protein Njmu-R1	C17orf75	0	2	2	5.4104	0	0	0	0	0	0	571.52	614.39	509.09	155.52	169.61	152.72	1543.6	1073.9	1547.5	187.89	101.77	256.51	0	27.3	27.3
J9JIE6;Q9UM00-2;Q9UM00;J3QQY2;J3KS45;J3KTQ7	Transmembrane and coiled-coil domain-containing protein 1	TMCO1	4	0	1	15.883	258.65	255.48	281.87	120.69	181.58	131.68	0	0	0	0	0	0	130.37	40.582	67.281	313.55	126.24	250.4	19.2	0	6.3
K4DI93;Q13620-3;Q13620-1;Q13620;A6NE76	Cullin-4B	CUL4B	7	3	3	21.248	294.81	189.79	193.33	133.73	167.04	253.33	1736	1450.4	1509.5	222.12	100.74	191.08	1307.1	995.23	1497.7	351.83	77.373	242.89	8.8	3.8	3.8
K7EIG1;O75153;Q9Y5I4-2;Q9Y5I4	Clustered mitochondria protein homolog	CLUH	16	8	6	65.585	1972.5	1955.3	2032.1	8.637	129.02	101.75	1692.6	1499.2	1727	374.93	340.25	354.95	1498.4	871.08	1590.6	299.96	47.955	211.51	18.5	11.8	9
K7EM02;K7EIJ8;Q8IYT4-2;Q8IYT4	Katanin p60 ATPase-containing subunit A-like 2	KATNAL2	1	0	0	2.4364	47.968	105.38	69.262	25.895	0	0	0	0	0	0	0	0	0	0	0	0	0	0	9.4	0	0
K7EIY6;Q9BV68-2;Q9BV68;U3KQF4	E3 ubiquitin-protein ligase RNF126	RNF126	1	2	2	4.7357	0	0	0	0	0	0	125.28	160.67	186.91	10.05	0	21.017	1150.9	382.93	1168	180.09	78.356	197.39	8.5	11.3	11.3
K7ENZ6;K7EMF4;K7ELM8;K7EJ34;K7ENF4;Q86VR2	Protein FAM134C	FAM134C	1	0	0	3.1177	46.046	70	27.939	0	0	0	0	0	0	0	0	0	0	0	0	0	0	0	18.8	0	0
K7ES75;K7EN99;K7ERZ6;K7EJD3;K7ESM3;K7EKQ5;K7EP36;Q08380	Galectin-3-binding protein	LGALS3BP	1	1	1	3.7353	0	0	0	0	0	0	40.159	47.527	0	140.39	57.667	133.22	491.59	199.9	371.84	1184.4	528.74	1181.3	23.9	23.9	23.9
K7EJE8;K7EKE6;P36776-2;P36776;P36776-3;K7ER27;K7ER56;K7ERR6;K7EQF8	Lon protease homolog, mitochondrial	LONP1	10	2	2	25.861	906.6	975.02	890.55	47.201	77.456	42.235	345.27	395.34	311.78	36.454	24.608	0	437.58	286.31	614.48	88.193	0	0	17.4	3.9	3.9
K7EK07;P84243	Histone H3;Histone H3.3	H3F3B;H3F3A	5	2	3	12.491	167.33	171.1	194.61	0	0	0	111.82	81.44	118.97	0	0	0	239.23	142.25	268.81	0	0	0	47	29.5	36.4
K7EQ02;K7EQ55;K7EK33;Q96EP5-2;Q96EP5	DAZ-associated protein 1	DAZAP1	4	2	2	18.025	123.98	137.68	44.58	0	31.418	0	1584.4	1308.1	1536.4	240.72	270.47	252.47	415.52	201.81	571.98	44.134	32.397	83.636	19.3	9.8	9.8
K7EK70;K7EMM8;Q49A26-5;Q49A26-4;Q49A26-2;Q49A26-3;Q49A26	Putative oxidoreductase GLYR1	GLYR1	0	1	1	3.5578	0	0	0	0	0	0	0	0	0	0	0	0	875.41	406.05	940.92	100.14	0	103.42	0	54.1	54.1
K7ESI5;K7EQZ3;K7EKQ0;K7EM91;O43291-2;O43291	Kunitz-type protease inhibitor 2	SPINT2	2	2	2	5.381	0	0	0	0	0	0	280.93	320.98	260.7	1039.9	1026	1192.3	857.95	355.5	676.93	3885	2101	4122.7	15.4	15.4	15.4
K7EL17;Q68DZ5;P32121-5;P32121-2;P32121;P32121-3;P32121-4	Beta-arrestin-2	ARRB2;DKFZp686L0365	1	1	1	4.8753	0	0	0	0	0	0	483.73	407.9	347.69	44.341	44.917	58.568	520.49	230.37	538.4	156.11	18.427	180.06	17.7	17.7	17.7
K7ELG5;K7ES89;P51452-2;P51452	Dual specificity protein phosphatase 3	DUSP3	0	0	0	2.073	0	0	0	0	0	0	0	0	0	0	0	0	0	0	0	0	0	0	0	0	0
K7ELL7;P14314-2;P14314;K7EPW7;K7EKX1;K7EJ70;A0A0C4DGP4;K7EIP3;K7EL27	Glucosidase 2 subunit beta	PRKCSH	15	4	4	89.52	930.01	782.93	878.96	3501.8	4655.8	4266.8	261.45	240.01	177.09	8367	8866	9251.1	687.21	122.1	721.06	7099.4	2056.5	7629.9	41.5	16.3	16.3
K7EM09;K7EPR0;K7ELQ9;Q6UW68	Transmembrane protein 205	TMEM205	2	0	0	7.6643	26.152	16.74	0	343.45	322.75	442	0	0	0	0	0	0	0	0	0	0	0	0	25	0	0
K7ELS8;O43760;O43760-2;K7ELD9;K7ENG9	Synaptogyrin-2	SYNGR2	2	0	0	2.7929	0	0	0	0	0	0	0	0	0	0	0	0	0	0	0	0	0	0	13.3	0	0
K7ENJ0;K7ELW1;P54725-2;P54725-3;P54725	UV excision repair protein RAD23 homolog A	RAD23A	3	0	0	1.4846	0	0	0	0	0	0	0	0	0	0	0	0	0	0	0	0	0	0	18.7	0	0
K7ELX4;P22830;P22830-2;K7EJX5	Ferrochelatase, mitochondrial;Ferrochelatase	FECH	2	2	2	3.2956	0	0	0	0	0	0	2337.5	2276.7	2124.8	466.47	453.7	856.44	942.13	253.6	1194.4	342.98	93.624	388.61	9.8	9.8	9.8
K7EM18;P41567;K7EQP2;O60739	Eukaryotic translation initiation factor 1	EIF1	3	2	2	12.617	431.95	551.75	353.07	0	0	22.686	403.97	312.62	347.32	41.192	0	0	144.78	25.648	267.02	0	0	20.426	44.6	30.6	30.6
K7EM28;Q9UPN7	Serine/threonine-protein phosphatase 6 regulatory subunit 1	PPP6R1	2	1	1	11.637	473.76	552.9	593.98	12.228	21.093	35.184	0	0	0	0	0	0	0	0	0	0	0	0	30.6	12.1	12.1
K7ENM2;K7EMW4;Q969V3-2;Q969V3;K7EQ66;K7ELZ9;A0A0C4DGP7	Nicalin	NCLN	2	0	0	5.5292	101.88	77.486	108.02	0	0	0	0	0	0	0	0	0	0	0	0	0	0	0	8.2	0	0
V9GZ55;K7ENR6;Q969U7-2;Q969U7	Proteasome assembly chaperone 2	PSMG2	1	1	1	4.4041	0	0	0	0	0	0	428.56	445.98	410.81	21.474	28.515	63.391	1617.2	991.66	1550.4	136.32	92.517	189.83	4.3	6.2	6.2
K7EP71;Q7LGA3-3;Q7LGA3-2;Q7LGA3	Heparan sulfate 2-O-sulfotransferase 1	HS2ST1	1	1	1	1.9393	0	0	0	0	0	0	0	0	0	0	0	0	546.64	361.95	616.41	81.33	48.088	111.51	14.4	14.4	14.4
K7EQ03;K7EP90;Q9BTD8-4;Q9BTD8-2;Q9BTD8-3;Q9BTD8;K7ER08	RNA-binding protein 42	RBM42	3	1	1	13.751	370.29	375.13	269.86	17.697	0	0	433.67	487.74	414.32	51.052	18.962	65.898	1254.5	714.64	1202.4	129.74	0	341.17	11.3	4	4
K7EPJ1;Q16763	Ubiquitin-conjugating enzyme E2 S	UBE2S	0	0	0	3.4806	0	0	0	0	0	0	0	0	0	0	0	0	0	0	0	0	0	0	0	0	0
K7EQA1;O14737	Programmed cell death protein 5	PDCD5	1	0	0	4.5868	45.433	94.435	90.009	0	0	0	0	0	0	0	0	0	0	0	0	0	0	0	12.6	0	0
K7EQV2;K7ERD7;O95707	Ribonuclease P protein subunit p29	POP4	1	0	0	2.2248	0	0	0	0	0	0	0	0	0	0	0	0	0	0	0	0	0	0	6	0	0
K7ERV3;P04183	Thymidine kinase;Thymidine kinase, cytosolic	TK1	1	0	0	2.2626	0	0	0	0	0	0	0	0	0	0	0	0	0	0	0	0	0	0	5.2	0	0
K7ES61;X6RAY8;Q9BYD3-2;Q9BYD3;K7ELQ0;K7EJ73;K7EKI4;K7ELF1	39S ribosomal protein L4, mitochondrial	MRPL4	3	0	0	7.3935	177.24	106.8	71.792	0	20.441	0	0	0	0	0	0	0	0	0	0	0	0	0	23.3	0	0
K7ESF4;U3KQA4			4	4	4	5.3987	0	0	0	0	0	0	262.98	346.76	262.35	0	0	0	0	0	0	0	0	0	27.3	23.4	27.3
L7UMD8;Q7Z3H3;L7UQJ2;Q9H1Y0	Autophagy protein 5	ATG5;DKFZp686F0183	1	1	1	2.6676	582.33	592.14	526.85	60.417	77.687	71.763	637.47	515.62	547.29	74.873	55.966	61.069	1507.9	484.68	1262.4	202.9	0	184.75	34.1	34.1	34.1
M0QWZ7;Q9NP81;Q9NP81-2;M0R2C6;B4DJM9;M0R259;M0R2H5;M0QX29	Serine--tRNA ligase, mitochondrial	SARS2	3	2	2	10.829	1268.3	1549.6	1559.3	15.692	36.608	67.915	1681.4	1518.5	1780.3	21.077	28.322	34.994	1860.8	579.1	2058.8	285.63	122.61	216.13	9.5	4.8	4.8
M0QX27;M0R2E9;M0R0H5;M0R0Y4;M0QYR6;M0R1I2;Q03405-2;Q03405-3;Q03405	Urokinase plasminogen activator surface receptor	PLAUR	0	1	1	1.4746	0	0	0	0	0	0	0	0	0	0	0	0	441.02	152.96	754.09	998.93	281.57	951.33	0	15.4	15.4
M0QXB5;O95571	Persulfide dioxygenase ETHE1, mitochondrial	ETHE1	1	1	1	1.4707	0	0	0	0	0	0	477.32	544.48	682.76	103.5	127.07	149.79	780.47	323.16	835.12	164.16	31.847	175.61	4.6	4.6	4.6
M0QXF7;M0QYN0;Q969H8	Myeloid-derived growth factor	MYDGF	1	0	1	1.7184	52.418	82.482	48.809	0	0	0	0	0	0	0	0	0	0	0	0	0	0	0	10.7	0	10.7
M0QXZ5;Q96B54	Zinc finger protein 428	ZNF428	0	2	1	5.7532	0	0	0	0	0	0	823.9	925.42	619.47	84.695	180.18	161.16	672.76	215.38	933.23	96.501	11.148	106.71	0	14.2	6.4
M0QY97;Q9UPT8	Zinc finger CCCH domain-containing protein 4	ZC3H4	0	1	1	2.9139	0	0	0	0	0	0	0	0	0	0	0	0	1858.6	774.71	1884.5	1065.3	424.6	1066.4	0	1.2	1.2
M0QYF4;M0R3A4;M0QYA2;Q9NWS0;M0R028;M0R2P8;M0QZM3;M0QXD5	PIH1 domain-containing protein 1	PIH1D1	2	1	1	5.1825	497.39	590.39	447.02	0	0	0	377.49	382.32	386.58	42.78	81.318	126.1	0	0	0	0	0	0	16.5	10.4	10.4
M0QYT0			12	5	6	16.717	355.12	252.02	234.38	0	0	22.104	0	0	0	0	0	0	3122.6	1163.5	3286.5	429.49	158.05	438.79	58.3	15.9	20.2
M0QYU1;P13807-2;P13807	Glycogen [starch] synthase, muscle	GYS1	1	1	1	2.4554	0	0	0	0	0	0	477.01	487.75	569.07	76.826	59.899	29.048	701.04	399.75	552.24	38.907	0	48.407	18.6	18.6	18.6
S4R3I2;M0R0J9;M0QZ12;Q96CP6-2;Q96CP6-3;Q96CP6	GRAM domain-containing protein 1A	GRAMD1A	1	0	0	3.0698	42.755	84.419	45.019	52.278	49.888	81.99	0	0	0	0	0	0	0	0	0	0	0	0	7.3	0	0
M0R3C1;M0QZ48;Q537H9;Q6NSJ5;Q8TDW0;Q6P9F7;Q8IWT6	Volume-regulated anion channel subunit LRRC8E;Volume-regulated anion channel subunit LRRC8C;Volume-regulated anion channel subunit LRRC8B;Volume-regulated anion channel subunit LRRC8A	LRRC8E;LRRC8B;LRRC8C;LRRC8A	0	1	1	1.848	0	0	0	0	0	0	514.49	505.47	380.25	73.541	53.275	42.17	0	0	0	0	0	0	0	12.3	12.3
M0QZ66;P54852;M0R122;M0QXN1	Epithelial membrane protein 3	EMP3	3	2	2	7.894	70.171	52.466	75.784	538.94	477.68	564.38	627.72	658.53	652.2	821.6	702.34	832.2	561.39	326.65	579.11	524.35	157.59	540.65	42.7	33.7	27
M0QZM1		HNRNPM	15	0	0	3.2106	229.25	144.68	211.64	45.631	29.857	20.33	0	0	0	0	0	0	0	0	0	0	0	0	43.6	0	0
M0QZR4;Q92888;Q92888-3;Q92888-2;Q92888-4;M0QYC1;M0R2C7;M0QYS3;M0QZH8	Rho guanine nucleotide exchange factor 1	ARHGEF1	8	4	4	26.048	781.56	878.37	837.8	101.52	127.89	235.9	2137.5	2071.6	2029.2	89.518	132.66	280.18	2820.1	1593.2	2647.3	252.93	151.58	370.76	11.7	6.6	6.6
M0QZR8;M0R2B7;P28340;M0QXE6;M0QXQ2	DNA polymerase;DNA polymerase delta catalytic subunit	POLD1	6	4	2	11.943	51.199	81.298	112.14	0	0	0	1563.5	1568.8	1420.2	76.758	144.87	119.25	749.95	395.55	714.73	47.04	66.901	68.252	9.3	6.4	3
M0R0F0;P46782;M0R0R2;M0QZN2	40S ribosomal protein S5;40S ribosomal protein S5, N-terminally processed	RPS5	9	4	5	55.117	8398.1	10377	8347.1	85.483	166.79	204.89	5251.2	4476.1	4300.2	322.12	244.09	298.34	7148.3	2460	7057.3	317.08	119.25	321.44	46.5	18.5	22.5
M0R0R9;P35269	General transcription factor IIF subunit 1	GTF2F1	0	1	1	3.435	0	0	0	0	0	0	208.42	194.34	142.93	0	0	0	111.73	13.877	191.11	0	0	0	0	9.4	9.4
M0R0W6;P30530-2;P30530	Receptor protein-tyrosine kinase;Tyrosine-protein kinase receptor UFO	AXL	1	1	1	4.1372	0	0	0	0	0	0	350.8	343.21	306.97	118.39	145.86	125.34	428.14	146.85	538.8	237.89	97.724	243.96	2.7	2.7	2.7
M0R117;Q02543;M0R3D6;M0R1A7;M0R0P7	60S ribosomal protein L18a	RPL18A	7	4	5	81.216	4524.2	4856.3	4616.3	167.05	293.45	291.89	5579.7	5560.5	5234.6	201.82	253.2	283.02	7464.4	4588.2	7861.6	624.96	215.59	536.74	44.8	28.6	33.8
M0R162;M0R2A8;Q86TI2-4;Q86TI2;Q86TI2-2	Dipeptidyl peptidase 9	DPP9	0	1	1	4.4049	0	0	0	0	0	0	1292.8	1024.7	849.57	0	0	0	567.53	217.36	550.26	49.328	0	34.95	0	12.6	12.6
M0R268;P09012;M0R0G9;M0QXK2;M0R221;M0R2B8;M0QZG7	U1 small nuclear ribonucleoprotein A	SNRPA	3	0	0	5.0169	0	0	22.853	0	0	0	0	0	0	0	0	0	0	0	0	0	0	0	13.3	0	0
M0R2A0;Q5UCC4-2;Q5UCC4	ER membrane protein complex subunit 10	EMC10	1	0	0	2.4803	191.01	171.38	214.62	44.405	69.503	40.454	0	0	0	0	0	0	0	0	0	0	0	0	2.7	0	0
O00116;A0A1B0GWA2;B8ZZ81	Alkyldihydroxyacetonephosphate synthase, peroxisomal	AGPS	10	6	6	35.063	850.59	1077.8	694.96	0	0	0	1928.7	1793.9	1492	192.25	119.16	156.94	3107.8	1554.7	3204.1	594.57	226.45	432.15	26.9	15.5	15.5
O00139-2;O00139-1;O00139-5;O00139;O00139-4;D6R9M0	Kinesin-like protein KIF2A	KIF2A	2	0	0	3.7745	143.85	113.11	112.56	87.409	52.38	52.047	0	0	0	0	0	0	0	0	0	0	0	0	2.7	0	0
O00148;O00148-2;O00148-3;K7EQN7;K7EPJ3;A0A0D9SEM9	ATP-dependent RNA helicase DDX39A	DDX39A	16	6	7	16.221	2187.7	2373.4	2422.8	163.05	203.24	226.7	1229.1	1145.7	1066.6	133.56	255.96	104.49	1992	1114.7	1844.8	303.4	85.36	266.84	46.6	21.1	23.7
O00151	PDZ and LIM domain protein 1	PDLIM1	6	3	3	21.66	417.19	498.66	340.06	17.497	0	0	1935.3	1565.7	1675.2	164.02	214.34	221.4	3029.7	467.31	4470.8	305.58	56.587	720.13	30.1	11.9	11.9
O00154-4;O00154-2;O00154-3;O00154-6;O00154-5;O00154-7;O00154;K7EKP8;Q6ZUV0	Cytosolic acyl coenzyme A thioester hydrolase	ACOT7	6	2	2	86.083	1695.1	1976.7	1804.9	13.375	17.338	42.169	2083.1	1873	1806.1	0	0	0	1604	483.88	1852.4	88.641	0	73.449	22.2	6.5	6.5
O00186	Syntaxin-binding protein 3	STXBP3	2	2	2	9.4528	0	0	0	0	0	0	721.91	709.52	744.77	60.739	120	113.65	1904.3	856.51	2392.1	246.6	84.964	327.25	6.4	6.4	6.4
O00203-3;O00203;H0YBD0	AP-3 complex subunit beta-1	AP3B1	3	1	1	9.8637	49.036	21.692	28.403	0	0	0	510.3	514.7	562.19	20.212	0	40.975	889.93	545.54	942.35	59.935	0	50.879	3.3	1.2	1.2
O00204-2;O00204	Sulfotransferase family cytosolic 2B member 1	SULT2B1	1	1	1	4.6077	0	0	0	0	0	0	205.86	236.41	154.15	0	47.657	0	473.77	292.62	456.36	75.988	0	68.301	5.7	5.7	5.7
O00231;O00231-2;J3QRY4;J3QS13;J3KSW3	26S proteasome non-ATPase regulatory subunit 11	PSMD11	17	1	2	44.718	895.2	938.54	743.18	30.932	35.383	112.83	0	0	0	0	0	0	342.96	210.02	439.44	163.16	78.265	166.91	49.3	2.6	5.5
O00232;O00232-2	26S proteasome non-ATPase regulatory subunit 12	PSMD12	10	2	2	47.108	938.15	707.68	626.14	16.163	78.626	152.07	2504.4	2279.5	2094.1	68.841	58.742	181.19	1978.5	1219.4	2271	412.45	165.13	524.42	26.1	7	7
O00233;J3KN29;F5H5V4;F5GX23;O00233-2;F5H7X1;F5H169;O00233-3	26S proteasome non-ATPase regulatory subunit 9	PSMD9	4	2	3	13.374	286.77	325.26	260.09	0	0	0	1050.1	910.41	925.67	62.973	0	0	2277.8	462.82	2958.1	495.18	153.28	474.87	17.9	10.3	17.5
O00264;O00264-2	Membrane-associated progesterone receptor component 1	PGRMC1	6	1	1	14.273	18.372	173.92	86.774	98.394	58.936	97.175	0	0	0	0	0	0	0	0	0	0	0	0	34.9	4.6	4.6
O00267-2;O00267	Transcription elongation factor SPT5	SUPT5H	4	2	2	27.544	117.41	137.61	108.73	0	0	0	1637.1	1510.5	1488.4	280.05	335.6	369.74	1962	797.57	2202.7	328.76	14.437	596.3	6.2	2.1	2.1
O00273-2;O00273	DNA fragmentation factor subunit alpha	DFFA	2	0	0	4.5238	0	0	0	0	0	0	0	0	0	0	0	0	0	0	0	0	0	0	10.8	0	0
O00291-3;O00291-4;O00291	Huntingtin-interacting protein 1	HIP1	1	1	1	3.2168	0	0	0	0	0	0	384.56	319.16	352.48	164.56	178.28	181.66	0	0	0	0	0	0	1.4	1.4	1.4
O00299	Chloride intracellular channel protein 1	CLIC1	13	6	6	51.48	3558.5	3163.1	3140.9	58.096	0	45.511	4200.8	4109.1	4174.7	94.064	176.78	109.84	5799.7	2750.1	5796.7	361.05	110.95	400.21	78.8	38.2	38.2
O00303;H0YDT6;A0A0D9SEZ9;E9PQV8	Eukaryotic translation initiation factor 3 subunit F	EIF3F	10	1	1	32.212	1029.9	903.06	863.5	143.47	172.07	138.25	0	0	0	0	0	0	0	0	0	0	0	0	37.8	2	2
O00401	Neural Wiskott-Aldrich syndrome protein	WASL	0	1	0	2.4502	0	0	0	0	0	0	1556	1059.4	1339.5	0	18.152	0	0	0	0	0	0	0	0	4.8	0
O00410;O00410-3;H0Y8C6;O00410-2;E7ETV3;E7EQT5;C9JMV5;H0Y3V4;E7EV12;C9JZD8;E7EWK4;E7EX05;C9JZ53;C9JQT6;E7ESA1;E7ESZ1;E7ETV8;C9J875;C9JXE0	Importin-5	IPO5	32	14	14	110.85	5031.1	5613.7	4859.1	83.277	190.55	189.19	8424.8	7790.5	7268.9	607.14	683.53	769.53	8546	4757.4	7860.5	765.17	323.34	914.03	48.3	22.8	22
O00425;F8WD15;O00425-2	Insulin-like growth factor 2 mRNA-binding protein 3	IGF2BP3	10	1	1	18.584	284.33	440.58	425.09	0	0	0	1136.7	1100	1181.7	90.443	178.59	141.3	755.98	269.74	669.93	103.07	24.525	67.009	20.7	2.8	2.8
O00429-4;O00429-5;O00429-3;O00429-2;O00429;G8JLD5;O00429-8;O00429-6;O00429-7;F8VZ52;B4DPZ9;B4DDQ3;F8W1W3;H0YHY4;F8VR28;F8VYL3;F8VUJ9;H0YI79	Dynamin-1-like protein	DNM1L	15	6	6	64.651	1373.8	1354	1343.7	32.061	100.9	18.707	1629.7	1371.5	1519.3	191.8	277.18	327.3	2412	1277.5	2543.5	417.85	169.05	440.19	27.3	10.4	10.4
O00442;O00442-2	RNA 3-terminal phosphate cyclase	RTCA	0	1	1	2.2153	0	0	0	0	0	0	661.66	507.25	574.33	0	31.595	0	0	0	0	0	0	0	0	2.7	2.7
O00483	Cytochrome c oxidase subunit NDUFA4	NDUFA4	2	1	1	5.3115	1844.6	2542.6	1675.1	0	0	0	1316.2	1070	1234.6	0	0	0	797.34	293.79	824.44	50.217	0	0	24.7	14.8	14.8
O00487	26S proteasome non-ATPase regulatory subunit 14	PSMD14	5	1	1	13.601	372.01	313.53	319.95	0	0	28.33	1214.1	1309.3	1126.1	95.819	64.021	123.3	1471.1	657.38	1387.6	150.86	16.77	111.56	18.4	5.2	5.2
O00505;H0Y4S9	Importin subunit alpha-4	KPNA3	7	3	2	28.569	765.69	902.47	750.66	0	0	0	2131.3	1920.8	1959.3	0	0	35.896	2235.9	1203.7	2514	154.16	0	212.15	23.2	13.2	6.9
O00560;B4DHN5;E9PBU7;G5EA09;O00560-3;O00560-2	Syntenin-1	SDCBP	5	2	2	22.546	0	0	0	0	0	0	171.41	115.99	184.05	44.803	33.931	19.613	815.86	613.41	882.33	93.762	0	55.579	31.5	13.8	13.8
U3KQ48;O00566	U3 small nucleolar ribonucleoprotein protein MPP10	MPHOSPH10	1	0	0	4.342	30.29	31.251	0	0	0	0	0	0	0	0	0	0	0	0	0	0	0	0	3.9	0	0
O00567;Q5JXT2;H0YDU4;H0Y653	Nucleolar protein 56	NOP56	15	7	4	60.671	2535	2925.7	2278.5	63.925	128.1	151.64	3811.3	3816.8	3804.7	458.35	531.03	476.29	3998.1	2604.3	4179.9	322.8	162.78	329.13	37.4	19	9.8
O00592-2;O00592	Podocalyxin	PODXL	3	1	1	9.7098	503.42	385.14	415.98	319.72	307.47	446.72	0	0	0	0	0	0	133.92	28.998	178.92	1263.2	594.85	1395.4	6.8	2.3	1.3
O00622	Protein CYR61	CYR61	3	4	3	12.563	97.792	14.629	135.9	0	0	56.799	560.78	573.82	497.95	1679.7	1302.8	1700.9	819.55	327.18	1004.2	1461.1	374.76	1564.4	10.2	12.3	8.1
O00625	Pirin	PIR	3	0	0	6.6481	226.51	110.54	183.28	14.113	0	53.129	0	0	0	0	0	0	0	0	0	0	0	0	13.4	0	0
O00629;H7C4F6	Importin subunit alpha-3	KPNA4	8	5	4	32.394	1059.3	1146.3	1017	14.338	141.94	95.574	1249.9	1447.8	1239.1	30.97	67.198	46.804	2057.7	1180.7	1937.3	192.49	59.912	277.35	24.6	19.8	16.3
O00743-2;O00743;O00743-3;Q5T1S7	Serine/threonine-protein phosphatase 6 catalytic subunit;Serine/threonine-protein phosphatase 6 catalytic subunit, N-terminally processed	PPP6C	3	2	2	12.626	237.98	278.74	259.64	0	0	0	0	0	0	0	0	0	605.06	363.28	832.93	43.64	34.825	92.03	16.3	12.4	12.4
O00764;F2Z2Y4;O00764-3;O00764-2;A8MV33	Pyridoxal kinase	PDXK	9	1	2	51.918	913.77	829.37	795.67	62.013	96.581	0	531.47	584.14	522.98	25.174	79.41	41.294	548.46	178.21	563.37	0.30737	0	41.731	39.4	3.8	7.4
O00767	Acyl-CoA desaturase	SCD	3	0	0	9.2489	113.47	66.581	74.157	0	0	0	0	0	0	0	0	0	0	0	0	0	0	0	10.9	0	0
O14579;M0QXB4;O14579-2;O14579-3;M0R061	Coatomer subunit epsilon	COPE	7	1	2	33.442	1005.9	1074.9	900.3	0	0	22.157	2097.5	1954.2	1982.3	90.645	86.166	138.52	746.39	447.52	811.34	11.851	0	43.854	39.9	5.5	12
O14602;A6NJH9	Eukaryotic translation initiation factor 1A, Y-chromosomal	EIF1AY	3	1	1	2.4196	0	0	0	0	0	0	582.92	603	565.07	0	0	44.391	882.76	463.38	885.34	77.973	0	33.204	24.3	6.9	6.9
O14617-4;O14617;O14617-5;O14617-3;O14617-2;K7ELX8;A0A087WYN6	AP-3 complex subunit delta-1	AP3D1	8	5	5	19.025	454.9	446.7	364.16	0	19.534	31.567	1290.6	1140.2	1284.1	122.95	85.617	55.456	1788.5	947.72	1813.4	190.86	36.654	198.72	13.1	7.4	7.4
O14618;E9PP76;E9PK03;J3KNF4	Copper chaperone for superoxide dismutase;Superoxide dismutase [Cu-Zn]	CCS	2	1	1	23.778	198.72	185.82	200.04	27.775	40.02	26.244	3114.2	3007	3260.4	147	85.119	104.54	986.21	270.86	1040.3	86.216	0	50.525	15.3	10.6	10.6
O14646-2;O14646	Chromodomain-helicase-DNA-binding protein 1	CHD1	1	1	1	1.9897	0	0	0	0	0	0	420.39	378.24	363.4	99.878	163.05	88.71	972.72	361.19	972.18	354.37	83.761	264.38	0.6	0.6	0.6
O14672;O14672-2;H0YNC5;B5MC71	Disintegrin and metalloproteinase domain-containing protein 10	ADAM10	15	10	10	41.787	771.72	818.08	760.58	2332.3	2331.8	2134.7	2349	2031.2	2154.1	3565.9	3806.9	4010.4	3241.1	1649.9	3914.2	5133.4	2396.4	5409.8	26.5	19.5	19.5
O14744;O14744-5;O14744-2;O14744-3;O14744-4;G3V580;G3V2L6;H0YJX6;H0YJ77;G3V5L5;H0YJD3;H7BZ44;C9JSX3;G3V5T6;G3V2X6;G3V507;G3V2F5	Protein arginine N-methyltransferase 5;Protein arginine N-methyltransferase 5, N-terminally processed	PRMT5	11	3	4	38.256	664.65	688.27	667.34	0	21.383	0	632.94	556.74	535.99	12.712	21.201	17.531	1739.4	1004.3	1635.1	175.84	0	270.01	29	10.2	13.5
O14745;O14745-2;J3QRP6	Na(+)/H(+) exchange regulatory cofactor NHE-RF1	SLC9A3R1	4	0	1	8.5684	49.201	49.23	45.647	0	0	0	0	0	0	0	0	0	0	0	0	0	0	0	17.6	0	3.4
O14763-2;O14763	Tumor necrosis factor receptor superfamily member 10B	TNFRSF10B	1	0	0	4.5026	0	0	0	0	0	0	0	0	0	0	0	0	0	0	0	0	0	0	3.6	0	0
O14776-2;O14776;G3V220;Q5VWI1	Transcription elongation regulator 1	TCERG1	3	1	1	6.0598	0	0	0	0	0	0	0	0	0	0	0	0	0	0	0	0	0	0	2.9	0.8	0.8
O14786;E9PEP6;Q5JWQ4;E7EX60;Q5T7F0;Q5JWQ6;O14786-3;O14786-2;Q5JWQ2	Neuropilin-1	NRP1	8	2	4	28.299	345.61	330.62	251.26	112.91	82.784	86.801	548.51	437.52	458.99	525.55	519.85	567.22	702.78	246.36	694.55	794.92	389.73	893.98	17.6	2.2	8
O14818;O14818-2;H0Y586;O14818-4;Q8TAA3-2;Q8TAA3-5;Q8TAA3;A0A087WYS6;F5GY34	Proteasome subunit alpha type-7	PSMA7	10	2	2	33.052	649.68	901.48	651.21	39.478	43.908	122.19	1982.8	1429.9	1678	76.265	78.984	60.281	1268.1	419.92	1328.5	103.56	0	136.44	49.6	13.7	13.7
O14828;O14828-2	Secretory carrier-associated membrane protein 3	SCAMP3	4	1	0	30.583	144.71	231.5	116.12	25.832	0	32.699	0	0	0	0	0	0	0	0	0	0	0	0	21.3	4.6	0
Q5VV89;O14880;Q5VV87	Microsomal glutathione S-transferase 3	MGST3	3	1	2	13.188	572.44	690.43	467.48	196.15	303.94	234.78	278.48	282.43	188.28	9.3287	0	0	232.74	81.562	320.19	0	0	0	29.5	13.3	21.1
O14907	Tax1-binding protein 3	TAX1BP3	1	0	0	3.9578	45.899	51.772	49.508	0	0	0	0	0	0	0	0	0	0	0	0	0	0	0	13.7	0	0
O14908;K7EM11;O14908-2;Q8TF64	PDZ domain-containing protein GIPC1;PDZ domain-containing protein GIPC3	GIPC1;GIPC3	1	0	0	3.0074	35.72	0	75.783	0	0	0	0	0	0	0	0	0	0	0	0	0	0	0	9.9	0	0
O14925;Q5SRD1;B4DDK6	Mitochondrial import inner membrane translocase subunit Tim23;Putative mitochondrial import inner membrane translocase subunit Tim23B	TIMM23;TIMM23B	2	0	0	1.9181	0	0	0	0	0	0	0	0	0	0	0	0	0	0	0	0	0	0	12.9	0	0
O14929;O14929-2;F8WEW1;F8W9G7	Histone acetyltransferase type B catalytic subunit	HAT1	5	2	2	23.619	613.26	572.58	659.48	64.855	0	19.723	1008.4	1051.7	942.93	56.558	51.519	0	1114.7	660.41	901.37	0	0	55.732	21.2	4.8	4.8
O14949	Cytochrome b-c1 complex subunit 8	UQCRQ	3	0	0	4.2807	885.8	664.85	721.44	0	0	0	0	0	0	0	0	0	0	0	0	0	0	0	32.9	0	0
O14957	Cytochrome b-c1 complex subunit 10	UQCR11	1	0	0	1.3244	0	0	0	0	0	0	0	0	0	0	0	0	0	0	0	0	0	0	21.4	0	0
O14964-2;O14964;I3L1P5;I3L165;I3L2H4	Hepatocyte growth factor-regulated tyrosine kinase substrate	HGS	8	3	4	21.994	1379.8	1341.4	1104	27.644	76.765	101.06	1733.6	1319.6	1583.9	127.56	150.71	147.63	4046.1	1466	4213.1	987.06	270.47	949.25	13.3	4.6	6.5
O14974-3;O14974-2;O14974;O14974-5;O14974-4;F8VZN8;H0YIM2;H0YIS3;H0YIS4;H0YHI8;A0A0U1RQZ1	Protein phosphatase 1 regulatory subunit 12A	PPP1R12A	6	0	0	11.823	90.249	74.122	57.557	0	0	0	0	0	0	0	0	0	0	0	0	0	0	0	8.6	0	0
O14980;C9JKM9;C9J673;C9IZS4;C9JQ02;C9JV99;C9JF49;C9IYM2;F8WF71;H7BZC5	Exportin-1	XPO1	25	4	4	73.041	2955.5	2947.6	2806.5	238.69	228.29	243.41	2223.8	2088.2	2061.3	256.73	191.22	244.74	2163.3	1156.6	1847.2	186.23	70.098	158.97	27.5	5.1	5.1
O15031;A0A087WU36	Plexin-B2	PLXNB2	2	1	1	3.605	0	0	0	0	0	0	315.11	138.9	163.75	720.25	626.67	700.43	458.55	159.16	351.74	1122.7	236.76	1504.9	1.3	0.8	0.8
O15067;H0YGH1;J3QSG0;J3QSH6;J3KTQ5;J3QL39;J3KTL4;J3KT98	Phosphoribosylformylglycinamidine synthase	PFAS	24	11	9	135.52	3372.5	3619.7	3173.6	224.78	329.93	408.3	3959.5	3329.1	3188.7	453.43	203.29	266.13	5353.6	2723	5519.4	1085.5	392.56	1058.2	29	16.2	12.3
O15091-2;O15091;O15091-3;O15091-4	Mitochondrial ribonuclease P protein 3	KIAA0391	2	0	0	2.9581	0	0	32.169	0	0	0	0	0	0	0	0	0	0	0	0	0	0	0	6	0	0
O15116	U6 snRNA-associated Sm-like protein LSm1	LSM1	1	0	0	3.048	0	0	0	0	0	0	0	0	0	0	0	0	0	0	0	0	0	0	12	0	0
O15117;O15117-2;O15117-3	FYN-binding protein	FYB	1	1	1	-2	0	0	0	0	0	0	0	0	0	0	0	0	0	0	0	0	0	0	1.1	1.1	1.1
O15118	Niemann-Pick C1 protein	NPC1	1	1	1	3.6272	48.267	70.711	42.781	0	0	0	0	0	0	0	0	0	547.33	212.04	364.87	1738.6	597.76	2149.6	0.9	2	2
O15143;C9J4Z7;F8VXW2;C9JEY1;C9JQM8;C9JFG9;C9J6C8;C9JBJ7;C9K057;C9JTT6;C9JM51;F8WEB3	Actin-related protein 2/3 complex subunit 1B	ARPC1B	13	5	7	54.29	1883.5	2036.2	1989.9	148.25	112.17	279.99	1498.9	1411.7	1224.7	60.615	117.03	102.7	4497.9	1381.4	4614.3	126.8	67.733	125.25	48.4	25	29.8
O15144;C9JTV5;G5E9J0;H7C3F9;G5E9S7	Actin-related protein 2/3 complex subunit 2	ARPC2	10	2	2	24.708	1309.1	1300.4	1066	82.289	128.48	0	2017.3	2038	1754.6	272.57	225.17	208.07	1589.5	789.56	1564	227.22	110.81	277.81	37.3	3.3	3.3
O15145;F8VR50;C9JZD1	Actin-related protein 2/3 complex subunit 3	ARPC3	4	1	1	10.317	449.93	472.33	598.01	0	0	0	387.9	402.75	399.42	0	0	19.613	644.06	275.3	645.61	46.723	0	0	18.5	3.9	3.9
O15160-2;O15160;H0Y723;E7EQB9;D6RDJ3	DNA-directed RNA polymerases I and III subunit RPAC1	POLR1C	3	1	1	9.4665	596.62	680.43	297.4	0	0	499.65	315.07	246.26	213.06	88.573	36.143	18.407	0	0	0	0	0	0	10.8	4.4	4.4
O15173;O15173-2;U3KQM0;D3DNX8	Membrane-associated progesterone receptor component 2	PGRMC2	7	1	1	30.902	527.97	586.56	529.71	20.892	299.79	80.253	1339	1468.2	1501.5	443.66	339.95	407.36	1540.4	870.82	1486.9	330.74	68.868	336.27	39	4	4
O15226;O15226-2	NF-kappa-B-repressing factor	NKRF	1	1	1	3.0728	0	0	0	0	0	0	303.26	428.74	359.68	96.524	0	0	0	0	0	0	0	0	1.6	2.2	2.2
O15228-2;O15228;Q5TBH8	Dihydroxyacetone phosphate acyltransferase	GNPAT	3	2	1	11.975	0	0	0	0	0	0	969.76	1035.3	796.21	150.63	106.35	146.45	1774.9	1282.9	1951.7	220.7	123.23	283.61	8.1	5.5	1.8
O15230;O15230-2	Laminin subunit alpha-5	LAMA5	0	3	2	2.6116	0	0	0	0	0	0	291.75	203.43	241.37	335.35	484.45	448.25	195.09	108.38	218.06	494.53	205.21	540.37	0	1.2	0.8
Q5T8U5;O15260-3;O15260-2;O15260;B7Z1G8	Surfeit locus protein 4	SURF4	2	1	1	6.1678	662.58	666.18	640.48	11.999	56.273	79.909	179.23	147.42	111.86	0	0	0	226.52	103.99	185.96	0	0	19.526	11.8	7	7
O15269;O15269-2	Serine palmitoyltransferase 1	SPTLC1	7	2	2	20.167	1258.8	1132.1	1185.3	71.277	119.28	116.46	282.41	160	248.91	59.632	0	27.489	545.42	273.7	507.4	131.99	0	64.733	19	3.6	3.6
O15270	Serine palmitoyltransferase 2	SPTLC2	1	1	1	3.0642	0	0	0	0	0	0	0	0	0	0	0	0	0	0	0	0	0	0	2	2	2
O15294-2;O15294-3;O15294;O15294-4	UDP-N-acetylglucosamine--peptide N-acetylglucosaminyltransferase 110 kDa subunit	OGT	6	4	4	10.655	1336.6	1763.4	1569.9	0	22.161	19.723	904.87	1071.4	994.07	88.193	139.97	145.4	2543.4	993.91	2671.3	101.86	0	115.75	10.5	7.5	6.7
O15305;H3BV55;H3BPH4;H3BRM0;O15305-2;H3BR08;H3BM92;H3BV34;H3BT06;H3BNY9;Q92871	Phosphomannomutase 2;Phosphomannomutase	PMM2	9	1	1	26.481	1263.6	1350.1	1375	9.3241	55.75	84.342	732.31	547.64	571.98	0	30.543	28.905	0	0	0	0	0	0	45.5	8.1	8.1
O15344;C9J453;O15344-2;A0A087X255;A0A087X0X0;C9JZJ7	E3 ubiquitin-protein ligase Midline-1	MID1	7	5	6	25.138	1284.9	1492.7	757.31	95.58	0	100.8	2099.7	1632.8	1667.2	45.584	113.11	209.84	6546.9	3048.1	6766.1	486.18	106.38	745.46	14.8	11.8	13.2
O15355	Protein phosphatase 1G	PPM1G	14	1	1	57.458	1009.2	1023	1187.8	117	123.44	191.81	178.68	151.22	173.24	55.471	80.842	0	529.63	140.98	486.4	170.31	13.757	173.02	33.9	4.9	4.9
O15371-2;O15371-3;O15371;B0QYA5;B0QYA4;B0QYA8;B0QYA6	Eukaryotic translation initiation factor 3 subunit D	EIF3D	15	8	8	73.546	3118	3369.9	3079.2	77.559	123.85	195.51	4177.6	4015.9	3784.7	230.08	344.12	186.33	7400.9	3239.6	7359.6	890.23	508.93	997.88	47.3	26.7	26.7
O15379;O15379-2	Histone deacetylase 3	HDAC3	1	1	1	4.0972	0	0	0	0	0	0	1339.3	813.01	1148.5	0	0	0	540.85	317.55	612.42	0	0	39.254	5.4	5.4	5.4
O15400-2;O15400	Syntaxin-7	STX7	1	1	1	2.4589	0	0	0	0	0	0	543.58	532.5	444.66	54.029	88.975	54.176	0	0	0	0	0	0	4.2	4.2	4.2
O15438-2;O15438;O15438-4	Canalicular multispecific organic anion transporter 2	ABCC3	3	1	1	4.77	128.12	168.13	136.49	0	0	0	0	0	0	0	0	0	0	0	0	0	0	0	5	2	2
O15446;O15446-2	DNA-directed RNA polymerase I subunit RPA34	CD3EAP	2	2	2	11.903	0	0	0	0	0	0	637.05	683.09	549.98	90.182	75.918	77.739	237.73	89.081	451	17.422	0	26.761	9.6	9.6	9.6
O15460-2;O15460;E7ENX0;E7EPI9	Prolyl 4-hydroxylase subunit alpha-2	P4HA2	4	3	3	12.947	959.72	475.09	270.62	210.14	338.48	368.41	313.91	300.52	257.37	409.05	396.24	296.13	1807.2	804.14	1984	1305	582.85	1297.1	10.3	6.2	6.2
O15498;O15498-2	Synaptobrevin homolog YKT6	YKT6	4	0	0	8.5634	108.01	89.289	123.64	0	0	0	0	0	0	0	0	0	0	0	0	0	0	0	25.3	0	0
O15511;B1ALC0;O15511-2	Actin-related protein 2/3 complex subunit 5	ARPC5	5	1	0	35.302	607.03	622.62	763.37	0	54.836	40.927	419.6	418.73	510.6	0	39.178	39.831	0	0	0	0	0	0	48.3	15.9	0
O15541	RING finger protein 113A	RNF113A	1	1	1	2.9725	0	0	0	0	0	0	378.7	322.49	317.97	51.735	40.277	0	512.85	139.86	498.35	153.43	20.382	142.96	4.7	4.7	4.7
O43143	Pre-mRNA-splicing factor ATP-dependent RNA helicase DHX15	DHX15	17	4	4	57.257	3456.2	3511	3193.3	169.99	122.6	291.05	3846.6	3696.7	3693.5	464.81	452.04	440	3192.4	1813.1	3477.9	195.62	48.828	311.26	24.8	7.3	7.3
O43159;E9PPP6;E9PPY3	Ribosomal RNA-processing protein 8	RRP8	2	1	1	6.3666	198.33	401.87	164.97	0	19.807	39.43	466.99	598.44	421.89	106.14	102.5	136.32	1323.8	574.43	1584	185.42	0	0	6.1	3.1	3.1
O43172-2;O43172	U4/U6 small nuclear ribonucleoprotein Prp4	PRPF4	5	2	2	16.033	331.33	475.95	329.97	26.756	26.206	0	0	0	0	0	0	0	608.01	206.54	715.43	45.231	33.31	56.223	13.8	5	5
O43175;Q5SZU1	D-3-phosphoglycerate dehydrogenase	PHGDH	11	5	2	37.69	1174.4	1107.6	1115.1	54.119	57.803	145.41	2971.8	2948.3	3140.5	178.7	201.35	245.65	3196.8	1497.6	3200.3	409.15	31.172	425.21	28.1	16.1	5.3
O43237;J3KRI4;O43237-2	Cytoplasmic dynein 1 light intermediate chain 2	DYNC1LI2	2	1	1	9.4903	96.964	90.529	61.324	17.45	36.423	38.724	0	0	0	0	0	0	0	0	0	0	0	0	5.1	2.6	2.6
O43242;O43242-2;H0YGV8	26S proteasome non-ATPase regulatory subunit 3	PSMD3	19	3	2	83.143	1287	1384.8	1246.8	210.54	186.13	338.32	310.1	208.57	294.4	0	0	0	361.4	211.87	315.15	6.8921	0	0	41.4	5.8	3.7
O43252;O95340;O95340-2	Bifunctional 3-phosphoadenosine 5-phosphosulfate synthase 1;Sulfate adenylyltransferase;Adenylyl-sulfate kinase	PAPSS1	3	2	2	17.417	849.24	958.23	785.52	42.247	65.284	110.22	1292.1	1420.5	1107.4	0	0	42.65	429.05	113.27	461.52	38.073	0	31.711	10.9	6.6	6.6
O43264-2;O43264	Centromere/kinetochore protein zw10 homolog	ZW10	2	2	3	9.8931	495.42	570.13	406.97	4.405	0	0	1338.1	1107.6	1088.3	93.703	175.57	126.71	436.02	205.48	409.05	12.391	0	0	5.4	4	7
O43286	Beta-1,4-galactosyltransferase 5	B4GALT5	1	0	0	2.3266	17.497	0	0	0	0	0	0	0	0	0	0	0	0	0	0	0	0	0	2.1	0	0
O43290	U4/U6.U5 tri-snRNP-associated protein 1	SART1	1	2	2	5.4944	0	0	0	0	0	0	767.22	669.29	842.61	27.659	100.96	165.56	1139.1	565.82	1097.9	69.04	49.153	189.09	1.8	3.1	3.1
O43390;O43390-3;B4DT28	Heterogeneous nuclear ribonucleoprotein R	HNRNPR	21	6	6	52.849	3357	3156.8	3068.9	106.4	143.46	209.8	9239.2	7985.4	7864	918.54	1257.1	1045.9	12897	4258.9	12750	1742.1	275.5	1652.8	39.8	10.3	10.3
O43390-2;O43390-4	Heterogeneous nuclear ribonucleoprotein R	HNRNPR	21	6	6	2.1727	33.308	215.35	31.595	0	0	0	0	0	0	0	0	0	0	0	0	0	0	0	40.1	10.2	10.2
O43395;O43395-3	U4/U6 small nuclear ribonucleoprotein Prp3	PRPF3	3	0	1	7.4658	468.59	449.58	318.17	0	0	0	0	0	0	0	0	0	0	0	0	0	0	0	6	0	2.8
O43396;K7ER96;K7EML9;K7EPB7;K7EKG2	Thioredoxin-like protein 1	TXNL1	10	2	2	39.321	2596.4	3184.2	2506.3	389.68	552.31	479.87	1100.9	1091.5	1071.9	56.481	174.13	183.93	911.68	293.48	993.68	128.34	46.46	212.54	43.6	9	9
O43570-2;O43570;B3KUB4	Carbonic anhydrase 12	CA12	4	2	1	23.765	308.26	228.13	321.67	420.48	345.73	430.81	530.3	538.81	624.34	1003.6	873.04	1001.6	160.15	81.209	166.36	514.91	246.03	557.23	21.9	13.4	5.2
O43592;F5GYW6;F8WDU6	Exportin-T	XPOT	5	2	1	12.166	1252.6	1507.7	1193.4	172.36	204.28	146.26	986.79	950.53	849.74	22.515	70.831	48.46	556.41	239.84	467.92	50.13	0	19.962	6.3	3	1.7
O43615;M0QXU7;M0R301;M0R124	Mitochondrial import inner membrane translocase subunit TIM44	TIMM44	4	1	1	8.9918	65.903	78.927	85.651	0	0	0	585.89	468.87	423.64	0	0	0	0	0	0	0	0	0	11.3	4.2	4.2
O43660-2;O43660;H0YA24;B7Z982;D6RA26	Pleiotropic regulator 1	PLRG1	3	3	3	8.1536	99.909	124.65	113.73	53.727	91.556	37.072	1481.2	1381.9	1373.6	173.57	268.36	154.99	461.07	246.88	498.92	35.897	0	49.673	9.3	9.1	9.1
O43663-2;O43663-4;O43663;O43663-3	Protein regulator of cytokinesis 1	PRC1	3	3	3	11.326	673.65	604.67	527.7	46.69	52.621	44.808	1344.8	1280.9	1376	85.83	142.81	158.11	1950.9	1055.8	1847.1	257.85	146.94	256.13	10.4	8.7	8.7
O43707;O43707-2;F5GXS2;O43707-3;H7C144;K7EJH8;K7EP19;D6RH00	Alpha-actinin-4	ACTN4	59	18	20	323.31	11165	11595	10746	2080.8	2071.8	2496.9	12640	12049	11440	616.95	856.6	1056.4	23175	12152	23410	2479.8	899.27	2725.3	75.1	25.1	29.2
O43719;Q5H919;Q5H918	HIV Tat-specific factor 1	HTATSF1	3	1	1	9.0127	858.52	1010.8	855.97	34.892	23.166	29.736	1154.9	1330.3	1067.4	178.21	143.51	152.58	1963.5	878.22	2014.4	259.35	149.9	391.38	5.7	1.2	1.2
O43747;O43747-2;H3BR36;H3BUN9;H3BNR4	AP-1 complex subunit gamma-1	AP1G1	8	5	3	16.031	485.41	498.38	510.55	26.311	50.705	0	2361	1952.8	2527.6	195.78	344.02	309.56	1447.8	556.49	1289.5	0	0	0	10.9	6.3	3.9
O43765;K7EMD6;K7ERW5	Small glutamine-rich tetratricopeptide repeat-containing protein alpha	SGTA	7	3	3	28.808	965.3	1219.4	1031.5	60.298	94.396	69.077	2429.6	2600.7	2272	353.11	470.15	503.06	1719.6	997.03	1851.9	430.94	122.22	426	27.8	12.1	12.1
O43776;K7EPK2;K7EQ35;K7EMQ6;K7EJ19;K7EIU7;O43776-2	Asparagine--tRNA ligase, cytoplasmic	NARS	13	4	4	50.936	3625.5	3089.8	3417.8	95.703	69.487	245.03	3537.9	3853.9	3301	277.18	246.78	261.75	4998.9	2355.8	5064.4	625.33	116.36	719	29.6	10.8	10.8
O43809;H3BV41;H3BND3	Cleavage and polyadenylation specificity factor subunit 5	NUDT21	4	1	0	15.281	0	0	0	0	0	0	0	0	0	0	0	0	0	0	0	0	0	0	22.9	6.6	0
O43813;E9PHS0;F8WDS9;H7C2E3	LanC-like protein 1	LANCL1	6	5	5	15.525	730.46	1050.7	776.95	241.34	396.99	403.75	1670	1564.7	1546.2	33.673	109.54	127.51	1610.5	900.22	1562.4	262.42	58.828	257.83	18.3	19.8	19.8
O43818	U3 small nucleolar RNA-interacting protein 2	RRP9	4	2	1	8.8813	1279	1506.3	1509	76.103	54.736	53.96	982.56	772.55	837.16	123.55	62.657	68.16	961.47	249.55	1062.9	136.07	14.297	57.096	8.2	6.7	1.9
O43852;O43852-3;O43852-6;O43852-10;O43852-5;O43852-2;O43852-4;O43852-13;O43852-14;O43852-9;O43852-15;O43852-11;H0Y875;O43852-8;O43852-12;O43852-7	Calumenin	CALU	14	1	0	68.664	1876	1824.1	1602.4	319.05	516.55	428.14	0	0	0	0	0	0	0	0	0	0	0	0	52.7	3.5	0
O43896	Kinesin-like protein KIF1C	KIF1C	0	0	0	1.4926	0	0	0	0	0	0	0	0	0	0	0	0	0	0	0	0	0	0	0	0	0
O43913-2;O43913;G3V0H0	Origin recognition complex subunit 5	ORC5	2	1	0	4.7167	133.21	96.674	89.094	26.204	0	50.907	304.07	202.22	214.23	0	0	0	0	0	0	0	0	0	12	7.7	0
O43920	NADH dehydrogenase [ubiquinone] iron-sulfur protein 5	NDUFS5	1	1	1	3.4752	0	0	0	751.99	716.35	564.74	73.116	72.876	75.337	899.06	759.17	764.37	79.009	0	103.52	779.69	276.23	1069.4	11.3	11.3	11.3
O60216;E5RG18;E5RJW1;E5RJK5;E5RI01;E5RFZ5;E5RFV8;E5RIN7	Double-strand-break repair protein rad21 homolog	RAD21	2	2	2	4.5483	495.85	572.09	504.34	0	0	0	1225.8	1155.2	1159	79.646	102.69	171.05	1659.7	633.72	1499.4	77.954	0	151.65	4	4	4
O60218	Aldo-keto reductase family 1 member B10	AKR1B10	24	12	17	220.74	4926.6	5776.5	5178.5	67.692	75.034	163.34	5590.7	4860.3	4788.7	524.51	613.84	493.14	9815.2	3800.9	9763.4	778.8	160.34	780.19	79.1	40.8	60.4
O60264;A0A0A0MRP6;B7ZLQ5;P28370-2;P28370	SWI/SNF-related matrix-associated actin-dependent regulator of chromatin subfamily A member 5	SMARCA5	10	4	3	27.636	954.38	1314.8	1064	170.73	159.54	138.64	1059.6	1040.7	926.82	192.69	219.34	193.92	953.55	534.32	1057	0	0	0	9.8	4.3	3.4
O60271-4;O60271;A0A087X2D8;O60271-9;O60271-2;O60271-5;O60271-3;D6RHI8;H0YBE9;H0Y981;H0YBS5;E9PFH7;A0A087WYG2;Q9UPT6-2;Q9UPT6	C-Jun-amino-terminal kinase-interacting protein 4	SPAG9	12	2	1	36.849	593.23	758.57	572.29	47.833	108.87	100.15	921.97	846.28	823.46	0	0	0	0	0	0	0	0	0	11.5	1.6	0.6
O60306;H0YH15	Intron-binding protein aquarius	AQR	4	3	2	17.326	898.48	1085.9	894.8	33.281	42.611	44.125	1431.2	1272.2	1316.1	24.163	62.415	28.839	3734.7	1898.3	3639.7	75.963	34.019	43.573	4.7	4.2	2.2
R4GMQ1;O60341;O60341-2	Lysine-specific histone demethylase 1A	KDM1A	1	0	0	2.8191	0	0	0	0	0	0	0	0	0	0	0	0	0	0	0	0	0	0	5.8	0	0
O60443;O60443-3;H7BZJ0;H7C147;H7C3W1;O60443-2	Non-syndromic hearing impairment protein 5	DFNA5	7	3	1	16.643	185.83	150.88	243.04	0	0	0	0	0	0	0	0	0	0	0	0	0	0	0	21.6	6.7	2
O60488-2;O60488;H0Y9A0	Long-chain-fatty-acid--CoA ligase 4	ACSL4	3	3	3	7.707	139.83	121.44	123.23	0	0	0	1402	1319.9	1292.4	0	79.123	81.96	1235.5	516.19	1239.7	47.077	0	153.77	7.8	6.7	6.7
O60493;O60493-2;O60493-4;A0A087X0R6;O60493-3;Q9UMY4-2;Q9UMY4	Sorting nexin-3	SNX3	2	0	1	2.3797	603.71	535.92	584.96	0	0	0	0	0	0	0	0	0	0	0	0	0	0	0	12.3	0	4.3
O60502;O60502-3;O60502-2;O60502-4;H7C3X0	Protein O-GlcNAcase	MGEA5	2	2	3	5.0753	0	0	0	0	0	0	0	0	0	0	0	0	1186	582.09	1057.8	178.98	77.847	207.56	3.3	2.1	3.2
O60506-2;O60506;O60506-4;O60506-3;B7Z645;O60506-5;F6UXX1	Heterogeneous nuclear ribonucleoprotein Q	SYNCRIP	19	4	5	49.292	854.01	1228	1032.6	0	44.658	39.518	1951.5	1711.1	1556.5	154.84	98.092	114.77	1794.6	580.44	1994.3	91.342	72.632	267.47	42.2	7.1	9.7
O60568;H7C2S8;H7C2V1	Procollagen-lysine,2-oxoglutarate 5-dioxygenase 3	PLOD3	2	2	2	4.7285	0	0	0	0	0	0	207.89	216.95	237.63	1101.5	1006.6	900.02	238.64	36.828	194.24	928.6	330.27	1018.9	4.9	4.9	4.9
O60610-3;O60610;H9KV28;A0A140T8Z0;A0A0G2JH68;O60610-2	Protein diaphanous homolog 1	DIAPH1	6	4	4	13.312	359.83	420.04	327.24	16.379	0	0	598.51	419.08	518.1	0	0	22.449	0	0	0	0	0	0	6.7	4.4	4.4
O60664-4;O60664-3;O60664;K7ERZ3;K7EL96;O60664-2;K7ER39	Perilipin-3	PLIN3	13	1	2	89.864	1564.9	1655.3	1540.1	158.41	220.58	261.74	137.66	69.346	107.55	0	0	0	230.35	126.9	139.37	0	0	49.698	49.1	5.9	11.1
O60678;A0A0A0MSN7;O60678-2	Protein arginine N-methyltransferase 3	PRMT3	5	4	3	14.716	1496.3	1803.2	1558.6	178.65	224.33	198.89	1907.7	1979.9	1946.6	228.62	255.86	243.04	2847.9	1751	2823.8	618.82	251.21	566.58	11.9	9.8	6.4
O60684;Q5TFJ7;O15131	Importin subunit alpha-7;Importin subunit alpha-6	KPNA6;KPNA5	7	6	6	27.382	2042.2	1931.9	1755.4	0	0	61.546	4201.9	3961	3707.9	196.55	346.59	154.8	4432.9	2306.7	4217.4	306.99	148.06	487.15	17.4	14	14
O60701;O60701-3;O60701-2;E7ETF4;E7EV97;E7ER83;E7ER95;D6RHF4;E9PBD2	UDP-glucose 6-dehydrogenase	UGDH	26	10	11	188.44	5344.2	6231.1	5698.2	445.38	698.11	2733	6374.7	5964	6107.9	160.66	282.73	316.26	9443.6	2763.7	9185.7	586.76	148.01	608.77	68.8	34	35
O60749-2;O60749	Sorting nexin-2	SNX2	2	0	0	5.6498	531.16	568.45	568.01	135.83	138.06	249.08	0	0	0	0	0	0	0	0	0	0	0	0	6.2	0	0
O60763;O60763-2	General vesicular transport factor p115	USO1	9	0	0	30.72	282.05	360.42	290.39	36.527	34.928	65.171	0	0	0	0	0	0	0	0	0	0	0	0	12.7	0	0
U3KQK0;Q99880;Q99879;Q99877;Q93079;Q5QNW6;P62807;P58876;P57053;O60814;Q5QNW6-2;Q96A08	Histone H2B;Histone H2B type 1-L;Histone H2B type 1-M;Histone H2B type 1-N;Histone H2B type 1-H;Histone H2B type 2-F;Histone H2B type 1-C/E/F/G/I;Histone H2B type 1-D;Histone H2B type F-S;Histone H2B type 1-K;Histone H2B type 1-A	HIST1H2BN;HIST1H2BL;HIST1H2BM;HIST1H2BH;HIST2H2BF;HIST1H2BC;HIST1H2BD;H2BFS;HIST1H2BK;HIST1H2BA	7	3	3	38.395	335.06	366.87	369.18	134.75	97.029	62.823	148.16	118.46	132.7	0	0	0	175.05	42.7	149.55	25.436	0	0	35.5	19.9	19.9
O60828-5;O60828-4;O60828-2;O60828;C9JQA1;O60828-10;O60828-9;O60828-8;O60828-7;O60828-6;O60828-3;H7C053	Polyglutamine-binding protein 1	PQBP1	3	0	0	19.538	68.553	64.768	43.498	0	22.926	0	0	0	0	0	0	0	0	0	0	0	0	0	36.4	0	0
V9GYU0;V9GYS0;O60830;O60830-2	Mitochondrial import inner membrane translocase subunit Tim17-B	TIMM17B	1	0	0	2.166	0	0	0	0	0	0	0	0	0	0	0	0	0	0	0	0	0	0	13.8	0	0
O60832;O60832-2;H7C0M1;C9IYT0;H7C2Q9;H7C2Q2;H7BZF2	H/ACA ribonucleoprotein complex subunit 4	DKC1	10	4	5	26.227	372.23	410.07	231.41	48.804	128.5	97.02	4210.9	3806.3	3844.4	322.68	282.14	340.23	3076	1756.3	3156.9	526.95	247.61	829.57	26.7	10.3	12.8
O60869-2;O60869-3;O60869	Endothelial differentiation-related factor 1	EDF1	1	0	0	2.1295	43.086	104.2	54.406	24.805	0	38.884	0	0	0	0	0	0	0	0	0	0	0	0	7.9	0	0
O60884;A0A087WT48;I3L320	DnaJ homolog subfamily A member 2	DNAJA2	9	3	3	33.97	4429.4	5051.8	4363.1	405.66	613.28	562.92	2707	2667.2	2652.5	82.232	231.68	184.38	4762	2198	5201.5	810.45	148.81	558.35	26	8.7	8.7
O75083;D6RD66;O75083-3	WD repeat-containing protein 1	WDR1	21	7	5	81.107	5206.1	6407.5	5273.4	440.2	136.71	476.78	3588.6	3265	3547	203.64	180.75	56.666	3855.9	1530.4	4093.6	440.28	121.45	380.04	52.6	19.8	16.8
O75116;E9PF63;Q14DU5;D6REE7;C9JFJ0;A0A0U1RQV4;Q13464	Rho-associated protein kinase 2	ROCK2	11	3	5	32.762	747.02	749.49	813.97	23.874	74.177	90.707	1808.4	1512.6	1638.5	208.54	203.94	171.36	1642.2	649.37	1776.6	468.72	0	626.26	10.2	2.2	3.7
O75131;A0A087WYQ3;A0A087WXR6;E5RHZ0;A0A087WUS8;H0YB26;E5RFT7;A0A0G2JMP5;E7ENV7;Q86YQ8-2;Q9HCH3-2;Q96FN4-2;Q8IYJ1;Q96A23;O95741;Q9UBL6-2;Q86YQ8;Q96A23-2;Q9HCH3;O95741-2;Q9UBL6	Copine-3	CPNE3	12	8	7	39.809	3171.7	2877.2	2955	65.618	228.88	133.09	3668.8	3675.6	3389	507.85	376.03	511.44	3643.6	1970.3	3733.7	695.77	234.5	811.64	30.4	22.9	21.6
O75223;B8ZZK2;M0QZK8;H7BZK5;O75223-3;O75223-2;O75223-4;A0A0B4J1Y4	Gamma-glutamylcyclotransferase	GGCT	5	1	1	19.059	0	0	50.182	0	0	0	0	0	0	0	0	0	1209.2	350.61	1356.9	137.82	0	120.04	37.2	5.9	5.9
O75306-2;O75306	NADH dehydrogenase [ubiquinone] iron-sulfur protein 2, mitochondrial	NDUFS2	6	2	2	23.654	29.912	40.868	0	0	0	0	521.74	395.88	344.17	46.578	143.05	160.97	904.11	534.39	955.45	377.58	238.7	469.93	17.1	4.4	4.4
O75351;Q6PIW4-2;Q6PIW4	Vacuolar protein sorting-associated protein 4B	VPS4B	3	1	0	8.7937	360	321.73	286.73	71.714	0	35.5	0	0	0	0	0	0	0	0	0	0	0	0	10.8	4.3	0
O75367-3;O75367;O75367-2;B4DJC3;D6RCF2	Core histone macro-H2A.1;Histone H2A	H2AFY	12	2	4	38.295	2157.9	2356.6	2023.6	191.24	238.52	327.45	1028	1035.5	1023.4	52.531	139.4	129.54	3543.6	1875.8	3193.6	727.82	103.82	677.79	39.4	5.7	13.5
O75368	SH3 domain-binding glutamic acid-rich-like protein	SH3BGRL	2	0	0	4.9196	170.7	138.13	142.3	37.178	0	36.368	0	0	0	0	0	0	0	0	0	0	0	0	20.2	0	0
O75369-2;O75369-9;O75369;O75369-6;O75369-3;E7EN95;O75369-7;O75369-5;O75369-4;A0A0A0MT44;H7C5L4;A0A0C4DGA1	Filamin-B	FLNB	132	41	42	2.813	23.627	0	32.75	0	0	0	0	0	0	0	0	0	0	0	0	0	0	0	69.9	26.3	25.4
O75369-8	Filamin-B	FLNB	134	41	42	323.31	24689	29285	25835	2754.1	3669.5	4003.8	23271	21206	21819	3577.3	3579.6	3722.9	30996	14375	33079	6810.6	2331.1	6936.1	69.1	25.8	24.9
O75396;A0A087X1A9	Vesicle-trafficking protein SEC22b	SEC22B	5	0	0	33.569	232.35	247.04	174.88	27.387	0	74.072	0	0	0	0	0	0	0	0	0	0	0	0	30.2	0	0
O75400-3;O75400;O75400-2;H0YG38;F5H578	Pre-mRNA-processing factor 40 homolog A	PRPF40A	4	1	1	6.7995	215.01	217.16	174.31	0	0	0	2164.7	1542.3	1723.5	0	0	0	0	0	0	0	0	0	6.5	2	2
O75436;S4R3Q6;O75436-2;Q4G0F5	Vacuolar protein sorting-associated protein 26A	VPS26A	7	0	0	14.593	1378.8	1608.7	1626	13.031	0	0	0	0	0	0	0	0	0	0	0	0	0	0	27.5	0	0
O75475;O75475-3;O75475-2	PC4 and SFRS1-interacting protein	PSIP1	6	0	1	17.311	459.84	504.89	416.14	47.809	22.079	21.154	0	0	0	0	0	0	0	0	0	0	0	0	16.6	0	3.2
O75477	Erlin-1	ERLIN1	5	1	1	20.528	780.04	733.04	737.61	71.138	111.23	129.58	0	0	0	0	0	0	221.92	108.31	186.34	210.1	124.11	222.45	19.1	5.5	5.5
O75489;E9PS48;O75489-2;G3V194	NADH dehydrogenase [ubiquinone] iron-sulfur protein 3, mitochondrial	NDUFS3	5	0	0	21.922	354.26	397.43	331.64	0	0	0	0	0	0	0	0	0	0	0	0	0	0	0	25	0	0
Q5JRI1;O75494-5;O75494-4;O75494-6;O75494-3;O75494-2;O75494	Serine/arginine-rich splicing factor 10	SRSF10	2	0	0	4.6124	75.286	94.221	117.01	88.594	55.155	46.548	0	0	0	0	0	0	0	0	0	0	0	0	7	0	0
O75533;H7C341;B4DGZ4;O75533-2	Splicing factor 3B subunit 1	SF3B1	28	3	6	101.29	3704.1	3750.2	3843.1	608.9	749.86	635.99	1891	1843.9	1673.8	363.84	354.37	371.65	2543.8	1131.1	2273.1	787.29	267.98	766.91	30.8	2.7	5.1
O75534;O75534-4;O75534-2;O75534-3;E9PLT0;E9PNG3;E9PLD4;E9PJK7;E9PKN4	Cold shock domain-containing protein E1	CSDE1	25	6	5	74.27	2544.6	2532	2434.7	340.06	258	289.38	2409.5	2404.4	2289.3	173.79	237.8	245.82	5856.6	1900.4	6366.7	1123	362.08	1107.8	36.8	9.8	7.8
O75607	Nucleoplasmin-3	NPM3	5	3	3	29.706	1703.9	1928.4	1550.6	75.098	18.09	0	548.26	541.52	443.63	55	45.372	42.565	2025	963.09	1894	36.258	0	24.349	51.1	36.5	36.5
O75643;O75643-2;B4E0P5	U5 small nuclear ribonucleoprotein 200 kDa helicase	SNRNP200	50	10	12	151.95	4297.5	4957.3	4381.3	419.37	468.18	457.9	3122.5	3344.7	2858.1	500.46	552.54	650.04	6064.2	3382.4	6258	834.66	213.19	691.15	28.6	6.2	6.9
O75663-2;O75663	TIP41-like protein	TIPRL	3	2	2	8.9171	876.68	1013.7	837.04	39.166	70.229	62.224	1024.9	980.27	960.81	69.724	102.88	61.226	1717.2	1037.9	1791.4	323.83	149.51	268.9	17.4	10.7	10.7
O75683	Surfeit locus protein 6	SURF6	1	0	0	4.0594	318.94	361.97	359.33	0	0	0	0	0	0	0	0	0	0	0	0	0	0	0	6.4	0	0
O75691	Small subunit processome component 20 homolog	UTP20	1	1	1	4.446	0	0	0	0	0	0	503.02	498.19	406.99	33.682	17.155	0	654.62	371.07	507.49	56.985	0	40.953	0.5	0.5	0.5
O75694-2;O75694;E9PF10	Nuclear pore complex protein Nup155	NUP155	11	6	5	38.674	2387.7	2595	2442.1	48.106	90.137	194.79	4661.5	4373.4	4227.8	898.64	456.87	566.51	2133.3	1103.2	1833.7	317.3	57.664	385.36	14	8.2	6
O75695	Protein XRP2	RP2	3	2	2	4.2114	0	0	0	0	0	0	1094.6	1006.4	889.07	52.931	73.285	134.2	737.22	414.1	720.71	0	0	0	11.1	8.3	8.3
O75717-2;O75717;C9JYB3	WD repeat and HMG-box DNA-binding protein 1	WDHD1	3	4	3	12.614	1119.3	1567.7	1085.4	0	0	0	1722.4	1650.4	1621.2	270.77	394.38	348.16	1232.6	428.59	1486.3	211.33	46.618	215.19	4.5	5.5	4.1
O75718;C9JP16	Cartilage-associated protein	CRTAP	4	3	2	6.4578	233.21	261.49	316.79	17.205	0	0	238.53	147.04	254.29	1008.1	1095.5	1328.8	268.15	205.99	354.72	1526.9	802.09	1348.8	14	12	7.5
O75794;X6RA30;H7BZW7;X6RF82;X6RKY7	Cell division cycle protein 123 homolog	CDC123	5	4	4	16.9	486.87	442.3	460.68	0	20.37	0	949.6	950.61	1011.8	21.346	0	0	1393.7	724	1544.5	328.49	25.326	307.1	22.3	17.9	17.9
O75821;K7EL20;K7ER90;K7ENA8;K7EL60;K7ENH0;K7EP16	Eukaryotic translation initiation factor 3 subunit G	EIF3G	8	2	2	65.79	1207.3	1399.9	1179.6	245.37	419.19	388.1	956.12	957.34	1104.5	117.65	150.01	163.65	597.63	299.11	747.07	252.99	0	300.52	30.3	6.9	6.9
O75822;O75822-3;O75822-2;H0YLP3;H0YGJ7	Eukaryotic translation initiation factor 3 subunit J	EIF3J	9	2	2	31.852	472.03	507.85	495.08	0	31.305	55.177	424.13	528.33	376.95	49.54	27.104	73.65	0	0	0	0	0	0	41.1	9.7	9.7
O75828	Carbonyl reductase [NADPH] 3	CBR3	4	1	1	3.7452	0	0	18.878	0	0	19.483	0	0	0	0	0	0	1379.2	308.16	1526.7	352.49	102.94	362.85	17.7	4.3	4.3
O75832;B1AJY7;O75832-2;B1AJY5;B1AJY6	26S proteasome non-ATPase regulatory subunit 10	PSMD10	5	3	3	29.897	272.64	308.89	284.31	15.629	37.41	41.225	5294.2	4240.1	4330.8	888.39	897.29	947.86	2835.6	798.47	2676.5	228.34	69.113	246.81	38.5	27	27
O75844	CAAX prenyl protease 1 homolog	ZMPSTE24	5	0	0	14.476	270.22	284.99	336.68	0	0	0	0	0	0	0	0	0	0	0	0	0	0	0	13.9	0	0
O75874;C9J4N6;C9JJE5;C9JLU6	Isocitrate dehydrogenase [NADP] cytoplasmic	IDH1	14	1	1	50.269	1234.4	1101.8	1388.2	287.81	270.7	472.93	883.93	971.53	805.92	16.927	94.466	98.531	3289.6	1125.5	3423.5	196.56	184.98	244.26	34.3	2.4	2.4
O75882-3;O75882-2;O75882	Attractin	ATRN	1	1	1	2.4767	0	0	0	0	0	0	177.82	203.39	233.16	93.789	141.97	119.41	350.28	176.33	431.24	412.56	123.37	396.26	1.1	1.1	1.1
O75884-2;O75884	Putative hydrolase RBBP9	RBBP9	2	2	2	3.4245	753.07	997.89	721.93	0	0	0	272.04	213.8	227.46	66.516	0	0	871.79	306.27	904.69	117.04	33.96	67.334	24.3	16.8	16.8
O75915	PRA1 family protein 3	ARL6IP5	3	0	0	5.6589	111.05	98.189	167.77	36.478	29.64	38.978	0	0	0	0	0	0	0	0	0	0	0	0	14.4	0	0
X6RCK5;O75935-3;O75935	Dynactin subunit 3	DCTN3	1	1	1	10.394	260.26	299.85	293.06	4.8821	17.081	0	0	0	0	0	0	0	0	0	0	0	0	0	13.2	13.2	13.2
O75937;S4R3J5	DnaJ homolog subfamily C member 8	DNAJC8	5	0	0	6.3051	52.643	0	53.411	0	45.377	32.948	0	0	0	0	0	0	0	0	0	0	0	0	23.3	0	0
O75940	Survival of motor neuron-related-splicing factor 30	SMNDC1	1	0	0	5.6522	0	24.553	0	0	0	0	0	0	0	0	0	0	0	0	0	0	0	0	11.3	0	0
O75947;O75947-2;F5H608	ATP synthase subunit d, mitochondrial	ATP5H	4	1	1	7.6505	487.6	778.99	382.15	257.68	390.71	361.32	471.98	506.85	509.77	12.156	39.948	57.106	1366.4	0	1851.9	0	0	0	28.6	6.2	6.2
O75955-2;O75955;A0A140T9R1;A0A140T9W4;A0A140T9X0;A2AB12;A2AB09;A2AB10;A0A140T907;A0A140T905;A0A140T974;A2ABJ5;A0A140T9C3;A0A140T959;A2AB13;A2AB11;A0A0G2JJQ6	Flotillin-1	FLOT1	4	0	0	9.2392	55.972	47.286	49.569	17.178	0	0	0	0	0	0	0	0	0	0	0	0	0	0	10.6	0	0
O76003	Glutaredoxin-3	GLRX3	8	2	1	19.825	989.33	987.92	1120.4	17.944	16.066	28.838	0	0	0	0	0	0	0	0	0	0	0	0	31.3	9	4.2
O76021;J3QSV6;I3L3C4;I3L3U9;O76021-2;I3L1A3;I3L234	Ribosomal L1 domain-containing protein 1	RSL1D1	10	3	3	32.431	2157.8	2449.1	2520.2	52.9	159.25	224.82	2879.3	2784.6	2517.9	372.8	411.33	330.44	2560.5	1334.8	2376.5	120.74	128.83	295.77	18.2	7.3	7.3
O76031;H0YK07;H0YM48	ATP-dependent Clp protease ATP-binding subunit clpX-like, mitochondrial	CLPX	3	2	1	11.201	200.7	235.88	0	0	238.44	264.75	649.76	570.32	655.6	212.1	138.73	186.96	87.646	53.139	87.406	0	0	0	8.4	7.3	4.7
O76071	Probable cytosolic iron-sulfur protein assembly protein CIAO1	CIAO1	4	4	3	21.184	487.89	476.3	387.57	0	19.176	0	1573.2	1455.6	1444.7	101.55	70.194	99.983	3753	1293.4	3998.7	152.07	0	373.7	23.3	24.2	17.4
O76094-2;O76094;R4GNC1;D6RDY6	Signal recognition particle subunit SRP72	SRP72	8	4	4	25.935	446.09	397.65	394.52	0	0	17.229	2660	2570.2	2633.2	219.89	312.59	260.01	2783.3	1257.9	2782.1	581.24	68.51	150.29	16.7	7	7
O76095-2;O76095	Protein JTB	JTB	1	1	1	2.2353	71.116	71.52	68.427	222.98	214.48	204.52	168.11	127.6	113.54	156.07	116.05	213.49	412.07	203.41	319.56	426.7	176.07	459.29	11.1	11.1	11.1
O94763;I3L130;I3L280;O94763-2;O94763-4;O94763-3	Unconventional prefoldin RPB5 interactor 1	URI1	2	1	1	4.4878	46.149	88.684	42.332	0	21.713	0	269.65	247.34	194.76	0	0	0	0	0	0	0	0	0	6.4	4.9	4.9
O94776;O94776-2	Metastasis-associated protein MTA2	MTA2	5	1	1	16.819	280.62	262	295.65	41.014	64.08	98.499	228.87	181.94	208.11	0	63.155	32.08	0	0	0	0	0	0	10.3	2.7	2.7
O94826	Mitochondrial import receptor subunit TOM70	TOMM70A	7	4	4	29.708	641.42	717.91	584.76	61.957	104.95	50.579	2047.8	1793.2	1882.2	326.74	233.31	80.971	324.61	187.82	402.58	99.778	0	51.419	17.9	13.2	12.5
O94842-3;O94842-2;O94842	TOX high mobility group box family member 4	TOX4	1	1	1	2.6766	0	0	0	0	0	0	446.82	415.08	358.2	68.529	32.542	42.259	822.27	334.93	904.44	107.5	185.27	141.03	2.4	2.4	2.4
X6RI56;O94886	CSC1-like protein 1	TMEM63A	1	1	0	1.6062	0	0	0	0	15.968	0	0	0	0	0	0	0	0	0	0	0	0	0	10.2	10.2	0
O94906-2;O94906	Pre-mRNA-processing factor 6	PRPF6	7	6	5	23.168	971.88	1149.4	1081	25.983	24.087	86.831	3377.8	3460.9	3244.4	383.35	356.59	383.98	1937.1	806.24	1980	216.84	85.98	292.83	9.7	9.2	7.9
O94907	Dickkopf-related protein 1	DKK1	1	2	2	13.877	0	0	0	0	0	0	164.8	99.598	175.54	695.09	775.07	624.15	0	0	0	0	0	0	10.9	15.8	15.8
O94919	Endonuclease domain-containing 1 protein	ENDOD1	1	1	1	1.2718	0	0	0	0	0	0	0	0	0	0	0	0	0	0	0	0	0	0	4.8	4.8	4.8
O94925-3;O94925;H7BZD1;B8ZZA8;B8ZZC5;O94925-2;C9JIJ6;B7Z509;H7C201	Glutaminase kidney isoform, mitochondrial	GLS	19	6	5	124.46	1363.5	1402.4	1537.9	199.53	173.46	212.27	3846.9	3530.4	3265	354.15	213.69	233.93	6590.4	2255.6	6572.7	470.36	56.384	562.54	43.1	14.5	11.5
O94973;A0A0G2JS82;O94973-2;O94973-3;A0A0G2JQM1;E9PR62;A0A0G2JRF9;A0A0G2JQA4;E9PNC4;A0A0G2JRS3	AP-2 complex subunit alpha-2	AP2A2	15	9	8	28.788	2098.2	1765.4	1974.6	18.751	0	113.52	2896.2	2541.9	2369.3	196.42	538.63	136.89	4134.1	2395.4	4429.1	623.87	264.66	728.14	21.8	12.8	11.8
O94992	Protein HEXIM1	HEXIM1	1	0	0	8.8741	0	0	0	0	0	0	0	0	0	0	0	0	0	0	0	0	0	0	10.6	0	0
O95084-2;O95084	Serine protease 23	PRSS23	1	1	1	2.7404	30.42	25.337	35.263	152.17	157.77	201.84	638.63	698.23	535.94	235.65	173.9	293.61	0	0	0	0	0	0	3.7	3.7	3.7
O95155-3;O95155-2;O95155;O95155-4	Ubiquitin conjugation factor E4 B	UBE4B	1	1	0	3.7802	0	0	0	0	0	0	475.47	359.31	320.18	0	26.416	29.899	0	0	0	0	0	0	1.5	1.5	0
O95163;F5H2T0	Elongator complex protein 1	IKBKAP	4	5	4	21.953	795.17	913.74	823.38	38.071	0	0	2037.6	1767.9	1548	206.91	225.94	77.122	833.33	439.03	802.07	95.503	0	71.316	5.1	6	5.3
O95197-3;B7Z4M1;O95197-6;O95197-5;O95197-4;O95197-7;O95197-2;O95197	Reticulon-3;Reticulon	RTN3	2	1	2	11.221	649.68	618.09	615.83	134.15	261.42	284.63	552.3	485.56	460.76	57.604	68.666	72.77	1349.4	781.38	1125	299.32	112.52	324.4	11	6.4	11
O95202	LETM1 and EF-hand domain-containing protein 1, mitochondrial	LETM1	10	0	1	26.112	346.68	380.38	377.69	0	100.78	115.11	0	0	0	0	0	0	421.6	238.23	412.85	20.924	0	52.018	19.2	0	2.8
O95218-2;O95218	Zinc finger Ran-binding domain-containing protein 2	ZRANB2	5	4	3	8.0242	969.93	930.34	778.04	0	0	0	1130.2	1349.9	1253.5	291	318.29	431.8	2814.5	1146.7	3322.5	527.81	112.13	504.28	15.6	12.2	9.7
O95239;O95239-2;Q2VIQ3	Chromosome-associated kinesin KIF4A	KIF4A	2	3	2	6.9156	0	0	0	0	0	0	670.68	788.43	739.58	164.03	166.79	124.43	0	0	0	0	0	0	2.2	3.2	1.9
O95292	Vesicle-associated membrane protein-associated protein B/C	VAPB	3	1	1	10.228	283.42	437.15	354.93	102.01	108.54	122.36	0	0	0	0	0	0	0	0	0	0	0	0	16.5	7.8	7.8
O95297-4;O95297-2;O95297	Myelin protein zero-like protein 1	MPZL1	1	1	1	3.4422	0	0	0	0	0	0	0	0	0	0	0	0	537.31	296.08	655.02	394.2	49.144	334.15	10.3	10.3	10.3
O95302;O95302-3;C9J4P8;O95302-2	Peptidyl-prolyl cis-trans isomerase FKBP9	FKBP9	1	0	0	3.3612	0	0	0	0	0	0	0	0	0	0	0	0	0	0	0	0	0	0	1.6	0	0
O95336;M0R1L2;M0R261;M0R0U3	6-phosphogluconolactonase	PGLS	8	3	3	21.67	1358.7	1174.2	1522.3	0	0	41.139	1602.7	1468.2	1472.9	0	41.101	43.254	2303.6	1389.8	2266.6	29.737	0	85.815	39.1	11.2	11.2
O95347;O95347-2;A0A0C4DGE5	Structural maintenance of chromosomes protein 2	SMC2	16	2	2	34.212	2257.9	2406.6	2398.9	312.73	141.01	437.14	375.92	357.95	343.39	95.037	39.57	38.65	1678.8	737.18	1934.9	210.85	93.073	148.68	15.5	2.6	2.6
O95352-3;O95352-2;O95352	Ubiquitin-like modifier-activating enzyme ATG7	ATG7	1	1	1	3.8085	0	0	0	0	0	0	692.28	576.19	526.32	0	126.64	0	745.87	422.93	608.22	141.24	98.472	190.69	2.7	2.7	2.7
O95361;H0Y626;B3KP96;O95361-2;K7ENN8;Q309B1;K7EL43;I3L3K9;J3QKY5;I3L2F3;J3QL38;I3L1X9;J3KSX4;J3QR69;C9JWX7;J3QLP0;Q309B1-2	Tripartite motif-containing protein 16	TRIM16	14	5	7	47.455	1886.8	1873.1	1773	572.12	909.74	835.65	1811	1566.9	1818.7	218.37	148.73	185.95	7720.1	4267	7514.8	1543.8	136.63	819.05	33.5	10.6	16.7
O95373;E9PLB2;E9PLJ0;O15397-2;O15397	Importin-7	IPO7	19	7	8	122.21	3286.3	3365.8	3158.9	90.136	62.127	193.14	3372.3	3019.2	3425.8	288.41	234.14	216.15	4642.9	2401.6	4501.7	326.32	88.88	411.46	23.8	9.2	11.2
Q3T1A9;O95389;O95389-2	WNT1-inducible-signaling pathway protein 3	WISP3	1	0	0	-2	0	0	0	0	0	0	0	0	0	0	0	0	0	0	0	0	0	0	8.5	0	0
O95394;O95394-3;O95394-4;A0A087WT27;J3KN95;H0Y8I3;D6RCQ8;D6RF77;H0Y987;D6RIS6	Phosphoacetylglucosamine mutase	PGM3	5	1	2	16.081	288.54	445.11	315.39	23.401	0	39.821	139.61	177.29	155.51	38.593	61.492	77.54	1191.5	570.68	1241.6	117.85	44.963	118.54	14.6	2	3.9
Q5H8X8;O95399;O95399-2	Urotensin-2	UTS2	1	0	0	3.6973	0	0	0	0	0	0	0	0	0	0	0	0	0	0	0	0	0	0	5.8	0	0
O95400	CD2 antigen cytoplasmic tail-binding protein 2	CD2BP2	2	0	0	5.6463	71.429	79.759	141.97	32.324	0	52.923	0	0	0	0	0	0	0	0	0	0	0	0	7.3	0	0
O95433;O95433-2;G3V438;H0YJU2;H0YJG7;G3V3W9;H0YJ63	Activator of 90 kDa heat shock protein ATPase homolog 1	AHSA1	15	2	1	61.265	1521.5	1501.7	1380.8	222.21	351.47	426.23	1915	1847.9	1599.2	740.07	896.1	182.02	2710.9	1330.2	2891.3	1521.3	1182.8	612.07	49.4	5.6	3.3
O95453-2;O95453-3;O95453;F5H1Z4;H3BRK1;O95453-4	Poly(A)-specific ribonuclease PARN	PARN	2	1	0	3.5048	0	0	0	0	0	0	535.03	357.32	375.58	96.705	40.254	51.565	0	0	0	0	0	0	3.5	2.8	0
O95456;O95456-2;F8WBH7	Proteasome assembly chaperone 1	PSMG1	3	1	1	7.6503	0	0	0	0	0	0	0	0	0	0	0	0	1388.6	891.37	1762	120.08	75.278	197.13	10.8	2.4	2.4
O95478;A0A0A0MQZ6;H0YAI9	Ribosome biogenesis protein NSA2 homolog	NSA2	3	1	2	9.5716	388.21	323.21	292.67	78.838	62.558	75.952	250.05	288.94	328.02	0	0	0	1169	550.86	1008.9	80.332	0	63.003	15	4.2	8.1
O95573;F5GWH2;F5H062	Long-chain-fatty-acid--CoA ligase 3	ACSL3	17	7	7	60.192	4412.1	4848	4349.8	20.913	0	57.249	3444.5	3485.3	3369	155.63	136.31	234.29	6888.2	3847.8	6609.6	530.02	107.46	690.44	33.1	14.3	14.3
O95674	Phosphatidate cytidylyltransferase 2	CDS2	1	1	2	5.1229	0	0	0	0	0	0	0	0	0	0	0	0	1609.1	528.7	1587.8	1252.3	362.92	1309.2	4.7	4.7	9
O95747;C9JIG9	Serine/threonine-protein kinase OSR1	OXSR1	4	0	0	7.0129	0	59.103	30.851	0	0	40.847	0	0	0	0	0	0	0	0	0	0	0	0	8.5	0	0
O95757;E9PDE8;D6RJ96	Heat shock 70 kDa protein 4L	HSPA4L	8	7	5	19.524	623.91	640.36	533.27	45.46	68.972	38.252	3816.2	3621.1	3324.6	370.78	259.84	273.76	3339.5	1173.3	3382.5	365.35	167.24	348.19	12.6	10.4	8
O95758-1;O95758-6;O95758-2;O95758;O95758-5;O95758-4;O95758-7;X6R242	Polypyrimidine tract-binding protein 3	PTBP3	8	4	3	17.12	875.77	756.68	861.47	0	20.216	0	577.32	686.44	611.55	0	0	0	1920.2	1144.7	2092.1	232.54	25.552	135.08	22.6	12.7	8.8
O95782-2;O95782;M0R2D9;A0A0G2JS17;A0A0G2JQT9;H0YDE9;H0YEG0	AP-2 complex subunit alpha-1	AP2A1	17	7	7	42.587	2446.4	2160.5	2164.8	40.372	137.9	40.677	2124.4	1816.2	1718.1	874.03	894.29	895.39	2973.6	1548.8	3030.2	318.56	28.814	435.14	22.4	9	9.2
O95816	BAG family molecular chaperone regulator 2	BAG2	1	0	0	2.8318	131.2	108.18	78.748	0	0	0	0	0	0	0	0	0	0	0	0	0	0	0	5.2	0	0
O95831-3;O95831;O95831-2;E9PMA0;O95831-6;O95831-5;O95831-4	Apoptosis-inducing factor 1, mitochondrial	AIFM1	16	3	4	57.046	2117.7	1909	1778.3	270.5	383.93	284.25	1048	1041	1088	119.51	63.496	132.71	1899.5	691.22	1983.7	194.79	103.29	207.07	35.3	7.6	11
O95864;O95864-3;O95864-4;O95864-2	Fatty acid desaturase 2	FADS2	6	0	0	17.257	111.06	182.19	117.73	0	0	28.746	0	0	0	0	0	0	0	0	0	0	0	0	16.4	0	0
O95865	N(G),N(G)-dimethylarginine dimethylaminohydrolase 2	DDAH2	1	1	1	1.6635	202.24	151.05	201.2	0	0	65.446	0	0	0	0	0	0	0	0	0	0	0	0	5.6	5.6	5.6
O95881	Thioredoxin domain-containing protein 12	TXNDC12	5	1	2	9.1548	304.84	194.3	195.06	43.641	44.368	54.716	0	0	0	0	0	0	1175.9	273.93	1302.5	459.3	154.5	318.11	30.8	4.1	8.1
O96005;O96005-3;O96005-4;K7EQQ1;K7EJ16	Cleft lip and palate transmembrane protein 1	CLPTM1	6	1	1	15.691	213.81	163.99	249.18	0	30.905	66.73	0	0	0	1118.5	709.15	933.18	82.961	48.635	0	610.72	246.5	582.47	16.4	1.5	1.5
O96008;O96008-2;K7EJ57;K7EKG4	Mitochondrial import receptor subunit TOM40 homolog	TOMM40	8	4	2	38.103	973.72	860.45	894.61	55.311	53.752	94.51	3011.1	3281.7	2669.3	176.95	330.04	359.75	1909	1294.7	2037.8	138.07	135.85	180.85	42.9	16.9	11.6
O96013;O96013-3;O96013-4;O96013-2;M0R0L9;M0R3G6;M0R2X4;M0R1R1;Q9P286	Serine/threonine-protein kinase PAK 4	PAK4	4	4	3	25.775	500.09	500.86	462.12	53.767	75.427	85.193	1397.8	1427.7	1446.4	163.64	158.47	127.02	1560.9	594.83	1496	91.169	67.343	202.83	14.6	13.5	10.7
O96019;O96019-2;H7C5S0;C9JQT2;O94805	Actin-like protein 6A	ACTL6A	5	1	1	12.42	367.56	442.14	380.2	52.05	84.778	61.463	0	0	0	0	0	0	0	0	0	0	0	0	20.3	4.2	4.2
O96028-4;O96028-2;O96028	Histone-lysine N-methyltransferase NSD2	WHSC1	0	1	1	3.0202	0	0	0	0	0	0	343.31	320.84	288.99	0	42.022	30.046	0	0	0	0	0	0	0	4.8	4.8
P00338;P00338-3;P00338-4;P00338-5;P00338-2;F5GXY2;F5GYU2;F5GXH2;F5H5J4;F5H6W8;F5GZQ4;F5H8H6;F5GXC7;F5GWW2;F5GXU1	L-lactate dehydrogenase A chain	LDHA	19	10	12	132.01	4206.2	4031.3	3953.8	49.016	144.86	108.89	5381.2	4733.2	4348	395.96	303.31	389.66	7763.9	4557.8	7495.3	982.04	280.48	848.42	74.1	47.9	54.8
P00352;Q5SYQ9;Q5SYQ8;Q5SYQ7;H0Y2X5;H0YMG7;O94788-4;O94788-2;O94788-3;P47895;O94788	Retinal dehydrogenase 1	ALDH1A1	31	23	22	237.65	15779	16519	15828	733.38	806.16	1085.5	22383	20174	20497	1404.4	1513.1	1609.5	23010	11552	23237	2083.4	849.8	2455.4	73.1	54.7	52.3
P00367;P00367-3;P00367-2;P49448	Glutamate dehydrogenase 1, mitochondrial;Glutamate dehydrogenase 2, mitochondrial	GLUD1;GLUD2	16	6	5	58.546	1262.1	1332.8	1356.7	67.236	139.91	91.445	210.36	183.41	249.85	0	0	0	535.74	123.89	459.64	68.862	0	73.403	34.8	13.4	9.9
P00387-2;P00387;P00387-3;B1AHF3	NADH-cytochrome b5 reductase 3;NADH-cytochrome b5 reductase 3 membrane-bound form;NADH-cytochrome b5 reductase 3 soluble form	CYB5R3	8	2	1	36.204	315.03	286.73	252.43	14.102	29.995	57.496	0	0	0	0	0	0	0	0	0	0	0	0	39.9	14.7	6.5
P00390-2;P00390;P00390-4;P00390-3;P00390-5;E5RI06;H0YC68	Glutathione reductase, mitochondrial	GSR	14	4	4	87.693	2238.8	2628.1	2055.2	102.36	263.31	269.7	3603.5	3485.5	3044.2	421.08	295.34	322.82	4720.9	1862	4883.8	525.48	195.43	613.57	48.2	14.6	14.6
P00395	Cytochrome c oxidase subunit 1	MT-CO1	1	1	1	2.7508	160.14	166.32	176.46	0	0	0	412.54	455.26	363.35	0	0	0	119.09	68.847	118.71	0	0	0	6	6	6
P00403	Cytochrome c oxidase subunit 2	MT-CO2	6	1	0	20.634	325.57	276.27	251.78	37.606	137.65	51.881	159.7	105.75	146.94	129.11	182.77	179.53	0	0	0	0	0	0	40.5	12.8	0
P00441;H7BYH4	Superoxide dismutase [Cu-Zn]	SOD1	4	2	2	19.549	667.52	748.6	630.44	520.2	520.59	665.85	1127.9	1138.1	1096.7	335.29	255.13	325.63	1383.2	617.23	1476.4	365.23	90.814	426.56	39	22.1	22.1
P00491;G3V5M2;G3V2H3;G3V393	Purine nucleoside phosphorylase	PNP	13	3	4	49.258	1155.3	1152.2	1153.1	106.26	243.17	235.7	685.45	610.69	548.99	48.028	28.869	0	956.21	454.07	919	0	0	158.23	62.6	17	24.6
P00492	Hypoxanthine-guanine phosphoribosyltransferase	HPRT1	7	3	3	36.275	1061.8	1112.7	1543.6	0	0	196.68	1426.2	1230.5	1221.8	163.82	249.05	277.51	1117.7	411.61	1133.7	47.581	0	58.154	48.2	25.2	25.2
P00505;P00505-2	Aspartate aminotransferase, mitochondrial	GOT2	17	4	5	69.994	1525.6	1584.1	1590	0	83.068	130.63	1709.6	1530.6	1264.7	141.78	100.61	163.1	5818.8	2112.8	5434.4	656.16	256.35	754.65	49.5	12.6	19.3
P00533;E9PFD7;Q504U8;P00533-4;P00533-3;P00533-2;C9JYS6;B4DTR1;J3QLU9;P04626-3;P04626-2;P04626-5;P04626-4;P04626;J3KTI5;H3BLT0;A0A0A0MSE1;P04626-6;Q15303-4;Q15303-3;Q15303-2;Q15303	Epidermal growth factor receptor;Receptor protein-tyrosine kinase	EGFR	25	12	11	93.257	1401.4	1589.6	1374.2	1270.9	1500.1	1706.5	2961.6	2383.1	2433.4	3158.7	3063.5	3164.9	3603.4	1749.9	3902.5	7416.5	2599.4	8623.2	29.6	14.5	13.2
P00558;P00558-2;P07205	Phosphoglycerate kinase 1	PGK1	19	6	7	144.06	5171.8	5254.6	5240.6	146.33	229.21	304.03	5496.8	5387.3	4835.8	327.18	264.27	196.77	9737	4600.6	9268	480.71	195.32	679.29	60.7	22.3	24.2
Q5T9B7;P00568;H0Y4J6	Adenylate kinase isoenzyme 1	AK1	2	1	0	5.1807	79.551	66.969	39.103	0	0	0	0	0	0	0	0	0	0	0	0	0	0	0	16.2	10.5	0
P01111	GTPase NRas	NRAS	2	0	1	2.4739	0	0	0	0	0	0	0	0	0	0	0	0	1051.8	576.94	1066.9	33.746	25.138	97.001	21.2	0	7.9
P01112-2;P01116-2;P01116;P01112	GTPase HRas;GTPase HRas, N-terminally processed;GTPase KRas;GTPase KRas, N-terminally processed	HRAS;KRAS	2	1	1	5.9893	223.31	191.55	288.54	0	20.637	0	621.26	566.52	623.77	33.124	73.538	56.182	573.97	471.19	578.5	50.411	18.086	64.985	23.5	8.8	8.8
P01344;P01344-2;P01344-3	Insulin-like growth factor II;Insulin-like growth factor II;Insulin-like growth factor II Ala-25 Del;Preptin	IGF2	0	1	1	1.5149	0	0	0	0	0	0	222.72	172.2	193.48	1254.5	1138.1	1044.3	417.86	174.89	489.98	1634.5	469.9	1564	0	5	5
P02545;P02545-3;P02545-6;P02545-5;P02545-4;H0YAB0;A0A0C4DGC5	Prelamin-A/C;Lamin-A/C	LMNA	33	3	2	191.65	3330.6	3870.1	3148.8	530.88	596.64	704.19	3868.5	3988.7	3604.8	289.17	296.6	223.26	5392	1329.8	6060.8	411.14	158.91	603.19	55.4	5.9	3.8
P02545-2;Q3BDU5;Q5TCI8	Prelamin-A/C;Lamin-A/C	LMNA	31	2	1	18.774	0	0	0	0	0	0	0	0	0	0	0	0	0	0	0	0	0	0	58.9	4.5	2.1
P02786;G3V0E5;H7C3V5;F8WBE5	Transferrin receptor protein 1;Transferrin receptor protein 1, serum form	TFRC	21	1	4	85.686	1070.6	1234.1	1613.1	539.03	810.89	739.31	569.42	458.81	521.36	826.27	779.44	916.24	456.5	193.15	429.61	525.47	300.12	522.04	35.1	1.8	8.7
P02792	Ferritin light chain	FTL	5	1	0	11.815	275.98	233.98	222.82	0	21.759	19.793	0	0	0	0	0	0	0	0	0	0	0	0	37.7	10.9	0
P02794;G3V192;G3V1D1;E9PRK8;E9PKY7;E9PQR3;E9PPQ4;E9PKM5;E9PK45	Ferritin heavy chain;Ferritin heavy chain, N-terminally processed;Ferritin	FTH1	5	1	1	8.6492	0	0	0	0	0	0	0	0	0	0	0	0	0	0	0	0	0	0	37.2	10.4	10.4
P03891	NADH-ubiquinone oxidoreductase chain 2	MT-ND2	1	0	0	1.8097	48.228	16.928	0	0	0	0	0	0	0	0	0	0	0	0	0	0	0	0	2.6	0	0
P04040	Catalase	CAT	4	2	1	15.27	136.6	165.42	106.44	39.86	89.011	57.483	1244.1	1270.3	1222.2	240.22	267.96	328.17	327.09	107.08	384.57	57.482	38.639	85.358	9.5	5.1	2.8
P04075;J3KPS3;P04075-2;H3BQN4;H3BPS8;H3BUH7;H3BR04;H3BU78;H3BMQ8;H3BR68;A0A087WXX2;P05062	Fructose-bisphosphate aldolase A;Fructose-bisphosphate aldolase	ALDOA	24	10	10	183.25	6887.2	9327.1	6845.8	143.68	293.99	263.61	3902.8	2961.3	3348.7	239.89	209.68	190.13	9358.5	1893.5	10445	2438.2	259.95	722.7	72.5	32.1	30.2
P04083;Q5T3N1;Q5T3N0	Annexin A1;Annexin	ANXA1	23	9	9	147.72	4129.9	4534.1	4410.7	18.35	65.472	110.3	4733.9	4654.9	4431.4	273.06	355.29	298.78	5622.7	2553	5930.2	447.22	97.924	621.73	69.7	31.8	29.2
P04114	Apolipoprotein B-100;Apolipoprotein B-48	APOB	2	0	0	5.2385	0	0	0	0	0	0	0	0	0	0	0	0	0	0	0	0	0	0	0.5	0	0
P04150-13;P04150-12;P04150-11;P04150-9;P04150-2;P04150-6;P04150-8;P04150;P04150-3;P04150-10;P04150-7;P04150-5;P04150-16;P04150-15;P04150-14	Glucocorticoid receptor	NR3C1	2	3	3	8.5967	239.64	213.68	334.6	2.3157	0	45.573	0	0	0	0	0	0	1123.8	540.35	1244.7	314.12	0	383.03	4.4	9.4	9.4
P04181;P04181-2	Ornithine aminotransferase, mitochondrial;Ornithine aminotransferase, hepatic form;Ornithine aminotransferase, renal form	OAT	7	4	3	25.314	519.81	623.75	551.89	10.296	0	0	1014.4	777.77	875.81	129.26	205.05	245.13	684.86	328.61	507.91	292.53	122.26	289.54	22.6	16.9	13.2
P04264;CON__P04264;CON__Q6IFZ6;CON__Q7Z794;Q7Z794;CON__Q9R0H5	Keratin, type II cytoskeletal 1	KRT1	29	11	12	246.56	2250	2695.3	2959.6	719.06	884.16	587.03	354.44	277.3	332.13	668.6	752.57	490.12	3049.9	1530.3	3124.6	1790.9	1257	1988.7	47.5	22.7	22.8
P04279-2;P04279;Q02383	Semenogelin-1;Alpha-inhibin-92;Alpha-inhibin-31;Seminal basic protein;Semenogelin-2	SEMG1;SEMG2	0	0	0	2.5222	0	0	0	0	0	0	0	0	0	0	0	0	0	0	0	0	0	0	0	0	0
P04350;M0R2D3;M0QY85;M0QYM7;M0R278;M0R0X0;M0QY37;M0QX14;M0R042;M0QZL7;M0R1I1;M0R2T4;A0A075B724	Tubulin beta-4A chain	TUBB4A	19	13	12	5.9456	61.062	28.395	37.031	0	0	0	0	0	0	0	0	0	0	0	0	0	0	0	56.1	38.7	36.3
P04406;P04406-2;E7EUT5;O14556	Glyceraldehyde-3-phosphate dehydrogenase	GAPDH	19	11	11	199.43	8177.1	8030.9	7461.2	221.9	579.47	281.25	11489	11492	11004	1221	957.6	1144.4	17513	9489.5	18386	1654.5	453.25	2243.7	79.4	62.7	57.9
P04792;F8WE04;C9J3N8	Heat shock protein beta-1	HSPB1	11	2	2	55.847	587.73	475.73	445.14	37.361	124.12	103.9	0	0	0	0	0	0	0	0	0	0	0	0	55.1	12.7	12.7
P04818-2;P04818;P04818-3	Thymidylate synthase	TYMS	2	0	0	3.6732	0	0	0	0	0	0	0	0	0	0	0	0	0	0	0	0	0	0	10.8	0	0
P04843;B7Z4L4;F8WF32	Dolichyl-diphosphooligosaccharide--protein glycosyltransferase subunit 1	RPN1	22	3	3	90.455	1791.9	1887.1	1444.8	32.417	125.48	112.4	474.91	300.83	278.56	64.28	0	57.58	392.26	225.84	494.6	102.3	0	53.112	50.9	7.9	7.9
P04844;P04844-2;Q5JYR7;Q5JYR4;Q5JYR3;H0Y5M1;F2Z3K5	Dolichyl-diphosphooligosaccharide--protein glycosyltransferase subunit 2	RPN2	10	0	0	39.928	942.99	1057.7	1266.9	165.07	250.44	263.65	0	0	0	0	0	0	0	0	0	0	0	0	24.7	0	0
P04899;P04899-4;P04899-6;P04899-3;P04899-5;P04899-2	Guanine nucleotide-binding protein G(i) subunit alpha-2	GNAI2	5	4	3	10.839	222.14	141.78	153.19	0	0	0	606.68	676.41	580.73	95.881	126.37	80.956	0	0	0	0	0	0	19.7	14.9	11.3
P04920-2;P04920-3;P04920;C9J9M9;C9J459;C9JVC2;C9J722;C9J035	Anion exchange protein 2	SLC4A2	4	0	0	12.252	0	0	0	0	0	0	0	0	0	0	0	0	0	0	0	0	0	0	4.2	0	0
P05023-4;P05023;P05023-3;P05023-2;B1AKY9;P50993;H0Y7C1;M0R116;A0A0A0MT26;P13637;P13637-2;P13637-3;Q13733;Q5TC01;E9PRA5;Q5TC02;M0QXF2;P20648;P54707;P54707-2;Q5TC05	Sodium/potassium-transporting ATPase subunit alpha-1	ATP1A1	22	6	5	104.51	3540.1	4042.6	3559.5	205.13	406.92	307.65	3822.6	4005.2	3771.7	362.6	293.71	422.01	3209.8	2007.7	3171	263.77	27.793	389.13	25.5	6.6	6.1
P05026-2;P05026;V9GYR2	Sodium/potassium-transporting ATPase subunit beta-1	ATP1B1	6	2	1	15.161	445.47	363.71	288.24	365.03	478.66	443.19	111.68	66.174	111.17	302.3	230.76	265.7	272.29	126.44	266	379.13	164.33	404.83	22.6	9.6	4.3
P05067-7;P05067-11;P05067-8;P05067-9;P05067;H7C0V9;E9PG40;A0A0A0MRG2;P05067-2;P05067-3;P05067-4;P05067-5;P05067-6	Amyloid beta A4 protein;N-APP;Soluble APP-alpha;Soluble APP-beta;C99;Beta-amyloid protein 42;Beta-amyloid protein 40;C83;P3(42);P3(40);C80;Gamma-secretase C-terminal fragment 59;Gamma-secretase C-terminal fragment 57;Gamma-secretase C-terminal fragment 50;C31	APP	1	3	3	11.983	0	0	0	0	0	0	97.667	146.31	135.72	209.49	344.32	241.14	578.97	215.25	613.14	1583.3	619.74	1893.9	1.8	8	8
P05091;P05091-2;F8VP50;S4R3S4	Aldehyde dehydrogenase, mitochondrial	ALDH2	11	5	4	40.398	1102.9	1093.9	1258.2	92.01	226.14	114.99	688.44	672.45	759.55	69.67	62.332	77.212	1109.4	609.13	942.93	108.34	54.632	98.336	25.9	9.3	7.9
P05121;P05121-2	Plasminogen activator inhibitor 1	SERPINE1	10	0	0	31.989	492.1	618.16	457.48	174.42	207.7	372.94	0	0	0	0	0	0	0	0	0	0	0	0	29.9	0	0
P05141;Q9H0C2	ADP/ATP translocase 2;ADP/ATP translocase 2, N-terminally processed	SLC25A5	13	4	6	48.186	3755.7	4330.8	4118.6	756.34	848.05	889.26	4683.2	4372.4	4095.9	566.13	493.62	552.38	4927.2	3000.8	5270.3	651.58	255.03	797.28	42.6	13.4	21.8
P05198;H0YJS4;G3V4T5	Eukaryotic translation initiation factor 2 subunit 1	EIF2S1	18	4	2	125.49	1966	2051.8	1961.2	241.12	197.09	336.65	2295.6	2381.8	2004.2	356.72	429.92	260.78	1836.6	886.88	1978	243.23	79.453	239.81	61.3	14.3	6.7
P05386	60S acidic ribosomal protein P1	RPLP1	1	1	1	72.388	100.31	14.733	52.435	0	0	0	552.83	620.73	479.08	0	0	0	0	0	0	0	0	0	14	22.8	14
P05387;H0YDD8	60S acidic ribosomal protein P2	RPLP2	5	0	0	28.287	186.61	101.24	86.997	0	0	0	0	0	0	0	0	0	0	0	0	0	0	0	47.8	0	0
P05388;F8VU65;F8VWS0;P05388-2;F8VW21;F8VPE8;G3V210;F8VZS0;Q8NHW5;F8VQY6;F8VRK7;F8VS58;F8VWV4;F8W1K8	60S acidic ribosomal protein P0;60S acidic ribosomal protein P0-like	RPLP0;RPLP0P6	10	4	4	51.797	1989.1	2004.3	1586.5	633.68	1670.6	542.11	2119.1	2453.3	2001.8	139.83	269.49	224.53	2784.8	1542.5	2615.3	168.85	109.6	282.21	43.8	22.7	22.7
P05455;E7ERC4;E9PGX9;E9PFL9	Lupus La protein	SSB	14	2	2	51.172	2917.6	3626.6	3232.5	353.57	460.9	542.53	3100	3150.1	2992.3	187.86	245.46	318.39	5888.4	2117	6849.7	562.55	133.84	440.51	39.2	6.6	6.6
P05556;P05556-2;P05556-5;P05556-4;P05556-3;E7EQW5;C9JPK5;Q5T3E6;E9PLR6;E7EUI6;H7C4N8;E7ERX5;C9JJP8;Q5T3E5;E9PQJ2;C9JNE0	Integrin beta-1	ITGB1	22	9	10	81.775	1350.3	1961.8	1768.8	6526.6	7626.3	7130.2	2022.2	1734.2	1526.4	12456	11523	11223	1987.8	748.05	2116.2	21437	7838.3	26022	32.3	17.7	19.2
P05783;F8VZY9;CON__H-INV:HIT000015463;CON__Q92764;C4AM86;CON__Q497I4;Q92764	Keratin, type I cytoskeletal 18	KRT18	32	8	10	298.22	2168.8	2406.7	2209	85.747	180.46	236.2	3085.3	3223.5	3142.3	647.82	794.96	767.86	2821.6	1402.6	3152	927.73	287.05	1004.9	78.8	29.3	27.2
P05976-2;P05976;P08590	Myosin light chain 1/3, skeletal muscle isoform;Myosin light chain 3	MYL1;MYL3	1	0	0	3.3468	37.917	67.175	45.026	0	0	52.671	0	0	0	0	0	0	0	0	0	0	0	0	8	0	0
P06280;V9GYN5	Alpha-galactosidase A	GLA	2	3	3	7.021	0	0	0	0	0	0	1011.8	927.33	1055.8	1562.5	1461.7	1943.5	0	0	0	0	0	0	8.2	12.1	12.1
P06400	Retinoblastoma-associated protein	RB1	1	2	2	8.0969	395.11	223.22	275.11	0	42.184	53.156	334.28	273.62	348.88	34.903	78.595	52.664	0	0	0	0	0	0	1.8	1.8	1.8
P06493;A0A024QZP7;P06493-2;A0A087WZZ9;E5RIU6;K7ELV5;G3V317;F8VXD2;F8VYH9;F8VZZ0;F8VTV8;F8VWX7;F8VZ51;H0YAZ9;Q9BVE2;E7EUK8;E5RGN0;A0A087X209;A0A087WZU2;F5H6Z0;J3QSD7;P11802-2;Q00535-2;Q00535;P11802;Q96Q40-2;P50750;Q96Q40-4;Q96Q40-3;O94921-3;Q96Q40-5;Q96Q40;O94921-2;O94921;Q07002;Q07002-2;P50750-2;Q00536;Q00536-3;Q07002-3;Q00537-2;Q00537;Q00536-2;Q9NYV4-3;Q14004-2;Q14004	Cyclin-dependent kinase 1	CDK1;CDC2	13	0	0	41.021	489.4	389.47	438.46	270.5	538.25	1606.7	0	0	0	0	0	0	0	0	0	0	0	0	50.5	0	0
P06576;H0YH81;F8W079;F8W0P7;H0YI37	ATP synthase subunit beta, mitochondrial;ATP synthase subunit beta	ATP5B	19	2	1	174.17	324.6	442	310.89	116.58	116	102.89	0	0	0	0	0	0	0	0	0	0	0	0	52	4	4
P06703;R4GN98	Protein S100-A6;Protein S100	S100A6	4	2	2	17.963	606.11	618.97	454.65	456.93	610.27	693.41	1285.5	947.08	1001.4	52.348	20.028	31.047	1309.4	322.82	1046.6	0	0	0	63.3	46.7	26.7
P06733;P06733-2;K7EM90;E5RI09;E5RG95	Alpha-enolase	ENO1	23	10	11	174.44	8460.9	10265	9364.6	757.13	652.01	738.93	9414.6	8650.4	8570.5	432.14	507.09	404.02	16923	4551.1	16998	648.15	168.21	613.32	66.1	34.1	38.9
P06737-2;P06737;E9PK47	Glycogen phosphorylase, liver form;Alpha-1,4 glucan phosphorylase	PYGL	15	1	1	23.279	964.39	912.99	989.75	117.96	19.966	103.77	305.65	303.86	222.86	0	0	0	342.16	155.97	397.26	0	0	0	20	2	2
P06748-2;P06748;P06748-3;E5RGW4;E5RI98	Nucleophosmin	NPM1	7	4	4	101.21	1706.6	1922.1	1663.7	207.07	146.14	123.58	1957.5	1724.1	1766.2	107.77	43.1	21.017	2912.5	1266.6	2488.5	45.277	19.286	94.096	40.4	22.6	22.6
Q5HYB6;P06753-2;A0A087WWU8;Q5VU61;P06753-3;P06753-6;D6R904;D6RFM2		DKFZp686J1372;TPM3	13	2	2	100.55	638.6	1478.6	937	55.675	145.24	117.16	0	0	0	0	0	0	0	0	0	0	0	0	51.7	6.9	6.9
P06756-3;P06756;P06756-2;H7BZG1	Integrin alpha-V;Integrin alpha-V heavy chain;Integrin alpha-V light chain	ITGAV	22	7	7	73.827	1087	1109	1152.9	2294.6	2373.3	2383.2	865.41	893.07	873.52	2232.1	1983.6	2249.3	1716.9	531.22	1690.4	1829.1	774.52	1964	28.3	9.6	9.6
Q16778;P33778;P23527;P06899;Q8N257;Q6DRA6;Q6DN03	Histone H2B type 2-E;Histone H2B type 1-B;Histone H2B type 1-O;Histone H2B type 1-J;Histone H2B type 3-B	HIST2H2BE;HIST1H2BB;HIST1H2BO;HIST1H2BJ;HIST3H2BB	6	3	2	-2	50.888	0	0	0	0	0	0	0	0	0	0	0	0	0	0	0	0	0	46	26.2	19
P07099;B1AQP9;B1AQP8	Epoxide hydrolase 1	EPHX1	15	2	2	57.908	983.04	1349.2	1073.3	84.744	180.85	247.26	1437.1	1382.6	1211.3	91.089	142.43	114.05	845.06	344.55	868.61	0	0	0	46.6	10.5	10.5
P07195;A8MW50;C9J7H8;F5H793;F5H5G7;F5H155;A0A087WUM2;G3XAP5;F5H245;Q6ZMR3;P07864	L-lactate dehydrogenase B chain;L-lactate dehydrogenase	LDHB	14	7	9	68.98	3949.1	4331.9	3674.9	242.82	76.528	100.15	3682.9	3105.2	2803.6	108.12	134.37	118.07	2524	1538.6	2494.4	65.529	40.549	158.55	56.6	28.1	41
P07237;H7BZ94;H0Y3Z3;I3L398;I3L312;I3L4M2;I3NI03;I3L0S0;I3L3P5;I3L3U6;I3L514;I3L1Y5	Protein disulfide-isomerase	P4HB	25	6	6	152.06	5588.4	6890.4	5774.1	502.56	610.57	575.13	560.29	450.77	532.35	112.46	126.21	98.938	3571.4	1961.8	3498	281.82	133.68	338.12	48.8	17.1	12.8
P07305-2;P07305	Histone H1.0;Histone H1.0, N-terminally processed	H1F0	2	0	0	12.975	176.66	165.22	206.09	11.005	0	0	0	0	0	0	0	0	0	0	0	0	0	0	11.9	0	0
P07355;P07355-2;H0YN42;H0YMD0;H0YMU9;A6NMY6;H0YM50;H0YKS4;H0YNP5;H0YN28;H0YL33;H0YMM1;H0YKZ7;H0YLV6;H0YMT9;H0YKL9;H0YMW4;H0YNA0;H0YKV8;H0YMD9;H0YNB8;H0YN52;H0YKN4;H0YLE2	Annexin A2;Annexin;Putative annexin A2-like protein	ANXA2;ANXA2P2	27	17	18	323.31	11660	11935	10948	326.78	182.81	274.19	10065	10258	9879.9	539.87	638.95	601.72	14365	5354.3	14121	1985.1	742.15	2224.8	72.9	54	54.9
P07384;E9PL37;E9PRM1;E9PLX0;E9PJJ3;E9PLC9;E9PMC6;E9PJA6;E9PSA6;E9PQB3;E9PIA9	Calpain-1 catalytic subunit	CAPN1	16	6	5	53.754	2378.8	2536.7	2151	0	0	0	2227.2	2166.5	2109.8	70.487	98.33	111.39	5673.9	3261	5755	541.31	197.8	629.45	26.9	9.9	8.5
Q5JP53;P07437;Q5ST81;A6NNZ2	Tubulin beta chain	TUBB	22	10	13	33.553	839.14	988.82	925.88	20.604	190	114.57	0	0	0	0	0	0	0	0	0	0	0	0	64.3	33.3	47.4
Q5URX0;P07686;H0Y9B6;H0YA83	Beta-hexosaminidase subunit beta;Beta-hexosaminidase subunit beta chain B;Beta-hexosaminidase subunit beta chain A	HEXB	2	0	0	6.6955	121.04	143.57	119.83	0	0	0	0	0	0	0	0	0	0	0	0	0	0	0	9.4	0	0
P07711;Q5T8F0	Cathepsin L1;Cathepsin L1 heavy chain;Cathepsin L1 light chain	CTSL	3	2	3	10.972	0	0	17.051	350.2	414.1	416.75	314.37	272.8	233.2	616.61	503.41	569.96	612.72	332.5	599.24	947.81	245.05	1017.2	18	11.1	18
P07737;K7EJ44;CON__P02584;I3L3D5	Profilin-1	PFN1	9	4	5	50.283	4685.9	5693	3956.5	77.333	146.13	146.24	2363.1	2123.4	1859.9	176.43	185.25	228.9	8727.2	2075.2	8836.9	786.47	305.13	1037.5	70	33.6	43.6
P07741;H3BQF1;P07741-2;H3BQZ9;H3BQB1;H3BSW3	Adenine phosphoribosyltransferase	APRT	8	2	3	35.907	854.98	808.53	836.1	0	0	93.683	586.07	707.49	641.38	14.064	0	32.021	1547.1	687.41	1360.7	16.556	0	46.532	60	22.8	33.9
P07814;V9GYZ6;V9GZ76	Bifunctional glutamate/proline--tRNA ligase;Glutamate--tRNA ligase;Proline--tRNA ligase	EPRS	42	14	15	219.87	9354.1	10542	9123.8	715.05	1567.9	1491.8	11128	10647	10604	800.52	994.45	724.11	18756	9373.9	18005	2133.6	779.62	2323.8	38	14	15.4
P07858;E9PKQ7;E9PNL5;E9PHZ5;E9PLY3;E9PSG5;E9PQM1;E9PR54;E9PJ67;E9PCB3;R4GMQ5;E9PS78	Cathepsin B;Cathepsin B light chain;Cathepsin B heavy chain	CTSB	5	4	4	17.102	676.5	813.76	663.83	915.87	1182.4	1240.6	645.31	663.67	722.51	1156.4	977.56	1153	1139.4	354.82	1127.4	1337.6	376.94	1580.7	19.5	17.1	17.1
P07900;P07900-2;Q14568;G3V2J8;Q58FG0	Heat shock protein HSP 90-alpha	HSP90AA1	36	12	17	177.4	5775.4	6439.7	5573	400.56	191.31	377.75	11727	10766	9680	494.84	577.49	632.29	15611	8199.2	14708	1076.9	433	1339.3	53.6	23.4	29
P07951-2;CON__Q3SX28;P07951-3			10	0	0	18.855	283.28	254.93	325.83	135.52	133.74	217.48	0	0	0	0	0	0	0	0	0	0	0	0	33.5	0	0
P07954-2;P07954	Fumarate hydratase, mitochondrial	FH	11	3	3	48.476	827.71	895.77	749.47	83.395	75.962	262.36	1451.4	1091.2	1417.3	0	0	0	3136.4	1895.1	3014.3	124.23	43.167	298.18	38.5	11.3	11.3
P08047-3;P08047-2;P08047	Transcription factor Sp1	SP1	2	3	3	3.7708	0	0	0	0	0	0	430.57	473.13	452.31	94.894	114.51	99.75	1821.6	890.66	1677.7	311.73	94.673	369.22	2.7	3.8	3.8
P08133;P08133-2;E5RK69;E7EMC6;E5RJF5;E5RI05;E5RK63;E5RFF0;E5RIU8;E5RJR0;H0YC77	Annexin A6;Annexin	ANXA6	13	1	2	35.053	424.15	590.77	528.18	152.06	68.259	191.13	228.16	223.39	214.28	29.815	85.282	46.719	1394.8	654.92	1414.3	200.73	31.97	133.82	23.9	1.3	2.8
Q5JR08;P08134;E9PQH6;Q5JR07;C9JNR4;C9JX21;Q5JR05;U3KQA9;U3KQV3;Q5JR06;E9PN11;E9PLA2;C9JRM1	Rho-related GTP-binding protein RhoC	RHOC;RHOA	6	4	5	15.311	3368.3	3147.5	3256	183.8	98.989	215.5	3158.3	3323.9	3050.2	340.09	263.69	265.44	2573.7	1394.3	2749.3	296.18	71.486	344.84	32.4	19.1	35.1
P08195-2;F5GZS6;J3KPF3;P08195-3;P08195;P08195-4;F5H0E2;H0YFS2;F5GZI0;F5H867;H0YFX4;F5GZR9	4F2 cell-surface antigen heavy chain	SLC3A2	22	6	7	174.69	2121.8	1955	1930	242.38	296.18	427.37	3561	2897.5	3040.1	347.13	476.95	376.61	5137.9	2548.3	5186.3	631.63	245.37	734.25	49.3	15.9	18.3
P08237;P08237-3;P08237-2;H0YIS9;F8VSL1;F8VX13;F8VNX2;F8VZQ1	ATP-dependent 6-phosphofructokinase, muscle type	PFKM	3	3	3	15.23	420.79	463.95	656.56	0	0	0	2384.1	2265.7	1850.3	254.09	187.78	161.82	812.91	494.09	824.21	99.964	23.102	117.68	6.3	7.1	7.1
P08238;Q58FF7;Q58FG1	Heat shock protein HSP 90-beta	HSP90AB1	37	10	17	256.97	6170.7	6490.7	5602.1	396	598.86	641.04	8306.2	7288	6796.1	267.05	303.61	288.51	13643	6450.6	13564	767.33	250.09	1000	61.5	18.5	30.7
P08240-2;P08240	Signal recognition particle receptor subunit alpha	SRPR	1	1	2	5.1775	0	0	0	0	0	0	347.09	341.13	315.03	0	42.025	30.277	1891.6	885.87	1799.4	245.55	0	24.3	3.9	3.9	5.6
P08243-2;P08243;P08243-3;F8WEJ5;C9J057;C9JT45;C9JLN6;C9JM09	Asparagine synthetase [glutamine-hydrolyzing]	ASNS	13	4	4	29.347	2402	1990.9	1781	717.77	579.54	646.06	2861.3	2475.5	2297.3	369.23	500.53	316.77	1911.5	878.4	1778.9	98.68	22.069	139.5	29.3	12.4	12.4
P08559;P08559-2;P08559-4;P08559-3;Q5JPT9;Q5JPU3;Q5JPU2;Q5JPU0;Q5JPU1;P29803	Pyruvate dehydrogenase E1 component subunit alpha, somatic form, mitochondrial	PDHA1	8	4	4	30.042	2061.3	2326	1872.5	50.95	50.381	116.24	2822.1	2369	2476.1	42.525	73.35	95.592	4414.1	1262.6	4563.2	319.94	93.496	401.76	25.6	13.3	13.3
P08574	Cytochrome c1, heme protein, mitochondrial	CYC1	6	3	3	42.245	785.54	1054.9	872.26	79.665	79.141	58.974	3317.9	3413.5	3362.2	636.62	567.05	625.95	4768.7	1944.8	4933.4	809.11	347.03	793.22	22.8	13.5	13.5
P08579	U2 small nuclear ribonucleoprotein B	SNRPB2	5	0	0	9.0628	80.436	97.4	50.783	0	0	23.056	0	0	0	0	0	0	0	0	0	0	0	0	23.1	0	0
P08581;P08581-2;P08581-3	Hepatocyte growth factor receptor	MET	4	3	3	7.0633	0	0	0	0	0	0	318.42	398.19	357.16	39.241	17.566	53.148	2665.4	1355.5	2816.4	1604.3	631.12	1569.3	3.7	3.2	3.2
P08582-2;P08582	Melanotransferrin	MFI2	0	1	1	2.4773	0	0	0	0	0	0	33.922	69.877	122.73	316.79	271.71	338.2	347.65	179.63	288	716.07	185.46	795.28	0	8.3	8.3
P08621;P08621-2;P08621-3;P08621-4;M0QYR1;M0QX04	U1 small nuclear ribonucleoprotein 70 kDa	SNRNP70	8	1	1	53.841	882.05	987.65	806.31	18.63	48.663	56.384	560.4	419.95	481.15	0	0	29.129	1798.6	1124.7	1649.9	136.02	12.56	111.48	20.4	3.2	3.2
P08651-4;P08651-5;P08651-3;P08651-6;P08651-2;P08651	Nuclear factor 1 C-type	NFIC	1	0	0	18.194	0	0	0	0	0	0	0	0	0	0	0	0	0	0	0	0	0	0	7.9	0	0
P08670;B0YJC4;B0YJC5;A0A1B0GUA0;A0A1B0GTT5;Q5JVS8;A0A1B0GVG8;P17661;H7C5W5;P41219;P41219-2;CON__Q9NSB2;CON__Q6ISB0;P14136-3;P14136;P14136-2;Q9NSB2;K7EKH6;F8W835;E7EMV2;E7ESP9;P07197-2;P07196;P07197	Vimentin	VIM	35	4	8	258.65	3279.5	3874.1	3520.3	722.57	890.39	906.58	381.73	527.58	449.9	125.7	78.827	60.25	1113.4	433.47	1166.7	348.49	101.04	304.43	78.1	9.7	17.4
P08754;P09471-2;A0A087WTB6;A2A2R6;A0A087WZE5;P11488;P19087;P09471;A8MTJ3	Guanine nucleotide-binding protein G(k) subunit alpha	GNAI3	10	6	6	88.661	2718.8	2808.6	2810.2	64.932	118.92	139.52	4238.9	4030.2	3634.3	138.94	325.15	271.7	3480.3	1868.7	3516.3	251.73	72.545	254.38	36.4	18.6	18.6
P08758;D6RBL5;E9PHT9;D6RBE9;D6RCN3	Annexin A5;Annexin	ANXA5	13	1	1	48.393	1132	1468.8	1424.6	532.93	635.8	653.24	1083.8	1005.2	987.96	0	44.269	57.405	1833	955.18	1703.4	94.421	45.841	108.43	43.8	3.1	3.1
P09104;F5H0C8;P09104-2;F5H1C3;U3KQP4;U3KQQ1	Gamma-enolase;Enolase	ENO2	9	4	5	20.433	353.17	365.06	349.06	82.827	91.896	103.86	1010.8	1064	975.05	173.59	137.21	205.9	5348.1	2594	5416.7	1166.7	387.53	1006.5	32.9	13.8	18
P09211;A8MX94;A0A087X2E9;A0A087X243	Glutathione S-transferase P	GSTP1	10	3	3	150.77	1475.8	1606.3	1254.7	26.585	0	0	2215.6	2134.2	2093.1	141.27	182	78.133	1947.2	860.16	1977.4	148.5	60.155	155.03	51	16.2	16.2
P09382;F8WEI7	Galectin-1	LGALS1	9	6	6	77.48	3952.4	4971	3236	63.048	144.36	228.97	5975.9	4550.7	4713.4	347.4	559.68	615.53	9810.4	2518	9739.9	1714.9	376.69	1913.2	83.7	58.5	58.5
P09417-2;P09417;H0Y8F7;B7Z415;D6RGG7	Dihydropteridine reductase	QDPR	3	2	2	8.5209	501.32	442.26	460.53	36.801	68.01	157.45	854.09	905.15	776.6	120.89	116.38	158.14	1403.1	590.55	1274.6	236.27	69.805	276.55	22.1	14.1	14.1
Q5T7C4;P09429;B2RPK0;P23497	High mobility group protein B1	HMGB1	6	3	5	86.923	1745.5	1863.5	1746.9	33.947	42.901	0	8112.4	7182.5	7198.6	48.911	142.24	165.61	6354.1	3220.6	6589.4	234.7	135.39	341.61	38	17.7	34.8
P09493-3;P09493-4;P09493-10;H0YKX5;H7BYY1;P09493-8;F5H7S3;B7Z596;H0YL42;P09493-2;H0YK20	Tropomyosin alpha-1 chain	TPM1	13	0	0	93.308	971.34	776.12	790.7	295.13	333.13	405.68	0	0	0	0	0	0	0	0	0	0	0	0	38.4	0	0
P09496-2;P09496-4;P09496-3;P09496;F8WF69;P09496-5;C9J8P9	Clathrin light chain A	CLTA	6	1	1	22.537	74.9	127.85	82.627	27.607	0	33.693	441.57	443.01	517.63	0	46.509	33.611	2035.2	1209.9	1995.9	522.13	121.48	395.3	28.9	3.2	3.2
P09525;Q6P452;P09525-2;B4E1S2	Annexin A4;Annexin	ANXA4	19	6	6	85.14	3522.7	3627.7	3458.9	519.91	460.08	572.46	5036.4	4063.5	4150.3	241.44	190.96	254.63	6265.3	2257	6608.4	154.44	0	454.75	61.1	18.8	18.8
P09543-2;P09543;K7EN66;C9K0L8;K7ERZ0;K7ERC4	2,3-cyclic-nucleotide 3-phosphodiesterase	CNP	8	3	3	35.226	1449	1421.8	1774.1	0	0	0	1606.1	1476.8	1380.3	24.422	110.39	48.561	2194.6	906.44	2090.1	254.07	83.893	210.45	23.7	11.2	11.2
P09601;B1AHA8	Heme oxygenase 1	HMOX1	8	0	0	32.71	531.14	411.53	455.59	39.548	27.107	0	0	0	0	0	0	0	0	0	0	0	0	0	38.2	0	0
P09622;E9PEX6;P09622-2;P09622-3;F8WDM5;F2Z2E3	Dihydrolipoyl dehydrogenase, mitochondrial;Dihydrolipoyl dehydrogenase	DLD	10	3	2	44.362	467.51	520.72	476.76	0	19.968	61.899	4217.3	4070.8	3581.1	441.52	470.95	365.37	5432.2	2046.8	5735	499.04	203.1	888.13	29.5	8.8	6.3
P09661;H0YLR3;H0YMA0;H0YKK0	U2 small nuclear ribonucleoprotein A	SNRPA1	4	0	0	16.193	356.13	365.49	246.37	68.08	37.703	46.169	0	0	0	0	0	0	0	0	0	0	0	0	16.1	0	0
P09669	Cytochrome c oxidase subunit 6C	COX6C	2	0	0	6.625	309.62	484.8	380.48	10.839	41.835	0	0	0	0	0	0	0	0	0	0	0	0	0	20	0	0
P09874;Q5VX84;Q5VX85	Poly [ADP-ribose] polymerase 1	PARP1	22	4	4	62.175	2875.5	2870.8	2523	479.35	816.98	649.05	1796	1804.9	1863.6	219.84	213.82	93.871	3427.5	1593.5	3583.6	591.84	319.78	756.01	27.6	5.4	5.4
P09936;D6RE83;D6R956;D6R974;D6RF53	Ubiquitin carboxyl-terminal hydrolase isozyme L1;Ubiquitin carboxyl-terminal hydrolase	UCHL1	9	3	4	105.22	3247.2	4816.4	3177	159.62	181.37	295.08	3841.9	3118.9	3619.1	354.89	327.37	399.47	6849.8	1458.3	7846.4	934.62	220.45	732.03	55.2	21.1	20.2
P09960;P09960-2;P09960-4;P09960-3;B4DEH5	Leukotriene A-4 hydrolase	LTA4H	18	7	6	75.426	3680.2	3893.7	3772.8	248.86	321.57	410	4462.4	4558.4	4046.1	281.16	359.29	303.84	7651.2	4543.1	7239.4	884.92	402.15	928.94	38.5	14.2	11.5
P09972;A8MVZ9;K7EKH5;C9J8F3;J3KSV6;J3QKP5	Fructose-bisphosphate aldolase C	ALDOC	6	4	5	13.471	0	0	0	0	0	0	0	0	0	0	0	0	0	0	0	0	0	0	20.6	12.4	14.3
Q71UI9;P0C0S5;C9J0D1;Q71UI9-4;Q71UI9-2;Q71UI9-3;C9J386	Histone H2A.V;Histone H2A.Z;Histone H2A	H2AFV;H2AFZ	5	2	3	5.5985	64.054	37.776	57.71	0	0	0	0	0	0	0	0	0	0	0	0	0	0	0	53.9	12.5	23.4
P0DN76;Q01081;Q01081-2;Q01081-4;Q8WU68-3;Q8WU68;A0A1B0GW87;M0QYK5;M0R2N4;Q01081-3;Q8WU68-2;K7EJH3;K7EJM7	Splicing factor U2AF 35 kDa subunit	U2AF1	8	2	2	60.96	1098.7	1267.4	1049.4	105.75	112.6	43.928	1592.4	1309.1	1398.6	248.4	329.91	220.46	2436.3	1061	2495.1	351.47	109.24	340.44	49.2	13.3	13.3
P10109	Adrenodoxin, mitochondrial	FDX1	1	1	1	2.0636	0	0	0	0	0	0	312.38	382.75	372.74	311.49	361.29	311.61	395.32	154.95	468.89	542.63	132.56	354.2	4.9	4.9	4.9
P10155;P10155-3;P10155-5;P10155-4;P10155-2;H0Y9N5;G5E9R9	60 kDa SS-A/Ro ribonucleoprotein	TROVE2	6	2	2	18.617	1046.9	1073.9	844.72	94.529	72.705	136.27	1273.7	1299.6	1025.3	313.59	140.24	169.78	2057.3	1057.2	2247.1	320.85	142.65	807.51	14.1	4.3	4.3
P10253	Lysosomal alpha-glucosidase;76 kDa lysosomal alpha-glucosidase;70 kDa lysosomal alpha-glucosidase	GAA	1	0	0	1.6782	87.463	101.04	88.789	31.948	79.367	52.615	0	0	0	0	0	0	0	0	0	0	0	0	1.3	0	0
P10301;E9PK85;P62070-3;P62070;P62070-4	Ras-related protein R-Ras	RRAS	3	1	1	7.6049	287.41	281.29	219.29	0	0	24.169	544.09	611.61	464.04	148.71	95.924	81.07	860.72	493.16	889.85	305.04	13.33	122.31	17.9	4.6	4.6
P10412	Histone H1.4	HIST1H1E	5	3	1	3.3077	0	21.892	0	0	0	0	0	0	0	0	0	0	0	0	0	0	0	0	26	14.6	4.1
P10599;P10599-2	Thioredoxin	TXN	8	5	4	30.236	3644.8	4741.7	3364	366.34	323.17	460.02	16136	14354	14187	681.46	816.6	833.45	14698	3676.3	15885	921.12	143.31	1154.7	85.7	66.7	58.1
Q5JZH0;X6R5C5;X6R8A1;P10619-2;P10619	Carboxypeptidase;Lysosomal protective protein;Lysosomal protective protein 32 kDa chain;Lysosomal protective protein 20 kDa chain	CTSA	1	2	2	2.7823	0	0	0	0	0	0	0	0	0	0	0	0	240.64	118.39	209.61	438.2	202.18	451.12	3.5	10.4	10.4
P10620;F5H7F6;F5H6X2;F5H760;P10620-2	Microsomal glutathione S-transferase 1	MGST1	2	1	1	25.169	1347.8	1489.7	1292.1	43.915	0	26.675	1901.8	1840	1745.6	111.44	167.8	76.007	1469.1	905.44	1492.7	137.59	0	102.26	18.7	8.4	8.4
P10644;K7EPB2;P10644-2;K7EM13;K7EKR1;K7EPR5;K7EQK3;K7EMU2;X6RAV4;K7EMZ6;K7EIE5;K7EID3;K7EJ40;K7EK41;H7BYW5;C9JSK5;P31321	cAMP-dependent protein kinase type I-alpha regulatory subunit;cAMP-dependent protein kinase type I-alpha regulatory subunit, N-terminally processed	PRKAR1A	3	2	2	5.7807	0	0	0	0	0	0	715.87	638.17	612.38	59.861	164.94	146.71	913.73	524.4	1178.6	279.07	99.208	350.59	7.1	4.7	4.7
P10768;X6RA14;H7BZT7;U3KQT1	S-formylglutathione hydrolase	ESD	9	4	5	34.673	962.26	1064.2	794.86	0	0	17.178	2891.4	2572.3	2724.5	96.791	82.282	266.24	8162	2143.1	8398.4	525.12	217.31	635.48	52.8	25.5	28
P10809;E7ESH4;E7EXB4;P10809-2;C9JL25;C9JL19;C9JCQ4;C9J0S9	60 kDa heat shock protein, mitochondrial	HSPD1	32	11	11	224.5	5522.2	5733.3	6002.1	300.42	334.29	431.97	5596.1	5430.7	5247.4	288.07	283.23	360.44	5370.5	2818.2	5476.6	415.41	122.08	628.6	66.8	30.9	28.3
P11021	78 kDa glucose-regulated protein	HSPA5	25	5	8	147.95	2883.2	2946.7	2942.5	222.05	253.09	491.4	597.24	590.66	558.93	90.33	120.16	94.537	1088.6	426.48	1031.4	305.78	0	336.24	47.7	9.9	16.8
P11047;R4GNC7	Laminin subunit gamma-1	LAMC1	5	9	9	30.975	185.49	181.18	208.08	530.9	492.81	531.62	382.85	319.31	347.6	1855.5	1893.4	1758.8	1698	563.8	1718.4	4411.1	1695.1	5201.1	4.5	8.3	8.3
P11142;E9PKE3;E9PNE6;P11142-2;A8K7Q2;E9PN89;E9PLF4;E9PQQ4;E9PQK7;E9PK54;E9PS65;E9PPY6;E9PN25;E9PM13;E9PI65	Heat shock cognate 71 kDa protein	HSPA8	28	13	13	188.63	5455	5714.8	5409	249.27	685.02	260.9	5093.1	4506.2	4670.4	289.28	527.55	414.1	8350.5	3966.8	8872.5	1023.6	421.4	1077.4	51.1	29.3	29.4
P11166	Solute carrier family 2, facilitated glucose transporter member 1	SLC2A1	4	1	1	26.899	139.08	269.16	168.87	0	79.258	21.704	0	0	0	0	0	0	0	0	0	0	0	0	9.6	3	3
P11172;P11172-3;P11172-2;E9PFD2;P11172-4;F2Z3P2;F2Z303;F8WDG4	Uridine 5-monophosphate synthase;Orotate phosphoribosyltransferase;Orotidine 5-phosphate decarboxylase	UMPS	9	2	2	24.254	143.77	224.78	155.72	57.1	0	0	905.29	1070.6	856.7	84.544	104.94	109.71	1462	862.99	1681.4	315.43	231.45	245.82	22.3	4	4
P11177-3;P11177-2;P11177;C9J634;F8WF02	Pyruvate dehydrogenase E1 component subunit beta, mitochondrial	PDHB	6	2	2	17.325	774.33	804.01	650.57	0	0	0	0	0	0	0	0	0	0	0	0	0	0	0	18.8	10	10
P11216;H0Y4Z6;P11217-2;P11217	Glycogen phosphorylase, brain form	PYGB	26	4	4	78.615	2543	2788.7	2858.4	477.02	574.02	379.58	2854.9	2810.6	2372.7	220.97	322.02	261.91	2521.7	1441.2	2591.7	576.01	185.98	547.26	35.8	7.4	7.4
P11233;H7C3P7;F8WEQ6;C9JPE8;C9JYR1	Ras-related protein Ral-A	RALA	3	0	0	3.1439	0	0	0	0	0	0	0	0	0	0	0	0	0	0	0	0	0	0	15.5	0	0
P11234;P11234-3;P11234-2;C9J6B1;C9JQB3	Ras-related protein Ral-B	RALB	4	0	0	10.016	0	0	21.473	0	0	0	0	0	0	0	0	0	0	0	0	0	0	0	19.9	0	0
P11277-3;P11277;P11277-2	Spectrin beta chain, erythrocytic	SPTB	5	2	2	-2	0	0	0	0	0	0	0	0	0	0	0	0	0	0	0	0	0	0	2.6	0.9	0.9
P11279;P11279-2	Lysosome-associated membrane glycoprotein 1	LAMP1	2	0	0	8.1991	171.56	267.91	321.85	94.618	204.84	223.41	0	0	0	0	0	0	0	0	0	0	0	0	4.8	0	0
P11387;E5RIC7	DNA topoisomerase 1	TOP1	16	5	4	49.29	3748.5	4316	3721.7	518.61	549.41	790.82	4679.6	4684.9	4456.8	898.57	647.35	777.25	4576.3	2433.9	4172.3	584.7	241.48	794.16	22.6	7.2	6.3
P11388;P11388-2;P11388-3;P11388-4;J3KTB7	DNA topoisomerase 2-alpha	TOP2A	37	8	8	129.27	4505.4	4356.5	4005.1	246.2	178.58	171.99	2418.3	2318	2173.3	318.9	309.55	343.76	5502.6	2881.2	5577.9	1393.7	369.16	949.73	29.7	6.3	6.3
P11413;P11413-2;P11413-3;E9PD92	Glucose-6-phosphate 1-dehydrogenase	G6PD	37	9	12	192.38	9875	10550	9981.2	256.7	450.84	493.15	13927	12916	12022	1386.4	1254	1136.7	22028	8508.6	21971	1630.5	436.47	1497.1	83.9	28.5	31.7
P11498;E9PRE7;P11498-2	Pyruvate carboxylase, mitochondrial	PC	2	3	2	6.0686	0	0	0	0	0	0	1529.2	1328.9	1414	102.27	134.65	214.67	1229.9	506.11	1207.8	24.695	27.55	90.99	1.9	2.5	1.4
P11586;F5H2F4;V9GYY3	C-1-tetrahydrofolate synthase, cytoplasmic;Methylenetetrahydrofolate dehydrogenase;Methenyltetrahydrofolate cyclohydrolase;Formyltetrahydrofolate synthetase;C-1-tetrahydrofolate synthase, cytoplasmic, N-terminally processed	MTHFD1	34	7	6	131.52	4401.5	4510.1	3998.3	672.88	1434.4	1035.6	1919.6	1924.9	1710.5	163.16	153.35	177.56	3249.8	1827.3	3251.4	382.64	124.47	432.5	46.7	11.9	9.3
P11717;S4R328	Cation-independent mannose-6-phosphate receptor	IGF2R	11	13	16	73.367	984.63	1614.2	1626.4	1005.6	927.05	1119.2	2345.3	2198.8	2309.7	2789	2612.7	2869.9	3923.4	1678.9	3853.8	7309.8	2129	8319	6.4	10	12.3
P11766;H0YAG8;D6RFE4;D6RAY0;D6R9G2	Alcohol dehydrogenase class-3	ADH5	10	3	3	41.049	1247.8	1485.1	1303.4	67.512	206.22	85.84	4446.3	3581.7	3487.5	385.6	223.25	407.77	6315.5	2371.5	6523.3	494.59	55.885	854	32.9	13.9	13.9
P11908;P11908-2;A0A0B4J207;P21108;H7C540;D3YTJ7;A6NMS2	Ribose-phosphate pyrophosphokinase 2	PRPS2	9	4	3	8.5842	216.25	335.95	179.19	27.413	0	0	737.1	714.76	697.08	236.36	193.5	200.93	1233.6	819.51	1065.8	407.52	113.56	268.78	38.4	19.8	14.5
P11940;A0A087WTT1;E7EQV3;P11940-2;E7ERJ7;H0YAR2;Q9H361;H0YBN4;E5RGH3;Q4VXU2;E5RJB9;H0YAP2;H0YB86;E5RH24;H0YAS6;H0YB75;Q4VXU2-2;E5RHG7;H0YAS7;H0YC10;E5RGC4;E5RFD8;Q96DU9-2;Q96DU9	Polyadenylate-binding protein 1;Polyadenylate-binding protein	PABPC1	21	3	3	94.159	2234	2725.3	2069.6	261.22	398.67	255.25	2620.7	2075.7	2289.1	0	0	32.301	2119.2	468.26	2498.3	38.957	0	56.262	41	6.3	6.3
P12004	Proliferating cell nuclear antigen	PCNA	14	4	3	48.799	4819.2	5064	5012.1	92.676	229.9	339.35	4486	4289	4133.6	280.72	315.22	236.85	5345.7	2829.1	6150.1	503.1	235.95	750.39	69	20.7	18
P12081;P12081-4;B4DDD8;B3KWE1;P12081-2;P12081-3;B4E1C5;E7ETE2;P49590-2;P49590;B4DQ67;D6RF05;D6RJE6	Histidine--tRNA ligase, cytoplasmic	HARS	17	6	6	52.047	2668.4	3112.7	2749.2	370	239.54	306.23	2234.4	2449.9	2181.8	191	186.06	235.62	3269.2	1537.2	3270.3	255.6	82.686	346.98	43.2	18.1	18.1
P12235;V9GYG0	ADP/ATP translocase 1	SLC25A4	11	4	5	4.188	257.97	346.79	269.5	11.12	0	25.921	0	0	0	0	0	0	0	0	0	0	0	0	41.3	19.8	23.8
P12236	ADP/ATP translocase 3;ADP/ATP translocase 3, N-terminally processed	SLC25A6	13	5	6	25.682	5447.6	5232.6	4841.4	55.044	24.868	19.488	6514	6106.7	5989.8	143.73	221.99	241.35	10822	5794.6	10307	288.38	141.81	249.96	48.3	22.5	26.5
P12268;H0Y4R1;E7ETK5	Inosine-5-monophosphate dehydrogenase 2	IMPDH2	17	5	4	85.547	1180.5	1436	1400.1	43.694	382.6	275.06	3128.4	2973.8	2718.9	265.37	351.51	335.09	2457.6	1401.3	2467.8	407.2	78.369	326.9	44.2	14.2	11.5
P12270;P12270-2	Nucleoprotein TPR	TPR	4	1	1	8.0565	368.84	288.71	441.07	50.255	73.019	48.503	0	0	0	0	0	0	830.6	277.16	1028.7	188.27	59.689	121.36	2.5	0.4	0.4
P12429;D6RA82;D6RFG5;D6RCA8;D6RAZ8;D6RFJ9	Annexin A3;Annexin	ANXA3	15	2	1	44.245	1717.2	2027.1	1949.1	27.747	121.86	192.12	932.09	771.53	840.51	17.635	48.045	0	2248.7	1193.5	2350.2	0	0	0	49.8	5.3	2.5
P12814;P12814-3;P12814-2;P12814-4;H9KV75;G3V2N5;H7C5W8;G3V2W4;H0YJW3;H0YJ11;Q08043;G3V2X9;A0A087WSZ2;G3V5M4;G3V2E8;G3V380	Alpha-actinin-1	ACTN1	48	14	17	187.29	3608.5	3366.9	3001.3	88.978	109.62	144.73	3067.6	2633.8	2571.7	107.05	61.76	227.66	5689.9	2738.3	5717.3	730.22	82.268	513.68	66.6	20.4	23.8
P12931;P12931-2;J3QRU1;P07947;P06241-3;P06241-2;P06241;H2E272;H7C3Z8;H7C074;Q573B4;H0Y3C5;J3KPD6;A0A087WZG2;P42685-2;Q9H3Y6;P07948-2;P08631-3;P08631-2;P42685;P06239;P07948;P08631-4;P08631;P06239-3;Q04912-2;Q04912	Proto-oncogene tyrosine-protein kinase Src	SRC	10	4	4	31.234	1087	1211.7	1171.6	82.329	28.102	298.15	912.52	858.34	729.14	44.324	76.514	46.143	2531.6	1042.7	2637.4	91.893	0	154.14	22.4	10.3	10.3
P12955;P12955-3;P12955-2;K7ES25;V9GYL0;V9GYE4;V9GY89	Xaa-Pro dipeptidase	PEPD	10	6	6	31.736	1451.1	1730.6	1933.9	0	18.93	36.675	2118.5	2137.9	1926.2	236.07	77.381	264.74	4811	2428.5	4956.5	522.81	44.516	810.8	27.8	21.7	21.7
P12956;B1AHC9;P12956-2	X-ray repair cross-complementing protein 6	XRCC6	21	1	3	76.358	1090.4	1011.6	1004.2	63.497	41.936	52.782	646.48	752.17	638.06	39.881	29.143	44.611	1805.1	1090.3	1859.8	242.58	38.683	148.58	44	1.1	8.4
P13010;C9JZ81;H7C0H9	X-ray repair cross-complementing protein 5	XRCC5	24	8	6	92.118	3696.6	3789.3	3655.5	204.27	49.082	243.33	3657	3262.9	3383.5	119.67	261.82	110.49	5306.7	2848.6	5119.3	541.1	169.84	678.26	44.7	12.8	10.4
P13073;H3BPG0;H3BN72;H3BNV9;Q86WV2;H3BNI5	Cytochrome c oxidase subunit 4 isoform 1, mitochondrial	COX4I1	5	0	0	18.593	427.14	696	463.7	75.322	95.494	124.93	0	0	0	0	0	0	0	0	0	0	0	0	32	0	0
P13473-2;P13473;P13473-3;H0YCG2	Lysosome-associated membrane glycoprotein 2	LAMP2	4	0	0	11.555	31.187	0	79.697	733.92	927.76	867.52	0	0	0	0	0	0	0	0	0	0	0	0	9.3	0	0
P13489;E9PIM9;H0YCR7;E9PMJ3;E9PLZ3;E9PIK5;E9PMN0;E9PMA9;E9PR82;E9PMI1	Ribonuclease inhibitor	RNH1	18	15	16	117.31	7036.5	9162.5	7732.4	183.24	272.95	321.82	15606	14527	14274	971.34	1008.6	1108.5	20683	5784.1	20896	1971.3	727.03	1627.7	58.8	51.8	55.7
P13639;M0R0I6	Elongation factor 2	EEF2	43	18	15	246.26	16363	17850	15617	711.84	1454.6	1562	18155	16690	16000	1161.2	1148.3	1323.3	20949	10029	21347	1708.8	502.55	1739.4	56.3	35.1	29.3
P13667;C9JMN9	Protein disulfide-isomerase A4	PDIA4	30	2	3	154.29	2192.4	2593.9	2245.8	723.92	776.8	645	1790.6	1626	1598.6	98.359	95.467	103.63	4847.4	1659.6	4720.1	423.44	115.9	601.14	54	4.8	6.5
P13674-3;P13674-2;P13674	Prolyl 4-hydroxylase subunit alpha-1	P4HA1	1	1	1	4.2132	56.93	117.43	0	99.023	184.89	191.84	70.874	105.25	120.18	183.24	153.35	248.81	229.5	33.69	222.31	468.61	188.53	495.41	2.1	2.1	2.1
P13760;A0A140T958;A0A182DWH4;Q9TQE0;Q9GIY3;Q30154;Q30134;Q29974;P79483;P13761;P04229	HLA class II histocompatibility antigen, DRB1-4 beta chain;HLA class II histocompatibility antigen, DRB1-9 beta chain;HLA class II histocompatibility antigen, DRB1-14 beta chain;HLA class II histocompatibility antigen, DR beta 5 chain;HLA class II histocompatibility antigen, DRB1-8 beta chain;HLA class II histocompatibility antigen, DRB1-16 beta chain;HLA class II histocompatibility antigen, DR b…	HLA-DRB1;HLA-DRB5;HLA-DRB3	1	2	1	3.6043	0	0	0	0	0	0	330.7	344.69	373.41	38.564	76.63	88.31	739.97	312.29	955.81	214.29	92.12	124.21	3.8	7.1	3.8
P13797;A0A0A0MSQ0;P13797-2;P13797-3;U3KQI3;H7C4N2;P13796;Q5TBN3	Plastin-3	PLS3	26	7	7	138.56	4803	4918.9	5050.3	160.56	117.21	160.34	5693.8	5540.8	4757.9	550.38	575.91	551.76	7124.2	3811.9	7457.1	715.98	268.27	876.36	49.8	16.3	16.3
P13804;H0YLU7;P13804-2;H0YK49;H0YL12;H0YNX6;H0YKF0;H0YL83;J3KN60	Electron transfer flavoprotein subunit alpha, mitochondrial	ETFA	13	1	2	42.585	902.81	780.72	854	77.298	22.341	105.54	577.64	465.89	516.92	211.92	180.57	157.29	755.4	342.48	807.15	135.19	25.159	65.97	53.5	3.9	6
Q5VT79;P13928;A0A087WUP0;B4DTF2;A0A087WTN9;A0A075B752;P13928-3;A0A075B765;P13928-2;Q5VT79-2	Annexin A8-like protein 2;Annexin A8;Annexin	ANXA8L2;ANXA8;ANXA8L1	3	1	1	8.0707	140.09	155.1	157.88	33.509	30.441	44.159	950.09	656.89	714.73	0	0	0	1030.1	485.54	1070.6	0	0	0	10.4	3.1	3.1
P13929-3;P13929-2;P13929;K7EPM1;K7EKN2;E5RGZ4	Beta-enolase;Enolase	ENO3	5	3	4	-2	163.63	116.37	0	0	0	0	0	0	0	0	0	0	0	0	0	0	0	0	18.7	11.5	16.1
P13984	General transcription factor IIF subunit 2	GTF2F2	1	0	0	7.8066	0	0	0	0	0	0	0	0	0	0	0	0	0	0	0	0	0	0	9.6	0	0
P13995;P13995-2;B9A062;B8ZZU9	Bifunctional methylenetetrahydrofolate dehydrogenase/cyclohydrolase, mitochondrial;NAD-dependent methylenetetrahydrofolate dehydrogenase;Methenyltetrahydrofolate cyclohydrolase	MTHFD2	7	0	0	33.093	387.87	510.74	481.16	88.388	160.2	198.23	0	0	0	0	0	0	0	0	0	0	0	0	26.9	0	0
P14174	Macrophage migration inhibitory factor	MIF	2	1	1	7.8185	2246.4	3395.5	1931.4	50.581	98.949	96.119	3513.8	2188.4	2289.1	161.29	98.165	148.02	3994	1148.1	4084.1	207.35	149.05	319.04	17.4	7.8	7.8
P14324-2;P14324;A0A087X090;A0A087WVN4;A0A087X1D8;A0A087WTP2	Farnesyl pyrophosphate synthase	FDPS	9	4	4	61.563	2049.1	2043.5	1850.1	322.72	290.25	372.44	4640.3	4753.6	4392	199.99	58.045	257.45	6365.9	3977.9	5694.2	472.47	133.74	496.18	28.3	11.3	11.3
V9GYG2;V9GYP9;Q5T621;P14550	Alcohol dehydrogenase [NADP(+)]	AKR1A1	2	2	2	6.2984	43.133	18.206	57.21	0	0	0	485.98	450.2	363.46	69.243	106.15	36.104	0	0	0	0	0	0	18.5	18.5	18.5
P14618;P14618-2;P14618-3;B4DNK4;H3BTN5;H3BR70;H3BQ34;H3BUW1;H3BTJ2;H3BT25;H3BU13;H3BN34;H3BQZ3;P30613-2;P30613	Pyruvate kinase PKM;Pyruvate kinase	PKM	39	23	21	323.31	10918	13647	10505	204.21	518.51	509.25	18382	16935	17136	1019.7	1131.1	1077.6	23880	7157.4	24632	1880.9	690.63	2185.8	74	55.7	54
P14625;Q96GW1;Q58FF3;H0YIV0;F8W026	Endoplasmin	HSP90B1	31	5	7	165.51	2322.2	3026.2	2730.8	543.95	384.96	629.83	667.57	750.85	661.63	93.929	100.17	216.19	1343.4	501.05	1387.7	139.76	0	136.11	45.3	10.3	12.5
P14735;Q5T5N3;P14735-2	Insulin-degrading enzyme	IDE	7	2	2	21.505	800.58	669.34	742.22	47.113	70.471	0	1003	1074.6	1035.8	115.57	102.79	100.68	1406.1	903.5	1431.9	184.9	41.977	160.98	9.5	2.7	2.7
P14866;M0QXS5;P14866-2;M0R076;M0R1W6;B4DVF8;M0QYL7	Heterogeneous nuclear ribonucleoprotein L	HNRNPL	18	5	6	90.029	5303.4	6987.8	5817.8	209.85	289.16	277.08	9309.6	8407.3	8763.7	666.55	747.11	782.32	8072.4	1887.4	8921.4	880.17	324.37	946.48	51.4	9.7	12.1
P14868;P14868-2;C9J7S3;C9JLC1;H7BZ35;C9JQM9;H7C278	Aspartate--tRNA ligase, cytoplasmic	DARS	16	2	2	70.912	2206.5	2100	2046.2	60.305	376.14	73.107	614.84	728.02	599.45	0	30.272	0	947.42	382.51	894.89	68.709	0	48.415	37.7	5.2	5.2
P14923;C9JTX4;C9J826;C9JK18;C9JKY1;C9JPI2;K7ERP3	Junction plakoglobin	JUP	18	7	5	73.291	1865.3	1481.9	1675.1	141.64	128.56	460.53	2442.8	2059.9	2306.5	84.208	165.7	186.1	2323.7	1425.6	2433.4	297.92	124.06	338.67	36.8	18.9	12.3
P15121;E9PCX2;E9PEF9	Aldose reductase	AKR1B1	20	9	9	177.29	6753.5	10305	7011	139.36	184.19	221.27	5913.8	4945.1	5135.6	113.77	272.39	124.81	12990	3199.8	14459	993.12	107.39	807.14	68	36.4	36.4
P15170-2;P15170-3;H3BR35;P15170;Q8IYD1;H3BSV8	Eukaryotic peptide chain release factor GTP-binding subunit ERF3A	GSPT1	17	7	8	49.72	2836.4	3392.1	2767.8	135.03	267.47	453.95	1637.4	1331.5	1316.1	89.22	155.5	98.147	2881.9	958.37	3129.2	1181.2	151.74	330.39	30.7	17.3	17.8
P15291-2;P15291;Q86XA6	Beta-1,4-galactosyltransferase 1;Lactose synthase A protein;N-acetyllactosamine synthase;Beta-N-acetylglucosaminylglycopeptide beta-1,4-galactosyltransferase;Beta-N-acetylglucosaminyl-glycolipid beta-1,4-galactosyltransferase;Processed beta-1,4-galactosyltransferase 1	B4GALT1	2	1	0	6.2884	83.77	13.736	30.892	61.452	57.056	87.983	99.977	84.685	92.721	19.638	42.304	72.963	0	0	0	0	0	0	13.8	6.2	0
P15374;A0A087WTB8;Q5TBK7	Ubiquitin carboxyl-terminal hydrolase isozyme L3;Ubiquitin carboxyl-terminal hydrolase	UCHL3	4	1	1	6.979	467.38	567.69	452.89	0	0	0	0	0	0	0	0	0	0	0	0	0	0	0	25.7	6.1	6.1
P15428;P15428-5;P15428-2;E9PBZ2;P15428-4;E9PD69;P15428-3;D6RHF8;D6RA66;D6RA83	15-hydroxyprostaglandin dehydrogenase [NAD(+)]	HPGD	7	3	3	29.387	1178.2	1146.1	995.86	64.603	44.896	129.7	1955.8	1901.6	1692.1	236.85	237.65	278.36	2216.4	1086.8	2384.3	246.58	81	337.24	37.6	18.4	18.4
P15529-16;P15529-15;P15529-9;P15529-7;P15529-12;P15529-14;P15529-8;P15529-4;P15529-6;P15529-11;P15529-13;P15529-3;P15529-5;P15529-10;P15529;P15529-2	Membrane cofactor protein	CD46	1	1	1	1.8436	0	0	0	0	0	0	0	0	0	0	0	0	0	0	0	0	0	0	2.4	2.4	2.4
P15531;P15531-2	Nucleoside diphosphate kinase A	NME1	10	4	6	24.148	81.721	87.94	64.428	0	0	0	135.31	158.29	163.15	0	0	0	523.32	83.386	516.63	14.149	0	0	80.9	38.8	55.3
P15559-2;P15559;B4DLR8;P15559-3;H3BNV2;H3BRK3	NAD(P)H dehydrogenase [quinone] 1	NQO1	11	3	4	65.255	693.33	724.83	791.08	107.51	62.184	158.35	0	0	0	0	0	0	0	0	0	0	0	0	39.6	11.7	15
P15880;H0YEN5;E9PQD7;I3L404;E9PMM9;E9PM36;E9PPT0;H3BNG3	40S ribosomal protein S2	RPS2	10	5	6	36.345	4023.4	4800.6	4093.3	129.62	178.36	299.8	4534.6	4597.4	4258.7	482.7	481.96	386.33	3552.6	1452.4	3325	337.41	125.47	346.14	36.2	19.1	24.9
P15924-2;P15924-3;P15924	Desmoplakin	DSP	8	4	2	15.349	169.61	217.38	160.76	79.787	59.327	104.95	1274.3	1117.4	1090.3	266.84	221.09	205.61	988.29	560.15	1192	642.92	202.18	645.12	5.5	2.6	1.1
Q5TEJ7;P15927;P15927-2;P15927-3	Replication protein A 32 kDa subunit	RPA2	3	0	0	8.961	317.05	433.16	319.18	0	0	0	0	0	0	0	0	0	0	0	0	0	0	0	24	0	0
P16083;Q5TD07	Ribosyldihydronicotinamide dehydrogenase [quinone]	NQO2	2	1	1	4.6371	0	0	0	0	0	0	403.11	590.28	483.34	0	0	0	354.65	135.3	432.6	62.223	0	79.858	17.7	9.5	9.5
P16144-4;P16144-2;P16144-3;P16144	Integrin beta-4	ITGB4	2	1	1	6.4143	0	0	0	0	0	0	616.65	584.17	476.34	136.88	116.74	90.937	2165.2	1531.6	2372.5	311.4	148.63	296.88	1.8	1.1	1.1
P16150	Leukosialin	SPN	1	1	1	-2	0	0	0	0	0	0	0	0	0	0	0	0	0	0	0	0	0	0	3	3	3
P16152;E9PQ63;A8MTM1;P16152-2	Carbonyl reductase [NADPH] 1	CBR1	11	3	4	61.354	2052.5	2592.5	1968.3	82.84	23.907	129.94	3312.3	3208	2985.8	260.45	218.8	191.78	8667.1	2453.6	9809.7	1842.4	136.38	2133.2	52	10.8	14.1
P16189;P16188;A0A140T955;A0A140T933;A0A140T9I0;A0A140T9X5;A0A140T913;P30459;P16190;P10316;P01892;P01891;Q5SRN7;A0A140T975;A0A140T941;Q9GJ45;A0A140T9Z6;B0UXQ0;Q5SRN5;P13746;P04439;P30512;P10314;P13746-2;A0A140T9S9;A0A140T951;Q29940;P30493;P30492;P30480;P30462;P30460;P18463;A0A140T9H3;A0A140T9G0;A0A140T9A9;Q31610;Q29718;Q04826;P30495;P30488;P30487;P30486;P30485;P30483;P30461;P18465;P03989;P01889	HLA class I histocompatibility antigen, A-31 alpha chain;HLA class I histocompatibility antigen, A-30 alpha chain;HLA class I histocompatibility antigen, A-74 alpha chain;HLA class I histocompatibility antigen, A-33 alpha chain;HLA class I histocompatibility antigen, A-69 alpha chain;HLA class I histocompatibility antigen, A-2 alpha chain;HLA class I histocompatibility antigen, A-68 alpha chain;H…	HLA-A	3	2	2	29.822	0	0	0	0	0	0	209.89	253.62	171.5	812.54	577.89	690.73	186.3	61.703	219.72	783.83	346.64	743.86	14.5	6.6	6.6
P16401	Histone H1.5	HIST1H1B	5	0	0	9.4231	45.541	144.6	139.66	0	0	0	0	0	0	0	0	0	0	0	0	0	0	0	25.2	0	0
P16403;P16402;P22492;Q02539	Histone H1.2;Histone H1.3	HIST1H1C;HIST1H1D	6	3	1	11.901	81.927	97.261	157.74	0	0	0	65.836	75.271	101.67	0	0	0	116.97	117.32	172.16	45.617	0	53.603	31	15	4.2
P16435;H0Y4R2;E7EMD0;E7EWU0	NADPH--cytochrome P450 reductase	POR	9	5	4	33.624	792.12	702.86	780.65	144.55	25.738	80.517	2374.3	2196.5	2148.4	166.55	210.29	219.61	4942.2	2800.3	5235.4	579.52	179.29	636.4	17.3	8.1	6.8
P16615;P16615-5;P16615-2;P16615-3;P16615-4;H7C5W9;O14983-2;O14983;O14983-3;Q93084-4;Q93084-2;Q93084-3;Q93084-7;Q93084;Q93084-6;Q93084-5;H3BVB2;A0A0C4DH86;J3QSY6;H3BTW4	Sarcoplasmic/endoplasmic reticulum calcium ATPase 2	ATP2A2	38	12	13	182.26	8202.4	8513	7946.4	1258.5	1411.8	1556.3	6759.2	6374.6	6050.7	1404.3	1195.5	1377.6	8653.6	4952.3	8189.2	2563.4	1106.4	2596.4	43.2	14	17
P16930-2;P16930	Fumarylacetoacetase	FAH	2	2	2	5.837	0	0	0	0	0	0	1996.5	1944.4	2001.5	398.64	470.09	504.88	2478.4	1267.6	2378.6	1285.3	384.09	1012.3	6	8.3	8.3
P16989;P16989-2;P16989-3;A0A0D9SEI8	Y-box-binding protein 3	YBX3	7	0	1	17.972	94.19	178.81	143.45	35.185	0	34.871	0	0	0	0	0	0	0	0	0	0	0	0	26.6	0	2.7
P17066;P48741	Heat shock 70 kDa protein 6;Putative heat shock 70 kDa protein 7	HSPA6;HSPA7	9	5	4	4.1568	0	0	0	0	0	0	0	0	0	0	0	0	0	0	0	0	0	0	14.3	7.8	6.4
P17096;P17096-3;P17096-2	High mobility group protein HMG-I/HMG-Y	HMGA1	3	0	0	8.6592	184.31	196.64	149.91	142.88	125.67	76.934	0	0	0	0	0	0	0	0	0	0	0	0	23.4	0	0
P17152	Transmembrane protein 11, mitochondrial	TMEM11	1	0	0	1.8808	0	0	0	0	0	0	0	0	0	0	0	0	0	0	0	0	0	0	8.3	0	0
P17174;P17174-2	Aspartate aminotransferase, cytoplasmic	GOT1	13	2	2	42.241	369.7	367.19	415.25	29.295	135.14	130.47	438.51	458.91	450.48	59.308	63.867	82.929	531.38	214.04	498.48	51.16	0	40.68	48.4	7.3	7.3
P17252;J3KRN5;P05771;P05771-2;J3KN97;I3L148;H3BV73	Protein kinase C alpha type;Protein kinase C beta type	PRKCA;PRKCB	4	2	3	17.088	655.95	595.49	538.58	103.4	333.4	131.59	0	0	0	0	0	0	2575.2	1057.2	2475	383.88	110.38	531.22	7.4	4.5	3.6
P17301	Integrin alpha-2	ITGA2	7	5	3	22.432	132.74	279.31	183.9	421.82	259.95	335.75	1508	1388.8	1348.4	293.17	291.65	347.99	0	0	0	0	0	0	11.1	7.5	3.3
P17302	Gap junction alpha-1 protein	GJA1	1	1	1	3.5219	0	0	0	0	0	0	70.436	57.737	0	276.31	306.69	328.77	231.07	117.59	311.55	1427.4	685.5	1286.8	3.9	3.9	3.9
P17568	NADH dehydrogenase [ubiquinone] 1 beta subcomplex subunit 7	NDUFB7	2	2	2	3.188	78.342	97.064	86.826	428.57	327.86	458.98	0	0	30.591	498.77	450.24	513.4	357.06	98.97	359.28	1427.9	642.37	1502.7	13.9	13.9	13.9
P17612-2;P17612;Q15136;K7ERP6;A0A087WVC4;A0A0A0MS54;P22694-10;P22694-4;P22694-3;P22694;P22694-5;P22694-7;P22694-6;P22694-9;P22694-2	cAMP-dependent protein kinase catalytic subunit alpha;cAMP-dependent protein kinase catalytic subunit beta	PRKACA;KIN27;PRKACB	2	0	0	3.9062	144.84	71.676	78.803	0	0	0	0	0	0	0	0	0	0	0	0	0	0	0	6.1	0	0
P17655;P17655-2	Calpain-2 catalytic subunit	CAPN2	24	11	11	106.1	8240.8	8503.1	8155.5	390.89	266.5	455.14	9852.4	9489.3	8857.2	600.87	645.34	717.8	9632	5451.9	9033.8	1186.2	336.05	1588.4	48.6	23.3	23.3
P17812;P17812-2	CTP synthase 1	CTPS1	25	9	9	92.706	3527.6	3831	3724.9	271.16	329.31	341.3	4309.5	3699	3446.7	362.27	283.8	287.55	6048.6	2791.6	6740.4	1097.3	379.68	867.43	49.1	19.1	19.1
P17858;P17858-2	ATP-dependent 6-phosphofructokinase, liver type	PFKL	5	2	1	5.0192	794.06	743.57	862.57	26.738	66.678	32.015	203.4	150.2	140.85	0	31.651	37.859	0	0	0	0	0	0	8.8	4.4	2.4
P17931;G3V3R6	Galectin-3;Galectin	LGALS3	7	0	0	14.654	418.58	585.19	369.68	135.81	181.25	130.15	0	0	0	0	0	0	0	0	0	0	0	0	28	0	0
R4GNH3;P17980;E9PM69;E9PMD8;E9PN50;E9PKD5;E9PLG2	26S protease regulatory subunit 6A	PSMC3	14	2	2	49.546	1260.4	1462.3	1500.8	282.81	403.7	250.21	1631.6	1710.3	1556.8	213.43	249.51	105.43	3046.4	1564.8	2821.9	403.38	174.25	293.46	42.3	5.4	5.4
P17987;E7ERF2;E7EQR6;F5H282;F5H136;F5GZ03;F5H676;F5H726;F5GZI8;F5H7Y1;F5GYL4	T-complex protein 1 subunit alpha	TCP1	24	8	9	107.52	4679	4803.5	4528	244.16	273.85	405.24	5427.2	5712.9	4889.8	568.75	779.58	584.91	5803.2	3488.4	5802.3	1023.2	267.11	926.86	56.7	19.1	20.5
P18031	Tyrosine-protein phosphatase non-receptor type 1	PTPN1	1	1	1	2.258	1245	1521.7	1399.1	97.099	148.47	115.61	813.46	857.14	734.26	57.621	103.59	41.461	1130.4	396.27	1257.4	1396.2	243.86	54.393	2.1	2.1	2.1
P18077;C9K025;F8WBS5;F8WB72	60S ribosomal protein L35a	RPL35A	6	2	1	10.284	293.34	208.24	348.26	140.4	174.6	185.54	230.5	182.25	204.66	0	0	0	771.32	462.04	710.26	0	0	60.148	44.5	12.7	6.4
P18084;V9GZ57;H7C5U2;V9GYZ1;H7C4W1;H7C580	Integrin beta-5;Integrin beta	ITGB5	8	6	6	24.248	613.83	725.56	293.36	0	370.76	30.398	1016.5	801.05	959.59	3196.9	2735.3	3033.2	2025	412.41	1839.9	3416.1	1391.7	3628.7	14.5	10.5	10.5
P18085;C9JAK5;C9JPM4;U3KQF2	ADP-ribosylation factor 4	ARF4	11	1	2	83.091	940.85	975.64	849.97	18.172	52.294	34.702	1201.9	1050.7	1065.2	73.933	125.68	54.863	685.9	406.45	737.3	62.677	0	19.935	80	7.8	17.8
P18124;A8MUD9;C9JIJ5;C9JZ88	60S ribosomal protein L7	RPL7	11	3	3	48.128	1183.7	1452.3	1160.5	27.942	117.38	53.87	633.45	588.78	565.44	0	0	0	1083.4	460.74	1097	88.209	0	95.372	50.4	15.7	18.1
P18206-2;P18206;Q5JQ13;P18206-3;A0A096LPE1	Vinculin	VCL	55	8	8	209.02	9714.2	10464	9430	480.22	1002	1073.3	2369	2227.1	2139.7	199.5	342.53	373.31	5905.5	2315.9	5531.4	557.04	173.84	373.43	60.9	6.2	6.2
P18583-6;P18583-2;P18583-10;P18583-3;P18583-4;P18583-7;P18583;P18583-5;P18583-9;H7C1M2;P18583-8	Protein SON	SON	1	0	0	6.8923	0	0	0	0	0	0	0	0	0	0	0	0	0	0	0	0	0	0	1.3	0	0
P18669;P15259;Q8N0Y7	Phosphoglycerate mutase 1;Phosphoglycerate mutase 2	PGAM1;PGAM2	12	4	4	109.14	1429.7	1420.9	1487.2	263.72	200.36	383.81	1791.5	1682.6	1787.6	75.246	89.182	39.273	2442.3	878.07	2374.6	262.3	79.688	296.81	55.1	24.4	24.4
P18754;P18754-2;C9JW69;C9JRH2;C9JMJ4;C9J3R0;C9JQZ4	Regulator of chromosome condensation	RCC1	10	2	3	26.66	1006.7	1467.2	897.58	28.358	74.962	97.362	2455.6	1998.4	2163.1	87.524	326.61	110.43	2681.8	1031	3036.5	328.27	91.112	443.85	37.1	8.6	15.7
P18827;E9PHH3;H7C1K4	Syndecan-1	SDC1	4	0	0	21.161	128.06	396.97	367.47	36.298	0	71.611	0	0	0	0	0	0	0	0	0	0	0	0	15.5	0	0
P19022-2;P19022;A0A0G2JRA4;A0A087WX99;P55283-2;P55283	Cadherin-2	CDH2	6	1	1	11.785	251.12	144.89	151.78	40.581	52.223	40.652	41.834	0	59.273	652.63	549.56	646.35	165.78	26.597	147.64	2036.2	624.94	1873.6	10.6	1.7	1.7
P19338;H7BY16	Nucleolin	NCL	20	4	2	66.362	879.09	968.6	895.28	238.57	630.83	1390.2	0	0	0	0	0	0	247.83	147.37	226.45	28.854	0	57.2	28.5	5.9	2.7
P19367-4;P19367-2;P19367;P19367-3;B1AR62;B1AR61;B1AR63	Hexokinase-1	HK1	7	2	2	13.991	836.44	848.08	733.49	74.638	39.273	59.684	0	0	0	0	0	0	0	0	0	0	0	0	9.1	3.6	3.6
P19387	DNA-directed RNA polymerase II subunit RPB3	POLR2C	4	2	2	7.1685	194.84	265.26	135.07	23.545	33.576	32.24	1335.7	1272.9	1167.9	150.19	84.484	124.09	258.59	139.5	270.74	0	0	66.632	31.6	16.4	16.4
P19525-2;P19525;C9JZT2;F8WBH4	Interferon-induced, double-stranded RNA-activated protein kinase	EIF2AK2	7	1	0	17.014	320.86	321.63	249.37	38.731	0	78.315	174.85	254.24	199.28	11.322	0	51.628	0	0	0	0	0	0	16.9	4.1	0
P19623;K7ESL0;K7EL89;K7EKM4	Spermidine synthase	SRM	7	5	4	37.835	973.42	873.44	914.93	0	0	0	1390.1	1496.4	1149.3	15.358	0	0	1811	757.55	1747.2	176.79	0	195.83	41.7	33.4	26.2
P19784;H3BSA1;H3BV19;H3BNI9	Casein kinase II subunit alpha	CSNK2A2	4	1	1	17.268	359.37	283.27	295.02	0	0	124.51	529.22	506.45	498.75	140.45	157.87	291.01	0	0	0	0	0	0	20.9	5.7	5.7
P20020-6;P20020-3;P20020-4;P20020;P20020-5;P20020-2;E7ERY9;P23634-5;P23634-4;P23634-3;P23634-2;P23634-7;P23634-6;P23634-8;P23634;F8W1V5;A0A0U1RQU3;H0Y7S3;Q16720-8;Q16720-7;Q16720-6;Q01814-4;Q16720-3;Q16720-5;Q01814-7;Q16720-2;Q01814-3;Q01814-6;Q01814-2;Q16720-4;Q01814-8;Q16720;Q01814-5;Q01814;H0YHH6	Plasma membrane calcium-transporting ATPase 1;Calcium-transporting ATPase	ATP2B1	12	4	5	43.977	879.71	1003.7	888.36	171.25	160.43	208.88	105.52	82.802	121.05	0	0	0	551.56	395.16	699.31	194.35	89.236	241.15	17.5	6.1	7.6
P20042	Eukaryotic translation initiation factor 2 subunit 2	EIF2S2	14	3	3	45.461	3565.6	4453.9	3803.6	242.17	470.13	449.67	2704.2	2893.1	2304.9	188.78	183.6	184.73	4738.4	2724.9	5022	394.02	160.23	582.94	43.5	9.6	9.6
P20073-2;P20073	Annexin A7	ANXA7	10	5	5	30.392	3945.6	4206.5	3728.8	121.48	156.45	95.095	3342.1	3138.1	3184.1	105.54	123.7	163.45	2039.2	896.22	1868.8	131.76	0	94.177	25.8	12.4	12.4
P20290-2;P20290;D6RDG3;H0Y9Y1	Transcription factor BTF3	BTF3	4	0	1	21.258	326.46	392.55	336.01	15.771	32.407	0	0	0	0	0	0	0	0	0	0	0	0	0	49.4	0	17.3
P20336;S4R3Q3	Ras-related protein Rab-3A	RAB3A	2	1	2	3.0308	0	0	0	0	0	0	1929.4	2016	1729.8	60.26	45.242	59.577	0	0	0	0	0	0	14.1	7.3	14.1
P20337	Ras-related protein Rab-3B	RAB3B	0	1	1	1.3488	0	0	0	0	0	0	522.92	440.63	336.89	5.4042	0	32.216	771.75	460.69	723.63	97.315	0	99.835	0	3.7	3.7
P20339-2;P20339	Ras-related protein Rab-5A	RAB5A	3	0	0	7.4357	0	0	0	0	0	0	0	0	0	0	0	0	0	0	0	0	0	0	16.9	0	0
P20340-2;P20340;P20340-4;Q9NRW1;F5H3K7;C9JU14;J3KR73;P20340-3;Q9NRW1-2;C9JB90;C9J0I2;F5GX61;Q14964	Ras-related protein Rab-6A;Ras-related protein Rab-6B	RAB6A;RAB6B	4	0	0	20.191	37.147	102.68	75.701	0	41.015	0	0	0	0	0	0	0	0	0	0	0	0	0	23.1	0	0
P20618	Proteasome subunit beta type-1	PSMB1	10	1	1	26.396	1337.2	1425.6	1310.7	266.13	230.47	297.99	1074.3	982.83	1055.6	50.353	121.85	74.46	2194.6	990.64	2016.2	205.67	0	146.39	51	7.1	7.1
P20645;F5GX30;H0YGT2;H0YGE9;H0YF90;F5GXE0;F5GXU0;F5H883	Cation-dependent mannose-6-phosphate receptor	M6PR	4	4	3	11.96	66.242	118.99	100.25	0	0	0	857.77	782.43	873.92	1035.4	1135.7	986.48	1996.7	656.53	1898.9	4267.6	1881.8	4172.8	18.8	16.2	6.5
P20700;E9PBF6;A0A0D9SFE5;A0A0D9SFY5	Lamin-B1	LMNB1	20	2	2	117.24	1537.3	2045.7	1547.7	188.77	235.09	262.62	613.55	680.52	556.36	76.795	108.44	57.221	551.88	279.92	713.86	208.09	31.656	135.08	41.8	2	2
P21281;H0YC04;C9JL73;P15313;H0YAT8;E5RGH6;C9J5E3;C9JNS9	V-type proton ATPase subunit B, brain isoform	ATP6V1B2	8	4	4	38.455	2176.6	2071.2	2254.1	121.27	230.84	159.39	2108.9	1722.8	1748.2	31.487	0	174.58	3311.2	1450.2	2990.9	408.76	16.562	632.37	26.2	14.5	12.3
P21283;E7EV59	V-type proton ATPase subunit C 1	ATP6V1C1	3	2	2	8.9158	338.97	435.93	475	21.226	0	0	1475.8	1315.1	1285.6	71.551	71.314	63.613	2372.7	1381.6	2396.2	250.22	58.713	201.8	9.4	7.6	7.6
P21291;E9PS42;E9PND2;E9PP21	Cysteine and glycine-rich protein 1	CSRP1	8	4	5	32.919	4347.3	5419.3	4443	590.32	583.92	809.18	5432.3	4929.9	4870.7	672.16	578.22	532.04	6288.4	1324.9	7160.4	755.3	333.15	1091.7	57	27.5	35.2
P21333-2;P21333;Q5HY54;Q60FE5;A0A087WWY3;F8WE98;H0Y5C6;H0Y5F3;H7C2E7	Filamin-A	FLNA	124	44	45	323.31	29521	35156	30400	3149.3	4492.6	4031.5	32636	31948	30033	4960.8	4728.6	5644.6	44968	17817	49514	9205.9	3131.9	11024	65.7	28.2	27.8
P21399	Cytoplasmic aconitate hydratase	ACO1	12	3	3	25.395	299	404.01	318.77	0	33.042	0	1349.1	1445.3	1028.4	323.94	427.07	357.71	3244.2	1838.7	3271.8	533.45	339.19	671.72	20.2	4.5	4.5
P21796;C9JI87	Voltage-dependent anion-selective channel protein 1	VDAC1	16	5	8	76.661	3279.6	3492.3	3345.5	44.825	36.942	21.987	4479	4122.7	4028.9	132.08	115.09	429.62	2958.9	1697.6	3108.7	231.83	126.52	361.96	68.2	23.3	35.7
P21912;A0A087WXX8;A0A087WWT1	Succinate dehydrogenase [ubiquinone] iron-sulfur subunit, mitochondrial	SDHB	2	1	1	5.9985	100.79	80.445	64.364	0	0	20.564	204.62	229.97	203.42	211	161.22	272.49	0	0	0	0	0	0	10.7	7.5	7.5
P21964-2;P21964;E7EMS6;E7EUU8;F8WBW9;H7BZ45	Catechol O-methyltransferase	COMT	7	5	5	28.917	2848	2693.2	2705.2	37.537	37.913	51.018	2557.8	2391.2	2377.5	250.85	274.85	274.06	4170.7	2007.6	3896.5	788.58	262.12	1249.7	63.3	43.9	43.9
P21980;P21980-2;P21980-3;A2A2A0;A0A087WZC4;A0A087WVW4;A0A087WVS3;O43548-2;P49221;O43548	Protein-glutamine gamma-glutamyltransferase 2	TGM2	27	14	13	93.829	11185	12559	10976	1455.1	1340.4	1098.7	13192	12372	11700	1595.2	1387.6	1636.2	14922	6546.3	14730	3950.9	736.49	4592.5	49.9	28.5	25.5
P22059;A0A0A0MSB4;Q6ZN50;Q969R2-6;Q969R2-3;Q969R2-2;Q969R2	Oxysterol-binding protein 1	OSBP	2	1	2	10.119	0	0	0	0	0	0	623.86	663.96	708.72	31.587	119.75	82.396	963.64	691.26	1297.1	234.16	61.347	179.27	3	0.9	2.2
P22087;M0R299;M0QXL5;M0R2Q4;M0R0P1;M0R2U2;M0R1H0;M0R2B0	rRNA 2-O-methyltransferase fibrillarin	FBL	10	5	3	36.931	530.47	605.54	586.76	33.626	136.35	0	1861.3	1932	1936.7	220.66	277.55	177.31	4298.5	772.01	4690.7	250.51	12.878	552.15	41.1	26.8	18.7
P22102;P22102-2;F8WD69;C9JBJ1;C9JTV6;C9JZG2;C9JKQ7;H7C366;A0A140TA71	Trifunctional purine biosynthetic protein adenosine-3;Phosphoribosylamine--glycine ligase;Phosphoribosylformylglycinamidine cyclo-ligase;Phosphoribosylglycinamide formyltransferase	GART	20	7	7	116.5	3889.8	3543.8	3668.4	99.648	280.58	483.99	4232	4002.7	3766.1	304.09	441.82	386.31	5805	2929.6	5446.6	534.72	321.26	556.29	29.4	13.8	13.8
P22234;E9PBS1;P22234-2;D6RF62	Multifunctional protein ADE2;Phosphoribosylaminoimidazole-succinocarboxamide synthase;Phosphoribosylaminoimidazole carboxylase	PAICS	14	6	6	43.82	2394.6	2466.1	2195.8	107.36	83.155	106.53	6062.2	5514.6	5143.9	449.22	380.44	385.63	6861.7	3696	6634.5	418.94	142.87	469.1	42.1	20.7	20.7
P22314;P22314-2;Q5JRR6;Q5JRR9;Q5JRS0;Q5JRS2;Q5JRS1;Q5JRS3	Ubiquitin-like modifier-activating enzyme 1	UBA1	35	6	6	159.65	4934	5067.7	5324.5	495.83	821.67	899.57	5137.7	4893.1	4740.8	533.55	577.19	548.01	5712.6	3276.8	5432.6	777.25	402.36	996.94	44.9	9.7	8.6
Q32Q12;P22392-2;J3KPD9;P22392;E7ERL0;O60361;E5RHP0;F6XY72;C9K028	Nucleoside diphosphate kinase;Nucleoside diphosphate kinase B;Putative nucleoside diphosphate kinase	NME1-NME2;NME2;NME1;NME2P1	12	4	6	78.011	4283.4	4932.8	4315.4	60.851	172.7	129.36	5105.4	4068.8	4200.6	321.74	449.91	400.71	6868.7	2157.7	7129.4	385.14	231.59	785.58	59.9	22.6	39.7
P22626;P22626-2;A0A087WUI2	Heterogeneous nuclear ribonucleoproteins A2/B1	HNRNPA2B1	16	5	6	102.19	5439.9	7270.4	5332.8	113.01	249.54	286.18	4330.2	4613.3	3871.5	284.48	400.81	411.41	4147.4	812	5005.6	182.12	65.222	284.23	53.5	13	17.3
Q9UKY3;P23141-3;P23141;P23141-2	Putative inactive carboxylesterase 4;Liver carboxylesterase 1	CES1P1;CES1	1	1	1	2.1169	0	0	0	190.54	81.251	164.63	542.25	441.32	500.4	258.54	310.78	293.58	500.84	342.26	571.56	228.45	128.6	113.3	6.3	6.3	6.3
P23193;P23193-2;B7Z4S1;E5RJ93;E5RIS7;A0A0A0MT58;Q15560-2;Q15560;Q5JRI7	Transcription elongation factor A protein 1	TCEA1	8	4	4	23.78	2100.3	2605.5	2114.1	79.126	187.96	264.39	3283.7	3038.1	2698.3	446.74	348.07	520.41	3927.8	522.28	4574.5	960.66	230.25	1157.5	32.2	18.3	18.3
P23229-7;P23229-4;P23229-2;P23229-5;P23229-3;P23229-9;P23229-6;P23229;C9JXX7	Integrin alpha-6;Integrin alpha-6 heavy chain;Integrin alpha-6 light chain;Processed integrin alpha-6	ITGA6	1	2	1	2.7294	0	0	0	0	0	0	255.93	253.57	258.86	452.71	570.41	639.19	0	0	0	0	0	0	1.5	2.9	1.5
P23246;P23246-2;H0Y9K7	Splicing factor, proline- and glutamine-rich	SFPQ	18	1	1	62.284	458.69	628.85	668.66	246.9	196.17	152.53	1567	1715.4	1709	87.352	93.517	89.141	225.84	53.812	287.14	34.164	0	34.654	33.2	1.8	1.8
Q9NRH3;P23258;K7EIS0;K7EKE5	Tubulin gamma-2 chain;Tubulin gamma-1 chain;Tubulin gamma chain	TUBG2;TUBG1	4	2	2	20.772	201.12	129.34	140.93	0	0	0	0	0	0	0	0	0	0	0	0	0	0	0	20.8	11.1	11.1
P23284	Peptidyl-prolyl cis-trans isomerase B	PPIB	9	2	5	49.171	2546.6	2819.6	2572.6	80.706	128.07	234.8	1547.2	1397.9	1433.8	162.07	175	129.94	2480.4	954.01	2796.3	469.65	146.39	500.86	42.1	10.6	23.6
P23368;P23368-2	NAD-dependent malic enzyme, mitochondrial	ME2	9	2	2	32.56	740.92	519.99	745.54	0	0	0	843.62	641.13	924.11	42.639	17.231	0	0	0	0	0	0	0	22.4	5.1	5.1
P23378	Glycine dehydrogenase (decarboxylating), mitochondrial	GLDC	1	0	0	11.221	0	74.544	44.036	0	0	0	0	0	0	0	0	0	0	0	0	0	0	0	2.2	0	0
P23381-2;P23381;H0YJP3;G3V3H8;G3V3Y5;G3V423;G3V5U1;G3V456;G3V277;G3V3P2;G3V227;G3V2Y7;G3V4C7;G3V4N8;G3V5W1;G3V3S7;G3V3X0	Tryptophan--tRNA ligase, cytoplasmic;T1-TrpRS;T2-TrpRS	WARS	13	4	5	38.421	3035.4	3119.6	2770.3	60.529	150.02	276.12	1653.2	1624.6	1612.2	44.674	40.465	58.407	2171.9	1159.7	2070.3	18.764	57.358	74.385	43.5	10.2	12.1
P23396;P23396-2;E9PL09;E9PPU1;H0YEU2;F2Z2S8;H0YCJ7;H0YF32;E9PQ96;E9PJH4;E9PK82;E9PSF4;E9PQX2;H0YES8;E9PJN9	40S ribosomal protein S3	RPS3	16	4	5	62.763	8494	10216	8679.9	351.28	320.86	419.4	2157.6	1881.3	1683	152.19	202.51	138.74	6485.8	2281.9	6486	411.55	190.61	413.17	73.7	15.2	18.9
P23434	Glycine cleavage system H protein, mitochondrial	GCSH	2	1	1	6.932	317.66	437.5	303.05	0	0	0	474.36	503.53	615.43	48.746	0	0	504.74	191.01	390.09	65.445	0	0	17.3	5.8	5.8
P23458	Tyrosine-protein kinase JAK1	JAK1	4	4	5	7.786	0	0	0	0	0	0	2239.4	2170.2	1854.8	253.8	322.45	281.28	2939.2	1489.1	2952.6	751.66	258.61	725.12	3.9	3.5	4.5
P23526;P23526-2	Adenosylhomocysteinase	AHCY	22	5	5	74.181	8521.8	9679.2	9141.4	238.94	294.05	264.85	5168.1	4997.4	4535.3	217.19	259.75	187.13	13341	7020.3	13063	1049.6	180.07	844.69	49.1	10.9	10.2
P23528;G3V1A4;E9PK25;E9PP50;E9PQB7;E9PLJ3;E9PS23	Cofilin-1	CFL1	14	7	9	52.557	5731.7	9044.9	5739.6	218.08	318.47	320.98	4241.5	4040.2	3901.4	169.95	296.42	209.37	7341.3	1829.3	9418	556.25	58.257	654.42	77.1	44	45.8
P23919;P23919-2;H7C312;H7BZ20;G5E9E9;H7C3A4	Thymidylate kinase	DTYMK	8	2	2	20.676	1484.6	1909.3	1732.3	203.24	175.92	240.98	1096.8	780.13	890.15	43.172	115.88	22.831	1565.2	557.76	1648.5	201.13	79.479	154.85	33	9.4	9.4
P23921;E9PL69;E9PP77;H0YCY7	Ribonucleoside-diphosphate reductase large subunit	RRM1	15	7	6	39.431	2852.2	2935.3	2457.6	120.15	147.02	171.12	2931.5	2916.9	2522.4	305.12	269.65	236.9	2368.6	1235.5	2354.6	318.76	129.36	398.67	28.3	14.1	14.1
P24386	Rab proteins geranylgeranyltransferase component A 1	CHM	1	1	2	9.7742	0	0	0	0	0	0	696.86	537.32	511.7	209.11	0	250.6	840.05	408.97	800.6	68.488	38.809	98.409	4.1	4.1	7.5
P24390;M0R1Y2;P24390-2;P33947-2;P33947	ER lumen protein-retaining receptor 1;ER lumen protein-retaining receptor;ER lumen protein-retaining receptor 2	KDELR1;KDELR2	3	2	3	10.882	1773.8	1808.5	1677.6	5.7548	31.63	0	687.98	574.93	681.99	0	0	20.6	402.63	227.06	293.88	5.2189	0	0	22.2	11.8	20.8
P24534;C9JZW3;F2Z2G2;F8WF65	Elongation factor 1-beta	EEF1B2	9	4	3	32.011	221.2	325.75	187.46	0	0	0	118.36	129.53	88.317	0	0	0	638.56	300.51	745.7	0	0	0	61.3	26.2	19.6
Q5QNZ2;P24539	ATP synthase F(0) complex subunit B1, mitochondrial	ATP5F1	6	0	1	33.895	171.79	208.93	142.86	87.548	0	76.788	0	0	0	0	0	0	0	0	0	0	0	0	33.8	0	4.6
P24666;P24666-3;P24666-2;F2Z2Q9;G5E9R5;P24666-4;D3YTI2	Low molecular weight phosphotyrosine protein phosphatase	ACP1	5	1	2	31.981	1117.2	1694.1	1124	42.053	94.29	130.11	2625.9	2309.1	2112.1	311.4	234.64	206.28	1415.4	254.29	2022.7	657.33	149.84	467.56	47.5	7.6	19
P24752;H0YEL7;P24752-2;E9PRQ6;E9PKF3	Acetyl-CoA acetyltransferase, mitochondrial	ACAT1	11	1	1	40.436	828.18	1054.9	970.29	310.91	432.13	360.79	0	0	0	0	0	0	431.73	282.49	329.01	100.03	15.737	46.224	36.8	2.8	2.8
P25205;P25205-2;J3KQ69	DNA replication licensing factor MCM3	MCM3	21	5	5	91.775	2881.4	3357.6	2850.1	577.54	599.33	505.26	3677.9	3024.8	2923.6	588.05	635.51	532.54	4210.7	1894	4022.3	819.16	292.39	895.07	31.1	6.4	6.4
P25398	40S ribosomal protein S12	RPS12	4	4	4	11.515	1762.9	2442.5	1500.1	16.474	64.878	90.491	2636.9	2380.7	1961.4	328.15	257.43	280.37	5770.4	1210.6	7382.6	610.88	110.61	931.98	31.8	26.5	26.5
P25490;O15391;H0YJV7	Transcriptional repressor protein YY1;Transcription factor YY2	YY1;YY2	2	3	3	7.634	446.76	593.26	499.58	56.263	53.206	89.674	856.79	1044	816.6	33.59	110.07	106.02	970.58	436.96	811.51	89.58	0	72.029	4.6	8.9	8.9
P25685;M0R080;P25685-2;M0QYT3;M0QXK0;M0R1D6;M0QZD0	DnaJ homolog subfamily B member 1	DNAJB1	5	2	2	12.184	337.49	479.87	353.23	0	22.646	0	1638.3	1469.5	1668.1	104.79	165.79	149.12	1416.3	484.36	1647.5	3.7995	17.985	158.26	18.5	8.2	8.2
P25705;P25705-2;P25705-3;K7EK77;K7ERX7;K7ENJ4;K7EQH4;K7EJP1;K7ESA0	ATP synthase subunit alpha, mitochondrial	ATP5A1	20	5	6	108.12	1195.2	1158.2	1287.7	188.02	84.516	124.62	504.1	245.31	401.12	67.895	80.937	51.119	558.23	259.16	458.32	74.533	20.64	73.549	44.3	12.7	13.9
P25786;P25786-2;F5GX11;B4DEV8	Proteasome subunit alpha type-1;Proteasome subunit alpha type	PSMA1	12	3	2	36.126	2091.8	2571.2	2377.2	182.47	753.69	330.84	2417.4	1984.1	1861.2	36.502	43.294	55.548	2320.2	665.22	1827.1	50.852	0	23.901	45.6	12.9	8.4
P25788-2;P25788;G3V4X5;G3V3W4;G3V5N4;H0YJ03	Proteasome subunit alpha type-3	PSMA3	8	0	0	13.597	528.2	429.44	312.45	44.5	71.138	29.461	0	0	0	0	0	0	0	0	0	0	0	0	28.2	0	0
P25789;H0YMZ1;H0YN18;H0YL69;H0YMA1;H0YKT8;P25789-2;H0YLC2;H0YMI6;H0YKS0;H0YMV3;H0YLS6	Proteasome subunit alpha type-4;Proteasome subunit alpha type;Proteasome subunit beta type	PSMA4	11	4	6	37.517	1493	1527.2	891.64	122.3	196.33	185.74	2040	1743.7	1869.1	53.864	165.2	95.262	4357.8	1210.1	4222.3	318.39	182.22	357.08	55.9	27.2	39.8
P26006;P26006-1;D6R9X8;K7EMU3;H0YA49;H0YA32	Integrin alpha-3;Integrin alpha-3 heavy chain;Integrin alpha-3 light chain	ITGA3	11	2	2	32.941	1106.2	978.76	961.95	1951.3	2305.6	2303.2	427.08	297.37	353.37	1753	1611.4	1531.4	1276.9	486.63	1218.2	3451.2	1727.8	3627.7	11.6	2.3	2.3
P26038;V9GZ54	Moesin	MSN	30	5	10	139.64	1633.5	1752.5	1596.5	166.03	402.84	549.32	4056.1	3243.1	2911.3	217.5	27.55	38.528	4121.8	1644.2	4245.3	273.55	14.966	145.19	53.6	11.8	25.1
P26196;Q8IV96	Probable ATP-dependent RNA helicase DDX6	DDX6	12	5	5	74.316	2685.2	2914.9	2821.5	46.388	39.369	60.637	1979.9	2066.6	1645.5	104.31	40.042	122.55	3635.2	2063.8	3757.5	520.28	217.39	745.78	38.7	12.2	12.2
P26232-2;P26232-5;P26232;P26232-3;C9IZ88;C9J144	Catenin alpha-2	CTNNA2	8	2	1	4.2098	0	0	0	0	0	0	0	0	0	0	0	0	0	0	0	0	0	0	11.6	2.4	1.4
P26358;P26358-2;P26358-3;K7ENW7;K7EMU8;K7EJL0	DNA (cytosine-5)-methyltransferase 1	DNMT1	6	7	6	18.594	1035.7	1286.8	1125.5	11.953	55.084	0	1435.4	1442.4	1366.1	100.37	197.02	115.22	2948.5	1276.8	3187.3	442.49	154.02	707.1	5.3	6.7	5.9
P26368-2;P26368;K7ENG2;K7ELP8	Splicing factor U2AF 65 kDa subunit	U2AF2	10	4	4	35.69	3154.8	3245.5	3391.2	77.898	68.036	48.501	887.94	869.9	991.5	0	118.66	58.628	1445.7	501.73	1380.5	62.129	68.692	178.45	35.7	14.4	14.4
P26373;P26373-2;J3QSB4;J3KS98;H3BUK8;H3BTH3	60S ribosomal protein L13	RPL13	8	1	2	44.684	417.88	497.24	497.99	0	0	21.855	0	0	0	0	0	0	0	0	0	0	0	0	36.5	4.3	8.1
P26447	Protein S100-A4	S100A4	3	0	0	5.0561	0	0	0	0	0	0	0	0	0	0	0	0	0	0	0	0	0	0	27.7	0	0
P26583;D6R9A6	High mobility group protein B2	HMGB2	4	1	1	18.251	193.35	149.17	173.64	35.748	56.199	42.803	0	0	0	0	0	0	0	0	0	0	0	0	23.9	5.7	5.7
P26639;P26639-2;D6R9F8;D6RCA5;D6RDJ6;B7ZLP8;A2RTX5-2;A2RTX5;D6RBR8	Threonine--tRNA ligase, cytoplasmic	TARS	29	9	10	99.037	4895.3	5059	5001.7	458.67	447.61	476.52	5986.4	6025.7	5680.7	314.48	265.15	299.33	7062.9	3969.7	7242.5	513.93	225.29	753.73	47.9	19.2	19.6
P26640;A0A140T936;A0A140T954;A2ABF4;A0A0G2JJT9;P26640-2;A0A140T904;H0Y426	Valine--tRNA ligase	VARS	17	6	5	71.86	1790.6	1801.7	1524.1	66.953	85.233	287.08	1908.5	1814.1	2137.5	0	0	0	1712.5	842.86	1603.2	170.42	31.174	125.66	21.2	8	6.2
P26641;P26641-2	Elongation factor 1-gamma	EEF1G	21	7	8	124.4	5088	5776.2	5235.9	191.94	70.357	49.734	3170.8	2762.8	2900.3	44.395	39.09	23.851	5879	3160.3	5599.7	286.14	73.169	221.31	58.8	26.5	29.7
P26885;F5H0N4	Peptidyl-prolyl cis-trans isomerase FKBP2;Peptidyl-prolyl cis-trans isomerase	FKBP2	2	1	1	5.8036	104.89	122.25	110.98	0	0	0	457.54	577.85	519.01	704.75	713.71	659.68	245.61	112.78	290.82	451.64	173.36	572.2	18.3	9.9	9.9
P27105;P27105-2;F8VSL7	Erythrocyte band 7 integral membrane protein	STOM	4	1	1	10.702	0	0	22.465	239.7	190.91	235.81	43.807	27.338	87.965	107.79	130.79	174.61	67.878	49.737	126.59	528.9	203.94	704.99	17	5.6	5.6
P27348;E9PG15	14-3-3 protein theta	YWHAQ	14	6	7	90.236	6549.2	6516	6430.2	112.48	247.43	296.68	6171.8	5994.6	5274.9	462.3	566.99	524.11	11234	6026	11637	1807.8	339.32	1643	53.5	20.8	25.7
[truncated: 1,475 more rows]
