# Supplementary material for: Anticancer Effect of Deuterium Depleted Water - Redox Disbalance Leads to Oxidative Stress
Source: Mol Cell Proteomics. 2019 Sep 13;18(12):2373–87. doi: 10.1074/mcp.RA119.001455 (PMC6885702; doi:10.1074/mcp.RA119.001455)
Supplement: Supplementry Table S10 [file 144400_2_supp_382940_pwmwxh.xlsx]

## Sheet: Table S10
Table S10. Common peptides indetified in redox proteomics result.
A, Auranofin		I, the first labelling
C, Control (NW)		II, the second labelling
D, DDW							intensity of reporter																		Oxidation percentage, %
Sequence	Mass	Gene names	Protein names	C	A	D	C-I-1	C-I-2	C-I-3	C-II-1	C-II-2	C-II-3	A-I-1	A-I-2	A-I-3	A-II-1	A-II-2	A-II-3	D-I-1	D-I-2	D-I-3	D-II-1	D-II-2	D-II-3	ox-C-1	ox-C-2	ox-C-3	ox-A-1	ox-A-2	ox-A-3	ox-D-1	ox-D-2	ox-D-3
AAAEAANCIMEVSCGQAESSEK	2197.93	PRMT1	Protein arginine N-methyltransferase 1	2	1	1	920.36	1168.7	1110.5	109.15	176.33	218.38	719.88	861.9	847.15	112.62	115.82	171.01	715.47	522.85	693.81	28.585	15.984	67.479	10.6021	13.1097	16.4334	13.5279	11.8459	16.796	3.84179	2.96641	8.86378
AAQHGVCSVLK	1111.58	RRP12	RRP12-like protein	1	1	1	289.97	173.77	225.6	109.06	177.98	132.32	490.21	497.86	400.35	53.02	100.49	80.281	600.11	217.18	725.33	115.28	47.068	125.47	27.3313	50.5984	36.9692	9.76014	16.7945	16.7033	16.1143	17.8121	14.7473
ACFHCETCK	1040.39	LASP1	LIM and SH3 domain protein 1	4	3	2	1945.5	1915.5	1705.9	730.58	538.08	561.89	3935.8	3989.2	3877.8	414.33	340.33	307.27	8736.2	2163.2	8901.9	749.99	143.23	912.56	27.3004	21.9304	24.777	9.52454	7.86067	7.34205	7.90612	6.21003	9.29812
ACGLVASNLNLKPGECLR	1856.96	LGALS1	Galectin-1	2	1	1	1349.9	826.47	860.68	79.416	135.54	91.679	718.95	439.8	489.18	16.268	21.521	38.829	483.5	42.995	469.44	7.7012	26.089	34.371	5.55622	14.0893	9.62652	2.21268	4.66508	7.35385	1.56783	37.7642	6.8222
ACYGVLR	780.395	RPS3	40S ribosomal protein S3	2	2	2	1639.3	1475.9	1326.2	102.1	119.14	138.74	4616.7	4185	3736.7	92.922	86.125	188.38	3046.5	1246.3	3543.4	62.774	37.142	106.6	5.8631	7.46941	9.4707	1.97302	2.01645	4.79939	2.01893	2.89394	2.92055
ADLAECNIK	975.47	KIF5B	Kinesin-1 heavy chain	1	1	1	1248.6	1268.1	1109.6	151.86	130.38	148.39	1272.8	1213.5	1254.2	117.13	98.156	211.25	1532.9	477.05	1696.2	81.912	40.268	141.67	10.8436	9.32298	11.7958	8.42704	7.48336	14.4154	5.07254	7.78399	7.70838
AEISCIDNK	991.464	FLNB	Filamin-B	2	2	2	630.08	652.06	604.29	113.46	154.14	249.4	1411.2	1247.6	1276.6	461.08	309.25	387.12	1942.6	786.13	2127.8	532.96	150.46	585.16	15.2594	19.1193	29.2144	24.6267	19.8638	23.2683	21.5289	16.0647	21.5691
AFQYVETHGEVCPANWTPDSPTIK	2689.25	PRDX3	Thioredoxin-dependent peroxide reductase, mitochondrial	2	2	2	422.11	378.39	429.62	194.43	136.04	196.53	1244.7	1055.7	1176.9	171.18	52.492	538.68	348.48	198.92	349.79	171.81	72.054	127.87	31.5357	26.4448	31.387	12.09	4.73672	31.3993	33.022	26.5907	26.7701
AINCATSGVVGLVNCLR	1688.87	FASN	Fatty acid synthase;[Acyl-carrier-protein] S-acetyltransferase;[Acyl-carrier-protein] S-malonyltransferase;3-oxoacyl-[acyl-carrier-protein] synthase;3-oxoacyl-[acyl-carrier-protein] reductase;3-hydroxyacyl-[acyl-carrier-protein] dehydratase;Enoyl-[acyl-carrier-protein] reductase;Oleoyl-[acyl-carrier-protein] hydrolase	3	2	2	497.03	553.2	493.12	43.946	38.098	41.155	432.75	690.8	505.92	15.692	36.735	39.049	1627.5	917.6	1496	137.5	93.372	94.768	8.12347	6.44311	7.70296	3.49923	5.04924	7.16536	7.79037	9.23586	5.95737
ALANSLACQGK	1074.55	ALDOA	Fructose-bisphosphate aldolase A;Fructose-bisphosphate aldolase	4	3	4	1729	1396.2	1419.1	118.02	123.98	85.084	1907.8	1626.4	1619.9	68.847	85.093	60.184	4213.6	840.69	4797.2	152.64	37.042	279.07	6.38975	8.15561	5.65649	3.48302	4.97186	3.5822	3.49591	4.22019	5.49754
ALEIPGEELPGVCSAR	1639.82	FDXR	NADPH:adrenodoxin oxidoreductase, mitochondrial	1	1	1	636.73	568.47	577.98	78.08	154.71	71.306	490.79	390.83	365.19	74.89	67.894	58.62	548.55	176.71	492	42.424	54.698	104.92	10.9232	21.393	10.9822	13.2389	14.8006	13.8317	7.17866	23.637	17.5769
ALGALVDSCAPGLCPDWESWDPQK	2557.16	FLNB	Filamin-B	2	2	2	1743.2	1834.2	1964.1	200.87	281.66	120.78	1530.2	1613.7	1676.4	39.211	153.82	85.596	3128.7	1956.4	2991.3	266.69	142.36	212.75	10.3324	13.3118	5.79314	2.49845	8.70259	4.8579	7.85447	6.78305	6.64003
ALLCYNR	851.432	CHORDC1	Cysteine and histidine-rich domain-containing protein 1	1	1	1	2786.4	2749.2	2890.2	219.95	345.2	273.04	2492.7	2726.3	2461.9	235.37	204.44	197.16	4585.2	1367.1	5305.8	308.3	133.38	632.97	7.31618	11.1556	8.63166	8.62771	6.97571	7.41465	6.30019	8.88916	10.6583
ALSIGFETCR	1095.54	CD44	CD44 antigen	1	2	2	71.554	52.051	53.802	863.23	651.02	722.46	126.64	91.671	70.253	2049.5	1913.2	1919.3	373.07	120.36	207.96	2521.5	1235.2	2712.3	92.3454	92.5966	93.0691	94.1805	95.4276	96.4689	87.1114	91.121	92.8787
ALWCSEDK	950.417	STRAP	Serine-threonine kinase receptor-associated protein	3	2	2	1650.7	1837.7	1531	107.16	128.4	175.44	1125.7	1183.6	1272.8	14.622	61.186	66.763	1714.5	814.1	1727.6	74.55	55.239	88.313	6.09605	6.5307	10.2811	1.28227	4.91538	4.98394	4.16702	6.35414	4.86328
ANEAYPCPCDIGHR	1544.65	CMBL	Carboxymethylenebutenolidase homolog	1	1	1	626.72	657.83	624.62	61.009	27.984	100.81	690.63	637.23	646.16	71.122	65.747	85.283	890	446.74	1011	183.46	31.284	105.78	8.87108	4.08041	13.8966	9.33663	9.35265	11.6596	17.0905	6.54444	9.47187
AQDIQCGLQSR	1217.58	NUDCD2	NudC domain-containing protein 2	1	1	1	659.98	599.2	566.25	49.411	68.852	62.37	1077.8	824.29	802.81	19.341	52.311	16.956	852.84	342.06	907.96	7.3699	24.85	62.348	6.96527	10.3064	9.92173	1.76285	5.96748	2.0684	0.856756	6.77278	6.42559
ASAGPQPLLVQSCK	1397.73	TLN1	Talin-1	1	1	1	310.93	337.45	394.35	14.171	27.902	58.998	270.45	323.24	268.13	32.361	78.345	51.631	600.75	242.32	639.12	36.291	36.417	59.654	4.35895	7.63702	13.0138	10.6869	19.5089	16.1467	5.69681	13.065	8.53695
ATYIHNCLK	1061.53	VTA1	Vacuolar protein sorting-associated protein VTA1 homolog	1	1	1	359.19	359.49	291.1	51.336	98.31	148.46	707.14	724.02	633.2	78.91	112	105.08	943.68	304.65	934.41	102.87	37.504	125.38	12.5049	21.4744	33.7747	10.0388	13.3968	14.2331	9.82944	10.9611	11.8306
AVQGMLDFDYVCSR	1602.72	ACLY	ATP-citrate synthase	2	1	1	2322.6	2052.9	1713.2	302.63	348.92	366.01	732.03	756.2	589.17	87.685	78.586	73.035	1693.7	1065.9	1673.1	212.68	75.764	244.83	11.5278	14.5273	17.6033	10.697	9.41391	11.0291	11.1562	6.63628	12.7653
AWNAYPYCR	1142.5	PITPNB;PITPNA	Phosphatidylinositol transfer protein beta isoform;Phosphatidylinositol transfer protein alpha isoform	1	1	1	975.08	910.5	1006.5	147.79	143.47	143.7	1857.5	1636.2	1784.1	232.57	341.15	478.5	1592.3	499.6	1580.3	269.87	92.917	210.75	13.1618	13.6123	12.4935	11.1274	17.2529	21.1482	14.4922	15.6817	11.7668
CCIPETR	820.357	NLN	Neurolysin, mitochondrial	1	1	1	785.58	806.3	789.55	99.523	120.78	112.25	1703.9	1584.8	1545.9	175.6	176.99	131.25	2350.2	1275	2657.3	170.34	108.07	169.7	11.2442	13.028	12.4473	9.34291	10.046	7.82578	6.75808	7.81378	6.00283
CCLTYCFNKPEDK	1562.66	RPS27A	Ubiquitin-40S ribosomal protein S27a;Ubiquitin;40S ribosomal protein S27a	4	3	3	3751.8	3969.1	3395.4	164.98	137.98	141.62	2834.5	3058.1	2430.4	72.943	90.941	154.07	2772.4	1650.6	2666.3	60.643	14.603	81.087	4.21213	3.35956	4.00394	2.50884	2.8879	5.96138	2.14056	0.87695	2.95142
CCTESLVNR	1023.45	ALB	Serum albumin	3	3	3	234.32	334.66	303.78	5540.4	4776.8	5374.3	363.77	400.47	501.68	12323	10059	11717	536.61	204.86	771.47	21028	8995	24899	95.9423	93.4528	94.65	97.1327	96.1712	95.8942	97.5116	97.7732	96.9947
CDVDIRK	847.422	ACTB;ACTG1;ACTBL2	Actin, cytoplasmic 1;Actin, cytoplasmic 1, N-terminally processed;Actin, cytoplasmic 2;Actin, cytoplasmic 2, N-terminally processed;Beta-actin-like protein 2	2	1	2	368.23	260.9	288.03	59.737	17.855	44.272	1741.3	1556.5	1495.5	37.21	43.449	106.16	4366.9	3178.9	4470	196.11	128.91	164.19	13.9583	6.40527	13.3228	2.0922	2.71565	6.62812	4.29782	3.89714	3.54301
CESGGFLSK	926.417	ITPR3	Inositol 1,4,5-trisphosphate receptor type 3	1	1	1	715.88	733.06	634.84	117.69	106.84	135.14	695.51	657.41	648.88	121.89	112.24	171.88	917.3	465.03	812.42	195.59	48.963	238.98	14.1188	12.7206	17.5511	14.9119	14.5833	20.9416	17.575	9.52601	22.7297
CFIVGADNVGSK	1208.59	RPLP0;RPLP0P6	60S acidic ribosomal protein P0;60S acidic ribosomal protein P0-like	3	2	2	1395.5	1566.7	1379.9	129.19	199.86	185.3	1370.6	1250.1	1283.2	78.968	17.422	56.061	176.46	53.286	173.45	169.62	41.883	232.81	8.4732	11.3135	11.8387	5.44769	1.37449	4.18597	49.0118	44.0091	57.3057
CGLVPVLAENYK	1304.68	LTF	Lactotransferrin;Lactoferricin-H;Kaliocin-1;Lactoferroxin-A;Lactoferroxin-B;Lactoferroxin-C	2	1	1	604.5	605.7	673.38	118.8	120.85	100.22	89.356	64.93	67.698	134.67	119.46	105.53	57.489	16.369	80.358	162.73	32.645	209	16.4247	16.6334	12.955	60.1136	64.7866	60.9197	73.8946	66.6034	72.2289
CLEEQGLK	918.448	CTPS1	CTP synthase 1	2	3	3	724.8	667.8	503.78	98.059	38.454	20.646	1161.1	1288.1	1341.7	121.37	62.243	100.63	2035.5	906.67	2001.4	367.79	105.29	341.04	11.9169	5.44478	3.93688	9.46377	4.60942	6.97691	15.3036	10.4046	14.5592
CMMAQYNR	1015.4	STIP1	Stress-induced-phosphoprotein 1	2	1	1	296.51	254.69	255.87	158.53	115.85	172.21	350.54	385.42	230.74	75.792	47.94	69.991	449.11	119.26	637.1	83.28	62.745	107	34.8387	31.2652	40.2285	17.7777	11.0624	23.2736	15.6427	34.4743	14.3798
CNLLAEK	789.405	AHSG	Alpha-2-HS-glycoprotein;Alpha-2-HS-glycoprotein chain A;Alpha-2-HS-glycoprotein chain B	2	2	2	98.127	35.37	48.218	331.53	409.1	323.93	152.24	103.99	129.34	1027.1	992.41	1079.8	89.99	42.371	145.61	728.17	275.11	685.74	77.1615	92.0422	87.0433	87.0911	90.5153	89.3031	89.0009	86.654	82.4851
CNSLEEIK	934.443	SPTAN1	Spectrin alpha chain, non-erythrocytic 1	1	1	1	348.54	427.37	456.87	84.121	82.218	47.19	458.07	535.11	470.36	49.303	64.496	55.878	579.21	128.68	554.94	73.985	24.913	54.955	19.4427	16.1342	9.36198	9.71731	10.7564	10.6184	11.3266	16.2201	9.01057
CNTPTYCDLGK	1213.51	VDAC3	Voltage-dependent anion-selective channel protein 3	1	1	1	1473	1648.8	1222.7	189.12	201.56	168.17	1164.5	1272.4	1129.1	202.7	181.6	119.72	1529.9	938.26	1499.9	115.51	74.249	148.98	11.3782	10.893	12.091	14.8259	12.4897	9.58665	7.02013	7.33317	9.03522
CPLSGACYSPEFK	1400.61	COPA	Coatomer subunit alpha;Xenin;Proxenin	1	1	2	945.34	1061	888.64	118.33	125.72	118.87	671.75	572.79	523.43	40.656	68.642	76.722	753.45	612.61	709.26	51.88	19.014	48.868	11.1247	10.5939	11.7984	5.70686	10.7014	12.7838	6.44208	3.01034	6.44588
CQLEINFNTLQTK	1550.78	ACTN4;ACTN1;ACTN3;ACTN2	Alpha-actinin-4;Alpha-actinin-1;Alpha-actinin-3;Alpha-actinin-2	3	2	2	1479.7	1276.9	1367.6	24.946	155.52	87.283	1230.9	1024	1026.9	56.545	109.88	113.83	175.15	85.899	211.9	124.98	83.803	170.72	1.65793	10.8572	5.99931	4.39203	9.69062	9.9787	41.642	49.3824	44.6187
CQPIEFDATGNR	1349.6	ITGAV	Integrin alpha-V;Integrin alpha-V heavy chain;Integrin alpha-V light chain	1	1	1	201.77	298.07	233.25	277.25	318.78	240.95	196.7	267.51	232.05	237.72	273.91	298.7	125.56	58.161	181.98	218.29	64.796	284.78	57.8786	51.6787	50.8119	54.7212	50.591	56.2789	63.4841	52.6981	61.0121
CSGPGLER	817.375	FLNA	Filamin-A	2	2	3	286.88	304.13	311.31	21.412	59.518	31.396	2830.5	2898.3	2827.7	311.17	375.42	457.78	3320.4	1501.8	4051.3	431.93	197.7	589.78	6.94536	16.3669	9.16121	9.9046	11.4677	13.9334	11.511	11.6328	12.7078
CSLASGATGGR	978.455	PRMT3	Protein arginine N-methyltransferase 3	1	1	1	1517.3	1603.2	1564.3	196.86	200.4	222.95	1966.8	1961.1	1698.6	284.91	231.45	228.32	2613	1664.9	2227.4	242.84	110.63	274.95	11.4843	11.1111	12.4745	12.6531	10.5562	11.849	8.50328	6.23082	10.9877
CSLPAEEDSVLEK	1418.66	MAP4	Microtubule-associated protein;Microtubule-associated protein 4	1	1	1	687.51	830.8	670.68	101.75	145.28	158.09	282.47	450.81	392.67	126.37	157.51	134.12	335.45	229.57	328.35	126.99	55.972	132.56	12.8918	14.884	19.0753	30.9094	25.8926	25.4599	27.4609	19.602	28.7605
CSTPEEIK	905.416	DSTN	Destrin	2	2	2	255.4	296.59	296.99	36.874	46.982	25.768	1544.1	1601.5	1712.2	110.8	82.309	144.94	2306.6	549.19	3019	129.27	98.202	164.89	12.6162	13.6746	7.98369	6.69527	4.88826	7.80447	5.30693	15.1689	5.17888
CTDDFNGAQCK	1200.45	PSMC3	26S protease regulatory subunit 6A	2	2	2	1199.9	1247.6	1183.5	166.53	179.85	46.218	1627.9	1683.7	1376.3	26.05	72.056	53.651	766.05	433.8	812.04	100.24	12.531	90.59	12.1872	12.5994	3.75842	1.57502	4.10399	3.75195	11.5712	2.80756	10.0362
CVLLSNLSSTSHVPEVDPGSAELQK	2609.3	FASN	Fatty acid synthase;[Acyl-carrier-protein] S-acetyltransferase;[Acyl-carrier-protein] S-malonyltransferase;3-oxoacyl-[acyl-carrier-protein] synthase;3-oxoacyl-[acyl-carrier-protein] reductase;3-hydroxyacyl-[acyl-carrier-protein] dehydratase;Enoyl-[acyl-carrier-protein] reductase;Oleoyl-[acyl-carrier-protein] hydrolase	1	1	1	77.251	48.73	135.07	25.123	58.228	46.829	92.382	38.511	40.983	36.203	18.932	31.654	183.98	103.57	173.56	196.1	26.085	179.99	24.5404	54.4401	25.7445	28.1549	32.9579	43.5783	51.5944	20.1188	50.9093
CVSCLPGQR	961.447	TLN1	Talin-1	3	2	2	2317.4	2032.1	2061.7	293.92	191.83	284.94	1502	1453	1520.4	137.99	143.82	170.25	2368.6	1300.6	2274.3	365.85	72.367	240.62	11.2556	8.62572	12.1425	8.41408	9.00665	10.0701	13.3793	5.27085	9.5677
DAPEGGFDAVLQAAVCK	1689.8	ITGB5	Integrin beta-5;Integrin beta	1	1	1	84.627	75.813	109.71	105.77	134.82	126	83.76	17.563	80.557	176.5	122.56	120.03	63.343	49.246	85.338	122.58	76.571	79.727	55.5523	64.0071	53.4555	67.8168	87.466	59.8394	65.9305	60.859	48.3004
DCDLQEDACYNCGR	1603.57	CNBP	Cellular nucleic acid-binding protein	2	2	2	2178.6	2086	1914.2	134.44	142.4	179.96	2123.8	2337.5	2084.2	146.38	188.72	161.39	2560.3	620.49	3673.8	245.53	19.7	285.51	5.81226	6.39024	8.59342	6.44795	7.47045	7.18698	8.75071	3.07721	7.2111
DCEQAENWMAAR	1422.57	SPTAN1	Spectrin alpha chain, non-erythrocytic 1	1	1	1	332	270.64	310.29	38.633	131.58	108.53	284.08	367.61	341	28.908	35.774	44.152	292.39	97.29	387.68	53.297	16.809	59.389	10.4235	32.7134	25.9133	9.23614	8.86847	11.4635	15.4177	14.7319	13.2841
DCVGPEVEK	974.438	PGK1	Phosphoglycerate kinase 1	2	3	4	688.68	713.71	563.28	127.61	147.24	119.93	1965.3	1818.1	1754.2	121.23	247.88	67.304	2107.7	1049.9	2141.2	155.94	19.932	168.47	15.6329	17.102	17.5539	5.81012	11.9982	3.69497	6.8889	1.8631	7.29412
DCYPAVQK	922.422	KPNB1	Importin subunit beta-1	2	2	2	238.69	189.67	218.78	62.533	77.437	92.846	1063.1	1011.8	1092.9	135.97	221	299.22	1046.4	844.37	996.98	240.19	18.061	76.827	20.7597	28.991	29.794	11.3396	17.9267	21.4938	18.6687	2.0942	7.15464
DDDIAALVVDNGSGMCK	1721.76	ACTB	Actin, cytoplasmic 1;Actin, cytoplasmic 1, N-terminally processed	15	9	11	5230.8	5136.1	4748.8	470.18	538.31	464.7	4346	4555.8	4366.4	207.09	255.38	411.73	5533.9	3327.3	5214.4	291.07	149.81	364.8	8.24735	9.48663	8.9134	4.54834	5.30805	8.61697	4.99694	4.30846	6.53857
DEVLYVFPSDFCR	1588.72	SCARB2	Lysosome membrane protein 2	1	1	1	60.364	87.882	55.302	434.31	352.34	354.61	92.807	68.243	57.547	173.7	202.73	258	69.554	51.826	108.53	272.67	177.32	296.39	87.7972	80.0369	86.5088	65.1765	74.8156	81.7628	79.6759	77.383	73.1972
DFTPVCTTELGR	1337.63	PRDX6	Peroxiredoxin-6	2	2	2	686.75	662.35	633.14	1822.2	1520.2	1515.7	961.18	698.11	975.55	1913.1	1583.8	1770.3	790.65	294.68	838.91	2126.3	571.28	1921.9	72.628	69.6525	70.5357	66.5593	69.4068	64.4718	72.8946	65.9707	69.6136
DIEREDIEFICK	1508.72	CCT4	T-complex protein 1 subunit delta	2	2	2	1678.9	1549.4	1511.8	98.095	40.873	64.043	807.89	933.25	801.95	20.474	64.262	84.501	878.58	497.63	818.08	54.479	50.761	95.596	5.52027	2.57019	4.06405	2.47162	6.44223	9.53251	5.83875	9.25635	10.4628
DILIACR	802.437	LRPPRC	Leucine-rich PPR motif-containing protein, mitochondrial	1	1	1	2132.9	1861.3	2075.7	102.68	125.32	98.477	1648.2	1526.7	1468.7	43.412	70.779	92.218	1625.1	1105.5	1576.8	95.34	78.283	96.912	4.59299	6.3082	4.52939	2.56631	4.43067	5.90793	5.54161	6.61295	5.79024
DINAYNCEEPTEK	1524.64	PRDX6	Peroxiredoxin-6	2	2	2	615.27	711.81	600.08	334.46	294.97	368.78	1550.3	1333.7	1198.3	815.04	756.03	829.09	396.75	96.817	344.81	185.38	14.667	201.43	35.2163	29.2984	38.0633	34.4576	36.1784	40.8945	31.8451	13.1561	36.8757
DKDDDGGEDDDANCNLICGDEYGPETR	2930.11	DHX9	ATP-dependent RNA helicase A	2	2	2	2414.7	2187.3	2111.6	126.15	186.46	380.37	741.31	738.17	716.98	66.317	69.586	73.124	1344.4	876.59	1563	19.923	19.159	169.12	4.96487	7.85505	15.2638	8.21134	8.61473	9.25498	1.46028	2.13888	9.76376
DLEEDHACIPIKK	1509.75	EEF2	Elongation factor 2	1	1	1	376.41	304.55	363.24	101.55	53.1	112.3	144.34	151.2	185.75	48.692	65.224	27.525	607.88	132.8	533.47	127.24	47.453	110.26	21.2465	14.8469	23.6153	25.2248	30.1371	12.9059	17.3087	26.3258	17.1283
DLNHVCVISETGK	1413.69	HPRT1	Hypoxanthine-guanine phosphoribosyltransferase	2	2	2	978.09	960.23	913.27	162.52	227.33	254.67	550.92	677.09	549.04	11.592	76.267	34.645	730.37	287.5	715.29	95.764	17.927	72.852	14.2485	19.1426	21.8051	2.06076	10.1236	5.93556	11.5918	5.86949	9.24351
DNFWEMGDTGPCGPCSEIHYDR	2527.98	AARS	Alanine--tRNA ligase, cytoplasmic	3	2	2	2154.7	2126.6	1910.7	498.65	340.43	420.28	866.36	841.7	859.9	120.75	128.55	162.34	694.57	451.72	672.51	124.65	42.663	102.42	18.7932	13.7992	18.0302	12.2327	13.2492	15.8808	15.2157	8.62954	13.2167
DNGNGTYSCSYVPR	1531.64	FLNA	Filamin-A	5	6	6	4943.4	5088.2	4475.7	911.13	884.24	1112.9	4320	3940.8	4232	572.67	587.01	654.89	3785.1	1834.8	4347.7	387.45	217.15	637.3	15.5628	14.8053	19.9138	11.7047	12.9645	13.401	9.28569	10.5826	12.7844
DNIACVILTFK	1235.66	G6PD	Glucose-6-phosphate 1-dehydrogenase	2	2	2	1786.3	1677.1	1737.1	83.12	109.74	120.4	1015.2	1039.4	1027.6	31.42	53.101	99.711	1118.7	337.19	1045.1	77.27	48.551	173.31	4.4463	6.14157	6.48183	3.00204	4.8605	8.84503	6.46086	12.5864	14.2243
DQCILITGESGAGK	1390.68	MYO1B	Unconventional myosin-Ib	1	1	1	407.27	307.45	383.14	70.472	86.429	40.012	696.5	743.16	799.04	229.45	191.21	283.68	113.55	63.017	144.98	126.42	52.406	177.38	14.7511	21.943	9.4557	24.78	20.4641	26.2007	52.6816	45.4034	55.0254
DSCPLDCK	879.347	SRSF3	Serine/arginine-rich splicing factor 3	2	1	1	1470.9	1699.2	1624.9	80.615	207.4	165.83	1111	1053	843.66	97.968	132.31	145.59	2065.6	806.08	2830	144.33	122.65	227.3	5.19589	10.878	9.26047	8.10344	11.1625	14.7172	6.53098	13.2062	7.43466
DSVTCPTCQGTGR	1323.55	TMEM106B	Transmembrane protein 106B	1	2	2	375.46	303.67	390.39	42.207	19.284	21.875	360.62	266.85	357.72	35.385	30.039	31.312	2812.8	1744.1	2998.3	150.63	86.068	331.96	10.1054	5.97113	5.30605	8.93549	10.1179	8.0487	5.08296	4.70274	9.96799
DVQDFWISLPGTLCSEK	1936.92	GPC1	Glypican-1;Secreted glypican-1	1	1	1	200.53	148.64	155.98	193.29	211.42	222.19	130.41	53.117	74.9	49.73	88.023	107.4	64.343	22.15	50.767	90.323	59.321	96.993	49.0808	58.718	58.754	27.6063	62.3657	58.9139	58.3987	72.8124	65.6423
ECADLWPR	988.444	RPL23	60S ribosomal protein L23	2	2	2	2034.9	2205	1952	85.518	193.74	92.748	2514.5	2430.8	2467.2	45.296	126.02	155.85	3065	1278.8	3328.3	153.51	140.92	262.81	4.03307	8.07674	4.53591	1.76952	4.92878	5.94156	4.7696	9.9259	7.31835
EEEIAALVIDNGSGMCK	1777.82	ACTG1	Actin, cytoplasmic 2;Actin, cytoplasmic 2, N-terminally processed	9	6	10	4341.5	3914.8	3861.1	311.65	461.72	489.69	4424.9	4523.4	4415.1	189.77	286.9	426.19	4806.1	2908.2	4897.1	116.72	72.305	220.53	6.69761	10.5499	11.2552	4.11232	5.96428	8.80323	2.371	2.42593	4.30922
EEGETADTVGCCSLR	1568.64	TOP1	DNA topoisomerase 1	2	2	2	2069.7	2107.6	1847.5	698.17	438.57	577.76	1369	1369.7	1301.4	286.65	435.73	370.02	957.37	636.44	876.59	151.77	121.03	230.02	25.2241	17.2247	23.8226	17.3134	24.1344	22.1381	13.6836	15.9782	20.786
EGALCEENMR	1150.47	EEF2	Elongation factor 2	3	3	3	810.98	707.34	618.61	13.654	49.117	37.831	3935.8	3887.8	3315.2	151.12	205.19	108.83	4350.6	2193.3	4575.1	170.07	53.294	211.67	1.65576	6.49303	5.76305	3.69765	5.01321	3.17842	3.76205	2.37221	4.42198
EGFYDLSSEDPFGCK	1692.7	LAMB1	Laminin subunit beta-1	1	1	1	118.71	158.33	130.5	267.07	256.52	252.3	365.82	336.95	287.45	321.74	320	409.22	609.35	224.96	511.51	184.59	65.373	241.6	69.2286	61.8344	65.9091	46.7945	48.7099	58.7394	23.2499	22.5166	32.0803
EGQWDCSVCLVR	1393.61	RANBP2	E3 SUMO-protein ligase RanBP2	2	2	1	2814.7	2746.9	2937.8	411.27	407.96	579.42	766.27	903.81	838.13	136.82	127.33	115.07	1090.9	405.21	1105.4	133.36	36.936	98.419	12.7487	12.9312	16.4738	15.1502	12.3485	12.072	10.8931	8.3538	8.17556
EINDCIGGTVLNISK	1574.8	RSL1D1	Ribosomal L1 domain-containing protein 1	1	1	1	626.34	637.07	617.99	88.343	120.06	78.312	744.88	814.34	619.51	84.673	88.966	84.038	440.96	338.57	557.03	37.106	81.833	203.24	12.3611	15.8573	11.2468	10.2071	9.84893	11.9449	7.76169	19.4654	26.7326
ELVLDNCK	932.464	ANP32B	Acidic leucine-rich nuclear phosphoprotein 32 family member B	2	2	2	1544.8	1509.3	1603.5	50.288	101.86	48.349	1555.7	1649	1549.8	28.843	44.53	118.38	1945.6	1578.7	2138.6	94.589	67.271	59.37	3.15268	6.32215	2.92696	1.82027	2.62942	7.09636	4.63629	4.08701	2.70113
ENFEVLCK	980.464			1	1	1	187.48	196.26	175.46	275.38	334.95	250.11	65.22	76.499	51.869	227.14	203.22	287.35	72.301	67.616	53.144	399.78	99.284	531.43	59.4953	63.0542	58.7706	77.6919	72.6515	84.7093	84.6846	59.4871	90.9089
EPACDDPDTEQAALAAVDYINK	2348.05			2	2	2	114.1	107.6	128.49	70.587	111.58	126.67	84.841	47.292	87.01	215.46	219.19	305.67	161.78	31.531	42.226	220.38	102.68	236.03	38.2198	50.9079	49.6434	71.748	82.2532	77.842	57.6669	76.5064	84.8248
EQCCYNCGK	1046.36	CNBP	Cellular nucleic acid-binding protein	2	3	3	477.33	366.21	494.58	13.216	26.166	32.625	2971.8	3035.5	2730	203.35	233.12	292.68	2700.2	648.74	3759	209.39	24.514	359.79	2.69414	6.6686	6.18829	6.40442	7.13206	9.6828	7.19655	3.64112	8.73533
EQETYCICGNGR	1371.55			2	3	2	109.88	90.978	28.74	781.21	837.27	871.59	118.19	92.457	85.538	512.96	366.75	510.5	545.36	252.73	505.49	1563.3	623.82	1684.4	87.669	90.199	96.8078	81.2739	79.8659	85.6489	74.1371	71.1676	76.9171
ESLNLWYDCTWNNDTK	2000.86	EMP3	Epithelial membrane protein 3	1	1	1	290.13	336.2	303.71	519.79	397.06	510.01	54.067	51.674	51.409	281.01	301.82	344.13	96.717	26.139	23.728	353.03	230.14	432.76	64.1779	54.15	62.6764	83.8643	85.3819	87.0028	78.4952	89.8006	94.8021
ESNCYDPER	1111.42	CLTC	Clathrin heavy chain;Clathrin heavy chain 1	1	2	2	190.91	112.6	131	91.934	59.452	77.894	2687.9	2830.1	2408.9	503.54	497.63	525.2	2740.9	1743.7	2593.2	465.27	279.64	670.82	32.5034	34.5547	37.2888	15.7778	14.954	17.8999	14.5117	13.8207	20.552
EVCFACVDGK	1069.46	CLTC	Clathrin heavy chain;Clathrin heavy chain 1	2	2	2	1775.2	1847.3	1589.6	204.65	192.57	248.16	2246.6	2204.1	2390.8	344.73	195.81	280.63	3067.2	1929.6	2877.9	285.42	14.248	230.81	10.3366	9.44031	13.5034	13.3032	8.15906	10.5049	8.51334	0.732979	7.42462
EVESVDLPHCHLIK	1617.82	PON2	Serum paraoxonase/arylesterase 2	2	1	1	116	146.94	120.04	69.914	95.651	86.453	38.41	35.77	25.643	74.126	68.703	84.301	140.78	42.21	82.502	85.993	62.969	150.11	37.6056	39.4289	41.8673	65.8687	65.7615	76.6763	37.9203	59.8684	64.5324
EYCGIPGEADEELLR	1692.77			1	1	1	253.65	182.9	175.6	216.02	190.22	192.22	19.111	66.664	56.953	137.15	186.3	150.03	32.869	31.474	43.24	265.13	54.27	230.44	45.994	50.9809	52.2593	87.7698	73.6468	72.4842	88.9701	63.2931	84.2005
FACAVVCIQK	1080.55	ABCE1	ATP-binding cassette sub-family E member 1	1	1	1	431.73	338.45	349.89	640.41	425.23	520.85	384.17	243.58	288.05	401.66	296.42	316.84	425.69	206.21	480.67	320.56	152.58	451.36	59.7319	55.6817	59.8169	51.1128	54.8926	52.3798	42.9561	42.5263	48.4276
FACHSASLTVR	1190.59	NONO	Non-POU domain-containing octamer-binding protein	3	2	2	359.28	302.6	339.65	97.835	137.63	88.34	1003	972.47	984.54	163.85	111	56.831	1288.7	598.88	1465	166.68	100.38	98.186	21.4027	31.2632	20.6407	14.0421	10.2449	5.45733	11.4527	14.3552	6.28115
FAVAESDCNLAVALNR	1691.83	RPAP3	RNA polymerase II-associated protein 3	1	1	1	585.75	588.6	544.69	80.834	30.136	74.994	1113.2	806.72	927.4	24.329	42.614	20.567	1084.1	280.63	1046	87.627	40.234	116.94	12.1266	4.87057	12.102	2.13876	5.01734	2.16959	7.47845	12.5393	10.0555
FCFTPHTEEGCLSER	1754.74	FASN	Fatty acid synthase;[Acyl-carrier-protein] S-acetyltransferase;[Acyl-carrier-protein] S-malonyltransferase;3-oxoacyl-[acyl-carrier-protein] synthase;3-oxoacyl-[acyl-carrier-protein] reductase;3-hydroxyacyl-[acyl-carrier-protein] dehydratase;Enoyl-[acyl-carrier-protein] reductase;Oleoyl-[acyl-carrier-protein] hydrolase	4	2	2	1644.6	1720.4	1495.9	228.63	363.23	331.16	1147	1365.6	1319.9	195.05	274.86	258.58	1551.7	1265.1	1526.2	445.69	151.11	344.05	12.2051	17.4326	18.1253	14.5337	16.7551	16.3816	22.3136	10.67	18.3959
FCPFAER	868.39	GSTO1	Glutathione S-transferase omega-1	2	2	3	1739	1561.3	1418.4	550.47	524.51	644.14	600.52	459.38	445.71	129.03	93.876	157.9	442.4	40.767	499.56	184.02	31.177	198.06	24.0436	25.1466	31.2304	17.6862	16.9679	26.1593	29.3765	43.3351	28.3908
FDNLYGCR	986.428	AHCY	Adenosylhomocysteinase	3	2	2	3841	4001.4	3430.5	92.775	168.84	164.89	3218.6	3011.7	3073.1	24.6	43.055	39.21	3427.5	1941.2	3555.3	50.759	27.437	120.08	2.35842	4.04869	4.58615	0.75851	1.40944	1.25984	1.45932	1.39371	3.26715
FEELCSDLFR	1257.57	HSPA1B;HSPA1A;HSPA6;HSPA7	Heat shock 70 kDa protein 1B;Heat shock 70 kDa protein 1A;Heat shock 70 kDa protein 6;Putative heat shock 70 kDa protein 7	2	2	2	3288.5	3177.6	3034.2	93.187	135.43	131.82	2739.7	2720.5	2614.1	14.188	49.532	33.824	4535.1	2902.8	4850.8	58.691	13.768	73.676	2.75564	4.0878	4.16359	0.515199	1.78814	1.27738	1.27762	0.472062	1.49612
FHEICSNLVK	1188.6	ARL6IP1	ADP-ribosylation factor-like protein 6-interacting protein 1	2	2	3	1795.7	1652.5	1564.4	328.75	273.36	261.18	778.19	849.74	858.85	77.84	123.59	125.44	1441.2	793.19	1464.8	175.1	133.2	224.95	15.4746	14.1942	14.3067	9.09314	12.6976	12.7442	10.8334	14.3784	13.3126
FICTTSAIQNR	1252.62	ACLY	ATP-citrate synthase	2	2	2	1748.3	1696	1528.3	128.57	99.048	114.03	2355.8	2360.7	2119	72.017	95.012	47.801	612.46	406.26	603.27	77.152	28.082	90.503	6.85023	5.51785	6.94318	2.96633	3.86902	2.20606	11.1877	6.46541	13.045
FNAHGDANTIVCNSK	1589.73	LGALS1	Galectin-1	2	3	3	1534.4	1153.9	1022	222.57	202.15	272.85	1164.4	800.71	928.79	132.45	104.34	183.7	2621.6	601.87	2854	73.402	27.394	216.83	12.6678	14.9073	21.0719	10.2132	11.5286	16.5125	2.72363	4.35334	7.06096
FQGQTCEMCQTCLGVCAEHK	2214.9	ITGB1	Integrin beta-1	3	1	3	109.81	88.166	84.137	3168.1	2808.5	2942.3	82.235	76.729	60.424	1077.3	896.72	913.38	95.24	29.109	139.92	3581	1284.4	4278.5	96.65	96.9563	97.2199	92.9079	92.1178	93.7951	97.4093	97.7839	96.8333
FQMTQEVVCDECPNVK	1868.81	DNAJB11	DnaJ homolog subfamily B member 11	1	1	1	207.98	189.19	191.84	688.48	475.56	464.75	39.482	59.313	61.847	451.18	450.67	478.84	91.62	56.747	50.191	631.9	152.44	702.3	76.7999	71.5397	70.7824	91.9533	88.3696	88.5614	87.3369	72.8726	93.33
FSFCCSPEPEAEAEAAAGPGPCER	2453.99	SQSTM1	Sequestosome-1	2	2	3	1554.6	1607	1430.4	243.26	167.73	190.14	368.79	399.27	278.43	24.944	19.409	42.428	1544.9	443.22	1544.3	377.16	116.6	349.74	13.5305	9.45102	11.7331	6.33524	4.63577	13.2233	19.6227	20.8281	18.4653
FSGDLDDQTCR	1255.51	SSB	Lupus La protein	3	1	2	2194.6	2147.3	2114.1	112.37	133.44	176.35	1308.6	1214.8	1085.8	46.106	53.36	46.372	1576.5	467.15	1591.9	149.28	20.04	126.79	4.87089	5.85073	7.69936	3.4034	4.20767	4.09584	8.65	4.11338	7.37713
FVEGVCPFCGYEEAR	1704.73	MARS	Methionine--tRNA ligase, cytoplasmic	1	2	1	1126.8	1065.8	986.85	128.86	129.47	99.217	1100.7	1244.7	1143.3	130.4	111.81	89.516	1026.8	568.18	989.97	43.7	26.835	62.291	10.2623	10.8319	9.13544	10.5922	8.24248	7.2611	4.0822	4.50997	5.91973
GACLLPK	700.394			1	1	1	131.21	112.33	103.15	542.45	462.08	416.75	40.785	47.229	14.945	495.02	449.24	396.07	87.729	55.81	82.525	455.66	251.72	663.43	80.5228	80.4443	80.1596	92.3881	90.487	96.3639	83.8552	81.8522	88.937
GAGTGGLGLTVEGPCEAK	1615.79	FLNB	Filamin-B	1	1	1	542.42	415.13	494.43	138.62	143.28	141.09	486.94	445.83	348.75	101.63	90.976	24.39	808.71	361.89	589.89	88.469	42.059	97.259	20.3542	25.6586	22.2007	17.2673	16.9476	6.53642	9.8608	10.412	14.154
GANDFMCDEMER	1416.51	TCP1	T-complex protein 1 subunit alpha	2	2	1	2315.2	2178.8	1812.1	315.22	464.31	317.76	809.57	728.94	704.97	17.418	60.218	41.916	710.68	448.61	635.11	4.2979	33.364	56.621	11.9836	17.5668	14.9193	2.1062	7.63066	5.6121	0.601123	6.92237	8.18541
GCAVVEFK	851.421	HNRNPM	Heterogeneous nuclear ribonucleoprotein M	2	2	2	1227.9	1197.6	1208.5	279.6	1337.2	247	967.79	747.19	816.06	8.0394	473.16	58.873	351.98	58.391	366.12	0.9862	18.767	43.241	18.5473	52.7537	16.9701	0.823853	38.7725	6.72886	0.279404	24.3228	10.563
GCGTVLLSGPR	1058.55	RPL18	60S ribosomal protein L18	2	2	2	2628.9	2548.4	2382.2	117.25	172.55	151.82	3482.9	3364.8	3087.1	262.02	206.28	229.57	3952.7	2813.3	4055.1	140.99	76.323	147.41	4.26961	6.34154	5.99127	6.99668	5.7764	6.9217	3.44408	2.64128	3.50767
GCITIIGGGDTATCCAK	1582.72	PGK1	Phosphoglycerate kinase 1	3	2	2	1404.8	1273.6	1237.5	97.688	56.361	49.104	1316.8	1261.8	1233.4	48.626	64.831	79.713	889.91	478.14	961.9	16.978	18.886	54.377	6.50175	4.23779	3.81656	3.56123	4.88689	6.07054	1.87212	3.7998	5.35061
GCLDEETSR	1008.42	PLEC	Plectin	2	2	2	179.48	142.16	143.28	16.204	71.37	45.659	2150.3	2282.6	2008.8	563.24	576.34	485.51	2955.1	1565.6	3145.2	725.9	329.06	679.75	8.2807	33.4239	24.166	20.7566	20.1592	19.4647	19.7202	17.3678	17.7715
GCPPDDIENPR	1211.52	ITGB1	Integrin beta-1;Integrin beta	1	1	1	156.34	121.92	111.34	430.57	554.47	384.86	51.595	42.889	12.311	415.69	402.41	463.35	382.67	289.02	425.73	689.41	452.91	780.25	73.3622	81.9749	77.5615	88.9586	90.3685	97.4118	64.3058	61.0448	64.6984
GCPVNTEPSGPTCEK	1517.65	HCCS	Cytochrome c-type heme lyase	1	1	1	168.27	220.57	118.39	53.902	90.37	143.55	282.23	418.3	259.7	136.36	79.845	103.52	432.47	296.19	612.7	191.95	39.776	185.12	24.2614	29.0635	54.8026	32.576	16.0285	28.5006	30.7405	11.8393	23.2032
GDFCIQVGR	993.47	NME1-NME2;NME2;NME1;NME2P1	Nucleoside diphosphate kinase;Nucleoside diphosphate kinase B;Putative nucleoside diphosphate kinase;Nucleoside diphosphate kinase A	2	2	2	3715.9	2954.2	3019.6	84.2	123.54	150.41	4523	3934.5	3921.4	52.316	170.18	149.22	3666.6	1153.4	3782	59.244	33.934	63.464	2.21573	4.01398	4.74478	1.14344	4.146	3.66578	1.59008	2.858	1.65036
GESEDDFWWCIDR	1656.65	AHCYL2;AHCYL1	Adenosylhomocysteinase;Putative adenosylhomocysteinase 2;Putative adenosylhomocysteinase 3	1	1	1	784.85	794.02	790.8	24.447	79.529	64.551	406.77	379.81	358.57	56.547	39.003	23.642	701.82	411.33	762.14	31.469	40.14	76.342	3.02077	9.10413	7.54673	12.2048	9.31275	6.18557	4.29149	8.89096	9.10479
GGVVCGDLCVSGSR	1307.6	KRT81;KRT83	Keratin, type II cuticular Hb1;Keratin, type II cuticular Hb3	2	2	2	2125.6	1868.3	1650.4	1000.6	726.49	823.52	3255.6	2777.8	2890.3	1319	1440.5	1478.4	3144.2	618.12	3576.8	990.57	310.33	1153.2	32.0069	27.998	33.2881	28.8331	34.1488	33.8407	23.9571	33.4245	24.3805
GHNQPCLLVGSGR	1336.67	CAD	CAD protein;Glutamine-dependent carbamoyl-phosphate synthase;Aspartate carbamoyltransferase;Dihydroorotase	2	1	2	701.47	588.16	587.43	34.77	109.36	48.721	599.12	624.21	763.04	197.17	156.98	160.46	1132.6	823.16	1117.3	76.036	31.477	116.98	4.72264	15.6784	7.65872	24.7611	20.095	17.3752	6.29106	3.68308	9.47759
GHQFSCVCLHGDR	1457.63	DDX1	ATP-dependent RNA helicase DDX1	3	3	2	1613.6	1578.2	1333.8	130.43	118.15	150.73	913.16	1119.4	830.12	6.8363	87.295	45.664	1182.5	537.09	1121	213.47	72.023	186.85	7.47866	6.96495	10.1534	0.743079	7.23422	5.21407	15.2919	11.8242	14.2868
GLGDCLVK	803.421	SLC25A5;SLC25A6	ADP/ATP translocase 2;ADP/ATP translocase 2, N-terminally processed;ADP/ATP translocase 3;ADP/ATP translocase 3, N-terminally processed	2	2	2	1963.5	1724.6	1781.9	411.55	342.7	430.76	1146.6	1167	1235.2	77.479	172.24	133.72	1298	697.45	1440.3	62.397	69.233	291.83	17.3281	16.5772	19.468	6.32958	12.861	9.76828	4.58668	9.0302	16.848
GLVLIAFSQYLQQCPFDEHVK	2434.24			3	4	4	319.29	332.83	194.49	244.38	371.97	288.78	174.62	137.51	119.19	355.44	240.43	243.45	350.88	91.42	276.52	378.82	82.395	348.14	43.3552	52.7767	59.7554	67.0566	63.6159	67.1327	51.9145	47.4038	55.7327
GLYCYELDEK	1231.54			2	2	2	1173.3	1194.5	1162.8	559.72	787.97	833.36	2344.3	1842.2	1873.4	170.74	1215.9	1139.5	284.33	144.15	331.15	224.81	40.058	178.83	32.2974	39.7469	41.7482	6.78876	39.76	37.8207	44.1548	21.7461	35.0661
GNNVYCLDR	1052.47	COPA	Coatomer subunit alpha;Xenin;Proxenin	2	2	2	544.88	613.53	535.33	111.6	108.51	103.97	550.27	446.33	534.09	74.431	124.33	115.65	547.06	356.17	537.28	38.808	39.074	101.83	16.9998	15.0283	16.2631	11.9147	21.7871	17.7994	6.62402	9.88605	15.9331
GNVLECLQDGER	1331.61			1	1	1	651.38	599.79	597.82	1212.9	1019.1	1062	78.573	70.257	34.304	530.19	554	432.84	157.31	39.336	119.33	677.75	416.04	770.28	65.06	62.9505	63.9828	87.093	88.7455	92.6567	81.1618	91.3619	86.5863
GQCDLELINVCNENSLFK	2037.95	CLTC	Clathrin heavy chain;Clathrin heavy chain 1	2	2	2	1413.9	1383	1361.2	145.92	152.03	161.32	1226.5	1233.7	1210	172.8	253.49	145.32	2020.3	1202.6	1995.5	231.46	76.504	288.82	9.35493	9.90404	10.5956	12.349	17.0449	10.7222	10.2791	5.98106	12.6436
GQLCELSCSTDYR	1473.62	PRMT1	Protein arginine N-methyltransferase 1	2	2	2	2121.5	2343.8	2099.3	145.27	176.55	110.73	2997.8	3077.2	2822.2	160.44	118.16	210.62	3494.6	2212.4	3290.3	121.36	38.97	191.27	6.40868	7.00498	5.01034	5.08004	3.69786	6.94469	3.35623	1.73095	5.49379
GQVCLPVISAENWK	1542.79	UBE2L3	Ubiquitin-conjugating enzyme E2 L3	1	1	1	179.03	97.313	103.37	175.82	187.48	126.78	88.881	76.152	57.623	141.73	152.47	123.36	186.18	8.9588	166.42	166.22	56.731	221.95	49.5477	65.8303	55.0858	61.4585	66.6909	68.1611	47.168	86.362	57.1491
GSDFDCELR	1040.42	HNRNPK	Heterogeneous nuclear ribonucleoprotein K	2	3	2	3334.3	3176	3118.3	85.722	151.37	180.73	3099.6	3123.6	3026.9	138.22	172.58	159.39	5287.5	2142	5736.7	118.15	43.256	138.22	2.50648	4.54924	5.47828	4.26892	5.23576	5.00237	2.18568	1.97945	2.35271
GSLTTPPCNPTVLWTVFR	1988.02	CA12	Carbonic anhydrase 12	1	1	1	377.42	352.22	453.44	952.86	850.82	961.18	77.418	58.257	78.726	297.09	289.64	286.99	107.8	31.268	103.66	527.37	174.3	655.77	71.6285	70.7225	67.9462	79.3281	83.2545	78.4735	83.0282	84.7895	86.3503
GSQFGQSCCLR	1184.51	EPRS	Bifunctional glutamate/proline--tRNA ligase;Glutamate--tRNA ligase;Proline--tRNA ligase	2	2	2	1559.6	1591.6	1519.6	58.056	167.71	117.97	2132.6	2064.7	2162.8	225.46	244.68	355.71	2857.5	1630.9	3112.2	543.8	120.56	593.11	3.5889	9.53271	7.20397	9.56125	10.5951	14.1238	15.988	6.8834	16.007
GVAVLCTE	790.389	DYNC1H1	Cytoplasmic dynein 1 heavy chain 1	1	1	1	1089.9	910.54	893.25	65.454	85.979	85.825	1082.4	977.31	863.05	24.443	56.002	36.771	1591.3	861.55	1368.5	42.404	48.637	105.68	5.66528	8.62793	8.76593	2.20835	5.41966	4.08648	2.59557	5.34363	7.16873
GVEICIATPGR	1114.58	DDX17;DDX5	Probable ATP-dependent RNA helicase DDX17;Probable ATP-dependent RNA helicase DDX5	2	2	2	2554.2	2329.1	2227.9	280.35	238.81	253.8	2466.1	2558.9	2182.6	76.937	120.13	160.64	2907.2	749.37	3109.6	68.607	34.935	162.7	9.89046	9.29978	10.2269	3.0254	4.48409	6.85547	2.30549	4.45426	4.97204
GVLFGVPGAFTPGCSK	1535.78	PRDX5	Peroxiredoxin-5, mitochondrial	1	1	1	271.05	207.28	265.83	98.934	87.662	60.825	214.39	160.9	239.1	129.5	97.139	235.05	385.56	90.79	334.01	115.75	14.137	111.03	26.7401	29.7218	18.6206	37.6574	37.6451	49.5729	23.0895	13.4732	24.9483
GVTECYECHPK	1264.52	UBA2	SUMO-activating enzyme subunit 2	3	2	3	863.83	932.99	826.46	48.468	166.17	126.78	712.37	859.57	821.52	103.15	175.1	153.47	3298.8	2154.7	3460.6	335.52	246.86	492.15	5.31274	15.1179	13.2999	12.6484	16.9233	15.7407	9.23199	10.2792	12.4508
GVTECYECHPKPTQR	1746.78	UBA2	SUMO-activating enzyme subunit 2	3	3	3	770.31	590.67	597.55	47.573	45.1	60.171	1490.5	1549.8	1440.2	154.01	183.65	202.09	1142.6	543.09	1319.4	93.607	59.176	192.66	5.8166	7.09376	9.14841	9.3651	10.5945	12.3054	7.57211	9.82556	12.7416
HCNGVDWR	985.419	EIF3D	Eukaryotic translation initiation factor 3 subunit D	1	1	1	551.01	441.51	565.25	99.41	197.67	110.15	669.18	711.21	718.58	52.403	98.434	67.491	2135.5	850.66	2333	240.64	149.83	251.42	15.284	30.9256	16.3089	7.26223	12.1577	8.58587	10.1273	14.9757	9.72829
HCPYLDTINR	1230.58	USP39	U4/U6.U5 tri-snRNP-associated protein 2	1	1	1	786.85	783.04	752.59	97.815	68.842	62.435	649.34	557.42	569.3	44.82	41.651	30.005	658.54	439.38	699.15	44.317	18.251	69.729	11.0567	8.08117	7.6605	6.45672	6.9526	5.00663	6.30527	3.98815	9.06892
HEASDFPCR	1060.44	PTPN1	Tyrosine-protein phosphatase non-receptor type 1	1	1	1	813.46	857.14	734.26	57.621	103.59	41.461	868.3	854.02	815.94	32.36	64.827	119.06	1268.9	532.24	1068.3	109.19	53.41	113.79	6.61488	10.7824	5.34483	3.59292	7.05526	12.7337	7.92329	9.11978	9.62617
HEGVSCDACLK	1160.5	KCMF1	E3 ubiquitin-protein ligase KCMF1	1	1	1	583.85	708.28	528.9	34.665	70.319	73.974	892.26	737.33	869.08	74.585	197.41	93.702	661.88	217.5	679.73	106.45	72.096	125.33	5.60455	9.03148	12.2702	7.71427	21.1192	9.73242	13.8547	24.8954	15.5678
HEPLVLFCESCDTLTCR	1964.88	TRIM28	Transcription intermediary factor 1-beta	3	2	1	5465.6	5202.4	5207.4	1260.7	1122.4	1061.8	456.13	481.61	507.78	70.33	103.16	104.19	896.66	289.8	1061.3	111.5	56.457	170.93	18.7428	17.746	16.9368	13.359	17.6411	17.0253	11.0598	16.3049	13.8716
HEQNIDCGGGYVK	1418.62	CALR	Calreticulin	3	3	3	242.1	280.93	272.32	659.07	726.02	833.08	393.5	431.91	376.44	1187.5	1033.9	1365.4	343.44	47.772	269.24	794.3	248.55	807.57	73.1349	72.1009	75.3646	75.1107	70.5344	78.3884	69.8138	83.8783	74.9965
HFVLDECDK	1104.49	DDX39A	ATP-dependent RNA helicase DDX39A	1	1	1	900.66	872.24	809.41	125.67	189.4	60.67	503.58	400.03	334.92	38.113	50.157	43.501	1331.7	784.02	1231.1	41.056	47.843	80.759	12.2446	17.8403	6.97292	7.0359	11.1414	11.4954	2.99077	5.75131	6.15607
HGEVCPAGWK	1082.5	PRDX1;PRDX4	Peroxiredoxin-1;Peroxiredoxin-4	2	2	2	473.79	488.76	548.25	109.49	205.62	270.46	1470.2	1155.4	1554.9	434.64	476.54	368.73	3179.5	613.34	3342.4	955.27	459.7	995.69	18.7714	29.612	33.0349	22.8177	29.2008	19.1684	23.1033	42.8409	22.9523
HGGEDYVFSLLTGYCEPPTGVSLR	2596.23	CYC1	Cytochrome c1, heme protein, mitochondrial	2	2	2	1072.6	898.52	975.46	254.63	123.74	130.42	548.4	455.99	535.24	107.3	129.43	129.32	174.46	59.288	158.13	35.696	28.083	41.953	19.1851	12.1046	11.7933	16.3642	22.1089	19.4595	16.9855	32.1422	20.9678
HMQLYCDR	1064.45	MCM5	DNA replication licensing factor MCM5;DNA helicase	1	1	1	760.4	770.26	737.59	55.509	96.392	104.88	1076.6	944.24	853.9	95.978	60.567	84.366	1098.8	556.79	1043.3	117.63	9.8954	147.45	6.80333	11.1223	12.4491	8.18521	6.02772	8.99169	9.6701	1.74619	12.383
HQACLLLQK	1052.58	MYBBP1A	Myb-binding protein 1A	1	1	1	635.26	586.56	590.05	21.179	73.805	37.115	303.24	265.13	268.58	27.619	76.267	27.533	428.96	241.67	425.75	57.332	21.141	103.82	3.22635	11.1764	5.9179	8.34766	22.3397	9.29814	11.7896	8.04418	19.6046
HSSLAGCQIINYR	1460.72	CLTC	Clathrin heavy chain;Clathrin heavy chain 1	2	2	2	2095	1810	1684.3	85.492	49.024	152.24	2480.8	2362.1	2134.6	69.718	66	99.325	1515.8	1016.4	1471.2	67.005	54.969	31.174	3.92077	2.63708	8.2895	2.73348	2.71817	4.44621	4.23331	5.13073	2.07498
IAVHCTVR	897.485	RPL11	60S ribosomal protein L11	2	2	2	1559.4	1439.7	1380	57.821	38.407	80.367	2545.6	2594.5	2584.2	54.999	143.57	123.34	3710.8	1327	3991.1	151	30.908	155.25	3.57533	2.59839	5.50321	2.11486	5.24347	4.55543	3.91009	2.27615	3.74426
ICLDILK	816.478	UBE2N	Ubiquitin-conjugating enzyme E2 N	2	2	2	1304.1	1110.2	1121.7	778.82	588.56	676.9	174.89	115.96	198.6	296.23	211.51	236.55	278.95	124.6	260.58	406.36	178.49	465.84	37.3908	34.6464	37.6348	62.8778	64.5891	54.3606	59.2958	58.8901	64.1282
IECDDKGDGSCDVR	1510.6	FLNA	Filamin-A	3	3	3	376.57	454.17	261.59	318.43	221.68	343.09	3683.9	3319.1	2935.8	734.04	767.13	820.22	3159.6	1306.4	3399.5	597.89	131.99	803.44	45.8173	32.8002	56.7391	16.615	18.7735	21.8375	15.912	9.17623	19.1161
IECSDNGDGTCSVSYLPTK	1987.85	FLNB	Filamin-B	1	1	1	306.73	256.05	253.54	123.35	142.66	144.02	187.18	269.25	216.15	88.909	89.363	123.64	456.37	208.54	510.72	203.52	89.239	200.77	28.6807	35.7804	36.226	32.203	24.9191	36.3872	30.8415	29.9682	28.2182
IEYNDQNDGSCDVK	1598.65	FLNB	Filamin-B	2	2	2	315.86	351.74	273.87	45.178	30.351	62.157	1781.5	1731.1	1647	305.97	284.59	336.05	987.49	474.72	1066.6	74.129	20.636	167.33	12.5134	7.9434	18.4976	14.6575	14.1187	16.9461	6.98264	4.16589	13.5607
IFHESVYGQCK	1309.61			2	1	2	253.85	116.19	255.35	637.81	711.99	713.31	57.835	33.183	14.899	172.03	241.87	174.84	210.04	109.63	219.59	915.58	308.51	847.18	71.5306	85.9704	73.6388	74.8396	87.9358	92.1476	81.3401	73.7815	79.4154
IGNCPFSQR	1020.48	CLIC1	Chloride intracellular channel protein 1	2	2	2	909.44	861.44	803.04	57.016	90.444	68.616	3219.4	3131.5	2755	61.882	102.88	132.05	3920.4	1781.7	4015.5	94.918	108.23	173.77	5.89949	9.50158	7.87191	1.88591	3.18083	4.57387	2.3639	5.72667	4.14798
IHEGCEEPATHNALAK	1718.8	CLTC	Clathrin heavy chain;Clathrin heavy chain 1	3	2	3	629.89	532.5	572.86	19.594	17.792	19.195	1220.4	1173.5	1140.9	138.84	118.14	87.775	820.63	561.38	813.68	171.11	19.899	140.94	3.01686	3.23319	3.2421	10.2145	9.14651	7.14387	17.2535	3.42331	14.764
IINDNATYCR	1181.55	NOP56	Nucleolar protein 56	2	2	2	1199.7	1266	1231.3	71.774	49.141	68.06	1110	1035.1	1029.2	44.58	51.876	39.292	2178.9	1276.4	2193.9	89.046	85.977	122.65	5.64494	3.73656	5.23796	3.86114	4.77251	3.67733	3.92628	6.31081	5.29451
IISNASCTTNCLAPLAK	1718.87	GAPDH	Glyceraldehyde-3-phosphate dehydrogenase	8	6	7	6464.3	6676.2	6274	450.07	366.93	438.36	5131.2	5096.4	4933.5	90.913	117.32	132.88	4378	2518.5	4503.5	208.4	38.455	107.61	6.5092	5.20976	6.53064	1.74092	2.25022	2.62278	4.54387	1.50394	2.33371
ILVNQLSVDDVNVLTCATGTLSNLTCNNSK	3148.57	JUP	Junction plakoglobin	1	1	1	745.99	652.48	634.61	27.956	60.55	121.25	443.08	360.6	312.01	65.146	47.579	32.827	579.93	225.14	564.74	41.264	95.175	103.72	3.61214	8.49193	16.0413	12.8183	11.6564	9.51957	6.64269	29.7129	15.5163
IPLNNGAGCR	1013.51	ERGIC1	Endoplasmic reticulum-Golgi intermediate compartment protein 1	1	1	1	219.78	178.38	216.39	248.75	142.22	218.45	195.49	174.7	202.44	467.92	455.47	518.63	287.66	170.93	293.37	624.46	270.51	661.53	53.0916	44.3606	50.2369	70.5326	72.2773	71.9251	68.4625	61.279	69.2774
ISLNSLCYGDMDK	1457.65	CPNE3	Copine-3	1	1	1	626.32	636.23	649.87	175.62	101.36	142.48	490.35	549.96	385.83	82.149	80.007	52.879	582.3	353.01	509.83	380.46	51.197	434.14	21.8994	13.7421	17.982	14.3492	12.7002	12.0533	39.5176	12.666	45.9909
ITDVIIGFQACCR	1437.71	MYH9	Myosin-9	2	2	2	1996.3	1913.6	1793.1	130.59	143.98	105.14	1901.5	1667.2	1700	71.794	75.013	86.451	1019.3	729.47	915.13	97.098	13.321	85.922	6.13995	6.99754	5.53881	3.63828	4.30562	4.83926	8.69744	1.79337	8.58317
ITFCTGIR	909.474	PSMD4	26S proteasome non-ATPase regulatory subunit 4	1	1	1	811.9	802.08	693.94	12.196	25.24	74.538	951.08	822.31	840.37	76.11	164.79	76.989	895.78	440.91	909.9	54.814	16.888	24	1.47992	3.05081	9.69943	7.40953	16.6944	8.39246	5.76629	3.68896	2.56987
ITVPGNFQGHSGAQCITCSYK	2210.02	SSRP1	FACT complex subunit SSRP1	2	2	2	946.52	969.48	969.68	125.21	130.04	139.93	544.43	491.58	487.75	77.366	86.88	58.167	1167.1	666.35	1049.7	109.62	39.685	186.67	11.683	11.827	12.6107	12.4423	15.0192	10.6549	8.58606	5.62083	15.0982
IVGPSGAAVPCK	1097.59	FLNA	Filamin-A	2	2	2	1153.3	926.73	1049.2	849.22	772.24	763.43	871.75	1037.2	972.44	496.35	552.9	522.35	1244.8	579.7	1467.6	1054.1	390.23	1333.7	42.4076	45.4534	42.1173	36.2802	34.7714	34.9447	45.8524	40.2328	47.61
LAENFCVCHLATGDMLR	1891.87	AK2	Adenylate kinase 2, mitochondrial;Adenylate kinase 2, mitochondrial;Adenylate kinase 2, mitochondrial, N-terminally processed	2	2	2	166.06	77.697	104.66	234.84	279.04	271.94	91.132	65.198	148.85	241.4	162.17	206.5	234.65	16.189	213.86	417.31	50.786	511.76	58.5782	78.2201	72.2092	72.5945	71.3249	58.1117	64.0085	75.8283	70.5273
LAQANGWGVMVSHR	1524.76	ENO1	Alpha-enolase	2	5	5	362.22	485.3	275.03	84.598	82.751	49.45	161.53	100.14	107.52	190.77	254.27	304.49	339.03	87.322	232.91	205.18	117.22	298.42	18.9334	14.5675	15.2398	54.1499	71.7446	73.9035	37.7024	57.3085	56.1647
LCIEVTPQSK	1116.58	ABCE1	ATP-binding cassette sub-family E member 1	1	1	1	207.7	175.84	161.93	261.9	201.79	199.98	121.16	13.269	42.905	183.47	144.44	121.8	159.32	45.569	107.72	131.28	57.762	210.97	55.7709	53.4359	55.2568	60.2272	91.5864	73.9504	45.1755	55.9	66.1991
LCLNICVGESGDR	1377.64	RPL11	60S ribosomal protein L11	2	2	2	3809.1	3650.1	3455.6	177.85	51.604	108.72	2698.1	2673.6	2098.7	9.383	41.047	45.119	3709.7	1088.1	3558.4	43.067	35.746	57.559	4.4608	1.39406	3.05023	0.346558	1.51206	2.10461	1.14761	3.18068	1.5918
LDDPSCPRPECYR	1549.67	EIF2S3	Eukaryotic translation initiation factor 2 subunit 3	2	2	2	1353.1	1384.4	1238.7	430.43	385.53	417.58	650.07	666.74	721.46	208.33	161.95	119.45	1193.3	662.19	1171.5	211.81	105.12	202.68	24.1336	21.7822	25.2119	24.2696	19.5429	14.2048	15.0743	13.6998	14.7492
LECGGGPWGNK	1116.5	ALDH1A1	Retinal dehydrogenase 1	3	2	2	2379.1	2280.4	2234.3	223.96	218.88	317.05	2324.2	2235.4	2137.3	75.878	33.807	70.697	2334.9	1089.5	2137.3	165.5	68.704	211.04	8.60372	8.75772	12.4268	3.16148	1.48982	3.20186	6.61894	5.93194	8.98677
LECSEELGDLVK	1333.64	CLTC;CLTCL1	Clathrin heavy chain;Clathrin heavy chain 1;Clathrin heavy chain 2	1	2	2	329.03	281.37	318.5	7.3367	46.763	47.041	1070.2	1009.1	911.63	52.16	122.07	122.97	1181.8	831.77	1031.7	141.61	88.345	167.79	2.18116	14.2512	12.8689	4.64735	10.7915	11.8858	10.7004	9.60152	13.9884
LECVEPNCR	1061.46	RPL36A;RPL36A-HNRNPH2;RPL36AL	60S ribosomal protein L36a;60S ribosomal protein L36a-like	3	3	3	3923	3793.4	3077.2	198.78	280.98	273.74	2538.6	2660.6	2372.2	96.915	73.266	150.53	2920.8	1825.9	3114.2	54.821	60.696	118.97	4.82267	6.89626	8.16905	3.67727	2.67994	5.96695	1.84234	3.21722	3.67967
LEICNLTPDTLTSDTYK	1925.93	CAPN2	Calpain-2 catalytic subunit	1	1	1	201.77	144.33	210.15	98.378	138.2	109.66	200.94	120.72	153.95	46.938	32.947	48.323	325.3	131.25	278.19	188.59	32.922	150.08	32.7765	48.9152	34.2891	18.9359	21.4405	23.89	36.6985	20.0534	35.0433
LESCGVTSDNCR	1282.53	RNH1	Ribonuclease inhibitor	3	2	2	524.86	605.73	641.93	61.12	52.225	48.68	3751	3634.2	3604.8	202.74	166.69	245.39	3990.2	1108	4875.7	180.15	62.214	258.6	10.4304	7.93747	7.04884	5.1278	4.38555	6.37345	4.31978	5.31646	5.03671
LFGNMEGDCPSDWK	1597.65	TFRC	Transferrin receptor protein 1;Transferrin receptor protein 1, serum form	2	1	2	569.42	458.81	521.36	826.27	779.44	916.24	84.703	36.462	72.381	303.48	317.89	297.45	208.21	48.426	154.4	412.63	292.43	397.92	59.2015	62.9469	63.734	78.1796	89.7102	80.4286	66.4632	85.7928	72.0452
LFNTAVCESK	1110.54	NAA15	N-alpha-acetyltransferase 15, NatA auxiliary subunit	1	1	1	843.2	948.15	778.67	89.489	94.572	140.46	489.07	376.44	479.93	81.912	128.66	96.371	452	261.29	397.12	107.79	65.556	100.97	9.59473	9.06972	15.2818	14.3458	25.4722	16.7223	19.2554	20.0572	20.2714
LFQECCPHSTDR	1434.6	HNRNPK	Heterogeneous nuclear ribonucleoprotein K	4	4	3	3854.6	3802.9	3520.2	236.37	235.99	204.17	6498.5	6538.5	5904	344.75	350.18	421.41	5361.9	2497	5390.6	316.04	91.779	276.18	5.77785	5.84294	5.482	5.03781	5.08341	6.66218	5.5661	3.54526	4.87367
LGEHNIDVLEGNEQFINAAK	2210.1			1	6	6	185.87	228.86	197.87	46.368	19.915	38.811	170.83	98.482	108.03	44.606	38.979	33.533	755.93	280.8	843.64	209.58	71.954	214.82	19.9657	8.00523	16.398	20.705	28.3564	23.6877	21.7067	20.3978	20.2955
LGMFDLHYCDK	1340.59			1	2	3	100.86	145.53	109.67	262.21	221.54	230.29	121.65	99.774	74.13	167.36	160.39	194.49	136.54	55.587	114.66	232	76.892	255.92	72.2202	60.3536	67.7403	57.908	61.6496	72.4034	62.9511	58.0409	69.0593
LGNYAGAVQDCER	1394.62	SGTA	Small glutamine-rich tetratricopeptide repeat-containing protein alpha	1	1	1	1143	1359.1	1034.2	333.77	393.29	428.84	1103.2	981.41	1027.8	46.399	50.667	78.212	1334.1	831.51	1206.9	188.6	61.398	186.49	22.6014	22.4431	29.3116	4.0361	4.90923	7.07153	12.3859	6.87618	13.3839
LIEVTETICK	1147.62	CNPY3	Protein canopy homolog 3	1	1	1	179	151.41	231.39	398.39	349.62	357.08	72.45	95.804	62.363	166.41	189.45	244.55	320.48	146.45	217.42	361.17	157.34	408.37	68.9984	69.7803	60.6794	69.6684	66.4145	79.6806	52.9847	51.7924	65.2567
LIPDGCGVK	900.474	RPL10	60S ribosomal protein L10	2	2	2	300.2	166.48	230.88	6.3743	20.277	59.092	875.41	838.68	723.9	2.546	39.847	29.067	861.67	550.68	1042.7	4.0743	17.705	39.194	2.0792	10.8574	20.3785	0.289992	4.53566	3.86033	0.470612	3.11497	3.62272
LLACIASR	845.479	RPS8	40S ribosomal protein S8	2	2	2	3272.1	3362.1	3079.5	219.61	220.7	210.43	2634.6	2816.5	2582.4	37.147	33.244	78.992	5056.9	2942.7	5098.6	110.56	12.518	92.848	6.28947	6.15999	6.39618	1.39036	1.16656	2.96807	2.13954	0.42359	1.78848
LLCGGGIAADR	1044.54	ALDH2	Aldehyde dehydrogenase, mitochondrial	1	1	1	688.44	672.45	759.55	69.67	62.332	77.212	810.53	681.78	731.86	39.314	58.657	129.74	608.47	330.68	564.66	55.362	31.989	118.67	9.18996	8.48306	9.22747	4.62603	7.92194	15.058	8.33976	8.82044	17.3664
LLCGLLAER	986.558	MIF	Macrophage migration inhibitory factor	2	2	2	3513.8	2188.4	2289.1	161.29	98.165	148.02	3059.6	2082.3	2038.5	58.174	56.796	79.702	3885.1	936.66	3560.6	92.073	18.857	119.99	4.38874	4.29312	6.07356	1.86588	2.65514	3.76272	2.31504	1.97349	3.26008
LLEGEECR	947.438	KRT6A;KRT6C;KRT78;KRT73;KRT74;KRT2;KRT5	Keratin, type II cytoskeletal 6A;Keratin, type II cytoskeletal 6C;Keratin, type II cytoskeletal 78;Keratin, type II cytoskeletal 74;Keratin, type II cytoskeletal 73;Keratin, type II cytoskeletal 2 epidermal;Keratin, type II cytoskeletal 5	2	2	2	71.25	117.65	38.91	1770	1351.1	752.85	272.68	200.76	185.14	4175.6	3067	1807.6	371.96	168.06	346.92	1987.9	2867.7	2437.2	96.1303	91.9898	95.0856	93.87	93.8563	90.7093	84.238	94.464	87.5393
LNQVCATHQHFESR	1668.78	MYO1B	Unconventional myosin-Ib	3	3	3	470.81	485.51	337.94	65.814	45.315	89.131	1454	1470.1	1200.6	103.74	136.29	151.18	2352.4	1145.4	2436.9	323.53	56.892	230.78	12.2645	8.53671	20.8703	6.65965	8.48424	11.1838	12.0904	4.73196	8.65096
LNVCVSK	761.411	HNRNPL;HNRNPLL;HNRPLL	Heterogeneous nuclear ribonucleoprotein L;Heterogeneous nuclear ribonucleoprotein L-like	1	1	1	671.85	591.49	724.66	32.261	37.693	32.463	4172.7	4299.2	4348.9	103.69	114.52	143.07	1425.4	270.05	1713.7	109.65	76.394	117.83	4.58181	5.99078	4.28768	2.42471	2.59464	3.18502	7.14309	22.0509	6.43342
LQLEACETR	1061.52	PLEC	Plectin	2	2	2	1524.3	1253.6	1279	192.53	203.38	158.65	2482.5	2197.5	2025.1	422.11	346.28	411.24	3541.6	1675.7	3501.9	494.69	168.22	657.03	11.2143	13.959	11.0354	14.5324	13.6128	16.8794	12.2561	9.12296	15.7981
LQLQEQLQAETELCAEAEELR	2443.19	MYH9	Myosin-9	1	3	2	544.48	422.91	533.29	69.781	99.899	141.56	1252	1082.8	1059.6	108.76	64.048	135.85	2832.6	458.78	2722.4	86.196	15.063	145.09	11.3602	19.1081	20.9765	7.99259	5.5847	11.3639	2.95314	3.1789	5.05983
LSLDGQNIYNACCTLR	1782.84	PTBP1	Polypyrimidine tract-binding protein 1	3	3	2	5171.8	4750.8	4461.2	450.57	447.36	387.84	1819.7	1781	1696.7	14.19	34.084	58.845	3552.8	2246.8	3331.9	11.629	24.086	50.817	8.01388	8.60612	7.99828	0.773765	1.87782	3.35195	0.326251	1.06064	1.50225
LTAIDILTTCAADIQR	1716.91	SNRNP200	U5 small nuclear ribonucleoprotein 200 kDa helicase	1	1	1	311.31	474.04	359.69	37.092	35.429	29.937	565.05	591.23	574	0.38352	40.145	47.279	628.88	355.7	609.56	4.7005	21.818	40.517	10.6463	6.9541	7.6835	0.0678276	6.35834	7.60995	0.741895	5.77933	6.23265
LTDCVVMR	935.457	HNRNPA2B1	Heterogeneous nuclear ribonucleoproteins A2/B1	3	2	2	3515.2	3894.4	3197.3	198.18	252.22	266.39	4156.4	4788.6	4021.4	80.828	76.544	66.661	4673.7	542.33	5325.8	18.991	26.687	80.357	5.33692	6.08254	7.69093	1.90757	1.57331	1.63063	0.404693	4.69002	1.4864
LTEGCSFR	911.417	RPS27L;RPS27	40S ribosomal protein S27;40S ribosomal protein S27-like	2	2	2	2369.2	2656.4	2363.9	108.82	140.55	143.43	4710.1	4747.8	4482.3	121.65	109.57	148.69	4105.5	2401	4504.3	41.669	32.372	65	4.39141	5.02512	5.72043	2.51772	2.25575	3.21076	1.00476	1.33034	1.42254
LVVECVMNNVTCTR	1579.75	FABP5	Fatty acid-binding protein, epidermal	4	2	2	4930.9	5220.3	4221.8	421.39	278.42	307.82	3277.2	3338.7	3017.4	146.63	165.72	45.39	3200.4	465.51	4320.1	174.23	37.134	144.76	7.87308	5.06336	6.79571	4.28263	4.72889	1.48198	5.16294	7.38773	3.24221
LVVPATQCGSLIGK	1384.77	PCBP1	Poly(rC)-binding protein 1	1	2	2	349.55	266.5	246.78	113.56	52.04	73.17	1079.1	961.92	908.41	87.095	87.88	135.78	600.4	138.13	577.51	78.256	71.075	74.943	24.5212	16.337	22.8692	7.46831	8.37112	13.0034	11.531	33.9739	11.4863
MDCQECPEGYR	1329.48	FLNA	Filamin-A	3	2	3	2842.6	2722.7	2272	378.67	383.4	369.85	3993.7	4375.2	3940.8	777.55	593.4	704.02	3678.9	1068	3983.1	333.63	106.59	533.55	11.7553	12.3435	13.9997	16.2966	11.943	15.1571	8.3147	9.07466	11.813
MGITEYNNQCR	1327.56	IARS	Isoleucine--tRNA ligase, cytoplasmic	1	1	1	745.61	789.8	675.39	80.024	76.602	82.531	845.94	954.25	919	45.248	36.072	59.812	1254.2	739.7	1179.6	46.746	43.298	89.177	9.69243	8.84139	10.8891	5.07727	3.64245	6.11067	3.59323	5.52977	7.02858
MLVIEQCK	962.493	CCT5	T-complex protein 1 subunit epsilon	4	2	2	2213.1	1919.4	1633.3	300.65	363.08	336.57	949.73	806.11	794.59	72.839	80.707	142.97	951.56	442.97	916.76	47.273	40.797	51.201	11.9602	15.9073	17.0859	7.12314	9.10075	15.2492	4.73282	8.43319	5.28957
NCDLDVACR	1007.42	ALDH3A1	Aldehyde dehydrogenase, dimeric NADP-preferring	2	2	2	3517.1	3273.4	3440.4	185.37	213.79	234.32	3232.2	3552.1	3036.7	126.99	226.79	208.87	4079.2	2272.5	3771.5	241.24	74.935	312.94	5.00666	6.13072	6.37654	3.78038	6.0015	6.43554	5.58369	3.19221	7.66176
NCTCGLAEELEK	1308.57	CIAPIN1	Anamorsin	2	2	2	1204.7	996.83	951.34	429.01	409.18	437.38	1023.5	1149.7	1060.1	466.02	560.41	526.25	800.62	314.46	899.35	338.63	120.84	574.21	26.2599	29.1022	31.4952	31.2866	32.7704	33.1736	29.7239	27.7602	38.9675
NDQCYDDIR	1140.45	CORO1C	Coronin-1C;Coronin	2	2	2	793.25	881.7	774.04	113.15	69.896	83.253	4528.4	4488.2	3963.3	66.819	57.975	159.37	5261.8	1715.1	5562	75.873	23.356	213.25	12.4835	7.34513	9.71115	1.4541	1.27525	3.8657	1.42146	1.34349	3.69248
NDTPCGTTIGPILASR	1614.8	DNPEP	Aspartyl aminopeptidase	1	1	1	686.67	632.82	654.62	136.44	126.67	120.5	936.23	874.62	832.68	17.97	54.923	34.262	519.43	368.44	520.03	14.679	42.642	51.374	16.5762	16.6783	15.546	1.88325	5.9086	3.95205	2.74832	10.3731	8.99084
NETLGGTCLNVGCIPSK	1704.82	DLD	Dihydrolipoyl dehydrogenase, mitochondrial	1	1	1	665.01	525.98	526.93	183.2	143.56	183.63	260.05	182.36	294.19	89.969	75.099	85.646	955.85	333.92	994.2	413.35	69.31	430.91	21.5984	21.4416	25.843	25.704	29.1693	22.5482	30.1892	17.1887	30.237
NGSCGVSYIAQEPGNYEVSIK	2214.03	FLNB	Filamin-B	3	3	3	1152.7	887.34	970.62	242.58	248.08	186.39	590.43	558.57	530.34	209.05	87.164	111.72	721.85	153.01	711.47	76.629	21.073	46.844	17.3858	21.8492	16.1096	26.1482	13.4984	17.4002	9.59687	12.1051	6.17739
NGSLICTASK	992.496	CORO1C	Coronin-1C;Coronin	4	4	4	1220.6	1137.5	1109.3	141.32	227.17	154.71	1208.2	979.4	1017.2	3.8825	83.619	28.93	1039.5	242.32	1225.8	58.665	29.665	123.4	10.3765	16.6465	12.2396	0.320316	7.86618	2.76543	5.34209	10.9069	9.14616
NLCYANTINWK	1338.64	EGFR	Epidermal growth factor receptor;Receptor protein-tyrosine kinase	1	1	1	273.61	204.95	212.17	437.75	504.13	508.84	106.81	90.233	63.544	273.47	192	238.51	95.543	26.47	124.63	260.75	110.19	273.52	61.5371	71.0964	70.5732	71.9128	68.0289	78.9627	73.1841	80.6308	68.6977
NMMAACDPR	1007.4	TUBB4A;TUBB;TUBB4B;TUBB3;TUBB2A;TUBB2B;TUBB8;TUBB6	Tubulin beta-4A chain;Tubulin beta chain;Tubulin beta-8 chain-like protein LOC260334;Tubulin beta-4B chain;Tubulin beta-3 chain;Tubulin beta-2A chain;Tubulin beta-2B chain;Tubulin beta-8 chain;Tubulin beta-6 chain	4	3	3	1948.8	1648.5	1488.4	54.799	203.33	98.119	3096	2798.2	2502.9	76.297	104.21	118.96	3351.7	1570.2	3099.3	47.951	45.875	160.42	2.73503	10.9799	6.18455	2.4051	3.59046	4.53724	1.41047	2.83867	4.92128
NMVHPNVICDGCNGPVVGTR	2080.96	SQSTM1	Sequestosome-1	4	2	3	672.72	643.23	644.33	187.49	292.59	276.93	553.21	502.17	535.85	202.93	185.33	154.6	1978	489.35	2030.4	1754.9	490.21	1955.6	21.7958	31.2656	30.0599	26.8376	26.9571	22.3912	47.0117	50.0439	49.0617
NPIMSQCFDR	1209.53	MYO1C	Unconventional myosin-Ic	1	2	2	920.86	929.23	937.71	279.14	360.75	352.6	651.66	778.29	637.44	72.083	119.34	78.362	899.89	512.78	852.73	116.06	31.898	164.09	23.2617	27.9655	27.3268	9.95975	13.295	10.9474	11.4238	5.8563	16.1376
NVLCSACSGQGGK	1222.54	DNAJA2	DnaJ homolog subfamily A member 2	2	2	2	1279.5	1556.3	1423.1	82.232	163.48	159.19	2826	3381.2	2988.8	345.85	246.19	303.37	2795.6	1004.9	3275.9	252.58	36.632	219.35	6.03878	9.50587	10.0607	10.9037	6.78697	9.21489	8.28626	3.51713	6.27566
NYELLCGDNTR	1296.58			2	2	2	177.93	135.09	108.08	1349.1	1172.7	1290.7	165.39	178.48	222.54	1291.6	1228.9	1349.4	214.83	128.05	318.35	3187.1	1017.5	3790.7	88.348	89.6704	92.2733	88.6485	87.3183	85.843	93.6851	88.822	92.2525
PLCELQPGAK	1054.55	EPRS	Bifunctional glutamate/proline--tRNA ligase;Glutamate--tRNA ligase;Proline--tRNA ligase	1	1	1	569.38	463.3	659.01	69.925	76.562	26.44	304.35	274.61	235.31	6.9296	49.302	18.349	651.06	158.49	633.26	28.814	19.443	52.047	10.9377	14.1818	3.85732	2.22617	15.2208	7.23373	4.23814	10.9271	7.5947
PLIVQYEVNFQNGIECGGAYVK	2440.21	CANX	Calnexin	1	1	1	258.07	250.56	264.68	579.28	565.3	580.11	41.515	101.36	91.502	337.16	213.22	282.93	274.49	67.116	255.38	631.89	379.68	712.58	69.1802	69.2888	68.6691	89.0368	67.7793	75.5625	69.7158	84.9784	73.6167
PLVLCGPPGSGK	1123.61	DYNC1H1	Cytoplasmic dynein 1 heavy chain 1	1	1	1	695.05	704.55	530.79	124.26	92.528	107.36	323.38	320.78	359.67	33.091	54.895	66.443	463.62	323.29	455.02	28.824	52.994	122.34	15.1664	11.6084	16.8236	9.28294	14.6124	15.5928	5.85325	14.0835	21.1896
PSNLLLNTTCDLK	1430.74	MAPK1	Mitogen-activated protein kinase 1	2	2	2	639.44	609.92	627.42	59.431	65.502	81.061	1007.8	885.69	902.98	66.626	63.858	52.225	653.24	258.75	477.09	47.934	28.753	66.027	8.50386	9.69794	11.4415	6.20108	6.72509	5.46741	6.83625	10.0009	12.157
PVCNQVECHPYFNQR	1832.81	AKR1C2;AKR1C1	Aldo-keto reductase family 1 member C2;Aldo-keto reductase family 1 member C1	2	3	2	1105.1	1001.2	1062.8	374.57	400.76	428.41	1557.6	1550.9	1557.3	103.56	95.697	91.268	1883	473.77	2127.1	117.6	14.974	82.579	25.3144	28.5857	28.729	6.2342	5.8118	5.5362	5.87824	3.06377	3.73715
PVCNQVECHPYFNR	1704.75	AKR1C3	Aldo-keto reductase family 1 member C3	3	3	3	1407.8	1297.5	1488.8	89.564	61.033	135.8	1412.7	1301.6	1264.1	100.54	74.424	50.943	1993.6	419.41	2528.5	74.257	27.202	190.4	5.98144	4.49257	8.35898	6.64402	5.40863	3.87387	3.59101	6.09075	7.00283
RDPHLACVAYER	1428.69	CLTC;CLTCL1	Clathrin heavy chain;Clathrin heavy chain 1;Clathrin heavy chain 2	2	2	2	448.44	364.81	269.64	148.75	103.18	93.73	1485	1446.6	1540.7	352.77	322.26	373.03	1737.2	1131.7	1804.3	342.93	170.56	379.1	24.9083	22.0475	25.7946	19.1955	18.2185	19.4923	16.486	13.0972	17.3628
RLDEDLAAYCR	1323.62	CNP	2,3-cyclic-nucleotide 3-phosphodiesterase	1	1	1	1358.6	1258.7	1177.2	24.422	110.39	48.561	914	818.21	914.17	24.673	55.406	34.448	1526.6	646.34	1438	52.277	38.641	79.725	1.76584	8.06302	3.9617	2.6285	6.34215	3.63139	3.31102	5.64118	5.25293
SCAEWVSLSK	1108.52	ATP5H	ATP synthase subunit d, mitochondrial	1	1	1	471.98	506.85	509.77	12.156	39.948	57.106	395.26	272.51	280.86	43.49	34.599	31.132	930.95	87.939	983.29	26.675	26.149	110.25	2.51086	7.30581	10.0738	9.91225	11.266	9.97846	2.78554	22.92	10.0819
SCNCLLLK	892.451	ENO1	Alpha-enolase	3	3	3	2133.2	1854.1	2069.7	106.4	175.32	120.55	4583.9	4453.5	4181.7	42.486	72.767	153.89	2449.1	875.94	2325.4	46.045	26.591	147.77	4.75085	8.63892	5.50394	0.918341	1.60766	3.54946	1.84538	2.94627	5.97492
SCQISCK	767.331	KRT2	Keratin, type II cytoskeletal 2 epidermal	1	1	1	149.4	144.99	132.31	687.01	648.51	463.06	107.17	54.7	37.716	1257.9	1527.1	962.28	94.446	37.264	93.287	914.17	1374.5	996.49	82.1379	81.7278	77.7768	92.1491	96.5419	96.2284	90.6361	97.3605	91.4398
SCSSSCAVHDLIFWR	1709.77	RTN3	Reticulon-3;Reticulon	2	2	2	552.3	485.56	460.76	57.604	68.666	72.77	579.12	547.58	555.06	60.04	53.764	30.899	655.53	392.06	592.48	57.328	15.28	76.393	9.44477	12.3895	13.6393	9.39358	8.94064	5.27324	8.04199	3.75117	11.4212
SCYDLSCHAR	1153.46	GARS	Glycine--tRNA ligase	2	2	2	762.38	640.18	517.36	97.441	91.228	91.532	2783.8	2676.9	2854.1	382.23	429.86	338.17	3574	1973.6	3197.7	282.43	137.33	401.73	11.3327	12.4729	15.0326	12.0728	13.8363	10.5934	7.32361	6.50566	11.1609
SDCYTELEK	1086.45	S100A16	Protein S100-A16	1	1	1	843.89	648.6	749.57	80.092	154.09	126.67	764.53	503.7	619.98	85.062	45.69	55.673	1060.9	347.89	1271	8.6864	43.769	47.156	8.66813	19.1967	14.4561	10.0121	8.3165	8.23988	0.812127	11.1753	3.57742
SEGTYCCGPVPVR	1366.6	TGM2	Protein-glutamine gamma-glutamyltransferase 2	2	2	2	2273.8	2330.2	2037	429.33	338.15	495.79	3198.7	3319.4	2809.4	549.16	528.76	633.51	2864.6	1644.1	3464	485.41	191.62	579.4	15.8827	12.6726	19.5749	14.6526	13.7406	18.4004	14.4898	10.4384	14.3295
SETVICSSR	980.46	VASP	Vasodilator-stimulated phosphoprotein	1	1	1	1565.9	1524.1	1534.1	331.73	235.01	248.8	1857.6	1663.4	1702.8	223.74	152.33	251.47	2785.2	241.22	3594.5	294.09	155.75	401.84	17.4813	13.3596	13.9548	10.7498	8.38946	12.8677	9.55058	39.2347	10.0552
SETVLTCATGR	1136.55	ITGA3	Integrin alpha-3;Integrin alpha-3 heavy chain;Integrin alpha-3 light chain	2	2	2	363.97	258.64	249.55	1335.4	1293.7	1191.5	83.576	55.446	76.367	1217.5	1277.9	1242	162.79	13.004	238.67	2822.6	1486.1	2868.4	78.5821	83.3387	82.6828	93.5764	95.8416	94.2075	94.5471	99.1325	92.3185
SFYGSTLFLCR	1292.62	FASN	Fatty acid synthase;[Acyl-carrier-protein] S-acetyltransferase;[Acyl-carrier-protein] S-malonyltransferase;3-oxoacyl-[acyl-carrier-protein] synthase;3-oxoacyl-[acyl-carrier-protein] reductase;3-hydroxyacyl-[acyl-carrier-protein] dehydratase;Enoyl-[acyl-carrier-protein] reductase;Oleoyl-[acyl-carrier-protein] hydrolase	2	1	1	3644.3	2798	2958.2	621.5	526.46	575.75	573.18	530.22	474.71	68.703	86.772	121.67	790.37	548.8	763.92	62.64	60.002	147.76	14.5694	15.836	16.292	10.7034	14.0637	20.4014	7.34341	9.85575	16.2074
SGQVYSFGCNDEGALGR	1758.76	RCC1	Regulator of chromosome condensation	1	1	1	853.69	844.09	943.23	87.524	101.62	110.43	805	789.04	874.8	37.852	67.815	121.43	1026.3	348.85	1227.9	58.366	35.713	110.43	9.29905	10.7454	10.4806	4.49094	7.91441	12.189	5.38101	9.28664	8.25133
SIAQYWLGCPVPGQA	1588.77			1	1	1	164.03	131.18	89.218	315.95	374.71	331.16	56.443	57.834	24.182	274.38	368.24	315.42	94.413	64.96	73.522	393.52	202.89	456.22	65.8257	74.0695	78.7767	82.9386	86.4263	92.8793	80.6504	75.7476	86.1212
SIGVSNFNHR	1129.56	AKR1C2	Aldo-keto reductase family 1 member C2	2	2	2	86.699	56.244	78.466	51.776	86.89	64.6	417.7	317.13	308.44	85.937	134.58	108.15	458.53	107.51	448.78	169	52.527	199.97	37.3901	60.7054	45.154	17.0633	29.7935	25.9608	26.931	32.8218	30.8239
SLLDACESR	992.46	SPTBN1	Spectrin beta chain, non-erythrocytic 1	2	2	2	2227.7	2343.4	2228.1	81	108.57	150.31	2243.1	2212.5	2278.3	46.173	56.328	97.178	3037.1	1789	3451.2	114.63	14.221	145.2	3.50847	4.42787	6.31977	2.01693	2.48269	4.09088	3.63705	0.788644	4.03737
SMSVYCTPNKPSR	1468.68	ATP2A2	Sarcoplasmic/endoplasmic reticulum calcium ATPase 2	2	2	2	841.99	606.74	763.87	40.26	50.939	27.95	987.39	883.63	714.47	48.264	58.829	30.684	942.04	520.86	965.19	57.489	70.385	84.88	4.56333	7.74527	3.52984	4.66024	6.24208	4.11781	5.75161	11.9045	8.08327
SNGLICGGNGVCK	1220.56	ITGB1	Integrin beta-1	3	3	3	508.26	395.62	301.77	1904.6	1784.2	1750.8	255.17	152.11	224.97	1516.2	1633.4	1455.6	185.6	45.088	46.96	1993.5	877.95	2570.5	78.9354	81.8508	85.2979	85.5948	91.4809	86.6135	91.4827	95.1153	98.2059
SPAESCDLLGDIQTCIR	1819.84	MYBBP1A	Myb-binding protein 1A	1	1	1	711.44	902.73	745.43	134.2	72.672	93.417	668.57	574.33	665.16	26.036	28.859	60.817	791.04	504.96	618.73	32.554	50.267	67.346	15.8696	7.45047	11.1364	3.74831	4.7844	8.37726	3.95268	9.05341	9.81611
SPFVVQVGEACNPNACR	1789.82	FLNB	Filamin-B	2	2	2	1448	1554.3	1440.1	273.48	154.24	242.1	1765.5	2027.4	1612.4	201.74	261.25	221.76	2365.7	1043.5	2288	203.62	40.828	304.56	15.8863	9.02759	14.3919	10.255	11.415	12.0905	7.92505	3.76528	11.7475
SPPTVLVICGPGNNGGDGLVCAR	2195.08	APOA1BP	NAD(P)H-hydrate epimerase	1	1	1	509.51	457.63	461.68	42.508	31.64	59.561	551.2	417.3	451.29	47.096	42.331	44.029	677.73	308.82	817.76	46.203	57.636	69.731	7.70047	6.46678	11.4268	7.87169	9.20978	8.88902	6.38222	15.7279	7.85709
SPSSDSWTCADTSTER	1728.69	ARFGAP1	ADP-ribosylation factor GTPase-activating protein 1	1	1	1	708.92	708.19	638.31	8.1664	50.596	64.673	755.79	883.01	975.01	58.638	38.786	86.466	821.84	369.34	1065.1	3.9132	17.256	111.92	1.13883	6.66802	9.1998	7.1999	4.20766	8.14583	0.473895	4.46357	9.50876
SPYTVTVGQACNPSACR	1752.79	FLNA	Filamin-A	3	2	2	2832.1	2677.6	2322.3	501.25	327.85	445.33	1898.8	1772	1677.1	249.12	244.44	222.34	2930.9	1573.6	3053.9	358.61	94.266	456.96	15.0374	10.9085	16.0907	11.5982	12.1224	11.7056	10.9016	5.65189	13.0156
SQDIDADGQGFCQGGFSIDFTK	2335.01	ITGAV	Integrin alpha-V;Integrin alpha-V heavy chain;Integrin alpha-V light chain	1	1	1	157.42	78.816	80.582	366.37	328.76	372.91	36.973	64.249	29.287	422.01	393.63	464.27	164.3	11.811	77.285	566.23	261.48	499.07	69.946	80.6623	82.2308	91.9446	85.9681	94.0661	77.5095	95.6782	86.5907
SSCPLANSQYATIK	1481.72	MAK16	Protein MAK16 homolog	1	1	1	327.87	324.79	334.84	200.37	198.19	218.41	256.62	292.5	140.4	177.58	199.43	247.82	545.58	323.62	603.65	197.79	77.875	155.68	37.9316	37.8963	39.4776	40.8982	40.5403	63.8349	26.6072	19.3963	20.5023
SSLQSQCLNEVLK	1447.73	DYNC1H1	Cytoplasmic dynein 1 heavy chain 1	1	1	1	451.64	447.79	494.53	73.933	80.404	64.609	316.03	156.91	282.51	79.101	48.229	48.768	333.84	209.05	348.23	32.22	29.794	71.462	14.0671	15.2224	11.5551	20.0189	23.5104	14.7212	8.80184	12.4743	17.0272
STLTDSLVCK	1065.54	EEF2	Elongation factor 2	2	2	2	1392.8	1324.7	1217.3	285.35	313.43	281.32	1102.4	1229.3	1164.8	296.7	515.02	96.069	2021.6	1065.2	1880.8	546.41	391.84	218.63	17.0038	19.1334	18.7719	21.2065	29.5255	7.61927	21.2776	26.8929	10.4138
SVGGACVLVA	874.458	RPL27A	60S ribosomal protein L27a	1	1	1	488.77	403.24	525.33	162.46	90.634	153.42	350.85	314.93	238.75	22.426	22.169	29.897	709	387.71	727.22	91.273	92.632	109.28	24.9466	18.3516	22.6033	6.00789	6.57641	11.1287	11.4052	19.2846	13.064
SWCPDCVQAEPVVR	1587.72	TXNDC17	Thioredoxin domain-containing protein 17	2	2	2	3082.9	2443.8	2505.6	1181.6	904.42	997.15	840.05	658.26	719.94	246.98	235.67	329.66	1012.7	200.62	1442.4	497.73	139.4	603.96	27.7078	27.012	28.4676	22.7206	26.3634	31.4082	32.9529	40.9976	29.5139
TAVCDIPPR	970.491	TUBB4A;TUBB;TUBB4B;TUBB2A;TUBB2B;TUBB8	Tubulin beta-4A chain;Tubulin beta chain;Tubulin beta-8 chain-like protein LOC260334;Tubulin beta-4B chain;Tubulin beta-2A chain;Tubulin beta-2B chain;Tubulin beta-8 chain	3	2	2	2751.8	2726.6	2527.2	152.58	234.4	101.21	2730.6	2779.6	2466	53.295	31.396	28.445	6930.3	3063.9	6672.6	278.08	91.257	369.51	5.25344	7.91624	3.85062	1.9144	1.1169	1.14033	3.85773	2.89231	5.24715
TCEESSFCK	1032.39	GANAB	Neutral alpha-glucosidase AB	2	2	1	153.32	93.065	73.297	1642.4	1444.3	1399.2	135.43	102.82	195.99	2189.8	1997.5	2369.6	101.52	44.486	80.226	2066.6	1113.8	2119.6	91.4619	93.9465	95.0223	94.1756	95.1046	92.3608	95.3176	96.1593	96.3531
TEAADLCK	849.39	CD44	CD44 antigen	2	2	2	188.95	207.43	94.294	208.26	158.34	197.16	212.02	159.59	175.16	1136.8	1131.9	1225.8	494.44	110.38	649.01	2714.2	1342.2	2942.4	52.4307	43.2895	67.647	84.2811	87.643	87.4971	84.5904	92.4011	81.9288
TGGTQTDLFTCGK	1327.61	TCEA1;TCEA2	Transcription elongation factor A protein 1;Transcription elongation factor A protein 2	1	1	1	645.05	729.31	539.59	225.75	215.62	150.09	443.52	508.06	505.06	53.887	81.609	74.868	572.47	82.304	639.49	78.136	22.12	96.137	25.9244	22.8186	21.7623	10.8336	13.8398	12.9099	12.0097	21.1829	13.0687
THNSSLEYNIFEGMECR	2028.87	DPYSL2	Dihydropyrimidinase-related protein 2	2	2	2	1789.9	1570.1	1592.1	166.91	269.41	85.843	270.74	258.57	258.75	148.97	94.849	86.342	1116	330.79	1116.3	211.69	46.258	188.15	8.5297	14.6457	5.11597	35.4936	26.8375	25.02	15.9442	12.2685	14.4237
TPCEEILVK	1030.54	FLNA	Filamin-A	2	2	2	1111	964.96	906.42	112.1	63.56	123.37	1000.1	983.18	892.01	124.67	139.43	178.53	707.32	168.09	1001.5	67.238	56.851	108.25	9.16524	6.17975	11.9801	11.084	12.4202	16.6766	8.68082	25.2737	9.75445
TPLLSSLSATSNNSTVACIDR	2149.07	EGFR	Epidermal growth factor receptor;Receptor protein-tyrosine kinase	1	1	1	1200.6	1036.9	1085.1	151.24	176.49	188.14	768.22	697.34	595.34	49.04	64.477	87.822	567.47	245.4	495.44	30.012	34.765	76.597	11.1877	14.5452	14.7765	6.00054	8.46358	12.8552	5.02308	12.4088	13.3902
TQVCGILR	888.485	G6PD	Glucose-6-phosphate 1-dehydrogenase	2	2	2	3539.6	3183.7	2761.6	120.21	61.648	52.389	3479.9	3218.1	3001.6	13.809	46.017	69.446	3395	1337.4	3284.6	140.05	37.841	161.72	3.2846	1.89958	1.86173	0.395253	1.40978	2.26131	3.96175	2.75159	4.69254
TVLCGTCGQPADK	1291.59	LMNA	Prelamin-A/C;Lamin-A/C	2	2	2	776.15	897.21	730.62	167.67	150.39	126.57	1417.8	1481.3	1275.9	256.98	209.27	229.7	1462.1	282.9	1552.3	170.56	33.771	283.86	17.765	14.3557	14.7657	15.3441	12.3787	15.2564	10.4468	10.6644	15.4594
TVVALCGQR	945.507	CD151	Tetraspanin;CD151 antigen	2	2	2	177.39	227.52	182.86	1075.4	1076.6	1046.5	310.54	245.26	216.14	2940.3	2491.9	2821.4	743.03	311.95	737.41	4625.1	2435.9	4569.1	85.8404	82.5538	85.1256	90.4474	91.0396	92.8844	86.1585	88.6475	86.1037
TYAICGAIR	966.496	RPS21	40S ribosomal protein S21	2	2	2	1898	2143	1796.6	197.95	204.69	223.38	2089.7	2231.9	2128.5	48.057	157.75	96.547	2524.7	376.66	3794.7	28.29	45.997	139.49	9.4444	8.71878	11.0585	2.24801	6.60139	4.3391	1.10811	10.8828	3.54558
VAVTEGCQPSR	1145.55	FLNB	Filamin-B	2	2	2	311.13	325.55	331.8	13.276	38.488	26.132	3701.4	3530.1	3362.2	550.36	494.86	585.05	2921.5	1307.8	3155.2	261.81	81.43	367.12	4.0924	10.5725	7.30083	12.9443	12.2948	14.8217	8.22446	5.86152	10.4227
VCTNIIEK	918.484	MYOF	Myoferlin	2	2	2	445.48	328.82	437.22	114.75	67.971	166.93	603.53	520.9	610.98	69.823	149.29	75.689	611.69	341.29	659.22	37.942	56.834	97.521	20.4827	17.1302	27.6306	10.3694	22.2758	11.0226	5.84054	14.2755	12.887
VDCTANTNTCNK	1282.53	PDIA3	Protein disulfide-isomerase A3	3	2	2	61.562	49.464	62.054	134.74	95.589	135.33	1108.9	1096.8	1144.6	2620	2578	2896.6	987.08	281.01	968.32	2897.9	931.7	3222.4	68.6391	65.8994	68.5618	70.262	70.1535	71.6767	74.5924	76.8279	76.8937
VDINTEDLEDGTCR	1578.68	FLNA	Filamin-A	1	1	1	1322.7	1355	1208.1	292.11	310.15	312.06	476	513.46	477.83	144.47	204.68	186.13	715.41	261.95	590.95	173.45	32.643	185.52	18.0894	18.6259	20.5281	23.284	28.5014	28.0333	19.5138	11.0807	23.8927
VELCSFSGYK	1131.53	RPL24	60S ribosomal protein L24	2	2	2	2031.1	1891.6	1804.9	966.23	889.22	1107.5	2196.5	2299	1997.2	56.537	120.24	72.799	2123.4	1155.4	1871.7	59.539	18.571	108.13	32.2364	31.9769	38.0271	2.50937	4.97016	3.51686	2.72747	1.5819	5.46158
VFAECNDESFWFR	1648.7	OCIAD1	OCIA domain-containing protein 1	1	1	1	423.21	462.09	336.36	205.68	150.97	190.48	385.85	543.57	424.23	132.45	135.38	145.17	606.41	79.649	748.16	209.41	30.793	344.8	32.7052	24.6256	36.1552	25.5547	19.9396	25.4953	25.6687	27.8816	31.5474
VFFIQACQGDNYQK	1659.77	CASP8	Caspase-8;Caspase-8 subunit p18;Caspase-8 subunit p10	1	1	1	543.99	495.41	515.91	134.05	117.86	99.891	464.85	454.26	415.59	46.612	39.908	86.182	351.17	194.18	501.05	79.768	35.493	78.816	19.7702	19.2183	16.2213	9.11348	8.0758	17.1755	18.5103	15.4537	13.5921
VIGSGCNLDSAR	1190.57	LDHA;LDHB;LDHC;LDHAL6A	L-lactate dehydrogenase A chain;L-lactate dehydrogenase B chain;L-lactate dehydrogenase;L-lactate dehydrogenase A-like 6A;L-lactate dehydrogenase C chain	2	2	2	3089.2	2836	2605	345.22	239.85	301.42	9340.2	9202.5	8724.8	414.28	204.85	293.27	7380	4805.6	7004.3	52.66	88.162	128.28	10.0518	7.79784	10.3708	4.24707	2.17755	3.25203	0.708495	1.80152	1.79851
VLCQFCDQDPAQDAVK	1778.8	MID1	E3 ubiquitin-protein ligase Midline-1	1	1	1	349.82	430.81	452.69	26.245	60.984	132.91	445.2	498.83	380.98	117.32	65.712	132.39	519.18	268.45	577.81	75.172	41.534	63.431	6.97885	12.4003	22.6964	20.8561	11.6399	25.7884	12.6477	13.3988	9.89191
VLDSFCEGLK	1109.54			2	2	2	232.08	229.55	202.34	464.71	472.47	406.13	246.9	226.78	221.71	1083	1295.9	1391	235.79	39.88	171.77	554.36	226.29	592.16	66.693	67.3015	66.7461	81.4347	85.1065	86.2523	70.1588	85.0171	77.515
VLEFNCR	879.427	GART	Trifunctional purine biosynthetic protein adenosine-3;Phosphoribosylamine--glycine ligase;Phosphoribosylformylglycinamidine cyclo-ligase;Phosphoribosylglycinamide formyltransferase	1	1	1	1593.5	1612.9	1432.3	104.54	182.39	184.37	1018.9	978.35	840.25	3.0143	42.574	94.306	1471	787.4	1384.9	165.92	38.906	110.59	6.15651	10.1594	11.4043	0.294966	4.17014	10.091	10.1361	4.70843	7.3949
VLSECSPLMNDIFNK	1708.82	COPB1	Coatomer subunit beta	1	1	1	346.44	371.85	310.85	182.23	57.428	230.07	225.48	253.1	201.2	39.648	63.001	59.185	549.85	304.68	465.03	135.87	11.146	123.4	34.4695	13.3778	42.5331	14.9543	19.9307	22.7298	19.8142	3.52916	20.9711
VLTMPETCR	1048.5	PSMD1	26S proteasome non-ATPase regulatory subunit 1	1	1	1	733.07	684.5	560.2	206.68	80.831	158.54	527.49	540.8	372.88	29.246	15.412	59.216	2185.4	1145.4	2369.2	542.58	60.599	579.92	21.9931	10.5616	22.058	5.25312	2.77089	13.7044	19.8894	5.0248	19.6642
VMSYICSQQDILSR	1641.79			1	1	1	557.52	480.87	490.37	821.89	706.31	899.64	53.093	17.941	71.783	509	404.53	404.98	92.916	14.821	77.095	463.13	296.9	516.76	59.5827	59.4948	64.7218	90.5544	95.7533	84.9437	83.2899	95.2454	87.0179
VPLDVACAR	942.496	PLEC	Plectin	2	2	2	1536.2	1536.2	1502.7	759.99	698.63	704.98	1861.1	1924.7	1844.8	443.6	502.11	614.79	1624.5	875.82	1517.1	374.19	218.49	447.75	33.0979	31.261	31.9331	19.2476	20.6901	24.9956	18.7218	19.966	22.788
VQENCIDLVGR	1244.62	SF3B1	Splicing factor 3B subunit 1	1	1	1	1405.1	1297	1140.1	361.09	333.45	371.65	815.99	769.95	636.04	356.91	286.63	301.05	1001.8	541.55	805.2	820.5	327.3	894.62	20.4446	20.4514	24.5841	30.4297	27.1281	32.126	45.0255	37.6705	52.6303
VQENSAYICSR	1268.58	NOC2L	Nucleolar complex protein 2 homolog	1	1	1	1450.8	1503.1	1537.6	210.78	74.067	133.2	855.22	723.32	888.24	24.323	46.444	47.242	1470.1	1055.5	1584.4	86.347	43.807	120.93	12.6855	4.69621	7.97223	2.76541	6.03354	5.05002	5.5477	3.98497	7.0913
VQYPQSQACK	1150.54	DYNC1H1	Cytoplasmic dynein 1 heavy chain 1	1	1	1	297.84	147.95	244.88	70.178	69.964	62.204	367.61	360.24	355.04	52.099	34.704	61.094	921.43	440.04	932.76	302.1	139.97	310.81	19.0692	32.1062	20.2563	12.4131	8.78707	14.6813	24.6909	24.1323	24.9934
VRPCVVYGGADIGQQIR	1829.96	DDX3X	ATP-dependent RNA helicase DDX3X	2	2	2	1453.3	1289.4	1210.8	114.18	137.74	100.77	1180.7	1256.5	1320.6	117.63	111.8	115.1	1164.8	469.88	1103.6	32.784	29.35	102.87	7.2843	9.65147	7.68316	9.0601	8.17072	8.017	2.73751	5.87905	8.52653
VSCLDTCGDLLVTLQSLSR	2022.01	NOMO1;NOMO3;NOMO2	Nodal modulator 2;Nodal modulator 1;Nodal modulator 3	1	1	1	102.72	53.132	95.611	201.48	212.12	212.14	33.809	29.086	35.446	117.28	105.28	125.18	61.559	20.216	80.095	299.78	104.68	324.47	66.2327	79.9692	68.9324	77.6231	78.3532	77.9326	82.9636	83.8137	80.2022
VSFYQLSHFLQCK	1598.79	ATP2A2	Sarcoplasmic/endoplasmic reticulum calcium ATPase 2	2	2	2	333.54	319.27	228.97	787.21	615.54	678.41	206.44	146.44	89.644	629.63	460.94	596.95	312.67	54.863	156.44	690.18	308.33	578.07	70.2396	65.8465	74.7658	75.3083	75.8899	86.9437	68.8219	84.8943	78.7014
VTAGGPCSFGSGSTPVIGGNTFNLK	2367.15	JAG1	Protein jagged-1	1	1	1	135.68	102.58	134.57	257	149.67	250.67	33.379	32.224	34.373	286.67	148.25	199.12	143.12	35.337	110.74	261.73	49.24	334.95	65.4477	59.334	65.0685	89.5707	82.1448	85.2788	64.6486	58.2191	75.1531
VYIGDVDLR	1048.56			3	2	2	2270.3	2512.9	2028.8	12.473	115.84	86.211	5747.3	5888.7	5716	257.72	238.38	238.6	6371.8	4036.6	6804.3	376.64	123.27	282.24	0.546397	4.40667	4.07615	4.29174	3.8906	4.00699	5.58114	2.96331	3.98276
WASGLTPAQNCPR	1399.67	TAPBP	Tapasin	1	1	1	452.74	505.31	425.77	158.99	134.78	117.94	399	444.03	412.83	124.81	67.201	181.33	446.41	215.64	407.34	132.22	82.626	103.89	25.9902	21.0564	21.6917	23.8273	13.1449	30.5187	22.8505	27.7021	20.3216
WCSWSLSQAR	1222.56	SLC3A2	4F2 cell-surface antigen heavy chain	3	2	3	3336.9	2775.8	2839.3	347.13	476.95	376.61	3955.8	3608	3083.8	158.24	234.77	291.15	5392.2	2938.3	5643.4	549.74	191.08	524.83	9.42256	14.663	11.7108	3.84634	6.1094	8.62679	9.25186	6.106	8.5086
WFKGKWVDLSSK	1479.79	MYBPC3	Myosin-binding protein C, cardiac-type	1	1	1	630.63	544.4	559.94	126.53	173.76	175.58	450.87	266.7	409.5	128.35	185.95	149.18	563.4	365.59	648.53	182.63	81.964	201.17	16.7111	24.1952	23.8715	22.1591	41.0803	26.7022	24.4802	18.3138	23.6754
WLNDLLCLDCLNITR	1803.9	NAT10	N-acetyltransferase 10	1	1	1	841.21	1012	813.86	97.913	89.914	80.072	467.06	487.76	410.67	84.488	45.524	80.487	1203.3	868.28	1221.8	156.94	25.305	187.01	10.426	8.1598	8.95728	15.3183	8.53654	16.3872	11.5377	2.83185	13.2743
WTELAGCTADFR	1368.61	LMAN2	Vesicular integral-membrane protein VIP36	1	1	1	100.09	90.208	83.281	852.22	763.47	874.29	75.218	58.224	61.43	763.03	649.62	552.41	45.206	25.202	59.388	838.04	354.32	950.59	89.4898	89.433	91.3029	91.0268	91.7745	89.9925	94.8818	93.3595	94.1199
WVCSSLR	849.417	FASN	Fatty acid synthase;[Acyl-carrier-protein] S-acetyltransferase;[Acyl-carrier-protein] S-malonyltransferase;3-oxoacyl-[acyl-carrier-protein] synthase;3-oxoacyl-[acyl-carrier-protein] reductase;3-hydroxyacyl-[acyl-carrier-protein] dehydratase;Enoyl-[acyl-carrier-protein] reductase;Oleoyl-[acyl-carrier-protein] hydrolase	2	2	2	2528.7	2215.9	2183.3	138.85	225.1	236.85	2951.7	2851.4	2707.1	234.98	226.71	303.44	2854.4	1770.8	2938.1	308.18	202.59	427.57	5.20515	9.22163	9.78658	7.37382	7.36523	10.0793	9.74458	10.2661	12.7039
YCAGWADK	912.38	ALDH1A1	Retinal dehydrogenase 1	4	2	2	3271.1	3273.5	2944.5	121.6	150.24	187.23	4492.5	4586.2	4431.8	90.23	52.604	116.09	4907.1	2723.2	4950.4	78.188	23.93	52.822	3.58417	4.38818	5.97848	1.96891	1.134	2.55261	1.56837	0.871091	1.05576
YCANAFK	815.364	ABCE1	ATP-binding cassette sub-family E member 1	2	2	1	235.42	290.22	227.31	158.66	82.586	121.64	521.25	440.34	469.35	464.17	554.36	564.28	301.79	133.36	327.47	225.05	99.769	251.8	40.2609	22.1525	34.8589	47.1038	55.7314	54.5921	42.717	42.7956	43.4685
YDDMAACMK	1046.39	YWHAZ	14-3-3 protein zeta/delta	3	3	3	2184.3	2177.7	2106.7	167.66	207.82	176.64	3198.7	3014	2810.2	231.81	292.15	245.73	2591.9	1585.3	2427.6	116.94	49.418	153.95	7.12852	8.71173	7.73604	6.7573	8.83656	8.04109	4.31698	3.02303	5.96347
YDGYTSCPLVTGYNR	1707.76	SQRDL	Sulfide:quinone oxidoreductase, mitochondrial	1	1	1	284.3	237.16	271.63	341.42	360.82	443.63	593.96	563.84	638.31	287.23	251.74	323	724.18	309.77	623.54	508.04	136.96	476.5	54.5643	60.3398	62.0236	32.5957	30.8664	33.6	41.2297	30.6583	43.3166
YEQGTGCWQGPNR	1494.63	PRKCSH	Glucosidase 2 subunit beta	2	1	1	107.89	105.45	106.79	1560.4	1904.9	1719.5	40.461	68.787	32.478	768.9	986.32	865.47	71.26	25.467	110.36	869.18	253.76	1007.6	93.5329	94.7546	94.1526	95.0009	93.4806	96.3831	92.4227	90.8795	90.1284
YGLNMCR	855.373	RPS29	40S ribosomal protein S29	2	2	2	4611.8	4699.2	3907.9	414.25	431.73	484.44	3166.2	3381.6	3077.6	175.1	259.3	255.75	2603.1	1062.8	4004.4	132.93	63.112	317.72	8.24206	8.41426	11.0292	5.24048	7.12187	7.67246	4.8585	5.60541	7.35102
YKPVCNQVECHPYFNQR	2123.97	AKR1C2;AKR1C1	Aldo-keto reductase family 1 member C2;Aldo-keto reductase family 1 member C1	3	5	4	3335.4	2897.3	2676.6	370.37	213.8	228.69	4292.8	3430.3	3583.2	193.43	129.82	199.4	3816.6	926	4422	263.26	12.722	318.45	9.99441	6.87217	7.8715	4.31164	3.64651	5.27151	6.45267	1.35525	6.71772
YLAEVACGDDRK	1338.62	YWHAQ	14-3-3 protein theta	4	3	3	1415.4	1321.8	1162.8	26.559	71.03	56.694	3345	3363.4	3312.1	42.967	90.66	124.63	3814.5	2383.5	3784	94.439	35.464	124.35	1.84187	5.09969	4.64898	1.26822	2.62474	3.62641	2.41598	1.46608	3.18165
YMACCLLYR	1134.5	TUBAL3;TUBA1C;TUBA1B;TUBA4A;TUBA1A	Tubulin alpha chain-like 3;Tubulin alpha-1C chain;Tubulin alpha-1B chain;Tubulin alpha-4A chain;Tubulin alpha-1A chain	8	3	6	25036	24297	22725	1860.7	1530	1680	5041.7	4718.5	4493.4	310.12	239.2	265.1	5544.6	2236.9	5292.8	153.99	48.401	319.64	6.91795	5.92403	6.88384	5.79466	4.82482	5.57108	2.70225	2.11793	5.69521
YNGVFQECCQAEDK	1632.65			8	7	6	606.3	592.86	358.13	7367.6	6785.5	7600.5	50.345	166.35	150.41	4691.9	4044.8	4288.4	120.41	76.544	195.43	4994	1684.8	5619.6	92.3964	91.9649	95.5001	98.9384	96.0498	96.6115	97.6457	95.6542	96.6392
YTAESSDTLCPR	1341.59	IARS2	Isoleucine--tRNA ligase, mitochondrial	1	1	1	770.44	754.45	871	199.47	161.83	185.07	549.88	581.22	521.76	121.95	101.71	140.88	1358.2	730.42	1623.1	165.17	139.07	319.93	20.5658	17.6616	17.5244	18.1519	14.8932	21.2604	10.8424	15.9944	16.4655
YTCSFCGK	907.357	RPL37A;RPL37AP8	60S ribosomal protein L37a;Putative 60S ribosomal protein L37a-like protein	4	4	3	2530	2596.9	2470.6	103.85	205.42	278.59	2111.6	2295.3	2010.2	136.03	162.76	141.42	3720.6	2487.9	3718.7	339.33	173.96	289.19	3.9429	7.33035	10.1335	6.05215	6.62148	6.57272	8.35803	6.53528	7.21552
