# Supplementary material for: Anticancer Effect of Deuterium Depleted Water - Redox Disbalance Leads to Oxidative Stress
Source: Mol Cell Proteomics. 2019 Sep 13;18(12):2373–87. doi: 10.1074/mcp.RA119.001455 (PMC6885702; doi:10.1074/mcp.RA119.001455)
Supplement: Supplementry Table S13 [file 144400_2_supp_382941_pwm8xh.xlsx]

## Sheet: Table S13
Table S13. Common proteins in cells growing in NW or DDW medium in redox result.
	C, control NW		I, the first labelling
	D, DDW		II, the seconding labelling										intensity of reporter												Oxidation percentage, %
Protein IDs	Peptide counts (all)	Peptide counts (razor+unique)	Peptide counts (unique)	Protein names	Gene names	Number of proteins	Peptides	Peptides A	Peptides C	Peptides D	Sequence coverage [%]	Score	C-I-1	C-I-2	C-I-3	C-II-1	C-II-2	C-II-3	D-I-1	D-I-2	D-I-3	D-II-1	D-II-2	D-II-3	OX-C-1	OX-C-2	OX-C-3	OX-D-1	OX-D-2	OX-D-3	Relative-R-1	Relative-R-2	Relative-R-3	Relative-R-4	Relative-R-5	Relative-R-6	Relative-R-7	Relative-R-8	Relative-R-9	median	p	logmedian	_logp
A8MZH8;P53801;B4DPZ0;A8MXQ1	2;2;1;1	2;2;1;1	2;2;1;1	Pituitary tumor-transforming gene 1 protein-interacting protein	PTTG1IP	4	2	2	2	2	23.4	3.8475	65.999	73.878	75.139	196.1	193.06	193.74	128.28	13.247	67.319	268.1	138.35	284.07	74.8191	72.3239	72.0547	67.6371	91.2617	80.842	0.904009	1.21977	1.0805	0.935197	1.26185	1.11778	0.938691	1.26656	1.12195	1.11778	0.37667	0.0483553	0.424039
P48729-3;P48729;D6REM4;Q8N752;P48729-2;U3KQ83;U3KPX3;H0Y9X2;U3KQK7;E7ETM0;E5RG27;D6RGE5	4;4;3;3;3;2;2;2;2;2;1;1	4;4;3;3;3;2;2;2;2;2;1;1	4;4;3;3;3;2;2;2;2;2;1;1	Casein kinase I isoform alpha;Casein kinase I isoform alpha-like	CSNK1A1;CSNK1A1L	12	4	2	2	2	12.9	5.1897	750.01	702.16	671.05	124.3	142.78	84.007	1534.3	752.13	1383.6	228.94	54.344	196.74	14.2169	16.8982	11.1259	12.9841	6.73847	12.4492	0.913281	0.473975	0.875662	0.768367	0.398767	0.736717	1.16701	0.605655	1.11894	0.768367	0.266763	-0.114431	0.573874
Q10472;K7EJV8	3;1	3;1	3;1	Polypeptide N-acetylgalactosaminyltransferase 1;Polypeptide N-acetylgalactosaminyltransferase 1 soluble form	GALNT1	2	3	2	2	2	8.4	9.9757	926.52	834.32	789.48	21.028	45.497	66.257	884.21	347.32	904.66	738.39	301.09	600.99	2.2192	5.17119	7.74268	45.5066	46.4351	39.9157	20.5058	20.9242	17.9865	8.80003	8.97958	7.71885	5.87737	5.99729	5.15527	8.80003	0.000113878	0.944484	3.94356
A0A0D9SF85;E7EX30;H0YBA3;Q02297-8;Q02297-4;Q02297-12;Q02297-9;Q02297-3;Q02297-11;Q02297-7;Q02297;Q02297-6;Q02297-2	2;2;2;2;2;2;2;2;2;2;2;2;2	2;2;2;2;2;2;2;2;2;2;2;2;2	2;2;2;2;2;2;2;2;2;2;2;2;2	Pro-neuregulin-1, membrane-bound isoform;Neuregulin-1	NRG1	13	2	2	2	2	11.9	5.2239	761.35	565.64	600.39	381.23	337.98	405.41	1532.6	567.08	1772.7	945.36	421.59	1071.3	33.3657	37.4029	40.3072	38.1507	42.6421	37.6688	1.14341	1.27802	1.12897	1.01999	1.14008	1.00711	0.946499	1.05793	0.934542	1.05793	0.390831	0.0244561	0.408011
A0A087WZU5;O43657;A0A087WYV6	3;3;2	3;3;2	3;3;2	Tetraspanin-6	TSPAN6	3	3	2	2	2	22.6	6.3656	367.97	307.04	187.46	524.96	524.23	591.49	665.01	185.37	566.59	2195.4	1189	2219.5	58.7907	63.0637	75.9343	76.7512	86.5124	79.6636	1.3055	1.47153	1.35504	1.21704	1.37182	1.26322	1.01076	1.13931	1.04911	1.26322	0.0635514	0.10148	1.19687
A0A0C4DFM1;Q92544;F8WCN2;F2Z2L1	3;3;1;1	3;3;1;1	3;3;1;1	Transmembrane 9 superfamily member 4	TM9SF4	4	3	3	2	2	9	13.128	175.67	173.1	122.86	688.67	159.93	920.38	465.39	177.59	500.63	537.5	272.14	566.81	79.6758	48.0227	88.2232	53.5951	60.5119	53.0999	0.672665	0.759476	0.66645	1.11604	1.26007	1.10573	0.607494	0.685895	0.601882	0.685895	0.262417	-0.163742	0.581008
Q8N3U4;Q8N3U4-2;B1AMT4	3;3;1	3;3;1	3;3;1	Cohesin subunit SA-2	STAG2	3	3	3	2	2	4.1	12.012	497.67	399.27	432.62	63.73	80.736	63.712	1614.9	865.34	1565.6	224.14	16.898	348.44	11.352	16.8198	12.8366	12.1879	1.91536	18.2044	1.07364	0.168724	1.60363	0.724616	0.113875	1.08232	0.949466	0.149211	1.41817	0.949466	0.594959	-0.0225208	0.225513
P62318-2;P62318;H3BT13	4;4;2	4;4;2	4;4;2	Small nuclear ribonucleoprotein Sm D3	SNRPD3	3	4	3	2	2	50	43.229	974.53	970.82	1007.4	118.05	123.61	174.52	634.16	120.89	1140.3	86.045	40.267	93.001	10.8047	11.2945	14.7658	11.9473	24.9862	7.54082	1.10575	2.31253	0.69792	1.0578	2.21225	0.667656	0.809119	1.69217	0.510695	1.0578	0.662101	0.0244039	0.179076
M0QWZ7;Q9NP81;Q9NP81-2;M0R2C6;B4DJM9;M0R259;M0R2H5;M0QX29	4;4;4;3;2;2;1;1	4;4;4;3;2;2;1;1	4;4;4;3;2;2;1;1	Serine--tRNA ligase, mitochondrial	SARS2	8	4	3	2	2	11.2	10.829	1681.4	1518.5	1780.3	21.077	28.322	34.994	1860.8	579.1	2058.8	285.63	122.61	216.13	1.23802	1.83098	1.92773	13.3072	17.473	9.50051	10.7488	14.1137	7.67396	7.26781	9.54299	5.18876	6.90304	9.06404	4.92834	7.67396	0.00704922	0.885019	2.15186
Q9NUQ6-2;Q9NUQ6;B8ZZZ7;Q9NUQ6-4;Q9NUQ6-3;Q4ZFW0;F8WAV0;C9IZC3;C9J8M7;F2Z2S1;C9JKE4;F8VZ02;F8VT91;C9JGM8;F8W6C2	3;3;2;2;2;1;1;1;1;1;1;1;1;1;1	3;3;2;2;2;1;1;1;1;1;1;1;1;1;1	3;3;2;2;2;1;1;1;1;1;1;1;1;1;1	SPATS2-like protein	SPATS2L	15	3	3	2	2	5.9	8.4039	1177.4	1313	1189	65.65	99.787	102.21	3072.4	1145.5	3667.9	290.34	124.08	374.5	5.28136	7.06313	7.91583	8.63403	9.77331	9.2643	1.63481	1.85053	1.75415	1.22241	1.38371	1.31164	1.09073	1.23465	1.17035	1.31164	0.0428147	0.117815	1.36841
P09417-2;P09417;H0Y8F7;B7Z415;D6RGG7	3;3;1;1;1	3;3;1;1;1	3;3;1;1;1	Dihydropteridine reductase	QDPR	5	3	3	2	2	22.1	8.5209	854.09	905.15	776.6	120.89	116.38	158.14	1403.1	590.55	1274.6	236.27	69.805	276.55	12.3992	11.3927	16.9181	14.4122	10.5708	17.8287	1.16235	0.852539	1.43789	1.26504	0.927859	1.56492	0.851884	0.624825	1.05383	1.05383	0.807966	0.022769	0.0926067
O75663-2;O75663	3;3	3;3	3;3	TIP41-like protein	TIPRL	2	3	3	2	2	17.4	8.9171	1024.9	980.27	960.81	69.724	102.88	61.226	1717.2	1037.9	1791.4	323.83	149.51	268.9	6.36968	9.49822	5.99059	15.866	12.5913	13.0515	2.49087	1.97675	2.049	1.67042	1.32564	1.3741	2.64849	2.10184	2.17867	2.049	0.0122997	0.311543	1.9101
E9PJK1;E9PRJ8;H0YDL9;H0YDJ9;E9PIF1;A6NMH8;P60033;E9PM31;H0YEE2	3;3;3;3;3;3;3;1;1	3;3;3;3;3;3;3;1;1	3;3;3;3;3;3;3;1;1	Tetraspanin;CD81 antigen	CD81	9	3	3	2	2	35.8	14.389	279.97	144.44	251.44	577.52	434.26	583	663.42	90.288	579.62	1333.4	578.47	1301.6	67.3501	75.0406	69.8672	66.7762	86.4992	69.1891	0.991479	1.28432	1.02731	0.889867	1.1527	0.922023	0.955758	1.23805	0.990295	0.991479	0.633944	-0.00371643	0.197949
M0QZ66;P54852;M0R122;M0QXN1	3;3;2;1	3;3;2;1	3;3;2;1	Epithelial membrane protein 3	EMP3	4	3	3	2	2	42.7	7.894	627.72	658.53	652.2	821.6	702.34	832.2	561.39	326.65	579.11	524.35	157.59	540.65	56.6887	51.6096	56.0631	48.2943	32.5438	48.2827	0.851921	0.574079	0.851717	0.93576	0.630576	0.935536	0.861427	0.580485	0.861221	0.851921	0.0989665	-0.0696007	1.00451
F8VV56;F8W022;F8VWK8;P08962-3;P08962-2;P08962;F8VNT9	4;4;4;4;4;4;2	4;4;4;4;4;4;2	4;4;4;4;4;4;2	Tetraspanin;CD63 antigen	CD63	7	4	3	2	2	27.6	26.504	466.69	409.72	381.87	1855.2	1494.3	1845.6	312.05	51.319	260.81	1438.4	784.59	1628.1	79.9004	78.4813	82.8563	82.1732	93.8607	86.1926	1.02844	1.17472	1.07875	1.04704	1.19596	1.09826	0.991755	1.13281	1.04027	1.07875	0.128714	0.0329207	0.890375
C9JNV2;P41223;C9JCD9;P41223-2	3;3;2;2	3;3;2;2	3;3;2;2	Protein BUD31 homolog	BUD31	4	3	3	2	2	26.1	9.9866	4211.1	4311.5	3852.5	284.17	415.52	289.68	4355.1	2215.4	5214.1	455.51	94.508	552.23	6.32153	8.79032	6.99342	9.46886	4.09142	9.5768	1.49787	0.647219	1.51495	1.07719	0.465446	1.08947	1.35397	0.585038	1.3694	1.08947	0.868895	0.037216	0.0610325
A0A0A6YYA0;Q86XR7-2;Q9Y3B3-2;Q9Y3B3;G3V2Y2	4;4;4;4;2	4;4;4;4;2	4;4;4;4;2	Transmembrane emp24 domain-containing protein 7	TMED7-TICAM2;TMED7	5	4	4	2	2	28.7	12.222	504.18	459.83	508.24	251.5	316.66	387.93	465.88	259.71	538.37	286.91	92.566	226.15	33.2813	40.781	43.2875	38.1129	26.2766	29.5807	1.14517	0.78953	0.888807	0.934576	0.644334	0.725355	0.880458	0.607023	0.683352	0.78953	0.167883	-0.102632	0.774994
H7BYN4;Q02241-2;Q02241;Q02241-3;H0YME6;H0YMJ4;H0YKQ5	5;5;5;3;2;1;1	5;5;5;3;2;1;1	5;5;5;3;2;1;1	Kinesin-like protein;Kinesin-like protein KIF23	KIF23	7	5	4	2	2	6.4	11.517	884.88	680.96	764.92	139	183.12	74.733	2837.6	1099.5	2651.4	679.13	243.23	651.54	13.5758	21.1925	8.90046	19.3114	18.1146	19.7261	1.42249	1.33433	1.45303	0.911239	0.854765	0.930805	2.16971	2.03524	2.2163	1.42249	0.281607	0.153048	0.550356
P00441;H7BYH4	4;3	4;3	4;3	Superoxide dismutase [Cu-Zn]	SOD1	2	4	4	2	2	39	19.549	1127.9	1138.1	1096.7	335.29	255.13	325.63	1383.2	617.23	1476.4	365.23	90.814	426.56	22.915	18.3121	22.8941	20.889	12.826	22.4156	0.911587	0.559722	0.978207	1.14072	0.700412	1.22409	0.912419	0.560233	0.979099	0.912419	0.470543	-0.0398058	0.3274
Q9Y570;Q9Y570-4;Q9Y570-2;Q9Y570-3	6;6;4;1	6;6;4;1	6;6;4;1	Protein phosphatase methylesterase 1	PPME1	4	6	5	2	2	21	16.355	1075.1	1233	1072.6	45.36	56.408	97.446	2074.7	790.72	2018	174.8	80.348	128.61	4.04834	4.37472	8.32839	7.77062	9.22408	5.99131	1.91946	2.27849	1.47994	1.77625	2.1085	1.36953	0.933027	1.10755	0.719384	1.47994	0.279576	0.170245	0.5535
P35613-4;P35613-2;P35613;A0A087WUV8;A0A087X2B5;P35613-3;I3L192;R4GN83;R4GMX5	5;5;5;4;4;4;3;2;2	5;5;5;4;4;4;3;2;2	5;5;5;4;4;4;3;2;2	Basigin	BSG	9	5	5	2	2	46.8	18.003	322.53	269.33	171.8	1150.4	1126.9	1146.2	441.95	252.35	535.18	135.62	56.721	295.12	78.1028	80.7102	86.9651	23.4811	18.3521	35.5438	0.300644	0.234973	0.45509	0.290931	0.227383	0.440388	0.270006	0.211028	0.408713	0.290931	0.000610215	-0.536209	3.21452
P53597;H7C233	5;1	5;1	5;1	Succinyl-CoA ligase [ADP/GDP-forming] subunit alpha, mitochondrial	SUCLG1	2	5	5	2	2	20.2	13.107	1552.8	1314.3	1494.4	85.898	151.86	86.668	2725.2	1048.3	2810.3	321.55	158.14	427.38	5.24184	10.3577	5.48161	10.5539	13.108	13.2002	2.01339	2.50064	2.51823	1.01894	1.26553	1.27444	1.92532	2.39127	2.40809	2.01339	0.0488227	0.303928	1.31138
Q86U42-2;Q86U42;B4DEH8;G3V4T2;Q92843-2;H0YJH9;A6NDY0-2;A6NDY0;A6NDY0-4	5;5;4;4;4;2;1;1;1	5;5;4;4;4;2;1;1;1	5;5;4;4;4;2;1;1;1	Polyadenylate-binding protein 2	PABPN1	9	5	5	2	2	24.3	18.531	1227.4	1120.8	963.39	233.28	227.6	266.16	1350.5	526.85	1574.6	293.97	151.66	304	15.9706	16.8793	21.6469	17.8763	22.3519	16.1823	1.11932	1.39956	1.01325	1.05907	1.32422	0.958707	0.825811	1.03257	0.747554	1.03257	0.814564	0.0139182	0.0890748
P62316;P62316-2;K7ERG4;K7EJB5	5;4;3;1	5;4;3;1	5;4;3;1	Small nuclear ribonucleoprotein Sm D2	SNRPD2	4	5	5	2	2	49.2	51.487	2059.8	2134.1	1823.3	45.23	64.633	50.45	4712.4	1550.1	6170.5	449.62	139.39	326.8	2.14866	2.93956	2.69246	8.71016	8.25042	5.02978	4.05376	3.83979	2.34089	2.96309	2.80669	1.71107	3.23502	3.06427	1.8681	2.96309	0.0159941	0.471744	1.79604
Q9NR12;Q9NR12-2;D6RF83;H7BYK4;D6RH06;Q9NR12-3;Q9NR12-5;Q9NR12-6;Q9NR12-4;D6RAN1	7;6;3;3;3;3;3;3;3;2	7;6;3;3;3;3;3;3;3;2	7;6;3;3;3;3;3;3;3;2	PDZ and LIM domain protein 7	PDLIM7	10	7	5	2	2	20.8	13.886	4018.8	4079.5	3936.7	412.33	447.72	343.92	1793.3	493.3	2556.9	171.3	117.54	253.75	9.3053	9.88951	8.03435	8.71933	19.2424	9.02816	0.937028	2.06789	0.970217	0.881675	1.94573	0.912902	1.08526	2.39501	1.1237	1.08526	0.405259	0.0355325	0.392267
C9JXB8;C9JNW5;P83731	5;5;5	5;5;5	5;5;5	60S ribosomal protein L24	RPL24	3	5	5	2	2	39.7	18.805	3179.4	3074.1	2885.7	1080.8	1077.5	1258.7	5831.6	3505.9	6194.3	916.51	260.23	1240.9	25.3697	25.9538	30.3711	13.5817	6.90975	16.6895	0.535352	0.272362	0.657853	0.523303	0.266232	0.643046	0.447192	0.227511	0.54952	0.523303	0.010726	-0.281247	1.96956
F8W1A4;P54819-3;P54819-5;P54819-2;P54819;G3V213;F8VZG5;F8VY04;P54819-4;P54819-6;F8VPP1	6;6;6;6;6;5;5;4;4;4;1	6;6;6;6;6;5;5;4;4;4;1	6;6;6;6;6;5;5;4;4;4;1	Adenylate kinase 2, mitochondrial;Adenylate kinase 2, mitochondrial;Adenylate kinase 2, mitochondrial, N-terminally processed	AK2	11	6	6	2	2	29.7	10.51	351.06	235.12	293.06	332.33	400.94	380.49	1151.6	239.34	1279.9	1128.9	38.534	1462.1	48.6296	63.0349	56.4902	49.5023	13.8674	53.3224	1.01795	0.285164	1.0965	0.785315	0.219996	0.845918	0.876298	0.245484	0.943922	0.845918	0.264677	-0.0726717	0.577284
Q14694;Q14694-3;Q14694-2;J3KT19;H3BQP1;H3BQC6;H3BVF1	6;6;6;2;1;1;1	6;6;6;2;1;1;1	6;6;6;2;1;1;1	Ubiquitin carboxyl-terminal hydrolase 10	USP10	7	6	6	2	2	12.2	17.544	731.91	740.63	599.51	88.593	141.51	109.44	810.03	358.84	763.4	225.52	11.691	248.54	10.7974	16.0417	15.4369	21.7778	3.1552	24.5607	2.01695	0.292219	2.27469	1.35758	0.196688	1.53106	1.41076	0.204393	1.59104	1.41076	0.745633	0.149454	0.127475
E9PES6;E7ES08;E7EQU1;O15347	6;6;6;6	6;6;6;6	6;6;6;6	High mobility group protein B3	HMGB3	4	6	6	2	2	44.4	26.532	2462.1	1958.9	1893	89.652	136.63	132.14	1751.6	631.92	1582.8	41.3	19.938	40.525	3.51335	6.52007	6.52498	2.30353	3.05864	2.49642	0.655651	0.870577	0.710552	0.353299	0.469112	0.382882	0.353033	0.468759	0.382594	0.468759	0.047824	-0.329051	1.32035
P61081;M0QX69;M0QYI6	6;2;1	6;2;1	6;2;1	NEDD8-conjugating enzyme Ubc12	UBE2M	3	6	6	2	2	35.5	15.68	942.91	913.5	915.55	114.9	114.19	165.84	1868.7	479.88	1987.9	75.03	11.829	174.78	10.8621	11.1113	15.3358	3.8601	2.40569	8.08164	0.355375	0.221476	0.744024	0.347403	0.216508	0.727333	0.251705	0.156867	0.526978	0.347403	0.0267434	-0.459167	1.57278
A0A087X1B2;B9A018;Q53GS9;Q53GS9-2;Q53GS9-3;C9JIU2;F8WC91	7;7;7;6;4;1;1	7;7;7;6;4;1;1	7;7;7;6;4;1;1	U4/U6.U5 tri-snRNP-associated protein 2	USP39	7	7	6	2	2	17.7	14.209	1196.2	1094.1	1057.6	101.23	68.842	62.435	1557.8	717.17	1551.9	181.62	37.324	181.07	7.80235	5.91964	5.57438	10.4414	4.94689	10.4485	1.33824	0.634026	1.33915	1.76386	0.835674	1.76506	1.87311	0.887434	1.87439	1.33915	0.328146	0.12683	0.483933
G3V1D3;G3V180;Q9NY33-4;Q9NY33;E9PQ14;Q9NY33-2;E9PNX5;E9PKK8;E9PPK9	6;6;6;6;2;2;1;1;1	6;6;6;6;2;2;1;1;1	6;6;6;6;2;2;1;1;1	Dipeptidyl peptidase 3	DPP3	9	6	6	2	2	12.8	21.928	1147.3	1344.3	1286.8	147.26	213.25	222.25	2845.8	1490.1	2994.7	364.09	98.755	483.8	11.3753	13.6914	14.7278	11.3428	6.21548	13.9083	0.99714	0.546402	1.22268	0.82846	0.453971	1.01584	0.770159	0.422024	0.944356	0.82846	0.323779	-0.0817284	0.489751
B8ZZU8;Q15370;Q15370-2;I3L0M9;A0A0B4J296	7;7;7;6;3	7;7;7;6;3	7;7;7;6;3	Transcription elongation factor B polypeptide 2	TCEB2	5	7	6	2	2	45.1	22.023	911.62	870.97	785.6	185.27	140.38	145.04	1928.3	649.1	1854.2	155.97	81.612	256.8	16.8905	13.8805	15.585	7.4832	11.1688	12.1649	0.443042	0.66125	0.720219	0.539117	0.804644	0.876401	0.480155	0.716641	0.78055	0.716641	0.0361255	-0.144698	1.44219
D3YTB1;F8W727;P62910;D3YTI8	6;6;6;1	6;6;6;1	6;6;6;1	60S ribosomal protein L32	RPL32	4	6	6	2	2	45.9	27.939	1749.4	1509.4	1598.5	156.68	69.356	57.466	899.21	591.43	931.38	399.35	154.29	370.97	8.22001	4.39308	3.47024	30.7533	20.6901	28.4847	3.74127	2.51704	3.46528	7.0004	4.7097	6.48399	8.86201	5.96214	8.20827	5.96214	0.00323952	0.775402	2.48952
P10155;P10155-3;P10155-5;P10155-4;P10155-2;H0Y9N5;G5E9R9	6;5;5;5;3;2;1	6;5;5;5;3;2;1	6;5;5;5;3;2;1	60 kDa SS-A/Ro ribonucleoprotein	TROVE2	7	6	6	2	2	14.1	18.617	1273.7	1299.6	1025.3	313.59	140.24	169.78	2057.3	1057.2	2247.1	320.85	142.65	807.51	19.7563	9.73997	14.2066	13.4916	11.889	26.4358	0.6829	0.601782	1.33809	1.38518	1.22064	2.71415	0.949671	0.836865	1.86081	1.22064	0.645206	0.0865872	0.190302
H0YN88;A0A075B716;P08708;H0YN73;H3BNC9	6;6;6;3;1	6;6;6;3;1	6;6;6;3;1	40S ribosomal protein S17	RPS17	5	6	6	2	2	39.7	13.194	1017.6	1002.5	1029.3	851.67	901.45	1235.1	883.35	436.66	991.52	190.17	49.944	188.41	45.5616	47.3463	54.5443	17.7146	10.2638	15.9679	0.388806	0.225273	0.350468	0.37415	0.216781	0.337257	0.324775	0.188174	0.292751	0.324775	0.000627224	-0.488417	3.20258
H0YD13;H0Y2P0;P16070-18;P16070-12;P16070-14;P16070-13;P16070-11;P16070-10;P16070-16;P16070-8;P16070-17;P16070-6;P16070-4;P16070-3;P16070-7;P16070-5;P16070;H0YE40;H0YDX6;H0YDW7;H0YCV9;H0Y5E4;P16070-15;P16070-9;E9PKC6;H0YD17;J3KN83;Q86UZ1;P16070-19	7;7;7;7;7;7;7;7;7;7;7;7;7;7;7;7;7;4;3;3;3;3;3;3;2;2;2;1;1	7;7;7;7;7;7;7;7;7;7;7;7;7;7;7;7;7;4;3;3;3;3;3;3;2;2;2;1;1	7;7;7;7;7;7;7;7;7;7;7;7;7;7;7;7;7;4;3;3;3;3;3;3;2;2;2;1;1	CD44 antigen	CD44	29	7	6	2	2	38.8	77.782	260.5	259.48	148.1	1071.5	809.36	919.62	638.24	178.31	798.91	2212.7	1070.8	2436.5	80.4429	75.7232	86.1293	77.613	85.725	75.3073	0.96482	1.06566	0.936158	1.02496	1.13208	0.994507	0.901122	0.995306	0.874352	0.994507	0.79414	-0.00239195	0.100103
F8W1R7;G3V1V0;P60660-2;P60660;J3KND3;G8JLA2;B7Z6Z4;G3V1Y7;F8VPF3;H0YI43;F8VZU9;F8W1I5;F8W180;P14649;F8VXL3	6;6;6;6;5;5;5;4;4;2;2;2;2;2;1	6;6;6;6;5;5;5;4;4;2;2;2;2;2;1	6;6;6;6;5;5;5;4;4;2;2;2;2;2;1	Myosin light polypeptide 6	MYL6	15	6	6	2	2	45.5	27.217	2687.6	2790.7	2712.4	408.69	395.25	487.41	3750.5	766.37	3175.1	815.98	106.89	1052.9	13.1993	12.406	15.2325	17.8689	12.2403	24.903	1.35377	0.927345	1.88669	1.44034	0.986644	2.00733	1.17308	0.803569	1.63487	1.35377	0.277099	0.131546	0.557365
Q9BR76;A0A087WW53;F5H390;F5H0D2	8;6;6;2	8;6;6;2	8;6;6;2	Coronin-1B;Coronin	CORO1B	4	8	7	2	2	21.3	14.206	540.35	633.64	574.44	90.841	64.998	73.348	1396	495.74	1349.5	213.09	36.443	193.72	14.392	9.30353	11.3228	13.2429	6.84783	12.553	0.920156	0.475808	0.872219	1.42343	0.736047	1.34927	1.16957	0.60478	1.10864	0.920156	0.768166	-0.0361384	0.114545
B7Z6D5;Q96GQ7;A0A087X059	7;7;4	7;7;4	7;7;4	Probable ATP-dependent RNA helicase DDX27	DDX27	3	7	7	2	2	11.5	26.112	602.8	587.17	491.95	69.736	61.596	23.218	1418.8	769.62	1449.1	135.02	55.74	164.05	10.3691	9.49433	4.50688	8.68955	6.75342	10.1695	0.838023	0.651301	0.980754	0.915236	0.71131	1.07112	1.92806	1.49847	2.25645	0.980754	0.851674	-0.00844001	0.0697267
Q9Y6Y8-2;Q9Y6Y8;A0A0C4DH82;H7C4C4;H7C0V8	7;7;2;1;1	7;7;2;1;1	7;7;2;1;1	SEC23-interacting protein	SEC23IP	5	7	7	2	2	11.9	28.328	791.18	497.94	583.19	170.89	144.11	217.32	636.48	398.8	708.28	516.42	197.06	537.21	17.7627	22.4453	27.1477	44.7931	33.0715	43.1324	2.52175	1.86185	2.42825	1.99566	1.47343	1.92167	1.64998	1.21821	1.58881	1.86185	0.0171706	0.269944	1.76521
Q9Y3T9	9	9	9	Nucleolar complex protein 2 homolog	NOC2L	1	9	7	2	2	12.7	14.774	1797.4	1872.6	1855.2	243	74.067	187.59	1377.7	818.27	1435.8	187.75	40.263	173.91	11.9094	3.80481	9.18303	11.9934	4.68974	10.8038	1.00705	0.393784	0.907164	3.15216	1.23258	2.83951	1.30603	0.510697	1.1765	1.1765	0.805675	0.070591	0.09384
E9PKP7;P17480-2;P17480;E9PMM2;E9PLT2	9;9;9;3;1	9;9;9;3;1	9;9;9;3;1	Nucleolar transcription factor 1	UBTF	5	9	8	2	2	13.8	17.19	939.81	779.68	716.1	95.63	59.022	117.32	979.76	533.78	1036.7	202.59	65.211	230.64	9.23569	7.0373	14.0769	17.1345	10.8868	18.1987	1.85525	1.17878	1.97048	2.43481	1.54701	2.58604	1.21721	0.773379	1.29281	1.54701	0.161677	0.189494	0.791352
P23919;P23919-2;H7C312;H7BZ20;G5E9E9;H7C3A4	9;8;6;4;3;2	9;8;6;4;3;2	9;8;6;4;3;2	Thymidylate kinase	DTYMK	6	9	8	2	2	38.2	20.676	1096.8	780.13	890.15	43.172	115.88	22.831	1565.2	557.76	1648.5	201.13	79.479	154.85	3.78711	12.9329	2.50071	11.3869	12.4724	8.5868	3.00675	3.29338	2.26737	0.880459	0.964394	0.66395	4.55346	4.98755	3.43374	3.00675	0.274211	0.478097	0.561915
P0DN76;Q01081;Q01081-2;Q01081-4;Q8WU68-3;Q8WU68;A0A1B0GW87;M0QYK5;M0R2N4;Q01081-3;Q8WU68-2;K7EJH3;K7EJM7	8;8;6;4;3;3;2;2;2;2;2;1;1	8;8;6;4;3;3;2;2;2;2;2;1;1	8;8;6;4;3;3;2;2;2;2;2;1;1	Splicing factor U2AF 35 kDa subunit	U2AF1	13	8	8	2	2	49.2	60.96	1592.4	1309.1	1398.6	248.4	329.91	220.46	2436.3	1061	2495.1	351.47	109.24	340.44	13.4941	20.1286	13.6165	12.6076	9.33484	12.0062	0.9343	0.69177	0.889733	0.626351	0.46376	0.596473	0.925901	0.685551	0.881735	0.69177	0.140023	-0.160038	0.853802
B4DXZ6;P51114-2;P51114;E9PFF5;E7EU85;P51114-3;C9JAJ4;H7C4S4;C9J5B4;C9IZ22;C9JZE0;C9JY20	9;9;9;8;7;7;3;2;1;1;1;1	9;9;9;8;7;7;3;2;1;1;1;1	7;7;7;6;5;5;3;2;1;1;1;1	Fragile X mental retardation syndrome-related protein 1	FXR1	12	9	9	2	2	20.1	28.36	1123.4	1115.8	1056.4	114.55	145.69	180.62	758.08	404.99	904.64	71.484	47.618	118.12	9.2532	11.549	14.6012	8.61706	10.5208	11.5491	0.931251	1.13699	1.24812	0.746127	0.910968	1.00001	0.59016	0.720543	0.790971	0.910968	0.424888	-0.040497	0.371726
I3L0N3;P46459;P46459-2;I3L2G1;I3L0L3;K7EQD6;I3L338;I3L4Q9	10;10;8;2;2;2;1;1	10;10;8;2;2;2;1;1	10;10;8;2;2;2;1;1	Vesicle-fusing ATPase	NSF	8	10	9	2	2	17.5	27.07	1088.2	1154.7	1039.9	63.883	125.2	73.547	1310.3	519.25	1444.9	117.76	23.462	171.23	5.545	9.78201	6.60534	8.24615	4.3231	10.5951	1.48713	0.77964	1.91074	0.842991	0.441944	1.08312	1.24841	0.654486	1.60401	1.08312	0.86278	0.0346753	0.0641
P30048-2;P30048	9;9	9;9	9;9	Thioredoxin-dependent peroxide reductase, mitochondrial	PRDX3	2	9	9	2	2	55.9	68.993	645.28	540.75	623.98	218.85	136.04	196.53	1588.2	806.94	1383.3	567.63	181.09	676.3	25.3261	20.1008	23.9522	26.33	18.3284	32.8365	1.03964	0.723697	1.29655	1.3099	0.911825	1.63359	1.09927	0.765208	1.37092	1.09927	0.57831	0.0411059	0.237839
P43304;P43304-2;F5GYK7;E7EM56	9;8;5;1	9;8;5;1	9;8;5;1	Glycerol-3-phosphate dehydrogenase, mitochondrial;Glycerol-3-phosphate dehydrogenase	GPD2	4	9	9	2	2	17.6	21.972	1436.8	1559.7	1453.6	225.1	224.97	176.08	1892.8	749.77	2059.2	261.36	125.13	328.69	13.5447	12.6057	10.8046	12.1328	14.3022	13.7649	0.895758	1.05592	1.01625	0.962486	1.13458	1.09196	1.12293	1.32372	1.27399	1.09196	0.355115	0.0382055	0.449631
A2A274;Q99798	9;9	9;9	9;9	Aconitate hydratase, mitochondrial	ACO2	2	9	9	2	2	15.9	35.461	1229.9	1106.1	1205.8	1153.3	1007	1254.6	1443.9	431.01	1684.6	1521.1	280.01	1581.7	48.3929	47.6551	50.9917	51.3019	39.3815	48.4248	1.06011	0.813785	1.00066	1.07652	0.826385	1.01615	1.00608	0.772311	0.949661	1.00066	0.517689	0.000286242	0.285931
O00232;O00232-2	11;10	11;10	11;10	26S proteasome non-ATPase regulatory subunit 12	PSMD12	2	11	10	2	2	29.2	47.108	2504.4	2279.5	2094.1	68.841	58.742	181.19	1978.5	1219.4	2271	412.45	165.13	524.42	2.67526	2.51223	7.96338	17.2505	11.9268	18.76	6.44813	4.45817	7.01238	6.8666	4.74749	7.46746	2.16622	1.4977	2.35578	4.74749	0.0133297	0.676464	1.87518
P61289;P61289-3;P61289-2;K9J957;K7ENH2;B3KQ25;K7ESG5;K7EMD0;K7EPX6;K7EKR3;A0A087WTV2;B7Z8D3	10;10;10;9;8;7;7;5;5;5;4;3	10;10;10;9;8;7;7;5;5;5;4;3	10;10;10;9;8;7;7;5;5;5;4;3	Proteasome activator complex subunit 3	PSME3	12	10	10	2	2	52.4	52.488	1512	1251.1	1109.2	55.086	192.86	101.67	1874.6	857.78	2083	574.32	166.57	409.06	3.51519	13.3563	8.39644	23.452	16.261	16.4145	6.67161	4.62594	4.6696	1.75587	1.21748	1.22897	2.79308	1.93666	1.95494	1.95494	0.0498439	0.291133	1.30239
E7ES33;E7EPK1;Q16181-2;Q16181;G3V1Q4;A0A0U1RRE1;A0A0U1RRH9;A0A0U1RRM2;A0A0U1RQK0;A0A0U1RRD1;Q5JXL7	11;11;11;11;10;4;3;2;1;1;1	11;11;11;11;10;4;3;2;1;1;1	11;11;11;11;10;4;3;2;1;1;1	Septin-7	2017-09-07	11	11	10	2	2	37.9	49.646	892.94	1052.5	1094.4	132.27	109.15	107.69	1677.3	565.06	1906.7	397.12	143.69	367.09	12.9017	9.39612	8.95856	19.1437	20.2737	16.1444	1.4838	1.57139	1.25134	2.0374	2.15767	1.7182	2.13691	2.26305	1.80212	1.80212	0.00988083	0.255784	2.00521
Q9BS26	10	10	10	Endoplasmic reticulum resident protein 44	ERP44	1	10	10	2	2	32.3	33.461	313.88	218.98	168.82	737.1	667.51	815.8	505.93	240.14	539.47	420.61	258.09	306.02	70.1345	75.2981	82.8543	45.3958	51.8014	36.1944	0.647267	0.7386	0.516071	0.602881	0.687951	0.480681	0.547899	0.62521	0.436844	0.602881	0.00564572	-0.219769	2.24828
O43396;K7ER96;K7EML9;K7EPB7;K7EKG2	11;10;5;3;1	11;10;5;3;1	11;10;5;3;1	Thioredoxin-like protein 1	TXNL1	5	11	10	2	2	50.2	39.321	1100.9	1091.5	1071.9	56.481	174.13	183.93	911.68	293.48	993.68	128.34	46.46	212.54	4.88007	13.7584	14.6461	12.3401	13.6671	17.6203	2.52868	2.8006	3.61067	0.89692	0.993368	1.2807	0.842556	0.933158	1.20307	1.20307	0.380128	0.0802924	0.42007
J3QT28;O43684-2;O43684;J3QSX4	11;11;11;6	11;11;11;6	11;11;11;6	Mitotic checkpoint protein BUB3	BUB3	4	11	11	2	2	55	40.993	515.32	529.75	461.44	23.354	75.499	32.225	754.56	191.78	840.17	151.47	70.884	184.62	4.33546	12.474	6.52771	16.718	26.9866	18.0154	3.8561	6.22461	4.15536	1.34022	2.16342	1.44423	2.56108	4.13416	2.75984	2.75984	0.0339976	0.440883	1.46855
P26006;P26006-1;D6R9X8;K7EMU3;H0YA49;H0YA32	11;11;3;2;2;1	11;11;3;2;2;1	11;11;3;2;2;1	Integrin alpha-3;Integrin alpha-3 heavy chain;Integrin alpha-3 light chain	ITGA3	6	11	11	2	2	11.6	32.941	427.08	297.37	353.37	1753	1611.4	1531.4	1276.9	486.63	1218.2	3451.2	1727.8	3627.7	80.4099	84.4209	81.2513	72.9934	78.0246	74.8612	0.907766	0.970336	0.930995	0.864637	0.924234	0.886762	0.898366	0.960287	0.921354	0.921354	0.0243136	-0.0355734	1.61415
P38117;P38117-2;M0QY67	12;12;7	12;12;7	12;12;7	Electron transfer flavoprotein subunit beta	ETFB	3	12	12	2	2	45.9	40.501	1439	1394.5	1269.7	88.322	66.279	38.288	3902.3	1457.2	3978.6	383.5	127.67	410.57	5.7828	4.53724	2.92724	8.94815	8.05555	9.35416	1.54737	1.39302	1.61758	1.97216	1.77543	2.06164	3.05685	2.75192	3.19555	1.97216	0.00867346	0.294942	2.06181
P46087;P46087-4;P46087-2;P46087-3;F5GYR3;F5GWB7;F5H709;F5H5X6;F5H359;F5H8G6	13;13;12;9;4;2;2;2;1;1	13;13;12;9;4;2;2;2;1;1	13;13;12;9;4;2;2;2;1;1	Probable 28S rRNA (cytosine(4447)-C(5))-methyltransferase	NOP2	10	13	12	2	2	19	46.645	1204.1	1226.5	957.95	306.61	343.3	440.34	1192.3	559.19	1422.4	141.28	65.742	218.58	20.2958	21.869	31.4913	10.594	10.5199	13.3201	0.521983	0.518328	0.656299	0.484431	0.481039	0.609085	0.336411	0.334056	0.422977	0.484431	0.0224942	-0.314768	1.64793
R4GNH3;P17980;E9PM69;E9PMD8;E9PN50;E9PKD5;E9PLG2	14;14;13;10;9;9;5	14;14;13;10;9;9;5	14;14;13;10;9;9;5	26S protease regulatory subunit 6A	PSMC3	7	14	14	2	2	42.3	49.546	1631.6	1710.3	1556.8	213.43	249.51	105.43	3046.4	1564.8	2821.9	403.38	174.25	293.46	11.5678	12.7313	6.34268	11.6929	10.0198	9.41978	1.01081	0.866181	0.814308	0.918436	0.787022	0.739889	1.84353	1.57975	1.48514	0.918436	0.94107	-0.036951	0.026378
Q12931;Q12931-2;I3L0K7;I3L239;I3L253;I3L2D5	14;13;10;2;1;1	14;13;10;2;1;1	14;13;10;2;1;1	Heat shock protein 75 kDa, mitochondrial	TRAP1	6	14	14	2	2	23.4	56.325	2391.2	2104.8	2027.9	311.86	247.05	325.22	3334.2	2184.1	3459.6	602.16	79.549	401.33	11.5373	10.5045	13.8208	15.2974	3.51419	10.3946	1.32591	0.304594	0.90096	1.45627	0.334542	0.989543	1.10684	0.254268	0.752102	0.90096	0.566384	-0.0452943	0.246889
Q15008;Q15008-4;Q15008-3;Q15008-2;C9J7B7;C9J0E9;H7C531	14;13;11;11;5;5;3	14;13;11;11;5;5;3	14;13;11;11;5;5;3	26S proteasome non-ATPase regulatory subunit 6	PSMD6	7	14	14	2	2	39.1	41.861	2769.1	2743.6	2327.5	198.25	186.35	256.6	4737.5	2941.1	4687.9	375.74	67.241	87.769	6.68105	6.36018	9.92996	7.34837	2.23515	1.83784	1.09988	0.334551	0.275082	1.15537	0.351429	0.28896	0.740021	0.225092	0.18508	0.334551	0.141987	-0.475537	0.847751
P05455;E7ERC4;E9PGX9;E9PFL9	14;7;6;4	14;7;6;4	14;7;6;4	Lupus La protein	SSB	4	14	14	2	2	39.2	51.172	3100	3150.1	2992.3	187.86	245.46	318.39	5888.4	2117	6849.7	562.55	133.84	440.51	5.71375	7.22885	9.61703	8.72042	5.94622	6.04249	1.52622	1.04069	1.05753	1.20634	0.822568	0.835885	0.906769	0.618302	0.628311	0.906769	0.693433	-0.0425034	0.158996
P43686;P43686-2	16;14	16;14	16;14	26S protease regulatory subunit 6B	PSMC4	2	16	15	2	2	43.8	48.6	670.08	770.12	666.27	7.2418	76.837	44.856	1523.9	800.67	1149	282.3	75.199	238.23	1.06918	9.07213	6.30774	15.6295	8.58564	17.1731	14.6182	8.03011	16.0619	1.7228	0.946376	1.89295	2.47783	1.36113	2.72254	2.47783	0.0783486	0.394071	1.10597
P42224;P42224-2;J3KPM9;E7EPD2;D2KFR9;E7ENM1;E9PH66;H7BZB5;H7BZ88	17;15;14;7;7;5;3;2;1	17;15;14;7;7;5;3;2;1	17;15;14;7;7;5;3;2;1	Signal transducer and activator of transcription 1-alpha/beta;Signal transducer and activator of transcription	STAT1	9	17	16	2	2	28.1	58.599	429.9	362.07	308.9	14.769	32.332	50.894	783.97	540.65	776.16	67.274	46.979	85.842	3.32135	8.19773	14.1453	7.90302	7.99467	9.95845	2.37946	2.40706	2.99832	0.96405	0.97523	1.21478	0.558702	0.565181	0.70401	0.97523	0.985024	-0.0108929	0.00655306
O95347;O95347-2;A0A0C4DGE5	16;15;2	16;15;2	16;15;2	Structural maintenance of chromosomes protein 2	SMC2	3	16	16	2	2	15.5	34.212	375.92	357.95	343.39	95.037	39.57	38.65	1678.8	737.18	1934.9	210.85	93.073	148.68	20.1795	9.95422	10.1167	11.1582	11.2102	7.1358	0.552944	0.555523	0.353615	1.12095	1.12618	0.716862	1.10294	1.10808	0.705345	0.716862	0.380902	-0.144565	0.419186
Q53FA7;Q53FA7-2;H7BZH6	19;11;9	19;11;9	19;11;9	Quinone oxidoreductase PIG3	TP53I3	3	19	18	2	2	58.7	65.394	2803.3	2460.5	2267.6	130.15	144.39	118.95	2880.9	1258.5	2530.8	368.75	77.823	345.8	4.43676	5.54304	4.98418	11.3474	5.82367	12.0211	2.55758	1.3126	2.70944	2.04714	1.05063	2.16869	2.27668	1.16843	2.41186	2.16869	0.0756193	0.336198	1.12137
Q15233;Q15233-2;H7C367;C9JYS8;C9IZL7;C9J4X2	20;19;13;11;7;2	20;19;13;11;7;2	19;18;12;11;6;2	Non-POU domain-containing octamer-binding protein	NONO	6	20	18	2	2	45.4	72.365	2205.6	2107.6	2207.5	181.47	284.62	216.13	2148.2	775.84	2204.5	392.69	122.26	300.49	7.60221	11.8977	8.91762	15.4548	13.6132	11.9957	2.03294	1.79069	1.57792	1.29897	1.14418	1.00823	1.73307	1.52655	1.34516	1.52655	0.0595656	0.183711	1.225
P20700;E9PBF6;A0A0D9SFE5;A0A0D9SFY5	23;20;18;9	23;20;18;9	22;20;18;9	Lamin-B1	LMNB1	4	23	20	2	2	44.9	117.24	613.55	680.52	556.36	76.795	108.44	57.221	551.88	279.92	713.86	208.09	31.656	135.08	11.1241	13.7447	9.32575	27.3813	10.16	15.9116	2.46143	0.913325	1.43037	1.99214	0.739192	1.15766	2.9361	1.08945	1.7062	1.43037	0.286322	0.155447	0.543146
E9PD53;Q9NTJ3;Q9NTJ3-2;C9JR83;C9J578;C9JVD8;C9J9E4	21;21;19;5;2;1;1	21;21;19;5;2;1;1	21;21;19;5;2;1;1	Structural maintenance of chromosomes protein;Structural maintenance of chromosomes protein 4	SMC4	7	21	21	2	2	19.8	71.851	720.84	739.15	723.26	267.69	309.56	205.45	1173.9	519.42	1321.4	226.21	78.504	335.05	27.0796	29.5182	22.1221	16.1566	13.1294	20.227	0.596633	0.484846	0.746946	0.547344	0.444791	0.685239	0.730338	0.593499	0.914335	0.596633	0.0313192	-0.224293	1.50419
F8VWH9;Q8N6T3-5;Q8N6T3;Q8N6T3-2;E5RHT6;F8W1U7;Q8N6T3-3;F8VWB3;E5RGL6;E5RHH7;E5RHC5;Q8N6T3-4;H0YIQ0	4;4;4;4;3;3;3;2;2;2;2;2;1	4;4;4;4;3;3;3;2;2;2;2;2;1	4;4;4;4;3;3;3;2;2;2;2;2;1	ADP-ribosylation factor GTPase-activating protein 1	ARFGAP1	13	4	3	3	2	15	17.511	981.97	912.97	930.39	97.863	99.77	102.86	931.76	342.61	834.88	75.396	39.336	97.136	9.06279	9.85149	9.955	7.48603	10.2988	10.4221	0.826018	1.13639	1.14999	0.759888	1.04541	1.05792	0.751987	1.03454	1.04693	1.04541	0.835987	0.0192862	0.0778003
O60306;H0YH15	7;3	7;3	7;3	Intron-binding protein aquarius	AQR	2	7	4	3	2	8.1	17.326	1431.2	1272.2	1316.1	24.163	62.415	28.839	3734.7	1898.3	3639.7	75.963	34.019	43.573	1.66027	4.67663	2.14426	1.99343	1.76053	1.183	1.20067	1.06038	0.712531	0.426254	0.376452	0.252959	0.92966	0.821041	0.551704	0.712531	0.288378	-0.147196	0.540038
Q99575	5	5	5	Ribonucleases P/MRP protein subunit POP1	POP1	1	5	4	3	2	7.2	14.359	1479.6	1584.5	1339.6	150.44	247.8	262.15	2194.4	1118.6	2003.2	356.51	34.739	215.7	9.22922	13.524	16.3665	13.9758	3.01204	9.72103	1.5143	0.326359	1.05329	1.03341	0.222718	0.718799	0.853928	0.184037	0.59396	0.718799	0.338207	-0.143392	0.470818
P63167;F8VXI7;F8VXL2;F8VRV5	4;1;1;1	4;1;1;1	1;1;1;1	Dynein light chain 1, cytoplasmic	DYNLL1	4	4	4	3	2	50.6	35.274	1850.6	1721.6	1774.8	77.683	168.94	108.96	3997.2	1696.6	4068	656.6	155.99	768.38	4.02861	8.93607	5.78418	14.1089	8.4201	15.8875	3.50218	2.09008	3.94367	1.57887	0.94226	1.77791	2.43922	1.45571	2.74672	2.09008	0.0700866	0.320162	1.15437
Q6YN16;Q6YN16-2	7;6	7;6	7;6	Hydroxysteroid dehydrogenase-like protein 2	HSDL2	2	7	6	3	2	21.8	18.519	1598.6	1618.5	1461.1	109.75	168.32	165.21	850.8	406.78	858.14	20.361	37.474	106.18	6.42433	9.42009	10.1586	2.33723	8.43526	11.0109	0.363809	1.31302	1.71393	0.248111	0.895455	1.16887	0.230074	0.830359	1.0839	0.895455	0.643413	-0.0479562	0.19151
Q08257;Q08257-3;A6NP24;C9JH92;Q08257-2	11;10;8;7;6	11;10;8;7;6	11;10;8;7;6	Quinone oxidoreductase	CRYZ	5	11	7	3	2	47.7	37.328	573.51	568.02	472.61	49.341	49.868	19.895	1729	613.15	1641.1	427.55	121.87	387.32	7.9218	8.07072	4.03955	19.8256	16.5805	19.0947	2.50267	2.09302	2.4104	2.45649	2.0544	2.36592	4.90788	4.10454	4.72693	2.45649	0.00198709	0.390315	2.70178
P51116;A0A087WWR6;I3L1Z2;A0A087WY29;Q8IXW7	8;1;1;1;1	6;1;1;1;1	5;0;1;0;0	Fragile X mental retardation syndrome-related protein 2	FXR2	5	8	7	3	2	17.2	12.102	856.08	778.91	799.46	76.864	103.28	96.536	2580.8	955.18	2858.2	473.8	109.78	391.91	8.23887	11.7072	10.7742	15.511	10.3084	12.0584	1.88267	1.25119	1.46359	1.32491	0.880513	1.02999	1.43965	0.956768	1.11919	1.25119	0.265945	0.0973225	0.575209
Q9NYU2-2;Q9NYU2;H7BZG0;F8WCI2;F8WCE6	16;16;2;1;1	16;16;2;1;1	16;16;2;1;1	UDP-glucose:glycoprotein glucosyltransferase 1	UGGT1	5	16	15	3	2	16.9	46.543	910.56	776.59	244.04	3147.1	2536.4	3152.1	1191.4	632.13	1205.9	1788.7	1088.9	1982.5	77.5595	76.5592	92.8142	60.0215	63.2703	62.1785	0.773877	0.815764	0.801688	0.783987	0.826422	0.812162	0.646684	0.681687	0.669925	0.783987	0.018575	-0.105691	1.73107
P02545;P02545-3;P02545-6;P02545-5;P02545-4;H0YAB0;A0A0C4DGC5	35;34;33;27;27;10;9	35;34;33;27;27;10;9	3;3;1;3;3;0;3	Prelamin-A/C;Lamin-A/C	LMNA	7	35	33	3	2	56.5	191.65	3868.5	3988.7	3604.8	289.17	296.6	223.26	5392	1329.8	6060.8	411.14	158.91	603.19	6.9551	6.92134	5.8322	7.08479	10.6743	9.05148	1.01865	1.53475	1.30142	1.02362	1.54224	1.30777	1.21477	1.83024	1.55199	1.30777	0.0980459	0.11653	1.00857
Q9C0C2;Q9C0C2-2	8;3	8;3	8;3	182 kDa tankyrase-1-binding protein	TNKS1BP1	2	8	7	4	2	8.8	29.878	1750.5	1929.3	1505.2	892.07	926.09	845.49	515.18	300.29	638.12	111.57	77.601	117.43	33.7577	32.433	35.9677	17.8014	20.5353	15.5423	0.527328	0.608315	0.460409	0.548865	0.633159	0.479212	0.494926	0.570936	0.432118	0.527328	0.000818295	-0.277919	3.08709
P15924-2;P15924-3;P15924	9;9;9	9;9;9	9;9;9	Desmoplakin	DSP	3	9	8	4	2	5.9	15.349	1274.3	1117.4	1090.3	266.84	221.09	205.61	988.29	560.15	1192	642.92	202.18	645.12	17.3145	16.5179	15.8661	39.4137	26.5213	35.1158	2.27635	1.53174	2.02812	2.38612	1.60561	2.12593	2.48415	1.67157	2.21327	2.12593	0.0109126	0.327549	1.96207
O96008;O96008-2;K7EJ57;K7EKG4	9;6;5;2	9;6;5;2	9;6;5;2	Mitochondrial import receptor subunit TOM40 homolog	TOMM40	4	9	8	4	2	43.2	38.103	3011.1	3281.7	2669.3	176.95	330.04	359.75	1909	1294.7	2037.8	138.07	135.85	180.85	5.55041	9.13798	11.8767	6.74476	9.49635	8.15135	1.21518	1.71093	1.4686	0.738102	1.03922	0.89203	0.567901	0.799581	0.686334	0.89203	0.735164	-0.0496204	0.133616
I3L4X2;P33527;P33527-9;P33527-3;P33527-4;A0A0A0MS99;P33527-7;P33527-2;P33527-5;P33527-6;P33527-8	17;17;17;16;15;14;14;14;13;12;11	17;17;17;16;15;14;14;14;13;12;11	17;17;17;16;15;14;14;14;13;12;11	Multidrug resistance-associated protein 1	ABCC1	11	17	16	4	2	15.7	41.668	1134.4	1129.8	1141	120.68	184.15	124.47	4253.4	2274.4	4366.8	622.21	117.38	862.2	9.61532	14.015	9.83587	12.7617	4.90764	16.4888	1.32722	0.510398	1.71485	0.910574	0.350171	1.17651	1.29746	0.498953	1.6764	1.17651	0.953299	0.0705965	0.020771
P05198;H0YJS4;G3V4T5	18;15;15	18;15;15	18;15;15	Eukaryotic translation initiation factor 2 subunit 1	EIF2S1	3	18	18	4	2	61.3	125.49	2295.6	2381.8	2004.2	356.72	429.92	260.78	1836.6	886.88	1978	243.23	79.453	239.81	13.4494	15.2903	11.5136	11.6947	8.22211	10.8129	0.869536	0.611339	0.803973	0.764846	0.537735	0.707176	1.01573	0.714124	0.939146	0.764846	0.103105	-0.116426	0.986722
O43175;Q5SZU1	13;10	13;10	13;10	D-3-phosphoglycerate dehydrogenase	PHGDH	2	13	11	5	2	34.7	37.69	2971.8	2948.3	3140.5	178.7	201.35	245.65	3196.8	1497.6	3200.3	409.15	31.172	425.21	5.67212	6.39277	7.25455	11.3465	2.03902	11.7283	2.0004	0.359482	2.06771	1.7749	0.318957	1.83462	1.56406	0.281068	1.61668	1.61668	0.57878	0.208624	0.237487
F2Z2C0;Q9Y2L1;G3V1J5;Q9Y2L1-2	4;4;3;3	4;4;3;3	4;4;3;3	Exosome complex exonuclease RRP44	DIS3	4	4	3	2	3	9.7	10.581	433.24	404.47	456.32	99.065	96.283	123.14	751.2	264.01	677.51	114.1	20.644	112.27	18.6106	19.2276	21.2508	13.1862	7.25231	14.2154	0.708532	0.389688	0.763832	0.685793	0.377182	0.739318	0.620502	0.341272	0.668932	0.668932	0.024378	-0.174618	1.613
Q9H6T3-2;Q9H6T3;Q9H6T3-3	3;3;2	3;3;2	3;3;2	RNA polymerase II-associated protein 3	RPAP3	3	3	3	2	3	6.3	8.6482	585.75	588.6	544.69	80.834	30.136	74.994	1332.5	716.56	1355.8	976.17	362.43	1020.4	12.1266	4.87057	12.102	42.2828	33.5897	42.9425	3.48678	2.76992	3.54118	8.68127	6.89646	8.81672	3.49387	2.77556	3.54839	3.54118	0.00149779	0.549148	2.82455
I3L0K2;I3L3M7;Q9BRA2;I3L2R6	4;4;4;2	4;4;4;2	4;4;4;2	Thioredoxin domain-containing protein 17	TXNDC17	4	4	4	2	3	72	14.654	6718.4	5404.3	5533.6	1358.2	1070.9	1223.2	5457.5	1188.4	6607.9	1563.6	427.43	1414.8	16.8165	16.5385	18.1032	22.27	26.4527	17.635	1.3243	1.57302	1.04867	1.34656	1.59946	1.0663	1.23017	1.46121	0.974133	1.3243	0.127823	0.121985	0.89339
G3V0E4;O75439;F8WEA6;F8WBE1;F8WAZ6	5;5;1;1;1	4;4;1;1;1	4;4;1;1;1	Mitochondrial-processing peptidase subunit beta	PMPCB	5	5	5	2	3	14.5	16.723	931.22	964.05	749.12	114.15	143.05	68.984	589.19	160.63	544.84	7.0299	50.903	72.196	10.9196	12.9211	8.43218	1.17908	24.0639	11.7005	0.107978	2.20373	1.07151	0.0912518	1.86236	0.905527	0.139831	2.85381	1.3876	1.07151	0.828653	0.0299968	0.0816275
Q9HD45;Q5TB53	5;4	5;4	5;4	Transmembrane 9 superfamily member 3	TM9SF3	2	5	5	2	3	12.4	16.686	925.03	890.66	807.94	502.92	480.62	494.5	996.28	597.11	935.31	609.15	254.17	612.68	35.2197	35.049	37.9672	37.9431	29.8574	39.5791	1.07733	0.847746	1.12378	1.08257	0.851876	1.12925	0.999365	0.7864	1.04245	1.04245	0.932161	0.018057	0.030509
H3BSH7;Q969X6;Q969X6-3;Q969X6-2;H3BPD7;I3L4T9;H3BRM8;A0A0J9YWM9;J3KSI1;A0A0J9YWK2;J3KSE6;J3KTR0;A0A0J9YXV4	6;6;5;4;3;3;3;3;2;2;1;1;1	6;6;5;4;3;3;3;3;2;2;1;1;1	6;6;5;4;3;3;3;3;2;2;1;1;1	Cirhin	CIRH1A	13	6	6	2	3	12.6	14.115	1104	1063.1	815.86	87.212	41.919	81.632	2849	1439.6	3031.9	157.47	61.45	57.983	7.32128	3.79351	9.09557	5.2377	4.0938	1.87654	0.715408	0.559164	0.256313	1.3807	1.07916	0.494672	0.575852	0.450087	0.206314	0.559164	0.179059	-0.25246	0.747005
Q53GQ0;A0A1B0GV93;A0A1B0GVY6;E9PI21;Q53GQ0-2	7;5;4;2;1	7;5;4;2;1	7;5;4;2;1	Very-long-chain 3-oxoacyl-CoA reductase	HSD17B12	5	7	7	2	3	25.6	17.055	1757.7	1498.5	1524.3	41.371	126	176.7	4091.4	2288.7	3715.2	65.679	30.041	141.27	2.29958	7.75623	10.388	1.57993	1.29557	3.66319	0.687053	0.563397	1.59299	0.203698	0.167036	0.47229	0.152092	0.124718	0.352637	0.352637	0.136891	-0.452672	0.863626
Q5T5C7;P49591	8;8	8;8	8;8	Serine--tRNA ligase, cytoplasmic	SARS	2	8	7	2	3	16.6	20.058	2437.1	2377.1	1907.3	97.835	145.13	166.65	4354.4	2598.5	4557	403.21	158.46	286.42	3.85947	5.75404	8.03539	8.47505	5.74764	5.91359	2.19591	1.48923	1.53223	1.47289	0.998888	1.02773	1.05472	0.71529	0.735943	1.05472	0.608841	0.0231354	0.215496
P30043;M0R192;M0QZL1	9;6;4	9;6;4	9;6;4	Flavin reductase (NADPH)	BLVRB	3	9	8	2	3	63.6	74.425	930.4	672.64	813.8	33.843	71.424	49.954	1418.9	390.57	1214.4	310.87	239.58	438.43	3.5098	9.59917	5.78336	17.9718	38.0195	26.526	5.12045	10.8324	7.5577	1.87222	3.96071	2.76336	3.10749	6.57395	4.58661	4.58661	0.0250801	0.661492	1.60067
Q9BVP2-2;Q9BVP2;C9JZT7;B4DMU5	10;10;1;1	10;10;1;1	10;10;1;1	Guanine nucleotide-binding protein-like 3	GNL3	4	10	9	2	3	19.6	20.14	1056.8	1031.7	946.28	62.271	146.77	166.57	2726.5	1565.5	2926.3	630.04	218.93	594.11	5.56453	12.4543	14.9679	18.7705	12.2689	16.8762	3.37325	2.20484	3.03281	1.50715	0.985115	1.35505	1.25405	0.819682	1.12749	1.35505	0.218235	0.131955	0.661076
Q14498-3;Q14498-2;Q14498;H0Y4X3;G3XAC6;A0A0U1RQH7;A0A0U1RQW2;Q5QP22;Q5QP23;Q86U06-3;Q86U06-4;Q86U06-5;Q86U06-2;Q86U06;F8WF24;F2Z3E6;F2Z2Z5;A0A087X122;F8WF73;A8MYG5;G3V546;G3V5Z6;H0YJJ3;G3XAP0	12;12;12;9;9;8;6;3;3;2;2;2;2;2;1;1;1;1;1;1;1;1;1;1	12;12;12;9;9;8;6;3;3;2;2;2;2;2;1;1;1;1;1;1;1;1;1;1	12;12;12;9;9;8;6;3;3;2;2;2;2;2;1;1;1;1;1;1;1;1;1;1	RNA-binding protein 39	RBM39	24	12	10	2	3	30.3	52.263	631.48	502.98	694.54	6.4589	81.582	93.414	2409.9	1229.4	2360.1	474.54	139.16	486.77	1.01246	13.9561	11.8553	16.4517	10.1684	17.0984	16.2492	10.0432	16.8879	1.17882	0.728596	1.22516	1.38771	0.857708	1.44226	1.38771	0.286154	0.1423	0.543401
P18754;P18754-2;C9JW69;C9JRH2;C9JMJ4;C9J3R0;C9JQZ4	10;10;8;6;6;6;6	10;10;8;6;6;6;6	10;10;8;6;6;6;6	Regulator of chromosome condensation	RCC1	7	10	10	2	3	37.1	26.66	2455.6	1998.4	2163.1	87.524	326.61	110.43	2681.8	1031	3036.5	328.27	91.112	443.85	3.44159	14.0477	4.8572	10.9057	8.11969	12.753	3.1688	2.35928	3.70556	0.776336	0.578009	0.907839	2.24527	1.67168	2.62559	2.24527	0.430247	0.351268	0.366282
Q9UG63;Q9UG63-2;C9JHK9;C9JZV3	12;12;6;6	12;12;6;6	12;12;6;6	ATP-binding cassette sub-family F member 2	ABCF2	4	12	11	2	3	22.3	29.682	956.55	933.87	916.46	64.377	71.632	94.738	1176	726.71	1344.1	198.44	30.261	116.13	6.30574	7.124	9.36889	14.4379	3.99764	7.95286	2.28964	0.633969	1.26121	2.02665	0.561151	1.11635	1.54105	0.426693	0.848858	1.11635	0.725647	0.047799	0.139274
P67936;K7EMU5;K7EPB9;K7EPV9;U3KQK2;K7EP68;H0YL80	12;6;6;5;3;2;1	9;4;5;4;2;0;0	3;0;0;0;0;0;0	Tropomyosin alpha-4 chain	TPM4	7	12	11	2	3	49.2	94.814	921.21	1101.7	1151.6	43.354	226.46	201.06	1555.9	153.19	1411	133.2	14.439	95.814	4.49467	17.0507	14.864	7.88586	8.61366	6.35871	1.75449	1.91642	1.41472	0.462496	0.505181	0.372931	0.530532	0.579497	0.427792	0.530532	0.314372	-0.275288	0.502556
P38919;I3L3H2	16;3	11;1	11;1	Eukaryotic initiation factor 4A-III;Eukaryotic initiation factor 4A-III, N-terminally processed	EIF4A3	2	16	15	2	3	37	45.355	1957.4	2008.6	1709.2	27.548	58.633	36.469	1144	550.01	1181.8	137	107.58	150.33	1.38784	2.8363	2.08911	10.6948	16.3597	11.2849	7.70603	11.7879	8.13126	3.77067	5.76798	3.97875	5.11929	7.83095	5.40178	5.76798	0.00444234	0.761024	2.35239
P27797;K7EJB9;K7EL50	16;12;3	16;12;3	16;12;3	Calreticulin	CALR	3	16	16	2	3	51.6	81.081	468.16	508.13	445.48	939.54	988.94	1038.1	1059.2	144.59	865.55	1770.9	445.78	1979.7	66.7429	66.0584	69.9726	62.5738	75.5086	69.5791	0.937534	1.13133	1.04249	0.94725	1.14306	1.0533	0.89426	1.07912	0.994376	1.04249	0.699616	0.0180738	0.15514
P13667;C9JMN9	31;2	31;2	30;2	Protein disulfide-isomerase A4	PDIA4	2	31	30	2	3	56	154.29	1790.6	1626	1598.6	98.359	95.467	103.63	4847.4	1659.6	4720.1	423.44	115.9	601.14	5.20705	5.54568	6.0879	8.03363	6.52774	11.297	1.54284	1.25364	2.16956	1.44863	1.17709	2.03708	1.31961	1.07225	1.85565	1.44863	0.103546	0.160957	0.984866
Q9NVV4;Q9NVV4-2;Q5T852	5;5;2	5;5;2	5;5;2	Poly(A) RNA polymerase, mitochondrial	MTPAP	3	5	2	3	3	17.9	14.741	1205.9	1282.7	1198	142.51	50.747	85.059	1920.6	1071.2	1881.4	107.57	17.254	95.803	10.5687	3.8057	6.62939	5.3038	1.58518	4.84538	0.501838	0.149988	0.458463	1.39365	0.416529	1.27319	0.800043	0.239115	0.730894	0.501838	0.247522	-0.299437	0.606386
P49790-2;P49790;P49790-3	5;5;5	5;5;5	5;5;5	Nuclear pore complex protein Nup153	NUP153	3	5	2	3	3	5.5	14.51	1879	1521.4	1741.3	220.96	326.73	303.94	1478	512.96	1592.9	203.95	88.688	427.39	10.5221	17.679	14.8608	12.1258	14.7408	21.1549	1.15241	1.40094	2.01052	0.685889	0.833808	1.19661	0.815957	0.991925	1.42353	1.15241	0.651786	0.061608	0.185895
O43663-2;O43663-4;O43663;O43663-3	4;4;4;3	4;4;4;3	4;4;4;3	Protein regulator of cytokinesis 1	PRC1	4	4	3	3	3	13.4	11.326	1344.8	1280.9	1376	85.83	142.81	158.11	1950.9	1055.8	1847.1	257.85	146.94	256.13	5.99945	10.0308	10.3063	11.674	12.2171	12.1779	1.94585	2.03637	2.02984	1.16381	1.21795	1.21405	1.13271	1.1854	1.1816	1.21405	0.0818132	0.0842366	1.08718
P30405;H0Y548;R4GN99;P30405-2	3;2;1;1	3;2;1;1	3;2;1;1	Peptidyl-prolyl cis-trans isomerase F, mitochondrial;Peptidyl-prolyl cis-trans isomerase	PPIF	4	3	3	3	3	28	7.571	1157.7	1167.5	1170.4	87.632	133.5	47.959	1688.4	516.72	2254.8	218.75	154.09	402.57	7.03684	10.2613	3.93636	11.47	22.9707	15.1492	1.62999	3.26435	2.15284	1.11779	2.23857	1.47634	2.91386	5.83553	3.84853	2.23857	0.0701325	0.349971	1.15408
P61964;Q86VZ2	4;1	4;1	4;1	WD repeat-containing protein 5	WDR5	2	4	3	3	3	15.9	7.7572	1943.3	1872.8	1709.6	336.48	415.35	400.04	1086.2	341.2	1064.7	281.19	211.98	274.27	14.7593	18.1522	18.9625	20.564	38.3203	20.4837	1.39329	2.59634	1.38785	1.13286	2.11105	1.12844	1.08446	2.02085	1.08022	1.38785	0.205617	0.142341	0.686941
P48307-2;P48307;H7C4A3	3;3;1	3;3;1	3;3;1	Tissue factor pathway inhibitor 2	TFPI2	3	3	3	3	3	20.1	10.832	362.14	367.33	363.08	1015.7	915.17	996.88	526.96	190	622.76	1577.6	640.13	1764.1	73.7168	71.3583	73.3022	74.961	77.112	73.9088	1.01688	1.04606	1.0026	1.05049	1.08063	1.03574	1.02263	1.05197	1.00828	1.03574	0.100277	0.0152519	0.998801
P53701	5	5	5	Cytochrome c-type heme lyase	HCCS	1	5	3	3	3	28.7	10.771	1610.1	1324.4	1426.9	402.67	431.04	406.26	2329.6	880.92	2582	684.96	289.95	724.62	20.0058	24.5545	22.1617	22.7217	24.7636	21.9142	1.13576	1.23783	1.0954	0.925358	1.00852	0.892472	1.02527	1.11741	0.988832	1.02527	0.598659	0.0108376	0.22282
C9J4Z3;P61513;M0R0A1;Q6P4E4;E9PEL3;M0R2L6;G5E9R3;A6NKH3	3;3;2;2;2;2;1;1	3;3;2;2;2;2;1;1	3;3;2;2;2;2;1;1	60S ribosomal protein L37a	RPL37A	8	3	3	3	3	55.9	9.4217	5468.4	5286.2	4837.8	244.37	305.8	400.62	12647	7486.5	12162	895.91	412.57	987.82	4.27761	5.46853	7.64773	6.61534	5.22302	7.51204	1.5465	1.22101	1.75613	1.20971	0.955106	1.37369	0.865008	0.682951	0.982258	1.20971	0.612922	0.0826821	0.212595
C9JYY6;F8W775;Q92823-3;Q92823-4;Q92823-6;Q92823-2;Q92823;Q92823-5;A0A087X2B3;C9JH43	4;4;4;4;4;4;4;4;3;2	4;4;4;4;4;4;4;4;3;2	4;4;4;4;4;4;4;4;3;2	Neuronal cell adhesion molecule	NRCAM	10	4	4	3	3	5.4	11.782	196.3	185.6	139.61	243.8	239.14	332.24	127.71	42.603	108.18	165.76	53.232	227.44	55.3965	56.3027	70.4122	56.4828	55.5455	67.7671	1.01961	1.00269	1.22331	1.0032	0.986551	1.20362	0.802173	0.788861	0.962434	1.00269	0.907641	0.0011663	0.0420858
G5EA30;Q92879-5;Q92879-2;Q92879-3;Q92879-6;Q92879;Q92879-4;E9PQK4;E9PSH0;E9PKU1;F5H4Y5;F5H0D8;V9GYD9;Q5VZZ6;A0A0J9YX66;A0A1B0GU44;E9PC62;A0A1B0GUN8;A0A0J9YXJ0;O95319-5;O95319-2;O95319;O95319-4;O95319-3	4;4;4;4;4;4;4;2;2;2;1;1;1;1;1;1;1;1;1;1;1;1;1;1	4;4;4;4;4;4;4;2;2;2;1;1;1;1;1;1;1;1;1;1;1;1;1;1	4;4;4;4;4;4;4;2;2;2;1;1;1;1;1;1;1;1;1;1;1;1;1;1	CUGBP Elav-like family member 1	CELF1	24	4	4	3	3	8.9	8.0628	753.51	637.13	631.44	263.9	189.1	230.73	1615	768.71	1510.6	96.424	74.532	110.9	25.9384	22.8871	26.7615	5.63414	8.83874	6.83935	0.217212	0.340759	0.263676	0.246171	0.386189	0.29883	0.210531	0.330278	0.255566	0.263676	0.00027387	-0.578929	3.56246
H0Y621;H0Y5K5;Q9Y282;Q9Y282-3;Q9Y282-2;H0Y802;H0Y6Z0	5;5;5;5;4;1;1	5;5;5;5;4;1;1	5;5;5;5;4;1;1	Endoplasmic reticulum-Golgi intermediate compartment protein 3	ERGIC3	7	5	4	3	3	20.9	9.2422	248.79	212.15	225.16	235.55	240.91	219.62	670.03	260.21	645.64	374.41	128.94	380.9	48.6332	53.174	49.3772	35.8479	33.1338	37.1052	0.737108	0.681299	0.762961	0.674163	0.62312	0.697808	0.726001	0.671033	0.751464	0.697808	0.00119805	-0.156264	2.92152
A8MT37;P49840;M0QYV0;P49841;P49841-2	4;4;2;1;1	4;4;2;1;1	4;4;2;1;1	Glycogen synthase kinase-3 alpha	GSK3A	5	4	4	3	3	13.7	14.553	1689.2	1632.6	1463.6	203.06	141.44	154.26	1934.7	963.87	1806	672.86	209.76	642.44	10.7311	7.97276	9.53482	25.8042	17.8728	26.2387	2.40462	1.66551	2.44512	3.23654	2.24173	3.29105	2.70631	1.87447	2.75189	2.44512	0.00803208	0.3883	2.09517
O15460-2;O15460;E7ENX0;E7EPI9	6;6;1;1	6;6;1;1	6;6;1;1	Prolyl 4-hydroxylase subunit alpha-2	P4HA2	4	6	4	3	3	15.9	12.947	313.91	300.52	257.37	409.05	396.24	296.13	1807.2	804.14	1984	1305	582.85	1297.1	56.5799	56.8689	53.5014	41.9318	42.0227	39.5325	0.741107	0.742714	0.698702	0.73734	0.738939	0.695151	0.783751	0.78545	0.738906	0.738939	0.000428897	-0.131392	3.36765
A0A0A0MTH3;Q13418-2;Q13418;Q13418-3;E9PQ52;A0A087WW45;A0A087WWY6	5;5;5;3;1;1;1	5;5;5;3;1;1;1	5;5;5;3;1;1;1	Integrin-linked protein kinase	ILK	7	5	4	3	3	13.9	9.8772	3699.1	3503.9	3373.9	245.37	241.43	236.44	4441.6	1113.5	4873.3	280.57	102.85	330.15	6.22061	6.44616	6.54897	5.94155	8.45563	6.34483	0.95514	1.35929	1.01997	0.921719	1.31173	0.98428	0.90725	1.29114	0.968829	0.98428	0.552518	-0.00688123	0.257654
Q96CS3;D6RBG6	6;1	6;1	6;1	FAS-associated factor 2	FAF2	2	6	5	3	3	27.2	25.672	1229.9	1227	1109.3	65.552	117.31	117.29	2339.1	1391.4	2343.5	152.81	69.607	254.47	5.06016	8.72641	9.56228	6.13224	4.76432	9.79496	1.21187	0.941534	1.9357	0.702722	0.545965	1.12245	0.641295	0.498241	1.02433	0.941534	0.686717	-0.026164	0.163222
Q5JRC6;A0A0D9SGE8;Q8IWS0-5;Q8IWS0-3;Q8IWS0;Q8IWS0-4;Q8IWS0-2	5;5;5;5;5;4;4	5;5;5;5;5;4;4	5;5;5;5;5;4;4	PHD finger protein 6	PHF6	7	5	5	3	3	19.1	15.215	1152.8	1058.2	1089.8	226.48	219.94	264.84	1119.7	349.78	1226.8	389.27	219.62	496.43	16.4202	17.2078	19.5506	25.7971	38.5704	28.8081	1.57106	2.34897	1.75444	1.49915	2.24145	1.67413	1.3195	1.97285	1.47352	1.67413	0.0283098	0.223789	1.54806
Q9NZB2;Q9NZB2-6;Q9NZB2-4;A0A0C4DG79;A0A0C4DH52;Q9NZB2-5;Q5T035;Q9NZB2-2	7;7;5;4;2;2;1;1	7;7;5;4;2;2;1;1	7;7;5;4;2;2;1;1	Constitutive coactivator of PPAR-gamma-like protein 1	FAM120A	8	7	5	3	3	10.7	26.232	1786.5	1492.2	1767.7	64.254	83.157	95.604	1618.3	718.06	1883.7	264.07	50.872	336.07	3.47177	5.27861	5.13089	14.0286	6.61593	15.1399	4.04076	1.90563	4.36084	2.65763	1.25335	2.86815	2.73415	1.28943	2.95073	2.73415	0.0559714	0.436822	1.25203
O75832;B1AJY7;O75832-2;B1AJY5;B1AJY6	5;4;4;3;2	5;4;4;3;2	5;4;4;3;2	26S proteasome non-ATPase regulatory subunit 10	PSMD10	5	5	5	3	3	38.5	29.897	5294.2	4240.1	4330.8	888.39	897.29	947.86	2835.6	798.47	2676.5	228.34	69.113	246.81	14.3692	17.4659	17.9565	7.4525	7.96615	8.44283	0.518643	0.55439	0.587563	0.426689	0.456098	0.48339	0.415032	0.443637	0.470183	0.470183	0.00172624	-0.327733	2.7629
P50552;K7ENL7;K7EIG8;K7ENR7;K7EM16	5;2;1;1;1	5;2;1;1;1	5;2;1;1;1	Vasodilator-stimulated phosphoprotein	VASP	5	5	5	3	3	18.7	23.092	2432.7	2404.1	2348.4	462.42	363.89	369.29	2681.1	539.8	3492.6	834.11	218.28	1025.1	15.9724	13.1464	13.5884	23.7286	28.7938	22.6907	1.4856	1.80272	1.42062	1.80496	2.19025	1.72601	1.74624	2.119	1.66986	1.74624	0.0064704	0.242104	2.18907
A0A087WUK2;O14979-3;O14979-2;O14979	6;6;6;6	5;5;5;5	5;5;5;5	Heterogeneous nuclear ribonucleoprotein D-like	HNRNPDL	4	6	6	3	3	16.3	12.177	431.96	424.26	480.33	48.451	52.674	40.196	383.46	140.32	405.6	68.322	16.182	20.053	10.0853	11.0443	7.72219	15.1228	10.3398	4.71111	1.49948	1.02523	0.467126	1.36928	0.936212	0.426565	1.95835	1.33897	0.610075	1.02523	0.89606	0.0108225	0.0476631
Q16186;A0A087WX59;A0A087WUX6	7;5;3	7;5;3	7;5;3	Proteasomal ubiquitin receptor ADRM1	ADRM1	3	7	6	3	3	19.7	17.04	758.48	593.21	654.94	9.1018	92.284	38.822	604.84	425.23	694.22	8.0192	29.394	35.525	1.18578	13.4624	5.59587	1.30849	6.46556	4.86814	1.10349	5.4526	4.10545	0.0971958	0.480268	0.36161	0.233831	1.15542	0.869953	0.869953	0.551351	-0.0605044	0.258572
Q15738;C9JDR0	7;5	7;5	7;5	Sterol-4-alpha-carboxylate 3-dehydrogenase, decarboxylating	NSDHL	2	7	6	3	3	24.9	14.046	975.04	935.22	947.21	89.86	83.866	98.009	2809.7	1263.8	2632.3	531.04	113.67	414.08	8.43835	8.22953	9.37689	15.8959	8.25209	13.5925	1.88377	0.977926	1.6108	1.93157	1.00274	1.65168	1.69522	0.880045	1.44958	1.6108	0.164061	0.207043	0.784996
S4R3N1;Q9Y3A3-2;Q9Y3A3-3;Q9Y3A3;B4DM50	7;4;4;4;3	7;4;4;4;3	4;4;4;4;3	MOB-like protein phocein	HSPE1-MOB4;MOB4	5	7	6	3	3	28.4	13.655	1579	1375.2	1251.5	216.7	356.04	292.22	2132.7	726.91	2253.5	343.53	164.49	354.79	12.0677	20.5656	18.9296	13.8731	18.453	13.6024	1.1496	1.52912	1.12717	0.674578	0.897275	0.661415	0.732879	0.974822	0.718578	0.897275	0.570365	-0.0470746	0.243847
A0A0A0MSW4;P48739;P48739-2;P48739-3;B3KYB6;B3KYB7;I3L4C0;I3L459;I3L4H1;F5GWE5;Q00169;I3L3W1;I3L2X8;I3L471;I3L4U7	7;7;7;7;4;3;2;2;2;2;2;1;1;1;1	7;7;7;7;4;3;2;2;2;2;2;1;1;1;1	7;7;7;7;4;3;2;2;2;2;2;1;1;1;1	Phosphatidylinositol transfer protein beta isoform	PITPNB	15	7	6	3	3	29.9	21.673	1677.5	1562.4	1634.6	250.13	289.46	184.63	2208	811.61	2233.7	563.61	321.89	863	12.976	15.6308	10.1488	20.3351	28.3979	27.8684	1.56713	2.18849	2.14768	1.30097	1.81679	1.78292	2.0037	2.79815	2.74598	2.0037	0.0143762	0.301832	1.84235
P30050;P30050-2	6;4	6;4	6;4	60S ribosomal protein L12	RPL12	2	6	6	3	3	54.5	49.719	2513.5	2363.6	2368	339.21	239.28	394.58	2097.9	731.75	2412.3	501.93	97.249	672.82	11.8908	9.19289	14.283	19.3063	11.7309	21.8086	1.62363	0.986552	1.83407	2.10013	1.27608	2.37233	1.35169	0.821317	1.52689	1.52689	0.158649	0.183807	0.799562
A0A0A0MRI2;Q9UNH7;Q9UNH7-2;G3V5U2;H0YJF8;G3V4Z5;G3V5X9	7;7;6;1;1;1;1	7;7;6;1;1;1;1	7;7;6;1;1;1;1	Sorting nexin-6;Sorting nexin-6, N-terminally processed	SNX6	7	7	6	3	3	20.8	25.857	3632.5	3349.6	3218.1	438.24	305.38	483.8	2573.7	1472.3	2743.7	306.59	131.08	299.54	10.7656	8.35518	13.069	10.6444	8.17523	9.8428	0.988742	0.759384	0.914282	1.27399	0.978463	1.17805	0.81448	0.625545	0.753143	0.914282	0.488515	-0.03892	0.311122
P08574	7	7	7	Cytochrome c1, heme protein, mitochondrial	CYC1	1	7	6	3	3	25.5	42.245	3317.9	3413.5	3362.2	636.62	567.05	625.95	4768.7	1944.8	4933.4	809.11	347.03	793.22	16.0985	14.2455	15.6952	14.5059	15.142	13.8515	0.901068	0.940585	0.860417	1.01828	1.06293	0.972337	0.924221	0.964754	0.882525	0.940585	0.277918	-0.0266019	0.556083
P62913-2;P62913;Q5VVC8;Q5VVC9	7;7;6;4	7;7;6;4	7;7;6;4	60S ribosomal protein L11	RPL11	4	7	6	3	3	37.3	20.71	5368.5	5089.8	4835.6	235.67	90.011	189.08	7041.3	2477.9	7248.2	259.31	90.973	199.74	4.20526	1.73773	3.76303	3.55189	3.54136	2.68182	0.844631	0.842126	0.637729	2.04399	2.03793	1.54329	0.943893	0.941093	0.712675	0.941093	0.978755	-0.0263673	0.00932579
E9PF19;Q9Y4P3;Q96E41;A0A087WXC6;F8WDI9;F8WCR3	8;8;7;2;2;1	8;8;7;2;2;1	8;8;7;2;2;1	Transducin beta-like protein 2	TBL2	6	8	7	3	3	22.4	25.213	1707.5	1868.7	1994.5	240.73	170.55	134.61	1380.8	918.81	1618.6	162.27	66.22	113.5	12.3563	8.36337	6.32236	10.516	6.72264	6.55274	0.851065	0.544064	0.530314	1.25739	0.803819	0.783505	1.66331	1.06331	1.03644	0.851065	0.647288	-0.0700374	0.188902
K4DI93;Q13620-3;Q13620-1;Q13620;A6NE76	7;7;7;7;3	7;7;7;7;3	5;5;5;5;2	Cullin-4B	CUL4B	5	7	7	3	3	8.8	21.248	1736	1450.4	1509.5	222.12	100.74	191.08	1307.1	995.23	1497.7	351.83	77.373	242.89	11.3435	6.49458	11.2362	21.2082	7.21357	13.9545	1.86963	0.635919	1.23017	3.26553	1.11071	2.14863	1.8875	0.641996	1.24192	1.24192	0.365255	0.094095	0.437404
Q9Y383;Q96HJ9-2;A0A0A6YYJ8;Q9Y383-3;Q9Y383-2;B8ZZ10;A8MYV2;V9GZ75;F8WEU3;B8ZZ09	8;7;7;7;7;3;3;1;1;1	8;7;7;7;7;3;3;1;1;1	5;4;4;4;4;0;0;1;1;0	Putative RNA-binding protein Luc7-like 2	LUC7L2	10	8	7	3	3	25	30.466	2523.3	2128.8	2152	271.01	208.63	218.55	791.51	489.1	915.62	70.017	32.345	53.086	9.69864	8.92561	9.21938	8.12708	6.20296	5.48009	0.837961	0.63957	0.565038	0.910535	0.694961	0.613974	0.881522	0.672817	0.59441	0.672817	0.0310796	-0.172103	1.50752
Q9BY32;Q9BY32-2;Q9BY32-3	7;6;3	7;6;3	7;6;3	Inosine triphosphate pyrophosphatase	ITPA	3	7	7	3	3	64.9	27.497	1407.6	973.63	1300.4	138.75	173.67	179.69	3330.5	937.51	3239.5	429.66	104.56	557.18	8.97274	15.1373	12.1405	11.4266	10.0339	14.6755	1.27348	1.11826	1.63556	0.754868	0.662859	0.969491	0.941202	0.826481	1.2088	0.969491	0.98727	-0.0134563	0.00556387
P15428;P15428-5;P15428-2;E9PBZ2;P15428-4;E9PD69;P15428-3;D6RHF8;D6RA66;D6RA83	9;8;7;6;6;5;3;2;2;2	9;8;7;6;6;5;3;2;2;2	9;8;7;6;6;5;3;2;2;2	15-hydroxyprostaglandin dehydrogenase [NAD(+)]	HPGD	10	9	7	3	3	44.7	29.387	1955.8	1901.6	1692.1	236.85	237.65	278.36	2216.4	1086.8	2384.3	246.58	81	337.24	10.802	11.109	14.1267	10.0114	6.93612	12.3915	0.926815	0.642114	1.14715	0.901199	0.624367	1.11544	0.708692	0.490995	0.877173	0.877173	0.305603	-0.0569148	0.514842
P62829;C9JD32;J3KT29;B9ZVP7;J3KTJ3;J3QQT9	7;5;5;4;3;1	7;5;5;4;3;1	7;5;5;4;3;1	60S ribosomal protein L23	RPL23	6	7	7	3	3	50.7	20.777	2822.7	2711.2	2392.4	85.518	193.74	92.748	3095.8	1200.9	3904.1	131.79	62.378	323	2.94056	6.66933	3.73209	4.08323	4.93779	7.64117	1.38859	1.6792	2.59854	0.61224	0.740373	1.14572	1.09409	1.32306	2.04742	1.32306	0.517439	0.12158	0.286141
O43765;K7EMD6;K7ERW5	7;5;1	7;5;1	7;5;1	Small glutamine-rich tetratricopeptide repeat-containing protein alpha	SGTA	3	7	7	3	3	27.8	28.808	2429.6	2600.7	2272	353.11	470.15	503.06	1719.6	997.03	1851.9	430.94	122.22	426	12.6894	15.3101	18.1279	20.0387	10.9198	18.7014	1.57916	0.860544	1.47378	1.30885	0.713243	1.22151	1.10541	0.602376	1.03164	1.10541	0.73529	0.0435219	0.133541
A6NDG6;H3BV17	7;1	7;1	7;1	Phosphoglycolate phosphatase	PGP	2	7	7	3	3	28	16.795	3508.7	3277.8	3626	213.2	209.28	204.63	2949.7	1020.1	3047.8	331.91	36.031	247.11	5.72826	6.00158	5.34194	10.1142	3.4116	7.49975	1.76568	0.595574	1.30926	1.68526	0.568451	1.24963	1.89336	0.638645	1.40394	1.30926	0.538118	0.117024	0.269122
Q6FI81-3;Q6FI81;H3BV90;H3BUG4;H3BT65;H3BQ23;H3BPG7;Q6FI81-2;H3BTZ8	8;8;6;5;5;4;4;3;1	8;8;6;5;5;4;4;3;1	8;8;6;5;5;4;4;3;1	Anamorsin	CIAPIN1	9	8	7	3	3	29.4	19.042	2124.2	1800.2	1829.5	671.9	624.28	582.78	1507.7	774.85	1718.2	412.92	91.162	496.34	24.0299	25.749	24.1589	21.4993	10.5266	22.4128	0.89469	0.438064	0.932704	0.834956	0.408817	0.870432	0.889913	0.435726	0.927724	0.870432	0.167385	-0.0602651	0.776283
Q9H6S3;Q9H6S3-3;Q9H6S3-2;E9PNY4;E9PM34;E9PN68;E9PLN2;E9PNT0;E9PLH1;A0A087WX39	7;7;3;1;1;1;1;1;1;1	7;7;3;1;1;1;1;1;1;1	7;7;3;1;1;1;1;1;1;1	Epidermal growth factor receptor kinase substrate 8-like protein 2	EPS8L2	10	7	7	3	3	14.7	22.838	2204.5	2603.4	2403.2	506.72	353.95	516.58	3663.3	697.55	4574	699.31	154.18	808.6	18.6897	11.9685	17.6924	16.0296	18.102	15.0225	0.85767	0.968552	0.803782	1.33932	1.51247	1.25517	0.906016	1.02315	0.849091	0.968552	0.912229	-0.0138772	0.0398961
Q13740-2;Q13740;F5GXJ9;H7C543;Q13740-3;Q13740-4	8;8;7;3;3;3	8;8;7;3;3;3	8;8;7;3;3;3	CD166 antigen	ALCAM	6	8	8	3	3	23.7	19.963	366.89	222.2	247.43	205.49	215.75	288.96	483.77	278.6	523.59	141.48	70.068	163.7	35.901	49.2636	53.8713	22.6277	20.0959	23.8182	0.630282	0.559759	0.663441	0.45932	0.407926	0.483484	0.420034	0.373036	0.442132	0.45932	0.0117463	-0.337885	1.9301
P28482;P28482-2	8;7	8;7	7;6	Mitogen-activated protein kinase 1	MAPK1	2	8	8	3	3	29.2	18.445	1432.4	1411.5	1289.1	59.431	88.185	155.39	2206.9	1214.6	2208.5	318.76	119.2	288.79	3.98376	5.88023	10.7574	12.6209	8.93687	11.5641	3.16808	2.24332	2.90282	2.14632	1.51982	1.96661	1.17322	0.830763	1.07499	1.96661	0.14369	0.293719	0.842575
P27694;I3L4R8;I3L524;I3L2M5	11;4;1;1	11;4;1;1	11;4;1;1	Replication protein A 70 kDa DNA-binding subunit;Replication protein A 70 kDa DNA-binding subunit, N-terminally processed	RPA1	4	11	9	3	3	24.8	38.979	733.1	547.06	656.78	23.549	80.078	103.02	2384.6	1241.9	2420	163.15	110.84	258.67	3.11228	12.7688	13.5588	6.40369	8.19374	9.65666	2.05756	2.63272	3.10276	0.501511	0.6417	0.75627	0.472289	0.60431	0.712204	0.712204	0.646133	-0.147395	0.189678
Q96RP9;Q96RP9-2;C9IZ01;F8WAU4	10;9;7;4	10;9;7;4	10;9;7;4	Elongation factor G, mitochondrial	GFM1	4	10	9	3	3	20.6	15.885	1187.1	1133.1	1045.2	13.922	155.65	94.629	1056.9	312.24	942.86	144.6	142.63	222.53	1.15918	12.0776	8.30203	12.035	31.3562	19.0949	10.3823	27.0504	16.4728	0.99647	2.59623	1.58102	1.44964	3.77693	2.30003	2.59623	0.103263	0.414343	0.986057
Q99497;K7ELW0;K7EN27	9;8;6	9;8;6	9;8;6	Protein deglycase DJ-1	PARK7	3	9	9	3	3	64	25.922	1965.4	1585.1	1745.6	256.29	186.22	201.25	1642.3	592.93	1734.9	130.06	52.601	185.15	11.5358	10.5131	10.3372	7.33824	8.14849	9.64298	0.636127	0.706364	0.835917	0.698011	0.775082	0.917238	0.709886	0.788267	0.932841	0.775082	0.0350177	-0.110652	1.45571
H0YN26;P39687;O43423;H7BZ09;O95626	10;10;2;1;1	10;10;2;1;1	8;8;2;1;1	Acidic leucine-rich nuclear phosphoprotein 32 family member A	ANP32A	5	10	9	3	3	48.6	60.568	6034.5	6134.8	6083.4	20.563	121.52	157.72	6174	2778.2	6206.6	248.29	97.724	281.09	0.3396	1.94236	2.52711	3.86607	3.398	4.33267	11.3842	10.0059	12.7581	1.9904	1.74942	2.23062	1.52984	1.34462	1.71447	1.9904	0.0329445	0.298941	1.48222
B1AKJ5;O43847;O43847-2;F5H7V1;G3V1R5;H0Y5G9	10;10;10;9;8;1	10;10;10;9;8;1	10;10;10;9;8;1	Nardilysin	NRD1	6	10	9	3	3	10.3	26.638	1535.1	1557.5	1559.6	372.72	474.27	554.21	1861.4	956.88	1739.2	422.42	147.9	488.54	19.5364	23.3427	26.2185	18.4962	13.3873	21.9298	0.946754	0.685247	1.12251	0.792376	0.57351	0.939473	0.705463	0.510604	0.836425	0.792376	0.180784	-0.101069	0.742841
Q9Y277;Q9Y277-2;E5RJN6;E5RHZ6;E5RHE1;E5RFP6;E5RK27;E5RFL1	9;8;6;6;5;5;3;2	9;8;6;6;5;5;3;2	9;8;6;6;5;5;3;2	Voltage-dependent anion-selective channel protein 3	VDAC3	8	9	9	3	3	46.6	36.491	3786.9	3704.1	3220.3	459.01	408.75	489.91	4576.5	2882.9	4695.8	711.23	223.46	831.1	10.8106	9.93836	13.2044	13.4506	7.19363	15.0374	1.2442	0.665421	1.39098	1.3534	0.723824	1.51306	1.01865	0.544791	1.13882	1.13882	0.834617	0.0564539	0.0785126
O60884;A0A087WT48;I3L320	9;2;1	9;2;1	9;2;1	DnaJ homolog subfamily A member 2	DNAJA2	3	9	9	3	3	26	33.97	2707	2667.2	2652.5	82.232	231.68	184.38	4762	2198	5201.5	810.45	148.81	558.35	2.9482	7.99205	6.49939	14.5439	6.34095	9.69383	4.93314	2.15079	3.28806	1.81979	0.793407	1.21293	2.23773	0.975621	1.4915	1.81979	0.194349	0.260022	0.711419
P42765;A0A0B4J2A4;K7EME0;K7EJB1;K7EJ68;K7ER88	11;10;8;3;3;2	11;10;8;3;3;2	11;10;8;3;3;2	3-ketoacyl-CoA thiolase, mitochondrial	ACAA2	6	11	10	3	3	40.8	37.027	3940.8	3304.9	3674.7	184.98	128.08	289.85	2427.3	1116.3	2540.5	292.01	113.01	303.8	4.48352	3.73087	7.31104	10.7384	9.19296	10.681	2.39508	2.05039	2.38228	2.87825	2.46403	2.86287	1.46879	1.25741	1.46094	2.38228	0.0138559	0.376994	1.85837
Q6IBS0;D6RG15;H0Y858;H7C5I2;Q9NR96-4;F8W645	10;8;5;2;2;1	10;8;5;2;2;1	8;7;4;1;1;0	Twinfilin-2	TWF2	6	10	10	3	3	36.4	31.578	1308.4	996.91	1141.7	143.46	58.055	152.28	2850.4	912.77	2855.2	679.95	349.88	756.56	9.88112	5.50303	11.7683	19.2601	27.71	20.9471	1.94919	2.80434	2.11991	3.49992	5.03541	3.80647	1.63661	2.35462	1.77996	2.35462	0.012912	0.371921	1.88901
O76021;J3QSV6;I3L3C4;I3L3U9;O76021-2;I3L1A3;I3L234	11;10;6;4;4;1;1	11;10;6;4;4;1;1	11;10;6;4;4;1;1	Ribosomal L1 domain-containing protein 1	RSL1D1	7	11	10	3	3	20.8	32.431	2879.3	2784.6	2517.9	372.8	411.33	330.44	2560.5	1334.8	2376.5	120.74	128.83	295.77	11.4634	12.8704	11.6011	4.50314	8.80209	11.0681	0.392829	0.767845	0.965521	0.349883	0.6839	0.859965	0.388164	0.758726	0.954054	0.758726	0.122993	-0.119915	0.910121
P11766;H0YAG8;D6RFE4;D6RAY0;D6R9G2	10;6;2;1;1	10;6;2;1;1	10;6;2;1;1	Alcohol dehydrogenase class-3	ADH5	5	10	10	3	3	32.9	41.049	4446.3	3581.7	3487.5	385.6	223.25	407.77	6315.5	2371.5	6523.3	494.59	55.885	854	7.9803	5.86736	10.4683	7.26261	2.30227	11.5761	0.910067	0.288494	1.45058	1.2378	0.392387	1.97296	0.693769	0.219927	1.10582	0.910067	0.741324	-0.0409266	0.129992
P78417;P78417-3;Q5TA02;P78417-2;Q5TA01	11;10;9;9;8	11;10;9;9;8	11;10;9;9;8	Glutathione S-transferase omega-1	GSTO1	5	11	10	3	3	59.3	33.06	2075	1802.8	1682.3	550.47	524.51	644.14	4009.4	905.05	4207.3	1193.1	245.11	1336.5	20.9665	22.5372	27.6878	22.9332	21.3109	24.108	1.0938	1.01643	1.14983	1.01757	0.945591	1.0697	0.828278	0.769687	0.870709	1.01643	0.687355	0.00707618	0.162819
P51659;E7EWE5;P51659-3;P51659-2;E7ER27;G5E9S2;E7ET17;E7EPL9	12;11;11;11;10;9;9;6	12;11;11;11;10;9;9;6	12;11;11;11;10;9;9;6	Peroxisomal multifunctional enzyme type 2;(3R)-hydroxyacyl-CoA dehydrogenase;Enoyl-CoA hydratase 2	HSD17B4	8	12	11	3	3	24.5	33.569	932.38	955.84	802.29	40.054	71.007	69.882	1190.6	499.79	988.74	388.98	88.894	107.84	4.11894	6.91505	8.01241	24.6255	15.1005	9.83421	5.97861	3.6661	2.38756	3.56115	2.18371	1.42215	3.07342	1.88463	1.22737	2.38756	0.0857394	0.377954	1.06682
P51858;P51858-2;P51858-3	11;9;9	11;9;9	11;9;9	Hepatoma-derived growth factor	HDGF	3	11	11	3	3	55	60.842	763.67	992.64	701.96	76.353	18.909	109.6	1150.9	351.61	1334	324.98	56.722	459.97	9.08939	1.86931	13.5049	22.0194	13.8911	25.6398	2.42254	1.52828	2.82085	11.7794	7.43116	13.7162	1.63048	1.0286	1.89856	2.42254	0.0635425	0.384271	1.19694
P61163;R4GMT0;P42025;A0A1B0GVS3	11;10;7;6	11;10;7;6	11;10;7;6	Alpha-centractin;Beta-centractin	ACTR1A;ACTR1B	4	11	11	3	3	30.9	25.444	1640.2	1760.9	1480	166.76	67.139	182.47	2530.1	1271.5	2895.6	469.67	110.02	445	9.22876	3.67273	10.9758	15.6569	7.96369	13.321	1.69653	0.862921	1.44342	4.263	2.16833	3.62699	1.42648	0.725566	1.21366	1.44342	0.241178	0.159392	0.617662
Q9Y2X3;H7BZ72	11;3	11;3	11;3	Nucleolar protein 58	NOP58	2	11	11	3	3	26.5	40.016	1474.7	1750	1458	91.727	110.32	75.134	3033.8	1470.3	2892.7	482.55	140	545.02	5.85581	5.93016	4.90068	13.723	8.69403	15.8541	2.34349	1.48468	2.70742	2.31411	1.46607	2.67347	2.80023	1.77405	3.23508	2.34349	0.0285949	0.369863	1.54371
Q9BSJ8;Q9BSJ8-2;F8VZB1	13;13;2	13;13;2	13;13;2	Extended synaptotagmin-1	ESYT1	3	13	11	3	3	17.6	36.267	1967.1	1641.7	1560.9	148.19	195.27	275.57	1710.6	1069.7	2001.5	223.29	103.85	203.06	7.00566	10.63	15.0054	11.5462	8.84922	9.21091	1.64812	1.26315	1.31478	1.08619	0.832475	0.866501	0.769466	0.589735	0.613839	0.866501	0.702251	-0.062231	0.153508
Q14914-2;Q14914;F2Z3J9;Q5JVP2;F6XGT7	11;11;6;2;1	11;11;6;2;1	11;11;6;2;1	Prostaglandin reductase 1	PTGR1	5	11	11	3	3	52.2	40.155	2553.1	2458.5	2664	248.06	286.51	274.26	3396.9	1911.8	3513.2	267.18	145.58	318.46	8.85562	10.4375	9.3341	7.29187	7.07599	8.31128	0.823418	0.79904	0.938532	0.698623	0.67794	0.796291	0.781208	0.75808	0.890422	0.796291	0.030382	-0.0989279	1.51738
Q12874	11	11	11	Splicing factor 3A subunit 3	SF3A3	1	11	11	3	3	34.7	40.459	3206.5	3032.4	2785.5	153.94	219.79	244.13	3369.4	1596.2	3483.6	370.84	74.716	454.67	4.58095	6.75822	8.05808	9.91487	4.47156	11.5449	2.16437	0.976121	2.5202	1.46708	0.661648	1.70828	1.23043	0.554916	1.43271	1.43271	0.409538	0.156159	0.387706
P46777;Q5T7N0;R4GNJ2	13;4;1	13;4;1	13;4;1	60S ribosomal protein L5	RPL5	3	13	12	3	3	45.5	74.196	7024	5846.3	5713.3	176.76	105.6	139.94	8179.9	4543.5	7994.7	263.06	72.841	417.06	2.45474	1.77422	2.39081	3.11573	1.57789	4.95806	1.26927	0.642795	2.01979	1.75611	0.889344	2.7945	1.30321	0.659983	2.0738	1.30321	0.36974	0.115015	0.432104
P30041	12	12	12	Peroxiredoxin-6	PRDX6	1	12	12	3	3	66.1	81.917	1302	1374.2	1233.2	2156.7	1815.2	1884.5	1819.8	592.3	1876.8	2116.7	731.96	2268.7	62.3558	56.9135	60.4452	53.7711	55.2731	54.7268	0.862327	0.886415	0.877654	0.944786	0.971177	0.961578	0.889585	0.914434	0.905396	0.905396	0.0324587	-0.0431617	1.48867
P36871;P36871-2;P36871-3	14;13;9	14;13;9	14;13;9	Phosphoglucomutase-1	PGM1	3	14	13	3	3	30.8	34.886	790.69	717.12	583.39	168.92	203.42	180.26	872.5	590.65	926.42	135.24	59.493	219.01	17.603	22.0979	23.6051	13.4201	9.15076	19.1203	0.762378	0.519841	1.0862	0.607303	0.414101	0.865256	0.568528	0.387661	0.81001	0.607303	0.101756	-0.216594	0.992441
Q9NVP1;H7C452	14;6	14;6	14;6	ATP-dependent RNA helicase DDX18	DDX18	2	14	13	3	3	28.8	51.751	1624.4	1513.7	1453.3	103.88	66.717	121.07	1443.2	971.36	1644.8	213.29	42.898	110.88	6.0106	4.22148	7.69006	12.876	4.2295	6.3155	2.14222	0.703673	1.05073	3.05012	1.0019	1.49604	1.67437	0.549995	0.821255	1.05073	0.547202	0.02149	0.261852
P31150;G5E9U5	15;5	6;1	6;1	Rab GDP dissociation inhibitor alpha	GDI1	2	15	14	3	3	36.7	16.156	1609	1528.7	1266.8	186.64	79.631	102.02	1255.4	778.39	1060.4	44.454	23.15	115.95	10.3941	4.95116	7.45313	3.41992	2.88819	9.85676	0.329026	0.277869	0.948307	0.690732	0.583336	1.9908	0.458857	0.387513	1.3225	0.583336	0.464418	-0.234081	0.333091
P37837;F2Z393;E9PM01;E9PKI8	15;12;1;1	15;12;1;1	15;12;1;1	Transaldolase	TALDO1	4	15	14	3	3	41.2	67.526	1124.1	1186.7	1114.4	47.142	54.263	73.874	1089.7	608.07	1392.7	75.615	45.588	117.37	4.02496	4.37265	6.21692	6.4888	6.97429	7.77249	1.61214	1.73276	1.93107	1.48395	1.59498	1.77752	1.04373	1.12182	1.25022	1.59498	0.0467256	0.202755	1.33044
P20042	14	14	14	Eukaryotic translation initiation factor 2 subunit 2	EIF2S2	1	14	14	3	3	43.5	45.461	2704.2	2893.1	2304.9	188.78	183.6	184.73	4738.4	2724.9	5022	394.02	160.23	582.94	6.52545	5.96743	7.41998	7.67708	5.55365	10.4005	1.17648	0.851075	1.59383	1.2865	0.93066	1.74287	1.03465	0.748472	1.40168	1.17648	0.445212	0.0705855	0.351433
P34897-3;P34897;P34897-2;G3V2Y4;H0YIZ0;G3V5L0;G3V4W5;G3V540;G3V241;G3V3Y8;G3V4T0;G3V4X0;G3V2W0;G3V2E4;G3V2D2	15;15;14;9;9;7;6;5;4;4;4;4;4;4;1	15;15;14;9;9;7;6;5;4;4;4;4;4;4;1	14;14;13;8;9;6;5;4;4;4;4;4;4;4;0	Serine hydroxymethyltransferase, mitochondrial;Serine hydroxymethyltransferase	SHMT2	15	15	15	3	3	38.3	37.803	2227.7	2062.7	1971.9	19.493	143.33	78.944	1969.6	663.57	2293.7	301.35	27.819	372.54	0.867438	6.49719	3.84934	13.2698	4.02364	13.9725	15.2977	4.63853	16.1078	2.04239	0.619289	2.15054	3.44728	1.04528	3.62984	3.44728	0.136475	0.537477	0.864946
P62195-2;P62195;J3QLH6;J3KRP2;J3QSA9;J3QQM1;J3QRW1;J3QSE0;J3QRR3;Q8NB90-3;Q8NB90-2;Q8NB90	16;16;12;12;12;11;9;7;5;1;1;1	16;16;12;12;12;11;9;7;5;1;1;1	16;16;12;12;12;11;9;7;5;1;1;1	26S protease regulatory subunit 8	PSMC5	12	16	16	3	3	48.2	51.418	3586.9	3042.8	3123.1	307.84	342.81	390.12	3135.2	1227.3	3467.6	448.97	69.713	342.71	7.90399	10.1255	11.1043	12.5265	5.37489	8.99428	1.58483	0.680022	1.13794	1.23712	0.530827	0.88828	1.12807	0.484035	0.809979	0.88828	0.759027	-0.0514501	0.119743
C9JZR2;O60716-5;O60716-3;O60716-2;O60716;O60716-13;O60716-11;O60716-10;O60716-8;O60716-9;O60716-7;O60716-6;O60716-4;O60716-21;O60716-19;O60716-16;O60716-18;O60716-15;O60716-17;O60716-14;O60716-12;O60716-24;O60716-23;O60716-22;O60716-20;O60716-29;O60716-27;O60716-26;O60716-25;O60716-32;O60716-31;O60716-30;O60716-28;H0YC95;E9PKY0;E9PRE2;E9PKL1	18;18;18;18;18;17;17;17;17;17;17;17;17;16;16;16;16;16;16;16;16;15;15;15;15;13;13;13;13;12;12;12;12;4;2;2;1	18;18;18;18;18;17;17;17;17;17;17;17;17;16;16;16;16;16;16;16;16;15;15;15;15;13;13;13;13;12;12;12;12;4;2;2;1	18;18;18;18;18;17;17;17;17;17;17;17;17;16;16;16;16;16;16;16;16;15;15;15;15;13;13;13;13;12;12;12;12;4;2;2;1	Catenin delta-1	CTNND1	37	18	18	3	3	26.4	64.89	5454.6	4707.2	4912	384.45	272.49	371.96	3911.4	1563.5	4166.1	222.09	75.25	390.17	6.58412	5.47203	7.03942	5.37294	4.59191	8.56336	0.816046	0.697423	1.30061	0.981892	0.839161	1.56493	0.763265	0.652315	1.21649	0.839161	0.891448	-0.0761545	0.0499039
Q9NZI8;Q9NZI8-2;REV__M0QZ54;REV__M0R118;REV__M0R0M7;Q2L6G8;G8JLG2;REV__Q15833;F8W930;Q9Y6M1-5;Q15517;Q9Y6M1-6;Q9Y6M1-3;Q9Y6M1-4;Q9Y6M1-1;Q9Y6M1	19;14;1;1;1;1;1;1;1;1;1;1;1;1;1;1	19;14;1;1;1;1;1;1;1;1;1;1;1;1;1;1	17;12;1;1;1;1;1;1;0;0;1;0;0;0;0;0	Insulin-like growth factor 2 mRNA-binding protein 1	IGF2BP1	16	19	19	3	3	39.9	61.261	935.43	878.8	780.47	68.173	72.357	50.222	2516.6	628.14	2718.1	280.58	96.563	379.54	6.79283	7.60726	6.0458	10.0308	13.3245	12.2526	1.47668	1.96155	1.80375	1.31858	1.75155	1.61064	1.65914	2.20392	2.02662	1.75155	0.00913707	0.243422	2.03919
P78347-2;P78347-4;P78347-3;P78347;P78347-5;C9J6M0	20;20;20;20;6;1	20;20;20;20;6;1	19;19;19;19;6;1	General transcription factor II-I	GTF2I	6	20	20	3	3	24.3	50.042	2097.2	1913.4	1885.1	213.17	123.75	174.34	2782.2	1148.2	2913.2	249.87	84.127	169.19	9.22666	6.07466	8.46541	8.2409	6.82668	5.48892	0.893162	0.739886	0.594898	1.3566	1.1238	0.903576	0.97348	0.80642	0.648394	0.893162	0.436189	-0.0490697	0.360325
O96013;O96013-3;O96013-4;O96013-2;M0R0L9;M0R3G6;M0R2X4;M0R1R1;Q9P286	5;4;4;3;2;1;1;1;1	5;4;4;3;2;1;1;1;1	5;4;4;3;2;1;1;1;1	Serine/threonine-protein kinase PAK 4	PAK4	9	5	4	4	3	17.1	25.775	1397.8	1427.7	1446.4	163.64	158.47	127.02	1560.9	594.83	1496	91.169	67.343	202.83	10.4801	9.99073	8.07286	5.51847	10.17	11.9394	0.526568	0.970413	1.13925	0.552359	1.01794	1.19505	0.683583	1.25978	1.47895	1.01794	0.888877	0.00772366	0.0511585
G3V0I5;P49821-2;P49821;B4DE93;E9PPR0;E9PQP1;E9PMX3;E9PLC6;E9PPD6;E9PJL9;E9PPS5;H0YE81	7;7;7;5;4;4;4;3;2;2;1;1	7;7;7;5;4;4;4;3;2;2;1;1	7;7;7;5;4;4;4;3;2;2;1;1	NADH dehydrogenase [ubiquinone] flavoprotein 1, mitochondrial	NDUFV1	12	7	5	4	3	18.2	18.087	2427	2039.2	2296.1	127.95	119.92	192.13	796.1	316.48	731.07	128.98	52.172	117.18	5.00793	5.55411	7.72155	13.9426	14.1521	13.8143	2.7841	2.82594	2.75849	2.51032	2.54804	2.48722	1.80567	1.8328	1.78906	2.51032	0.000702986	0.399728	3.15305
O60678;A0A0A0MSN7;O60678-2	5;3;3	5;3;3	5;3;3	Protein arginine N-methyltransferase 3	PRMT3	3	5	5	4	3	11.9	14.716	1907.7	1979.9	1946.6	228.62	255.86	243.04	2847.9	1751	2823.8	618.82	251.21	566.58	10.7016	11.444	11.0995	17.8503	12.5466	16.7114	1.66801	1.17241	1.56158	1.5598	1.09635	1.46028	1.6082	1.13037	1.50559	1.50559	0.0467869	0.177708	1.32988
B0YIW6;P48444;P48444-2;Q6P1Q5;E9PK34	10;10;6;5;1	10;10;6;5;1	10;10;6;5;1	Coatomer subunit delta	ARCN1	5	10	9	4	3	22.5	32.938	817.26	759.74	656.3	58.638	51.189	68.629	3164.8	1025.9	3110.5	412.02	119.59	313.81	6.69462	6.31239	9.467	11.5192	10.4401	9.16418	1.72066	1.55947	1.36889	1.82485	1.6539	1.45178	1.21677	1.10279	0.968014	1.45178	0.0748982	0.1619	1.12553
Q96PK6;Q96PK6-2	11;4	11;4	8;1	RNA-binding protein 14	RBM14	2	11	10	4	3	20.9	43.474	1713.6	1823.4	1443.3	193.39	72.353	188.53	1993.4	541.99	2095.1	391.83	132.88	313.92	10.1411	3.81658	11.5533	16.4273	19.6897	13.031	1.61988	1.94157	1.28497	4.3042	5.15899	3.41432	1.42188	1.70425	1.12791	1.70425	0.0615734	0.231534	1.21061
Q99714;Q99714-2;Q5H928	12;11;8	12;11;8	12;11;8	3-hydroxyacyl-CoA dehydrogenase type-2	HSD17B10	3	12	11	4	3	71.3	52.84	924.49	937.28	963.06	108.64	50.977	94.531	867.67	513.7	992.64	94.97	35.2	244.71	10.5156	5.15827	8.93833	9.86558	6.41283	19.7769	0.938183	0.609838	1.88072	1.91257	1.24321	3.83402	1.10374	0.717452	2.2126	1.24321	0.426061	0.0945451	0.370528
Q12965;H0YNQ8;H0YLE5;H0YLJ4;O00160;H0YN00	13;4;3;2;2;1	13;4;3;2;2;1	13;4;3;2;2;1	Unconventional myosin-Ie	MYO1E	6	13	12	4	3	14.3	35.118	1131.5	1108.9	970.18	94.184	163.06	101.78	705.13	297.13	792.41	118.43	35.781	191.91	7.6842	12.8196	9.49476	14.3803	10.7479	19.4967	1.87141	1.3987	2.53725	1.12174	0.838398	1.52085	1.51455	1.13198	2.05342	1.51455	0.173708	0.180283	0.76018
Q15181;Q5SQT6	13;6	13;6	13;6	Inorganic pyrophosphatase	PPA1	2	13	12	4	3	62.3	50.69	1713.4	1501.5	1616	255.85	365.17	382.26	2071	476.46	2332	310.98	25.999	354.43	12.9923	19.5626	19.1296	13.0555	5.17435	13.1933	1.00487	0.398264	1.01548	0.66737	0.264502	0.674415	0.682476	0.270489	0.689681	0.674415	0.117536	-0.171073	0.929829
P29692;E9PRY8;P29692-3;P29692-2;E9PK01;E9PQZ1;P29692-4;A0A087X1X7;H0YE72;E9PPR1;E9PL12;E9PQ49;E9PI39;H0YE58;E9PMW7;E9PL71;E9PN91;E9PIZ1;H0YCK7;E9PK06;E9PKK3;E9PK72;E9PNW6;E9PQC9;E9PJD0	12;11;11;11;10;9;9;7;6;6;6;6;6;5;5;5;4;4;4;3;2;2;1;1;1	12;11;11;11;10;9;9;7;6;6;6;6;6;5;5;5;4;4;4;3;2;2;1;1;1	10;9;9;9;8;7;7;7;4;6;6;6;6;3;5;5;4;4;4;3;2;2;1;1;1	Elongation factor 1-delta	EEF1D	25	12	12	4	3	56.9	121.58	2537.2	2491.4	2257.2	174.45	81.401	37.381	2128.7	1125.8	2050.1	160.56	57.442	234.93	6.43335	3.16391	1.6291	7.01362	4.85463	10.2813	1.0902	0.754603	1.59812	2.21676	1.53438	3.24955	4.30521	2.97995	6.31101	2.21676	0.161052	0.345719	0.793033
A0A0U1RQP1;A0A0D9SFE4;Q05193-3;Q05193;A0A0D9SFB1;Q05193-5;Q05193-2;A0A1B0GUX5;A0A1B0GU67;H7C5U0	16;16;16;16;13;13;13;9;9;1	16;16;16;16;13;13;13;9;9;1	12;12;12;12;9;9;9;7;5;0	Dynamin-1	DNM1	10	16	13	4	3	30.4	101.32	1660.2	1063.5	1016.7	55.398	123.41	73.118	1145.2	180.98	1208.3	168.67	74.92	103.81	3.22908	10.3976	6.70919	12.8376	29.2771	7.91168	3.97564	9.06669	2.45014	1.23468	2.81576	0.760915	1.91344	4.36372	1.17923	2.45014	0.218296	0.38919	0.660953
Q9Y265;Q9Y265-2;E7ETR0;H7C4G5;J3QLR1;H7C4I3	15;12;9;7;3;3	15;12;9;7;3;3	15;12;9;7;3;3	RuvB-like 1	RUVBL1	6	15	13	4	3	51.3	54.673	988.69	1023.8	670.83	64.527	91.022	52.666	2455.8	788.73	2662.4	588.58	65.044	289.72	6.12666	8.16471	7.27938	19.3333	7.61841	9.81396	3.15561	1.24349	1.60185	2.36791	0.93309	1.202	2.6559	1.04657	1.34819	1.34819	0.236839	0.12975	0.625548
Q9Y3F4;Q9Y3F4-2;H0YH33	15;15;4	15;15;4	15;15;4	Serine-threonine kinase receptor-associated protein	STRAP	3	15	14	4	3	52.6	42.701	2943.2	3120	2684	269.7	155.41	324.78	3173.4	1589.7	3636.9	438.44	94.963	302.17	8.39429	4.74475	10.7944	12.139	5.63691	7.6711	1.4461	0.671518	0.913848	2.5584	1.18803	1.61676	1.12456	0.522207	0.710655	1.12456	0.855816	0.0509828	0.0676194
P12004	14	14	14	Proliferating cell nuclear antigen	PCNA	1	14	14	4	3	69	48.799	4486	4289	4133.6	280.72	315.22	236.85	5345.7	2829.1	6150.1	503.1	235.95	750.39	5.88916	6.84633	5.41935	8.60176	7.69808	10.8744	1.46061	1.30716	1.84652	1.25641	1.12441	1.58836	1.58723	1.42048	2.0066	1.46061	0.0437801	0.164534	1.35872
Q12797-10;Q12797;E5RHK2;A0A087WW51;E5RG29;A0A0A0MSK8;E5RG56;Q12797-9;Q12797-6;Q12797-5;Q12797-8;Q12797-2;E5RHJ2;G3XAN5;A0A087WUJ2;Q12797-7;Q12797-4;Q12797-3	19;19;2;2;2;2;2;2;2;2;2;2;1;1;1;1;1;1	19;19;2;2;2;2;2;2;2;2;2;2;1;1;1;1;1;1	19;19;2;2;2;2;2;2;2;2;2;2;1;1;1;1;1;1	Aspartyl/asparaginyl beta-hydroxylase	ASPH	18	19	19	4	3	33.9	49.539	318.42	438.33	377.65	139.65	72.965	119.17	1518.4	676.04	1908.2	783.48	348.36	631.66	30.4866	14.2706	23.9866	34.0365	34.0062	24.8699	1.11644	1.11545	0.815764	2.38508	2.38295	1.74273	1.41898	1.41772	1.03683	1.41772	0.224536	0.151591	0.648714
P52272-2;P52272;A0A087X0X3;M0R2I7;M0R019;M0R2T0;M0R0N3;M0QYQ7;M0QY96;M0R0Y6;M0QYL3	28;28;27;11;11;10;8;7;5;4;2	28;28;27;11;11;10;8;7;5;4;2	14;14;13;3;9;8;6;5;3;4;1	Heterogeneous nuclear ribonucleoprotein M	HNRNPM	11	28	28	4	3	48	79.402	5070	4345.1	4456.1	313.51	1475.6	378.91	6061.1	1806.2	7276.3	830.11	1047.2	873.42	5.82352	25.3509	7.8368	12.0459	36.7001	10.7172	2.06849	6.30204	1.84033	0.475168	1.44768	0.422753	1.5371	4.68304	1.36755	1.5371	0.550827	0.186701	0.258985
A0A087X106;CON__Q14533;Q14533;CON__O43790;O43790;CON__Q6NT21;CON__P78385;P78385;CON__Q61726;CON__P78386;A6NCN2;P78386;F5GYI5;U3KPR1;CON__Q9NSB4;Q9NSB4	14;14;14;12;12;11;11;11;8;8;8;8;6;2;1;1	13;13;13;11;11;10;10;10;7;7;8;7;6;1;1;1	13;13;13;11;11;10;10;10;7;7;8;7;6;1;1;1	Keratin, type II cuticular Hb1;Keratin, type II cuticular Hb6;Keratin, type II cuticular Hb3;Putative keratin-87 protein;Keratin, type II cuticular Hb5	KRT81;KRT86;KRT83;KRT87P;KRT85	16	14	14	5	3	28.7	63.621	4600.8	3791.3	3980	1877.5	1330.2	1504.8	7868.8	1662	8688.1	2495.3	604.05	2822	28.9814	25.9729	27.4358	24.0764	26.6565	24.5176	0.830754	0.919781	0.845978	0.926982	1.02632	0.94397	0.877553	0.971595	0.893634	0.919781	0.113615	-0.0363155	0.944565
E9PHY5;O43491;O43491-4;E9PK52;O43491-3;E9PII3;O43491-2;Q6R5J7;E9PRG1;E9PIG0;E9PQD2;H0Y5B0;E9PQN0;Q6ZSX4;E9PMV8;E9PJP4;E9PPC9;E9PMG5;E9PN54	16;16;15;14;13;12;12;5;3;3;3;3;2;2;2;1;1;1;1	16;16;15;14;13;12;12;5;3;3;3;3;2;2;2;1;1;1;1	16;16;15;14;13;12;12;5;3;3;3;3;2;2;2;1;1;1;1	Band 4.1-like protein 2	EPB41L2	19	16	16	5	3	25.5	43.67	1607.9	1425	1460.9	107.94	165.04	148.89	1310.7	613.43	1410.7	265.94	101.18	408.2	6.2908	10.3796	9.24903	16.8675	14.1588	22.4421	2.6813	2.25071	3.56746	1.62506	1.36409	2.16214	1.82371	1.53084	2.42643	2.16214	0.0280836	0.334883	1.55155
P35998;P35998-2;C9JLS9	19;10;8	19;10;8	19;10;8	26S protease regulatory subunit 7	PSMC2	3	19	18	5	3	54	110.77	3002.2	2686.5	2629.6	187.65	224.52	238.55	2171.7	712.42	2378.6	175.64	66.382	255.72	5.88272	7.71276	8.31721	7.48251	8.5236	9.70725	1.27195	1.44892	1.65013	0.970147	1.10513	1.2586	0.899642	1.02482	1.16713	1.16713	0.263223	0.0671186	0.579677
E7EX73;E9PGM1;E7EUU4;Q04637-6;Q04637-7;Q04637-5;Q04637-4;Q04637-3;Q04637;Q04637-8;Q04637-9;C9JF13;C9J6B6;C9J2Z7;C9K073;H7C044;H7C0V6;A0A0A0MSA7;A0A0U1RQK7;O43432-4;O43432;O43432-3;C9JWH7;C9J556;C9JSU8;C9JWW9	30;30;30;30;30;30;30;30;30;30;30;14;13;10;10;5;2;2;2;2;2;2;1;1;1;1	30;30;30;30;30;30;30;30;30;30;30;14;13;10;10;5;2;2;2;2;2;2;1;1;1;1	30;30;30;30;30;30;30;30;30;30;30;14;13;10;10;5;2;2;2;2;2;2;1;1;1;1	Eukaryotic translation initiation factor 4 gamma 1	EIF4G1	26	30	29	5	3	26.3	236.43	3983.2	3717.2	3992	357.79	483.23	448.79	3114.6	1854.8	3446.1	337.82	55.816	382.06	8.24213	11.5043	10.1061	9.78502	2.92136	9.98025	1.1872	0.354443	1.21088	0.850553	0.253937	0.867524	0.968231	0.28907	0.987549	0.867524	0.394495	-0.0617186	0.403959
H3BVG0;Q8N1F7;Q8N1F7-2;H3BPA9;H3BV11;H3BRD9;H3BRI8;H3BM93;H3BNN5;H3BP95;H3BV15;H3BVE2;H3BMX0	20;20;16;8;4;4;4;4;3;3;2;2;2	20;20;16;8;4;4;4;4;3;3;2;2;2	20;20;16;8;4;4;4;4;3;3;2;2;2	Nuclear pore complex protein Nup93	NUP93	13	20	19	6	3	29.1	70.287	2392.4	2299.8	2150.3	349.39	522.12	384.68	1526.4	786.25	1586.3	168.5	70.417	310.15	12.7431	18.5023	15.1749	9.94159	8.21988	16.3542	0.780153	0.645044	1.28338	0.537317	0.444263	0.883903	0.655135	0.541677	1.07772	0.655135	0.254502	-0.183669	0.594308
P32969;E7ESE0;H0Y9V9;D6RAN4;H0Y9R4	8;7;7;6;2	8;7;7;6;2	8;7;7;6;2	60S ribosomal protein L9	RPL9	5	8	7	2	4	50.5	39.911	1496.2	1554.4	1358.7	47.929	117.46	80.396	1722.6	804.27	1390.2	253.8	70.898	180.01	3.10395	7.02571	5.58656	12.8415	8.10107	11.4641	4.13716	2.60992	3.69338	1.82779	1.15306	1.63173	2.29865	1.4501	2.05208	2.05208	0.0374628	0.312194	1.4264
O14786;E9PEP6;Q5JWQ4;E7EX60;Q5T7F0;Q5JWQ6;O14786-3;O14786-2;Q5JWQ2	9;8;6;6;6;6;6;6;1	9;8;6;6;6;6;6;6;1	9;8;6;6;6;6;6;6;1	Neuropilin-1	NRP1	9	9	8	2	4	18.3	28.299	548.51	437.52	458.99	525.55	519.85	567.22	702.78	246.36	694.55	794.92	389.73	893.98	48.9312	54.2998	55.2733	53.076	61.2696	56.2772	1.08471	1.25216	1.15013	0.977463	1.12836	1.03642	0.960248	1.10849	1.01816	1.08471	0.261702	0.0353131	0.582194
Q9Y6N5;H3BNP9;H3BNX3;H3BMS6;A0A1B0GXB4;H3BV36	12;6;5;3;2;2	12;6;5;3;2;2	12;6;5;3;2;2	Sulfide:quinone oxidoreductase, mitochondrial	SQRDL	6	12	10	2	4	30	33.065	458.63	475.92	493.23	630.32	622.58	635.99	2939.9	1328.4	2903.6	1657.5	477.95	1589.6	57.8833	56.6755	56.3212	36.053	26.4594	35.3779	0.622857	0.457117	0.611194	0.63613	0.466859	0.624219	0.640132	0.469795	0.628146	0.622857	0.00147218	-0.205612	2.83204
O75367-3;O75367;O75367-2;B4DJC3;D6RCF2	13;13;12;7;4	13;13;12;7;4	11;11;10;6;2	Core histone macro-H2A.1;Histone H2A	H2AFY	5	13	12	2	4	44.7	38.295	1028	1035.5	1023.4	52.531	139.4	129.54	3543.6	1875.8	3193.6	727.82	103.82	677.79	4.86159	11.8648	11.2356	17.0393	5.24444	17.5077	3.50488	1.07875	3.60122	1.43612	0.442015	1.47559	1.51654	0.466769	1.55823	1.47559	0.439054	0.168966	0.357482
H7BXH2;E9PKF6;Q5H9R7-3;Q5H9R7-4;Q5H9R7-6;Q5H9R7-2;Q5H9R7;Q5H9R7-5;H0YEN2;E9PQP7;E9PK08;H0YDW1	7;7;7;7;7;7;7;7;5;5;2;1	7;7;7;7;7;7;7;7;5;5;2;1	7;7;7;7;7;7;7;7;5;5;2;1	Serine/threonine-protein phosphatase 6 regulatory subunit 3	PPP6R3	12	7	5	3	4	11.9	18.781	2003.2	1857.9	1869.6	313.37	265.44	278.6	2256.7	1212.9	2248.7	222.71	136.03	345.99	13.5273	12.5011	12.969	8.98238	10.0843	13.3345	0.664017	0.745475	0.985748	0.718529	0.806675	1.06667	0.692604	0.777569	1.02819	0.777569	0.176084	-0.109261	0.75428
P34896-3;P34896-2;P34896;J3KRZ5;J3KRK5;P34896-4;A0A087WTD8	6;6;6;4;2;2;1	5;5;5;4;2;1;1	5;5;5;4;2;1;1	Serine hydroxymethyltransferase, cytosolic	SHMT1	7	6	5	3	4	23.8	14.335	792.07	1031.9	798.3	74.533	118.68	137.42	3596.9	1582	3617.8	312.48	76.14	558.73	8.60059	10.3148	14.686	7.99308	4.59189	13.3779	0.929364	0.533904	1.55546	0.774914	0.445175	1.29696	0.544265	0.312671	0.910924	0.774914	0.46217	-0.110746	0.335198
Q9HAV4;H0Y3W3;H0Y3Q8;H0YA57;E2QRM3;H0Y9I3	8;2;1;1;1;1	8;2;1;1;1;1	8;2;1;1;1;1	Exportin-5	XPO5	6	8	6	3	4	8.6	19.572	996.25	1007.4	805.48	16.839	39.351	49.306	1834.6	1292.4	1727	788.66	289.26	664.78	1.66214	3.75935	5.76823	30.0641	18.2884	27.7944	18.0876	11.0029	16.722	7.99717	4.86478	7.3934	5.21202	3.17054	4.81853	7.3934	0.00467323	0.868844	2.33038
Q9BQA1;Q9BQA1-2;H0Y711	9;6;5	9;6;5	9;6;5	Methylosome protein 50	WDR77	3	9	7	3	4	40.6	23.872	1237.8	1110.6	1204.3	36.244	66.002	82.086	2505.4	864	2629.5	147.04	62.248	248.26	2.8448	5.60954	6.38113	5.54357	6.72045	8.62685	1.94867	2.36236	3.0325	0.98824	1.19804	1.53789	0.868745	1.05317	1.35193	1.35193	0.222773	0.130954	0.652137
H3BN98;I3L246;H3BV27;H3BT37;I3L303;H3BPJ2;Q15041-2;Q15041;Q15041-3	7;5;4;4;4;2;2;2;1	7;5;4;4;4;2;2;2;1	2;0;0;0;0;2;2;2;1		RPS15A	9	7	7	3	4	24.5	17.014	2256.7	1977.3	1984.1	339.25	273.36	261.18	2272.6	1194.9	2187.8	201.45	76.464	210.46	13.0684	12.1458	11.6324	8.14252	6.01433	8.77553	0.623068	0.460218	0.671506	0.6704	0.495179	0.722517	0.699986	0.517032	0.754404	0.6704	0.0076991	-0.173666	2.11356
P48507;P48507-2	9;6	9;6	9;6	Glutamate--cysteine ligase regulatory subunit	GCLM	2	9	8	3	4	46	52.287	1939.1	1801	1921.3	221.55	312.21	292.76	1126.2	368.56	1125.6	199.34	73.029	191.02	10.2539	14.7742	13.2228	15.0384	16.5378	14.5084	1.46661	1.61283	1.41492	1.01788	1.11937	0.982006	1.13731	1.2507	1.09723	1.13731	0.14794	0.0558793	0.829916
O14964-2;O14964;I3L1P5;I3L165;I3L2H4	8;8;7;2;1	8;8;7;2;1	8;8;7;2;1	Hepatocyte growth factor-regulated tyrosine kinase substrate	HGS	5	8	8	3	4	13.3	21.994	1733.6	1319.6	1583.9	127.56	150.71	147.63	4046.1	1466	4213.1	987.06	270.47	949.25	6.85379	10.2502	8.52599	19.6111	15.5759	18.3879	2.86136	2.27259	2.68289	1.91324	1.51956	1.79391	2.30016	1.82687	2.15669	2.15669	0.00381849	0.333789	2.41811
G3V295;G3V5Z7;P60900;G3V3I1;P60900-2;G3V3U4;P60900-3;G3V4S5;G3V2S7	10;10;10;8;8;5;4;1;1	10;10;10;8;8;5;4;1;1	10;10;10;8;8;5;4;1;1	Proteasome subunit alpha type;Proteasome subunit alpha type-6	PSMA6	9	10	9	3	4	54.2	27.649	2553.9	2379.6	2192.5	147.34	166.81	183.45	7506.7	2539.4	7621.7	826.59	92.719	983.1	5.45453	6.55079	7.72112	9.91913	3.5226	11.425	1.81851	0.645811	2.09459	1.51419	0.537736	1.74407	1.28467	0.456229	1.47971	1.47971	0.532212	0.170176	0.273915
P09936;D6RE83;D6R956;D6R974;D6RF53	9;8;8;6;2	9;8;8;6;2	9;8;8;6;2	Ubiquitin carboxyl-terminal hydrolase isozyme L1;Ubiquitin carboxyl-terminal hydrolase	UCHL1	5	9	9	3	4	55.2	105.22	3841.9	3118.9	3619.1	354.89	327.37	399.47	6849.8	1458.3	7846.4	934.62	220.45	732.03	8.45622	9.49926	9.9406	12.0063	13.1318	8.53338	1.41982	1.55291	1.00912	1.26392	1.3824	0.898321	1.2078	1.32103	0.858437	1.26392	0.25559	0.101719	0.592457
A0A087WY61;Q14980-2;Q14980;Q14980-5;Q14980-4;Q14980-3;F5H6Y5;F5H4J1;H0YFY6;F5H2F3;F5H3L6;F5H0Z7;F5H763;F8W6T3;F5H1L0;F5GZW1;F5GWK2;F5H073;F5H068	10;10;10;7;6;6;4;4;4;3;3;3;3;2;2;2;1;1;1	10;10;10;7;6;6;4;4;4;3;3;3;3;2;2;2;1;1;1	10;10;10;7;6;6;4;4;4;3;3;3;3;2;2;2;1;1;1	Nuclear mitotic apparatus protein 1	NUMA1	19	10	10	3	4	8.3	35.256	534.03	472.12	524.54	13.002	18.447	28.357	1359.2	317.83	1576.4	262.05	51.112	395.6	2.37683	3.76034	5.1288	16.1635	13.8537	20.0609	6.80044	5.82864	8.44018	4.2984	3.68415	5.33485	3.15151	2.70115	3.91141	4.2984	0.00282316	0.633307	2.54926
A0A1B0GTG2;A0A1B0GW77;P49419-2;P49419;A0A1B0GV49;A0A1B0GTY9;A0A1B0GTJ4;A0A1B0GUA1;A0A1B0GW82;A0A140T9V3;P49419-4;A0A0J9YWF7;H0YHM6;A0A1B0GUY0;F8VVF2;F8WDY6;A0A1B0GVU0;A0A0J9YWK1;A0A0J9YWM6;A0A1B0GW65;F8WD33	11;11;11;11;10;10;10;10;10;9;9;6;5;5;3;2;2;1;1;1;1	11;11;11;11;10;10;10;10;10;9;9;6;5;5;3;2;2;1;1;1;1	11;11;11;11;10;10;10;10;10;9;9;6;5;5;3;2;2;1;1;1;1	Alpha-aminoadipic semialdehyde dehydrogenase	ALDH7A1	21	11	10	3	4	37.9	35.559	2138.1	2370	2102.2	110.46	99.939	137.57	1548.1	899.75	1620.9	363.52	93.98	324.37	4.91248	4.04621	6.14215	19.0163	9.4573	16.6748	3.87103	1.92516	3.39438	4.69978	2.33732	4.12109	3.09604	1.53974	2.71482	3.09604	0.0271139	0.490806	1.56681
Q12907;D6RBV2;D6RDX1;D6RIU4;D6RBH1	10;9;7;6;3	10;9;7;6;3	10;9;7;6;3	Vesicular integral-membrane protein VIP36	LMAN2	5	10	10	3	4	37.1	36.195	1938.8	1637.8	1767.9	1342.5	1310.5	1245.4	3136.1	1473.7	3434.8	1967.4	579.39	1909.5	40.9137	44.4493	41.3301	38.55	28.2204	35.7297	0.942228	0.689755	0.873294	0.86728	0.634889	0.803829	0.932735	0.682805	0.864495	0.864495	0.0696967	-0.0632377	1.15679
P62191;P62191-2;G3V4X1	11;10;2	11;10;2	11;10;2	26S protease regulatory subunit 4	PSMC1	3	11	11	3	4	35	39.102	2862	2495.9	2528.6	91.729	186.56	188.2	2533.7	962.71	2526.1	334.49	86.541	313.96	3.10553	6.95481	6.92727	11.6621	8.24788	11.0547	3.75525	2.65587	3.55968	1.67683	1.18593	1.5895	1.6835	1.19064	1.59582	1.67683	0.0481007	0.22449	1.31785
P61247;D6RG13;D6RAT0;D6RB09;E9PFI5;H0Y8L7;H0Y9Y4;D6R9B6;D6RAS7;D6RED7;D6RI02;D6RGE0	13;12;11;10;10;9;9;7;6;5;4;3	13;12;11;10;10;9;9;7;6;5;4;3	13;12;11;10;10;9;9;7;6;5;4;3	40S ribosomal protein S3a	RPS3A	12	13	11	3	4	45.8	46.546	5138.7	4632.9	4828.9	605.97	496.4	485.09	4901.4	2255.3	5027.9	341.43	209.34	480.83	10.5484	9.67773	9.12855	6.51232	8.49374	8.72851	0.617376	0.805217	0.827473	0.672918	0.877657	0.901917	0.713402	0.930459	0.956177	0.827473	0.0831727	-0.082246	1.08002
P16152;E9PQ63;A8MTM1;P16152-2	12;7;7;7	12;7;7;7	10;5;5;5	Carbonyl reductase [NADPH] 1	CBR1	4	12	11	3	4	57.8	61.354	3312.3	3208	2985.8	260.45	218.8	191.78	8667.1	2453.6	9809.7	1842.4	136.38	2133.2	7.2899	6.38497	6.03541	17.5308	5.26568	17.8617	2.40481	0.722325	2.45019	2.74564	0.824699	2.79746	2.90466	0.872464	2.95948	2.45019	0.168663	0.3892	0.77298
Q08945;E9PMD4;A0A0U1RRK2	12;4;2	12;4;2	12;4;2	FACT complex subunit SSRP1	SSRP1	3	12	12	3	4	20	44.425	2157.8	2087.1	2012.4	148.88	250.67	233.83	3206.2	1679.9	3090	324.17	135.97	407.43	6.4543	10.7226	10.4099	9.18232	7.48787	11.6494	1.42267	1.16014	1.80491	0.856351	0.698325	1.08643	0.882077	0.719304	1.11907	1.08643	0.900226	0.0360034	0.0456487
Q99536;Q99536-3;Q99536-2;K7ESA3;K7ERT7;K7ENX2;K7EM19;K7EJM4	13;11;8;6;5;2;2;1	13;11;8;6;5;2;2;1	13;11;8;6;5;2;2;1	Synaptic vesicle membrane protein VAT-1 homolog	VAT1	8	13	13	3	4	49.4	50.853	2466.2	2402.2	2413.5	276.93	216.15	311.31	3163.2	1711.1	3106.4	500.89	200.85	697.65	10.0954	8.2552	11.425	13.6702	10.505	18.3397	1.35411	1.04057	1.81664	1.65596	1.27253	2.22159	1.19652	0.919472	1.60522	1.35411	0.158619	0.131653	0.799644
Q14847;Q14847-2;C9J9W2;Q14847-3;F6S2S5;K7ESD6;J3KSN1;O76041-2	13;13;10;7;5;3;2;1	13;13;10;7;5;3;2;1	13;13;10;7;5;3;2;1	LIM and SH3 domain protein 1	LASP1	8	13	13	3	4	55.2	88.598	1945.5	1915.5	1705.9	730.58	538.08	561.89	4737	896.06	5253.6	798.42	285.11	813.92	27.3004	21.9304	24.777	14.4238	24.1379	13.4144	0.528338	0.884161	0.491362	0.65771	1.10066	0.611679	0.582147	0.974208	0.541405	0.611679	0.122085	-0.213476	0.913339
P41250;H7C443	15;1	15;1	15;1	Glycine--tRNA ligase	GARS	2	15	14	3	4	23.3	55.253	1583.9	1535.1	1212.1	190.28	178.65	197.86	4418.2	2668.7	4750.2	470.38	216.47	558.8	10.725	10.4245	14.033	9.62202	7.50285	10.5255	0.897162	0.699569	0.981405	0.923019	0.719732	1.00969	0.68567	0.534657	0.750054	0.750054	0.161161	-0.124908	0.792739
P31689;P31689-2	15;12	15;12	15;12	DnaJ homolog subfamily A member 1	DNAJA1	2	15	15	3	4	52.6	56.545	1505.7	1588.2	1315.4	214.58	208.8	270.72	4124.3	1011.8	3968.1	524.01	175.05	368.6	12.4736	11.6194	17.0681	11.2731	14.7491	8.49955	0.903763	1.18243	0.681406	0.970202	1.26936	0.731499	0.660481	0.864136	0.49798	0.864136	0.421963	-0.063418	0.374725
P49748-2;P49748;P49748-3;K7EQP4;G3V1M7;J3QKU9;K7EJW8;J3QRJ8;J3KS89;K7EMF8	18;18;18;5;5;3;3;3;2;1	18;18;18;5;5;3;3;3;2;1	18;18;18;5;5;3;3;3;2;1	Very long-chain specific acyl-CoA dehydrogenase, mitochondrial	ACADVL	10	18	16	3	4	39.8	68.326	1356.2	1194.3	1226.3	67.087	64.164	18.915	2177.3	1261.7	2017.1	85.307	14.805	195.29	4.71353	5.0986	1.51901	3.7703	1.15981	8.82711	0.799889	0.246059	1.87272	0.739477	0.227476	1.73128	2.48207	0.763526	5.81107	0.799889	0.764379	-0.0969703	0.116692
O95831-3;O95831;O95831-2;E9PMA0;O95831-6;O95831-5;O95831-4	18;18;10;9;8;8;8	18;18;10;9;8;8;8	18;18;10;9;8;8;8	Apoptosis-inducing factor 1, mitochondrial	AIFM1	7	18	16	3	4	40.4	57.046	1048	1041	1088	119.51	63.496	132.71	1899.5	691.22	1983.7	194.79	103.29	207.07	10.2363	5.74887	10.8715	9.301	13.0005	9.45193	0.908628	1.27003	0.923372	1.61788	2.2614	1.64414	0.855537	1.19583	0.869419	1.19583	0.463354	0.0776678	0.334088
Q15582;H0Y8L3;S4R3C6;H0Y9D7;H0Y8M8;H0YAB8;D6RBX4;H0YAH8	18;10;6;4;3;2;2;2	18;10;6;4;3;2;2;2	18;10;6;4;3;2;2;2	Transforming growth factor-beta-induced protein ig-h3	TGFBI	8	18	18	3	4	36.3	60.319	306.25	247.45	172.19	3624.7	3433.5	3846.6	703.93	257.47	660.48	3163.2	1610.9	3416.1	92.2093	93.2776	95.7154	81.7971	86.2195	83.7982	0.887081	0.935042	0.908783	0.876922	0.924333	0.898375	0.854587	0.900791	0.875493	0.898375	0.00400547	-0.0465425	2.39735
Q13263;Q13263-2;M0R0K9;M0R3C0;M0R2I3	21;20;11;6;5	21;20;11;6;5	21;20;11;6;5	Transcription intermediary factor 1-beta	TRIM28	5	21	21	3	4	41	98.368	5536.6	5242.3	5287.3	1260.7	1122.4	1061.8	3819.9	1509.3	3855	753.14	185.23	828.6	18.5471	17.6348	16.7236	16.4691	10.9311	17.6915	0.887964	0.589368	0.953871	0.933901	0.619858	1.00322	0.984782	0.653629	1.05788	0.933901	0.291526	-0.029699	0.535323
P78504;P78504-2	4;3	4;3	4;3	Protein jagged-1	JAG1	2	4	3	4	4	5.1	17.403	569.98	306.15	422.71	1623	1288.6	1656.2	864.71	517.76	984.79	1401	299.46	1623.8	74.0089	80.8026	79.6667	61.8349	36.6437	62.2482	0.835507	0.495126	0.841091	0.765259	0.453497	0.770373	0.77617	0.459963	0.781357	0.770373	0.047921	-0.113299	1.31947
P25398	5	5	5	40S ribosomal protein S12	RPS12	1	5	4	4	4	32.6	11.515	2636.9	2380.7	1961.4	328.15	257.43	280.37	5770.4	1210.6	7382.6	610.88	110.61	931.98	11.0673	9.75805	12.5066	9.573	8.37187	11.209	0.864983	0.756453	1.01281	0.981036	0.857945	1.14869	0.765434	0.669394	0.896243	0.864983	0.289935	-0.0629923	0.537699
Q9Y316;Q9Y316-2;Q9Y316-3;B5MCI6	6;5;5;2	6;5;5;2	6;5;5;2	Protein MEMO1	MEMO1	4	6	5	4	4	35.4	28.602	735.21	660.89	685.77	15.197	39.51	29.753	2506.7	876.68	2763.3	450.15	82.89	383.65	2.02517	5.64106	4.15822	15.224	8.63824	12.1912	7.51739	4.26545	6.01983	2.69878	1.53132	2.16115	3.66118	2.07739	2.93183	2.93183	0.0205427	0.467138	1.68734
P52888;K7EP46;K7EKB6;K7EL02;P52888-2	6;4;3;2;1	6;4;3;2;1	5;3;3;1;1	Thimet oligopeptidase	THOP1	5	6	5	4	4	10.4	21.008	1748.3	1605.8	1705	99.463	141.69	118.47	4189.4	1517.1	4333.5	422.95	85.972	245.66	5.38289	8.1082	6.49695	9.16995	5.36295	5.36474	1.70354	0.996297	0.996629	1.13095	0.661423	0.661644	1.41142	0.825457	0.825732	0.996297	0.984885	-0.00161129	0.0066145
J3KMY5;G3V3E8;E7EMS2;G3V3D1;P61916;G3V2V8;H0YIZ1;P61916-2	5;5;5;5;5;4;4;4	5;5;5;5;5;4;4;4	5;5;5;5;5;4;4;4	Epididymal secretory protein E1	NPC2	8	5	5	4	4	43.9	8.6398	1990.5	1897.3	1992.8	1370.2	1141.2	1366.5	1404	546.82	1645.4	1467.3	459.47	1406.2	40.7713	37.558	40.6781	51.1023	45.6598	46.0807	1.25339	1.1199	1.13023	1.36062	1.21571	1.22692	1.25626	1.12247	1.13281	1.21571	0.0176881	0.0848315	1.75232
P07858;E9PKQ7;E9PNL5;E9PHZ5;E9PLY3;E9PSG5;E9PQM1;E9PR54;E9PJ67;E9PCB3;R4GMQ5;E9PS78	6;3;3;3;3;3;3;2;2;2;1;1	6;3;3;3;3;3;3;2;2;2;1;1	6;3;3;3;3;3;3;2;2;2;1;1	Cathepsin B;Cathepsin B light chain;Cathepsin B heavy chain	CTSB	12	6	5	4	4	21.8	17.102	645.31	663.67	722.51	1156.4	977.56	1153	1139.4	354.82	1127.4	1337.6	376.94	1580.7	64.1835	59.5626	61.4766	54.0008	51.5114	58.3693	0.841351	0.802565	0.909414	0.906622	0.864828	0.979965	0.878396	0.837903	0.949456	0.878396	0.0419602	-0.0563097	1.37716
P35052;H7C410;H7BZL4;H7C024;P35052-2;C9J4Y6;H7BZE9	8;7;4;4;4;1;1	8;7;4;4;4;1;1	8;7;4;4;4;1;1	Glypican-1;Secreted glypican-1	GPC1	7	8	6	4	4	23.5	19.432	719.42	681.7	521.18	824.24	857.44	833.68	974.61	394.09	1272.7	1207.2	587.4	1283.1	53.3952	55.709	61.5326	55.3302	59.8478	50.2035	1.03624	1.12085	0.940225	0.9932	1.07429	0.901173	0.899202	0.97262	0.815884	0.97262	0.659797	-0.0120569	0.18059
Q53H82	7	7	7	Beta-lactamase-like protein 2	LACTB2	1	7	6	4	4	38.5	46.262	2202.6	2268	1995.7	297.09	418.42	217.07	4389.8	1859.5	4295.9	1093.2	508.15	937.82	11.8851	15.5754	9.80988	19.938	21.4622	17.9188	1.67757	1.80581	1.50767	1.2801	1.37796	1.15046	2.03244	2.18782	1.82661	1.67757	0.0204092	0.224679	1.69017
G3V203;J3QQ67;Q07020;H0YHA7;Q07020-2;F8VUA6;F8VYV2;A0A075B7A0;F8VXR6	6;6;6;5;5;4;4;4;1	6;6;6;5;5;4;4;4;1	6;6;6;5;5;4;4;4;1	60S ribosomal protein L18	RPL18	9	6	6	4	4	39.6	31.782	2628.9	2548.4	2382.2	117.25	172.55	151.82	5674.3	3244.3	5740.5	788.21	332.1	922.15	4.26961	6.34154	5.99127	12.1967	9.28587	13.8406	2.85662	2.17487	3.24165	1.9233	1.46429	2.18253	2.03574	1.5499	2.31013	2.17487	0.0134433	0.337434	1.87149
A0A087WYT3;Q15185-4;Q15185;Q15185-3;B4DDC6;Q15185-2	7;7;7;6;4;3	7;7;7;6;4;3	7;7;7;6;4;3	Prostaglandin E synthase 3	PTGES3	6	7	6	4	4	48.2	27.873	6489.8	7141	6291.6	335.29	426.7	260.68	9375.4	3404.3	9511.5	863.69	349.95	916.16	4.91261	5.63844	3.97846	8.43522	9.32144	8.78586	1.71706	1.89745	1.78843	1.49602	1.65319	1.55821	2.12022	2.34297	2.20836	1.78843	0.00182963	0.252472	2.73764
P06748-2;P06748;P06748-3;E5RGW4;E5RI98	8;8;7;2;1	8;8;7;2;1	8;8;7;2;1	Nucleophosmin	NPM1	5	8	7	4	4	43.8	101.21	1957.5	1724.1	1766.2	107.77	43.1	21.017	2912.5	1266.6	2488.5	45.277	19.286	94.096	5.2182	2.43889	1.17596	1.53078	1.49982	3.64347	0.293353	0.287421	0.698222	0.627655	0.614962	1.49391	1.30172	1.2754	3.09828	0.698222	0.631675	-0.156006	0.199507
Q9Y512	8	8	8	Sorting and assembly machinery component 50 homolog	SAMM50	1	8	7	4	4	26.2	23.03	2146.4	2116	2007.9	423.6	230.8	191.06	2578.1	1523.3	2848.6	462.74	182.48	564.84	16.4825	9.83467	8.68865	15.2175	10.6977	16.5475	0.923253	0.649037	1.00395	1.54733	1.08776	1.68257	1.75142	1.23123	1.9045	1.23123	0.454793	0.0903398	0.342186
H0YA96;H0Y8G5;Q14103-4;Q14103-3;Q14103-2;Q14103;D6RAF8;D6RF44;D6RBQ9;D6RD83	9;9;9;9;9;9;6;5;4;3	9;9;9;9;9;9;6;5;4;3	8;8;8;8;8;8;5;4;3;3	Heterogeneous nuclear ribonucleoprotein D0	HNRNPD	10	9	7	4	4	41.4	22.119	6951.8	6274.2	6447.6	542.13	626.9	637.86	11315	4270.2	11969	1007.9	488.16	1378.6	7.23425	9.08406	9.00238	8.17908	10.259	10.3284	1.1306	1.41811	1.42771	0.900377	1.12934	1.13699	0.908547	1.13959	1.1473	1.13699	0.283558	0.0557551	0.547359
P63241;P63241-2;I3L397;I3L504;Q6IS14;F8WCJ1;C9J7B5;C9J4W5;Q9GZV4	10;10;9;9;7;6;6;6;6	10;10;9;9;7;6;6;6;6	10;10;9;9;7;6;6;6;6	Eukaryotic translation initiation factor 5A-1;Eukaryotic translation initiation factor 5A;Eukaryotic translation initiation factor 5A-1-like;Eukaryotic translation initiation factor 5A-2	EIF5A;EIF5AL1;EIF5A2	9	10	8	4	4	68.8	52.984	1918.9	1808.5	1613.8	211.85	72.073	266.47	1836	726.54	2161.5	196.03	51.196	232.16	9.94251	3.8325	14.1719	9.647	6.5827	9.69895	0.970279	0.662076	0.975504	2.51716	1.7176	2.53071	0.680713	0.464489	0.684379	0.970279	0.842456	-0.0131035	0.074453
P08559;P08559-2;P08559-4;P08559-3;Q5JPT9;Q5JPU3;Q5JPU2;Q5JPU0;Q5JPU1;P29803	9;9;9;8;2;1;1;1;1;1	9;9;9;8;2;1;1;1;1;1	9;9;9;8;2;1;1;1;1;1	Pyruvate dehydrogenase E1 component subunit alpha, somatic form, mitochondrial	PDHA1	10	9	8	4	4	27.4	30.042	2822.1	2369	2476.1	42.525	73.35	95.592	4414.1	1262.6	4563.2	319.94	93.496	401.76	1.48449	3.00326	3.71709	6.75829	6.8945	8.09191	4.55261	4.64436	5.45098	2.25032	2.29567	2.69438	1.81817	1.85481	2.17695	2.29567	0.00449221	0.36091	2.34754
M0QZR4;Q92888;Q92888-3;Q92888-2;Q92888-4;M0QYC1;M0R2C7;M0QYS3;M0QZH8	10;10;10;9;7;6;3;2;1	10;10;10;9;7;6;3;2;1	10;10;10;9;7;6;3;2;1	Rho guanine nucleotide exchange factor 1	ARHGEF1	9	10	8	4	4	14.5	26.048	2137.5	2071.6	2029.2	89.518	132.66	280.18	2820.1	1593.2	2647.3	252.93	151.58	370.76	4.01964	6.01835	12.1323	8.23064	8.68763	12.2847	2.04761	2.1613	3.05618	1.36759	1.44352	2.04121	0.678409	0.716077	1.01257	1.44352	0.442996	0.159424	0.3536
P23193;P23193-2;B7Z4S1;E5RJ93;E5RIS7;A0A0A0MT58;Q15560-2;Q15560;Q5JRI7	8;7;3;2;2;2;2;2;1	8;7;3;2;2;2;2;2;1	8;7;3;2;2;2;2;2;1	Transcription elongation factor A protein 1	TCEA1	9	8	8	4	4	32.2	23.78	3283.7	3038.1	2698.3	446.74	348.07	520.41	3927.8	522.28	4574.5	960.66	230.25	1157.5	11.9755	10.2792	16.1683	19.6516	30.5968	20.1936	1.64098	2.55494	1.68624	1.91179	2.97658	1.96452	1.21544	1.8924	1.24897	1.8924	0.054683	0.277012	1.26215
Q9BTE3-2;Q9BTE3;Q9BTE3-3	10;10;6	10;10;6	10;10;6	Mini-chromosome maintenance complex-binding protein	MCMBP	3	10	9	4	4	23	31.447	841.28	911.44	898.27	30.028	109.89	97.13	1497.3	755.99	1520.2	86.666	83.222	150.27	3.44631	10.7595	9.75789	5.47146	9.91668	8.99567	1.58763	2.87748	2.61023	0.508523	0.921668	0.836068	0.560721	1.01627	0.921887	0.921887	0.960537	-0.0353221	0.0174859
Q9UMS4;F5GY56;H0YGF3;F5H2I0;H0YGZ5	11;6;2;2;2	11;6;2;2;2	11;6;2;2;2	Pre-mRNA-processing factor 19	PRPF19	5	11	9	4	4	41.3	27.554	3565.1	2772.2	3228.9	250.53	143.88	244.33	3676.6	1360	3384.7	292.91	84.826	219.13	6.56589	4.93402	7.03466	7.379	5.87102	6.08048	1.12384	0.89417	0.926071	1.49553	1.18991	1.23236	1.04895	0.834584	0.864359	1.04895	0.754559	0.020754	0.122307
Q99426;K7EP07;Q99426-2;K7EK42;K7EL99;K7EQH0;K7ER04	10;8;8;5;4;1;1	10;8;8;5;4;1;1	10;8;8;5;4;1;1	Tubulin-folding cofactor B	TBCB	7	10	9	4	4	42.2	46.608	2356.5	2219.7	2387.6	213.86	190.3	190.95	2089.1	667.5	2305.2	193.51	21.156	115.66	8.32024	7.89627	7.40532	8.47758	3.07207	4.77764	1.01891	0.369229	0.574219	1.07362	0.389054	0.605051	1.14479	0.414846	0.645163	0.605051	0.207133	-0.218208	0.683751
P14324-2;P14324;A0A087X090;A0A087WVN4;A0A087X1D8;A0A087WTP2	9;9;6;6;3;2	9;9;6;6;3;2	9;9;6;6;3;2	Farnesyl pyrophosphate synthase	FDPS	6	9	9	4	4	28.3	61.563	4640.3	4753.6	4392	199.99	58.045	257.45	6365.9	3977.9	5694.2	472.47	133.74	496.18	4.13178	1.20634	5.53721	6.9091	3.25272	8.01534	1.67219	0.787244	1.93993	5.72731	2.69634	6.64432	1.24776	0.587428	1.44754	1.67219	0.27433	0.223285	0.561727
Q96AG4;I3L223	10;1	10;1	10;1	Leucine-rich repeat-containing protein 59	LRRC59	2	10	9	4	4	41.4	55.088	2808.8	2732.3	2525.2	504.61	723.15	780.39	1655.3	768.38	1705.4	698.53	232.82	597.68	15.2293	20.9278	23.6082	29.6763	23.2541	25.9513	1.94863	1.52693	1.70404	1.41803	1.11116	1.24004	1.25703	0.985001	1.09925	1.25703	0.108473	0.0993473	0.964677
F5GWX5;A0A0C4DGG9;Q14839;Q14839-2;Q8TDI0;K7EMY3;F2Z2R5;Q12873-2;Q12873;Q12873-3;F6T542;F5H6N4;H7C2H0	12;12;12;12;4;3;3;3;3;3;1;1;1	12;12;12;12;4;3;3;3;3;3;1;1;1	12;12;12;12;4;3;3;3;3;3;1;1;1	Chromodomain-helicase-DNA-binding protein 4	CHD4	13	12	10	4	4	7.8	32.68	916.16	922.93	966.4	137.56	84.223	51.927	1924.8	952.56	1950.6	182.61	123.95	188.51	13.0547	8.36248	5.09925	8.66514	11.5141	8.81254	0.663756	0.881986	0.675047	1.03619	1.37687	1.05382	1.6993	2.25799	1.72821	1.05382	0.756781	0.022766	0.12103
Q9BY44-3;Q9BY44;F8WAE5;Q9BY44-4;C9IZE1;Q9BY44-2;H7C5Q3;H7C5R5;F8WF18;F8WAT3	11;11;10;9;5;5;3;3;1;1	11;11;10;9;5;5;3;3;1;1	11;11;10;9;5;5;3;3;1;1	Eukaryotic translation initiation factor 2A;Eukaryotic translation initiation factor 2A, N-terminally processed	EIF2A	10	11	10	4	4	30.4	34.583	2129.9	1976.1	2052.5	141.23	76.858	258.83	1614.1	705.13	1796.9	93.205	27.968	238.37	6.21849	3.74377	11.1983	5.45919	3.81504	11.712	0.877896	0.6135	1.88341	1.45821	1.01904	3.12839	0.487501	0.34068	1.04587	1.01904	0.986605	0.00819036	0.00585648
P30520	11	11	11	Adenylosuccinate synthetase isozyme 2	ADSS	1	11	10	4	4	34.4	64.213	2057.1	1926.6	2004.6	182.12	162.43	160.66	2235.3	1327.8	2030.1	287.88	159.61	36.12	8.13319	7.77538	7.41989	11.4094	10.7307	1.74812	1.40282	1.31938	0.214937	1.46738	1.38009	0.224828	1.53768	1.44621	0.235599	1.38009	0.955182	0.139908	0.0199141
P61160;P61160-2;F5H6T1;A0A1B0GWD0;A0A1B0GWH0	10;9;5;4;4	10;9;5;4;4	10;9;5;4;4	Actin-related protein 2	ACTR2	5	10	10	4	4	28.2	37.209	2378.9	2146.3	1920.5	104.1	140.22	234.66	1997.1	1100.6	2079.8	634.99	217.57	659.22	4.19251	6.13246	10.8883	24.1249	16.5055	24.0677	5.7543	3.93689	5.74065	3.93397	2.69149	3.92464	2.21568	1.51589	2.21042	3.92464	0.010793	0.5938	1.96686
Q13011;M0R248;M0QZW4;M0R280;M0QXS7	10;8;4;1;1	7;5;1;0;0	7;5;1;0;0	Delta(3,5)-Delta(2,4)-dienoyl-CoA isomerase, mitochondrial	ECH1	5	10	10	4	4	42.1	48.416	2677.1	2819.9	2649.1	368.67	284.72	505.23	2576.7	1451.8	2796.7	395.89	182.17	528.19	12.1043	9.17085	16.017	13.318	11.1489	15.8859	1.10027	0.921069	1.31242	1.45221	1.21569	1.73222	0.831491	0.696067	0.991815	1.10027	0.693794	0.0414988	0.158769
Q9Y5M8;H7C4H2;C9J5Z8	10;6;2	10;6;2	10;6;2	Signal recognition particle receptor subunit beta	SRPRB	3	10	10	4	4	48.3	35.881	2014.3	1980.7	1826.8	215.15	142.68	193.11	2422.1	1068.4	2188.4	691.58	192.26	788.95	9.65036	6.71948	9.56033	22.211	15.2507	26.4984	2.30157	1.58033	2.74584	3.30547	2.26963	3.94352	2.32325	1.59521	2.7717	2.32325	0.0206306	0.366096	1.68549
P05388;F8VU65;F8VWS0;P05388-2;F8VW21;F8VPE8;G3V210;F8VZS0;Q8NHW5;F8VQY6;F8VRK7;F8VS58;F8VWV4;F8W1K8	10;9;9;9;8;7;7;7;7;6;6;5;4;2	10;9;9;9;8;7;7;7;7;6;6;5;4;2	10;9;9;9;8;7;7;7;7;6;6;5;4;2	60S acidic ribosomal protein P0;60S acidic ribosomal protein P0-like	RPLP0;RPLP0P6	14	10	10	4	4	43.8	51.797	2119.1	2453.3	2001.8	139.83	269.49	224.53	2784.8	1542.5	2615.3	168.85	109.6	282.21	6.1901	9.89757	10.0852	5.71666	6.63398	9.73974	0.923516	1.07171	1.57344	0.577582	0.670264	0.984054	0.566836	0.657793	0.965745	0.923516	0.482071	-0.0345556	0.316889
F6TLX2;Q9HC38-2;Q9HC38;I3L3Q4;Q9HC38-3;I3L1I0;I3L1F4	11;11;9;8;5;2;1	11;11;9;8;5;2;1	11;11;9;8;5;2;1	Glyoxalase domain-containing protein 4	GLOD4	7	11	11	4	4	22.7	26.46	2004.2	1755.2	1923.4	135.16	134.8	95.524	2941.6	1445.5	3109.4	617.86	67.967	553.23	6.31778	7.13228	4.73143	17.3583	4.49081	15.1047	2.74752	0.710822	2.39083	2.43376	0.629647	2.1178	3.66871	0.949145	3.19242	2.39083	0.195394	0.378548	0.709089
Q5VWC4;P55036;P55036-2;A6PVX3;H0Y3Y9;A2A3N6;H0Y561	11;11;9;7;3;2;1	11;11;9;7;3;2;1	11;11;9;7;3;2;1	26S proteasome non-ATPase regulatory subunit 4	PSMD4	7	11	11	4	4	38.4	65.588	1735.8	1759.3	1564.5	34.832	115.37	178.32	3098.8	1577	3358.2	739.73	395.93	951.73	1.96721	6.15415	10.2317	19.2712	20.0681	22.0823	9.79621	10.2013	11.2252	3.13141	3.26091	3.58819	1.88348	1.96137	2.15822	3.26091	0.00474671	0.513339	2.32361
A0A0C4DGQ5;P04632;K7ELJ7;K7EKD8;A0A075B7C0;U3KQE2;K7EIV0;K7EM73;U3KPR7;K7ES78;K7EMQ1;Q96L46	11;11;10;9;8;7;7;6;5;2;2;2	11;11;10;9;8;7;7;6;5;2;2;2	11;11;10;9;8;7;7;6;5;2;2;2	Calpain small subunit 1	CAPNS1	12	11	11	4	4	59.6	70.309	2255.1	2095.3	2087.1	91.371	81.405	149.9	5702.7	3187.4	5279.9	389.61	187.92	434.09	3.89398	3.73983	6.70094	6.39511	5.56747	7.59697	1.64231	1.42977	1.95095	1.71	1.4887	2.03137	0.95436	0.83085	1.13372	1.4887	0.197602	0.172807	0.704208
E9PCY7;G8JLB6;P31943;D6RIT2;D6RIU0;D6RBM0;D6RAM1;D6R9T0;D6RFM3;D6RDU3;D6RJ04;D6RIH9;E7EQJ0;E5RGV0;H0YB39;E5RGH4;E7EN40;H0YBG7;H0YBD7;D6RDL0;H0YAQ2;D6RF17;D6R9D3	11;11;11;7;7;7;6;6;6;6;6;6;5;5;5;4;4;4;4;3;3;2;1	9;9;9;7;7;7;6;6;6;6;6;6;5;5;3;4;4;2;2;3;3;2;1	5;5;5;5;4;4;4;4;4;4;4;4;4;2;1;1;3;1;1;3;1;2;1	Heterogeneous nuclear ribonucleoprotein H;Heterogeneous nuclear ribonucleoprotein H, N-terminally processed	HNRNPH1	23	11	11	4	4	35.4	93.42	6935.8	6358.3	6025.3	464.23	589.88	540.66	8367	2839.3	9039.7	1284.3	360.07	1353.8	6.27335	8.48971	8.23429	13.307	11.2544	13.0254	2.1212	1.794	2.07631	1.56743	1.32565	1.53426	1.61605	1.36677	1.58186	1.58186	0.00689543	0.199167	2.16144
Q8NBS9;Q8NBS9-2	12;10	12;10	12;10	Thioredoxin domain-containing protein 5	TXNDC5	2	12	11	4	4	34.3	33.133	1624.7	1400	1259.5	2141.4	2022.9	2238.9	2725.5	913.11	2913.8	5551.8	1587	6280.3	56.8599	59.099	63.9978	67.0726	63.4772	68.3079	1.17961	1.11638	1.20134	1.13492	1.07408	1.15582	1.04804	0.991865	1.06735	1.11638	0.0694446	0.0478119	1.15836
P62241;Q5JR95	11;10	11;10	11;10	40S ribosomal protein S8	RPS8	2	11	11	4	4	57.7	86.2	9954.8	9012.5	8091.7	502.11	423.6	523.27	15122	9238.6	14587	996.81	422.2	1030.9	4.80171	4.48914	6.07396	6.18414	4.37024	6.60076	1.28791	0.910143	1.37467	1.37758	0.973513	1.47038	1.01814	0.719504	1.08673	1.08673	0.516127	0.0361218	0.287244
B5MCF9;O00541-2;O00541;B3KXD6;H7BYY8;H7C267	13;13;13;9;2;1	13;13;13;9;2;1	13;13;13;9;2;1	Pescadillo homolog	PES1	6	13	12	4	4	25.7	41.203	992.95	1124.1	982.75	137.86	155.62	132.42	2054.8	1254.9	2143.4	235.06	58.247	243.75	12.1913	12.1605	11.8744	10.2653	4.43568	10.2109	0.842018	0.363841	0.837561	0.844149	0.364762	0.839681	0.864485	0.373549	0.859909	0.839681	0.12335	-0.0758855	0.908861
P18669;P15259;Q8N0Y7	12;7;3	12;7;3	12;7;3	Phosphoglycerate mutase 1;Phosphoglycerate mutase 2	PGAM1;PGAM2	3	12	12	4	4	55.1	109.14	1791.5	1682.6	1787.6	75.246	89.182	39.273	2442.3	878.07	2374.6	262.3	79.688	296.81	4.03086	5.03346	2.14974	9.69829	8.32026	11.1106	2.40601	2.06414	2.75638	1.92676	1.65299	2.20735	4.51138	3.87036	5.16835	2.40601	0.00691252	0.381297	2.16036
Q86XP3;A0A0A0MSJ0;Q86XP3-2;J3QRI2;J3KTK9	13;10;10;3;3	13;10;10;3;3	13;10;10;3;3	ATP-dependent RNA helicase DDX42	DDX42	5	13	12	4	4	21.9	56.593	2508.9	2304.6	2323.9	384.41	325.13	450.97	1421.1	570.29	1557.7	313.81	103.75	257.25	13.2862	12.3636	16.2519	18.088	15.3923	14.1739	1.36141	1.15852	1.06682	1.463	1.24496	1.14642	1.11297	0.947103	0.872139	1.14642	0.309078	0.0593448	0.509932
A0A0C4DG89;Q7L014;D6RJA6;H0Y9U3	14;14;8;1	14;14;8;1	14;14;8;1	Probable ATP-dependent RNA helicase DDX46	DDX46	4	14	12	4	4	16.4	49.703	2193.3	2093.8	2104.6	345.28	337.51	368.94	2586.2	1405.1	2456.8	625.1	226.99	512.59	13.6013	13.8818	14.9155	19.4656	13.9079	17.2625	1.43116	1.02254	1.26918	1.40224	1.00188	1.24353	1.30506	0.932451	1.15735	1.24353	0.174359	0.0946566	0.758555
Q15366-3;Q15366-4;Q15366-6;Q15366-7;F8VRH0;E9PFP8;P57721-5;P57721-4;P57721	13;12;12;10;5;5;5;5;5	9;8;8;6;5;2;2;2;2	1;1;1;1;1;1;1;1;1	Poly(rC)-binding protein 2	PCBP2	9	13	13	4	4	58.3	90.226	1621.7	1302.2	1429.3	110.3	130.3	144.44	1300.9	649.7	1321.7	171.16	43.693	283.18	6.36836	9.09599	9.17814	11.6272	6.30133	17.6449	1.82578	0.989475	2.77072	1.27828	0.69276	1.93986	1.26684	0.686559	1.9225	1.27828	0.344753	0.106627	0.462492
P08243-2;P08243;P08243-3;F8WEJ5;C9J057;C9JT45;C9JLN6;C9JM09	14;14;12;9;6;3;2;2	14;14;12;9;6;3;2;2	14;14;12;9;6;3;2;2	Asparagine synthetase [glutamine-hydrolyzing]	ASNS	8	14	13	4	4	31.3	29.347	2861.3	2475.5	2297.3	369.23	500.53	316.77	1911.5	878.4	1778.9	98.68	22.069	139.5	11.4294	16.8187	12.1179	4.90901	2.45083	7.27168	0.429508	0.214433	0.636227	0.291878	0.145721	0.432357	0.405105	0.202249	0.600079	0.405105	0.0173423	-0.392433	1.76089
O43776;K7EPK2;K7EQ35;K7EMQ6;K7EJ19;K7EIU7;O43776-2	14;2;2;1;1;1;1	14;2;2;1;1;1;1	14;2;2;1;1;1;1	Asparagine--tRNA ligase, cytoplasmic	NARS	7	14	13	4	4	31.6	50.936	3537.9	3853.9	3301	277.18	246.78	261.75	4998.9	2355.8	5064.4	625.33	116.36	719	7.26538	6.01803	7.34685	11.1185	4.70682	12.4321	1.53034	0.647842	1.71115	1.84753	0.782119	2.06582	1.51337	0.640657	1.69217	1.53034	0.353602	0.184788	0.451485
P47756-2;B1AK87;B1AK88;P47756;B1AK85	13;12;12;11;8	13;12;12;11;8	13;12;12;11;8	F-actin-capping protein subunit beta	CAPZB	5	13	13	4	4	52.6	82.164	4711.8	4663.1	4286.9	359.2	260.03	374.43	9186.3	2740.2	9246.2	531.1	195.38	543.25	7.08342	5.2818	8.03269	5.46545	6.65558	5.54934	0.771585	0.939601	0.783427	1.03477	1.2601	1.05065	0.680402	0.828563	0.690845	0.828563	0.366306	-0.0816746	0.436156
Q16719;Q16719-2;A0A087X297;B8ZZA3;F8WEP1;A0A087WYQ7;A0A087WYM2	16;9;8;6;3;3;3	16;9;8;6;3;3;3	16;9;8;6;3;3;3	Kynureninase	KYNU	7	16	14	4	4	46.9	56.353	3752.2	3578.6	3648.1	369.28	401.54	451.61	3703.1	1980	3662.1	469.38	177.95	594.2	8.95989	10.0886	11.0157	11.2494	8.24625	13.9605	1.25553	0.920352	1.55811	1.11506	0.817384	1.38379	1.02122	0.748594	1.26733	1.11506	0.554289	0.0472999	0.256264
P00390-2;P00390;P00390-4;P00390-3;P00390-5;E5RI06;H0YC68	14;14;13;13;12;3;2	14;14;13;13;12;3;2	14;14;13;13;12;3;2	Glutathione reductase, mitochondrial	GSR	7	14	14	4	4	48.2	87.693	3603.5	3485.5	3044.2	421.08	295.34	322.82	4720.9	1862	4883.8	525.48	195.43	613.57	10.4627	7.81149	9.58771	10.016	9.49874	11.1612	0.95731	0.907867	1.06676	1.28222	1.216	1.42881	1.04468	0.990721	1.16411	1.06676	0.366375	0.0280651	0.436074
K7ELL7;P14314-2;P14314;K7EPW7;K7EKX1;K7EJ70;A0A0C4DGP4;K7EIP3;K7EL27	15;15;15;7;6;6;5;2;1	15;15;15;7;6;6;5;2;1	15;15;15;7;6;6;5;2;1	Glucosidase 2 subunit beta	PRKCSH	9	15	15	4	4	41.5	89.52	261.45	240.01	177.09	8367	8866	9251.1	687.21	122.1	721.06	7099.4	2056.5	7629.9	96.9699	97.3643	98.1217	91.1745	94.3955	91.3655	0.940235	0.973451	0.942205	0.936426	0.969508	0.938389	0.929198	0.962025	0.931145	0.940235	0.00918869	-0.0267638	2.03675
Q8N163-2;Q8N163;G3V119;H0YB24;E5RHJ4;H0YC69;E5RFJ3;H0YC58;E5RGU7;A0A087X2B6	19;19;10;10;7;5;5;5;3;3	19;19;10;10;7;5;5;5;3;3	19;19;10;10;7;5;5;5;3;3	Cell cycle and apoptosis regulator protein 2	CCAR2	10	19	17	4	4	33.8	65.409	1328.6	1364.2	1135	77.52	119.84	55.273	3146.7	1424.5	2796.2	457.9	44.455	501.96	5.51304	8.07525	4.64372	12.7032	3.0263	15.2194	2.30421	0.548935	2.76062	1.5731	0.374762	1.8847	2.73557	0.651697	3.27741	1.8847	0.333432	0.275241	0.476993
Q9NSE4	18	18	18	Isoleucine--tRNA ligase, mitochondrial	IARS2	1	18	17	4	4	21.4	43.12	1232.5	1177.8	1388.8	227.79	200.68	248.59	3789.7	1556.9	3343.9	400.1	231.22	463.35	15.599	14.5581	15.1821	9.54938	12.9309	12.1702	0.612181	0.828959	0.780193	0.655951	0.888229	0.835977	0.62899	0.851721	0.801616	0.801616	0.028937	-0.0960337	1.53855
O43143	19	19	19	Pre-mRNA-splicing factor ATP-dependent RNA helicase DHX15	DHX15	1	19	17	4	4	27.2	57.257	3846.6	3696.7	3693.5	464.81	452.04	440	3192.4	1813.1	3477.9	195.62	48.828	311.26	10.7809	10.8958	10.6447	5.77387	2.62244	8.21449	0.535564	0.243248	0.761946	0.529916	0.240683	0.75391	0.542416	0.246361	0.771695	0.535564	0.0319103	-0.271189	1.49607
P49915-2;P49915	18;18	18;18	18;18	GMP synthase [glutamine-hydrolyzing]	GMPS	2	18	18	4	4	41.8	54.804	1844.4	1858.5	1445.2	163.31	270.97	187.7	6577.5	3220.8	6640.3	643.77	165.07	563.87	8.13414	12.7248	11.4949	8.91491	4.87526	7.82699	1.09599	0.599358	0.96224	0.700596	0.383132	0.615099	0.775555	0.424124	0.680911	0.680911	0.121741	-0.16691	0.914562
P09874;Q5VX84;Q5VX85	24;1;1	24;1;1	24;1;1	Poly [ADP-ribose] polymerase 1	PARP1	3	24	22	4	4	30	62.175	1796	1804.9	1863.6	219.84	213.82	93.871	3427.5	1593.5	3583.6	591.84	319.78	756.01	10.9056	10.5919	4.79552	14.7248	16.7137	17.4212	1.3502	1.53258	1.59745	1.3902	1.57798	1.64477	3.07053	3.48527	3.63279	1.59745	0.0247124	0.203426	1.60709
O14980;C9JKM9;C9J673;C9IZS4;C9JQ02;C9JV99;C9JF49;C9IYM2;F8WF71;H7BZC5	25;8;6;4;4;4;3;3;3;2	25;8;6;4;4;4;3;3;3;2	25;8;6;4;4;4;3;3;3;2	Exportin-1	XPO1	10	25	25	4	4	27.5	73.041	2223.8	2088.2	2061.3	256.73	191.22	244.74	2163.3	1156.6	1847.2	186.23	70.098	158.97	10.3498	8.38898	10.613	7.92627	5.71436	7.92405	0.765837	0.552123	0.765624	0.944843	0.681175	0.944579	0.746845	0.538431	0.746637	0.746845	0.0632352	-0.126769	1.19904
P30101	26	25	20	Protein disulfide-isomerase A3	PDIA3	1	26	26	4	4	61.6	138.25	827.04	608.46	655.52	177.73	189.55	230.8	657.22	279.16	576.88	185.24	52.466	180.09	17.6886	23.7528	26.0403	21.988	15.8208	23.7909	1.24306	0.894407	1.34498	0.925699	0.666061	1.0016	0.844384	0.607553	0.91362	0.91362	0.602096	-0.0392343	0.220334
P11216;H0Y4Z6;P11217-2;P11217	26;8;5;5	26;8;5;5	23;7;2;2	Glycogen phosphorylase, brain form	PYGB	4	26	26	4	4	35.8	78.615	2854.9	2810.6	2372.7	220.97	322.02	261.91	2521.7	1441.2	2591.7	576.01	185.98	547.26	7.18398	10.2796	9.94113	18.5947	11.4296	17.4344	2.58836	1.59098	2.42685	1.8089	1.11187	1.69603	1.87048	1.14973	1.75377	1.75377	0.0511593	0.243972	1.29108
P53582;H0Y955;H0Y9L0;D6RF24;H0Y903;H0YAI3	7;3;2;2;2;1	7;3;2;2;2;1	7;3;2;2;2;1	Methionine aminopeptidase 1	METAP1	6	7	7	5	4	26.9	17.567	2014.1	2112.2	1895.8	186.71	135.72	139.73	4822.7	834.07	5233.6	481.04	71.581	533.76	8.48369	6.03758	6.86455	9.06983	7.90382	9.25484	1.06909	0.931648	1.0909	1.50223	1.3091	1.53287	1.32126	1.1514	1.34821	1.3091	0.124887	0.116974	0.903482
P63000;P63000-2;P60763;J3KSC4;J3QLK0;P15153;B1AH77;B1AH78;B1AH80	8;7;6;4;4;4;3;3;3	8;7;6;4;4;4;3;3;3	7;6;5;4;4;3;3;2;3	Ras-related C3 botulinum toxin substrate 1;Ras-related C3 botulinum toxin substrate 3;Ras-related C3 botulinum toxin substrate 2	RAC1;RAC3;RAC2	9	8	7	5	4	57.8	30.733	5429.7	4732.6	4363.8	227.65	130.23	140.48	8482	3500.9	8494.9	673.44	94.078	703.44	4.02397	2.67807	3.11881	7.35563	2.61693	7.64747	1.82795	0.650335	1.90048	2.74661	0.977169	2.85559	2.35847	0.839079	2.45205	1.90048	0.196199	0.278863	0.707302
O00629;H7C4F6	10;2	10;2	6;2	Importin subunit alpha-3	KPNA4	2	10	8	5	4	33	32.394	1249.9	1447.8	1239.1	30.97	67.198	46.804	2057.7	1180.7	1937.3	192.49	59.912	277.35	2.41789	4.43552	3.63977	8.55439	4.82923	12.5234	3.53796	1.99729	5.17949	1.92861	1.08876	2.82344	2.35025	1.32679	3.44071	2.35025	0.089001	0.371115	1.0506
P10599;P10599-2	8;6	8;6	8;6	Thioredoxin	TXN	2	8	8	5	4	85.7	30.236	16136	14354	14187	681.46	816.6	833.45	14698	3676.3	15885	921.12	143.31	1154.7	4.0521	5.38278	5.54877	5.89739	3.75195	6.77653	1.45539	0.925929	1.67235	1.0956	0.697029	1.25893	1.06283	0.676178	1.22127	1.0956	0.660603	0.039653	0.180059
P16435;H0Y4R2;E7EMD0;E7EWU0	13;12;9;1	13;12;9;1	13;12;9;1	NADPH--cytochrome P450 reductase	POR	4	13	9	5	4	23.6	33.624	2374.3	2196.5	2148.4	166.55	210.29	219.61	4942.2	2800.3	5235.4	579.52	179.29	636.4	6.55489	8.73736	9.27403	10.4953	6.01727	10.8382	1.60114	0.917982	1.65346	1.2012	0.688683	1.24045	1.13168	0.64883	1.16867	1.16867	0.626133	0.0676903	0.203333
P30084	9	9	9	Enoyl-CoA hydratase, mitochondrial	ECHS1	1	9	9	5	4	49	53.986	3646.4	3705.5	3529.8	221.76	412.72	333.18	2229.2	965.5	2443.2	135.19	100.5	259.43	5.73296	10.0218	8.62495	5.71775	9.42777	9.59917	0.997348	1.64449	1.67438	0.570531	0.940725	0.957828	0.662932	1.09308	1.11295	0.997348	0.949028	-0.00115333	0.0227211
P05091;P05091-2;F8VP50;S4R3S4	14;12;6;3	11;10;5;3	11;10;5;3	Aldehyde dehydrogenase, mitochondrial	ALDH2	4	14	11	5	4	34	40.398	688.44	672.45	759.55	69.67	62.332	77.212	1109.4	609.13	942.93	108.34	54.632	98.336	9.18996	8.48306	9.22747	8.89681	8.23066	9.44389	0.968101	0.895615	1.02763	1.04877	0.970247	1.11326	0.964165	0.891973	1.02345	0.970247	0.809573	-0.0131178	0.0917442
Q16401-2;Q16401;F2Z3J2;Q4VXH0	12;12;3;2	12;12;3;2	12;12;3;2	26S proteasome non-ATPase regulatory subunit 5	PSMD5	4	12	12	5	4	35.4	35.06	1138.4	1174.4	974.63	47.757	117.56	32.404	1655.9	877.84	1779.3	139.21	66.286	118.92	4.0262	9.09935	3.21777	7.75496	7.02088	6.26482	1.92613	1.7438	1.55601	0.852254	0.771581	0.68849	2.41004	2.18191	1.94695	1.7438	0.454036	0.241497	0.342909
P62424;Q5T8U2;Q5T8U3	12;7;7	12;7;7	12;7;7	60S ribosomal protein L7a	RPL7A	3	12	12	5	4	41.4	59.514	647.3	479.89	575.37	138.41	176.9	171.28	895.42	470.37	894.59	512.03	110	343.42	17.6159	26.934	22.9398	36.38	18.9534	27.7397	2.06518	1.07593	1.57469	1.35071	0.703698	1.02991	1.58589	0.826225	1.20924	1.20924	0.414357	0.0825118	0.382626
A0A087X2I1;P62333;H0YJC0;H0YJS8;H0YJX2;H0YJE9;H0YJT1	13;13;6;4;2;1;1	13;13;6;4;2;1;1	13;13;6;4;2;1;1	26S protease regulatory subunit 10B	PSMC6	7	13	12	5	4	46.7	48.293	1766.4	1698.5	1682.9	123.15	242.71	173.17	2367.5	592.5	2766	276	63.043	375.85	6.51742	12.503	9.32993	10.4407	9.61691	11.9627	1.60197	1.47557	1.83549	0.835054	0.769167	0.956784	1.11906	1.03076	1.28219	1.11906	0.546754	0.0488515	0.262208
C9J9K3;A0A0C4DG17;P08865;F8WD59	12;12;12;5	12;12;12;5	12;12;12;5	40S ribosomal protein SA	RPSA	4	12	12	5	4	64.3	69.185	1628.2	1404.2	1546.4	720.12	574.6	568.54	3240.6	2220	3272.7	334.28	142.28	401.25	30.6653	29.0378	26.8821	9.3508	6.02299	10.9215	0.304931	0.196411	0.356151	0.322022	0.207419	0.376113	0.347845	0.224052	0.406274	0.322022	0.000376495	-0.492115	3.42424
Q9UNM6;Q9UNM6-2;J3KNQ3;A0A087WUL9;E9PL38;H0YD73;E9PQG3;E9PPD2;F8W8J6	15;14;13;12;9;7;4;2;1	15;14;13;12;9;7;4;2;1	15;14;13;12;9;7;4;2;1	26S proteasome non-ATPase regulatory subunit 13	PSMD13	9	15	13	5	4	44.4	31.013	3283.5	3060.4	3150.5	68.517	151.18	155.62	6199.5	3951.6	5973.4	321.29	55.493	510.83	2.04405	4.70734	4.70703	4.92716	1.38487	7.87804	2.41049	0.677511	3.85413	1.0467	0.294194	1.67356	1.04677	0.294213	1.67368	1.04677	0.683643	0.0198502	0.165171
Q9NSD9;Q9NSD9-2	15;13	15;13	15;13	Phenylalanine--tRNA ligase beta subunit	FARSB	2	15	14	5	4	34	39.465	2868.9	2585.6	2790.7	69.551	88.612	136.63	1813.7	1033.4	1664.9	80.164	17.627	31.288	2.36693	3.31357	4.66739	4.23283	1.67712	1.84461	1.78832	0.708565	0.779326	1.27742	0.506137	0.556682	0.906893	0.359327	0.395211	0.708565	0.461164	-0.14962	0.336145
A0A0U1RRM4;P26599;P26599-2;P26599-3;A6NLN1;A0A0D9SF20;K7EK45;K7EKJ7;A0A087WU68;A0A087WUW5;K7ELW5;K7ES59;K7EKX4	15;15;15;15;14;7;7;5;4;3;2;2;1	15;15;15;15;14;7;7;5;4;3;2;2;1	12;12;12;12;11;6;6;4;3;2;1;1;1	Polypyrimidine tract-binding protein 1	PTBP1	13	15	14	5	4	44	105.53	5344.2	4853.3	4714.6	450.57	447.36	387.84	6028.3	3613.2	5357.9	366.52	73.315	508.03	7.77546	8.4397	7.60107	5.73151	1.98873	8.66069	0.737129	0.255771	1.11385	0.679113	0.23564	1.02618	0.75404	0.261639	1.1394	0.737129	0.27212	-0.132457	0.56524
E7EX90;Q14203-3;Q14203-4;Q14203-6;Q14203;Q14203-5;Q14203-2;Q6AWB1;E7EWF7;C9JZA4;C9JTE5;C9JJN7;C9JJD0;C9JKG6;E9PCY0	17;17;17;17;17;16;16;10;4;1;1;1;1;1;1	17;17;17;17;17;16;16;10;4;1;1;1;1;1;1	17;17;17;17;17;16;16;10;4;1;1;1;1;1;1	Dynactin subunit 1	DCTN1;DKFZp686E0752	15	17	15	5	4	20.3	61.59	2710.2	2343.8	2564.3	339.45	244.99	326.65	1141.8	573.56	1216.1	198.42	23.186	232.45	11.1308	9.46349	11.2991	14.805	3.88541	16.0471	1.3301	0.349068	1.44168	1.56444	0.410568	1.69568	1.31029	0.34387	1.42021	1.3301	0.820238	0.123884	0.0860601
P31930	16	16	15	Cytochrome b-c1 complex subunit 1, mitochondrial	UQCRC1	1	16	15	5	4	49.6	62.017	2332	2164.5	2081.2	93.142	253.41	227.21	2378.3	995.2	2320	629.2	53.303	346.17	3.84068	10.4805	9.84271	20.921	5.08372	12.9838	5.44722	1.32365	3.3806	1.99618	0.485063	1.23885	2.12554	0.516497	1.31913	1.32365	0.382145	0.121774	0.417771
P11387;E5RIC7	17;1	17;1	15;0	DNA topoisomerase 1	TOP1	2	17	16	5	4	23.5	49.29	4679.6	4684.9	4456.8	898.57	647.35	777.25	4576.3	2433.9	4172.3	584.7	241.48	794.16	16.1087	12.1403	14.8499	11.3292	9.02601	15.9905	0.703297	0.560319	0.992661	0.933191	0.743476	1.31714	0.762915	0.607817	1.07681	0.762915	0.394089	-0.117524	0.404405
P12268;H0Y4R1;E7ETK5	20;18;9	20;18;9	19;17;8	Inosine-5-monophosphate dehydrogenase 2	IMPDH2	3	20	17	5	4	47.9	85.547	3128.4	2973.8	2718.9	265.37	351.51	335.09	2457.6	1401.3	2467.8	407.2	78.369	326.9	7.81933	10.5707	10.9722	14.2139	5.29639	11.6971	1.81779	0.677346	1.49593	1.34465	0.501042	1.10656	1.29545	0.48271	1.06607	1.10656	0.838769	0.0439742	0.0763574
Q08J23;Q08J23-2;Q08J23-3;A0A140T9Y7	19;18;14;4	19;18;14;4	19;18;14;4	tRNA (cytosine(34)-C(5))-methyltransferase	NSUN2	4	19	18	5	4	38.7	92.94	2913.9	2772.5	2437.2	176.04	311.4	308.85	3904	1546.6	4293.2	694.78	201.04	888.07	5.6972	10.0976	11.2471	15.1079	11.5035	17.14	2.65182	2.01915	3.0085	1.49619	1.13923	1.69743	1.34328	1.0228	1.52395	1.52395	0.0777775	0.182972	1.10915
Q8WX93-3;Q8WX93;Q8WX93-4;Q8WX93-8;Q8WX93-5;Q8WX93-2;Q8WX93-9;Q8WX93-7;H0YA05;F8WA26;D6R9F5;A0A087WX60;Q86TC9-2;Q86TC9	21;21;19;19;19;17;16;14;7;5;2;1;1;1	21;21;19;19;19;17;16;14;7;5;2;1;1;1	21;21;19;19;19;17;16;14;7;5;2;1;1;1	Palladin	PALLD	14	21	20	5	4	31.5	68.3	2926	2583.7	2444.6	176.1	217.73	179.59	5459.3	2023.9	5465	1070.7	373.81	1109.5	5.6768	7.7721	6.84364	16.3966	15.5903	16.8758	2.88836	2.74632	2.97277	2.10968	2.00593	2.17133	2.39589	2.27807	2.46591	2.39589	0.000181497	0.379468	3.74113
P33176;A0A0G2JMZ6;J3KNA1;O60282;Q12840;O60282-2;C9JWB9	22;4;4;4;4;3;1	22;4;4;4;4;3;1	22;4;4;4;4;3;1	Kinesin-1 heavy chain	KIF5B	7	22	20	5	4	28.9	92.579	3941.2	3797.5	3642.1	525.21	289.98	423.43	5019.8	2101.8	5723.5	599.68	219.31	604.36	11.7591	7.09435	10.4151	10.6715	9.4485	9.55078	0.907505	0.803504	0.812203	1.50422	1.33183	1.34625	1.02461	0.90719	0.917011	0.917011	0.930337	-0.0376256	0.0313595
Q09666;E9PKR9;E9PLK4;E9PQE3;E9PJZ0;E9PJC6	153;3;3;2;2;2	153;3;3;2;2;2	151;1;1;0;0;0	Neuroblast differentiation-associated protein AHNAK	AHNAK	6	153	148	6	4	51.3	323.31	1998.6	1307	1911.7	47.745	269.68	200.92	1110.7	355.43	1075.1	120.48	30.971	148.28	2.33318	17.1043	9.51047	9.78573	8.01525	12.1205	4.19415	3.43533	5.19484	0.572121	0.46861	0.708624	1.02894	0.842782	1.27444	1.02894	0.945086	0.0123916	0.0245287
O00567;Q5JXT2;H0YDU4;H0Y653	17;9;6;5	17;9;6;5	17;9;6;5	Nucleolar protein 56	NOP56	4	17	15	7	4	40.6	60.671	3811.3	3816.8	3804.7	458.35	531.03	476.29	3998.1	2604.3	4179.9	322.8	162.78	329.13	10.7351	12.2137	11.1257	7.47067	5.88274	7.29935	0.695912	0.547992	0.679954	0.611664	0.481651	0.597638	0.671478	0.528752	0.65608	0.611664	0.00261466	-0.213487	2.58259
P23284	10	10	10	Peptidyl-prolyl cis-trans isomerase B	PPIB	1	10	9	2	5	45.8	49.171	1547.2	1397.9	1433.8	162.07	175	129.94	2480.4	954.01	2796.3	469.65	146.39	500.86	9.48183	11.1259	8.30957	15.9201	13.3033	15.1906	1.67901	1.40304	1.60208	1.4309	1.1957	1.36534	1.91587	1.60097	1.82809	1.60097	0.0102247	0.204383	1.99035
P33993;P33993-3;P33993-2;C9J8M6	27;20;13;5	27;20;13;5	27;20;13;5	DNA replication licensing factor MCM7	MCM7	4	27	26	3	5	51.5	91.402	1479	1204.7	1370.9	166.9	284.98	168.69	1521.2	765.45	1637.8	158.53	67.898	150.45	10.1403	19.1303	10.9568	9.43783	8.14762	8.41325	0.93072	0.803485	0.829681	0.493345	0.425902	0.439787	0.861366	0.743612	0.767856	0.767856	0.176944	-0.11472	0.752163
P46776;E9PJD9;E9PLL6;E9PLX7	6;5;5;2	6;5;5;2	6;5;5;2	60S ribosomal protein L27a	RPL27A	4	6	6	4	5	35.1	36.258	3238.7	2942.9	2776	490.41	385.39	492.95	3062.7	1544.9	3051.5	504.16	105.23	441.8	13.1509	11.5792	15.0798	14.1346	6.37707	12.6471	1.0748	0.484917	0.961691	1.22068	0.550734	1.09222	0.93732	0.422889	0.838678	0.93732	0.439199	-0.0281123	0.357338
Q5JR08;P08134;E9PQH6;Q5JR07;C9JNR4;C9JX21;Q5JR05;U3KQA9;U3KQV3;Q5JR06;E9PN11;E9PLA2;C9JRM1	7;7;6;5;5;5;5;3;3;2;2;1;1	7;7;6;5;5;5;5;3;3;2;2;1;1	1;1;1;0;0;0;0;0;0;0;0;0;0	Rho-related GTP-binding protein RhoC	RHOC;RHOA	13	7	6	4	5	48.4	15.311	3158.3	3323.9	3050.2	340.09	263.69	265.44	2573.7	1394.3	2749.3	296.18	71.486	344.84	9.72133	7.35006	8.00569	10.3203	4.87697	11.1449	1.06161	0.501678	1.14644	1.40411	0.663528	1.51631	1.28912	0.609188	1.39213	1.14644	0.849909	0.059352	0.0706275
Q96RS6;Q96RS6-3;Q96RS6-2;E5RGX7	8;6;6;2	8;6;6;2	8;6;6;2	NudC domain-containing protein 1	NUDCD1	4	8	6	4	5	21.8	23.021	2664.3	2449.9	2470.4	86.562	127.11	157.01	7767.5	4107.8	8328.4	870.2	345.45	845.99	3.14672	4.93246	5.97585	10.0744	7.75726	9.22121	3.20157	2.46519	2.93042	2.04248	1.57269	1.8695	1.68586	1.2981	1.54308	1.8695	0.015378	0.271724	1.8131
P62979;J3QS39;J3QTR3;F5H6Q2;F5GYU3;F5H2Z3;F5H265;B4DV12;F5H388;F5H747;F5GXK7;J3QKN0;Q5PY61;Q96C32;P62987;P0CG47;P0CG48;M0R1V7;M0R1M6;M0R2S1;J3QSA3;F5GZ39	6;4;4;4;4;4;4;4;4;4;4;4;4;4;4;4;4;3;3;3;2;2	6;4;4;4;4;4;4;4;4;4;4;4;4;4;4;4;4;3;3;3;2;2	6;4;4;4;4;4;4;4;4;4;4;4;4;4;4;4;4;3;3;3;2;2	Ubiquitin-40S ribosomal protein S27a;Ubiquitin;40S ribosomal protein S27a;Ubiquitin-60S ribosomal protein L40;Ubiquitin;60S ribosomal protein L40;Polyubiquitin-B;Ubiquitin;Polyubiquitin-C;Ubiquitin	RPS27A;UBB;UBC;UBA52	22	6	6	4	5	48.1	43.241	6555.3	6424.3	5721.2	499.24	490.06	434.47	9368	5171.4	9090.6	1120.9	522.36	1513.1	7.07686	7.08757	7.05805	10.6865	9.17425	14.2695	1.51007	1.29637	2.01637	1.50779	1.29441	2.01332	1.51409	1.29983	2.02174	1.51007	0.046499	0.178996	1.33256
Q14684-2;Q14684	7;7	7;7	7;7	Ribosomal RNA processing protein 1 homolog B	RRP1B	2	7	7	4	5	12.2	19.134	997.91	954.49	786.53	282.09	270.08	397.24	1725.3	1022.7	1867.7	202.59	109.53	255.03	22.0383	22.0551	33.5572	10.5084	9.67383	12.0142	0.476824	0.438956	0.545153	0.476461	0.438621	0.544738	0.313148	0.288279	0.358023	0.438956	0.0177284	-0.357579	1.75133
M0R117;Q02543;M0R3D6;M0R1A7;M0R0P7	7;7;6;6;4	7;7;6;6;4	7;7;6;6;4	60S ribosomal protein L18a	RPL18A	5	7	7	4	5	44.8	81.216	5579.7	5560.5	5234.6	201.82	253.2	283.02	7464.4	4588.2	7861.6	624.96	215.59	536.74	3.49078	4.35523	5.12939	7.7257	4.48791	6.39102	2.21318	1.28565	1.83083	1.77389	1.03047	1.46744	1.50617	0.874942	1.24596	1.46744	0.149026	0.166559	0.826737
Q2TAY7;Q2TAY7-2	13;10	13;10	13;10	WD40 repeat-containing protein SMU1;WD40 repeat-containing protein SMU1, N-terminally processed	SMU1	2	13	8	4	5	32.7	26.24	5651.7	5194.6	4832.2	219.07	238.99	247.97	5388.4	3100.3	5779.6	360.03	111.16	363.47	3.73154	4.39838	4.88114	6.2631	3.46135	5.91675	1.67842	0.927595	1.58561	1.42396	0.786961	1.34521	1.28312	0.709129	1.21217	1.28312	0.405035	0.108269	0.392507
P21291;E9PS42;E9PND2;E9PP21	8;6;5;5	8;6;5;5	8;6;5;5	Cysteine and glycine-rich protein 1	CSRP1	4	8	8	4	5	57	32.919	5432.3	4929.9	4870.7	672.16	578.22	532.04	6288.4	1324.9	7160.4	755.3	333.15	1091.7	11.011	10.4976	9.8476	10.7231	20.0929	13.2294	0.973853	1.82481	1.20147	1.02148	1.91405	1.26023	1.0889	2.04038	1.34341	1.26023	0.208127	0.100449	0.681672
P09104;F5H0C8;P09104-2;F5H1C3;U3KQP4;U3KQQ1	9;8;7;3;1;1	6;6;4;2;1;1	5;5;3;2;1;0	Gamma-enolase;Enolase	ENO2	6	9	9	4	5	32.9	20.433	1010.8	1064	975.05	173.59	137.21	205.9	5348.1	2594	5416.7	1166.7	387.53	1006.5	14.6565	11.4226	17.4351	17.9085	12.9977	15.6698	1.22188	0.886821	1.06913	1.5678	1.13789	1.37181	1.02715	0.745489	0.898747	1.06913	0.672776	0.0290324	0.17213
P07737;K7EJ44;CON__P02584;I3L3D5	9;7;3;3	9;7;3;3	9;7;3;3	Profilin-1	PFN1	4	9	9	4	5	70	50.283	2363.1	2123.4	1859.9	176.43	185.25	228.9	8727.2	2075.2	8836.9	786.47	305.13	1037.5	6.94735	8.02417	10.9584	8.26674	12.8188	10.507	1.18991	1.84514	1.51237	1.03023	1.59752	1.30941	0.754371	1.16977	0.958801	1.18991	0.348414	0.075515	0.457904
Q9UHD1;Q9UHD1-2;E9PPQ5;E9PIZ4;E9PSD5;E9PHZ2;E9PL00;E9PIF7	11;10;6;5;5;5;2;1	11;10;6;5;5;5;2;1	11;10;6;5;5;5;2;1	Cysteine and histidine-rich domain-containing protein 1	CHORDC1	8	11	9	4	5	44.6	26.4	4994.8	5056.3	4857.2	263.46	439.65	344.29	4176.9	1397.5	5383.8	651.77	91.47	517.06	5.0104	7.99953	6.61906	13.4979	6.14317	8.76245	2.69398	1.22608	1.74885	1.68734	0.767942	1.09537	2.03925	0.928103	1.32382	1.32382	0.275775	0.121829	0.559446
M0R0F0;P46782;M0R0R2;M0QZN2	10;10;9;6	10;10;9;6	10;10;9;6	40S ribosomal protein S5;40S ribosomal protein S5, N-terminally processed	RPS5	4	10	9	4	5	46.5	55.117	5251.2	4476.1	4300.2	322.12	244.09	298.34	7148.3	2460	7057.3	317.08	119.25	321.44	5.77968	5.17119	6.48771	4.24734	4.62344	4.3563	0.734875	0.799947	0.753727	0.821347	0.894076	0.842417	0.654674	0.712645	0.671469	0.753727	0.0239966	-0.122786	1.61985
P55010;H0YLZ1;H0YN40;H0YMJ8;H0YM54;H0YK11;H0YK29	10;6;6;3;3;2;1	10;6;6;3;3;2;1	10;6;6;3;3;2;1	Eukaryotic translation initiation factor 5	EIF5	7	10	10	4	5	27.1	25.837	2651.3	2483	2413.5	257.15	323.28	337.91	2554.4	1280.8	2328.4	236.37	23.258	258.35	8.84148	11.5199	12.2813	8.46971	1.78351	9.98744	0.957951	0.201721	1.12961	0.735225	0.15482	0.866974	0.68964	0.145221	0.81322	0.735225	0.204173	-0.13358	0.690002
O60832;O60832-2;H7C0M1;C9IYT0;H7C2Q9;H7C2Q2;H7BZF2	11;9;6;6;5;2;1	11;9;6;6;5;2;1	11;9;6;6;5;2;1	H/ACA ribonucleoprotein complex subunit 4	DKC1	7	11	10	4	5	29	26.227	4210.9	3806.3	3844.4	322.68	282.14	340.23	3076	1756.3	3156.9	526.95	247.61	829.57	7.11755	6.90092	8.13047	14.6255	12.3563	20.8096	2.05485	1.73604	2.92371	2.11936	1.79054	3.01549	1.79885	1.51976	2.55946	2.05485	0.0286648	0.31278	1.54265
E9PKZ0;P62917;E9PKU4;G3V1A1;E9PP36	10;10;9;8;3	10;10;9;8;3	10;10;9;8;3	60S ribosomal protein L8	RPL8	5	10	10	4	5	52.7	54.748	3451.3	3337.1	2808.2	147.83	322.04	92.968	6039	2701.7	5792.7	192.12	45.591	387.47	4.10738	8.80098	3.2045	3.08323	1.65949	6.26957	0.750657	0.404026	1.52641	0.350329	0.188557	0.712372	0.962157	0.517862	1.95649	0.712372	0.483881	-0.147293	0.315262
E9PDE4;E7EVY3;B7Z574;A0A0C4DGB5;P20810-4;P20810-8;P20810;P20810-9;P20810-10;P20810-7;P20810-6;E7ES10;E9PCH5;P20810-3;P20810-2;P20810-5;H0Y7F0;H0Y9H6;E7EQ12;A0A0A0MR45;E7EQA0;H0YD33;D6RC54;A0A0C4DGD1;F8W7E0;D6RAA8;H0YA91	13;13;13;13;13;13;13;13;13;13;13;12;12;12;12;12;11;11;10;10;10;10;3;3;3;2;2	13;13;13;13;13;13;13;13;13;13;13;12;12;12;12;12;11;11;10;10;10;10;3;3;3;2;2	13;13;13;13;13;13;13;13;13;13;13;12;12;12;12;12;11;11;10;10;10;10;3;3;3;2;2	Calpastatin	CAST	27	13	12	4	5	32.4	53.223	2771.1	2662.1	2381.8	373.3	672.54	512.74	1600.2	753.9	1897.7	491.38	117.46	562.22	11.8719	20.1683	17.714	23.4932	13.4801	22.8552	1.9789	1.13546	1.92515	1.16486	0.66838	1.13322	1.32625	0.760983	1.29023	1.16486	0.45525	0.0662738	0.34175
P23381-2;P23381;H0YJP3;G3V3H8;G3V3Y5;G3V423;G3V5U1;G3V456;G3V277;G3V3P2;G3V227;G3V2Y7;G3V4C7;G3V4N8;G3V5W1;G3V3S7;G3V3X0	13;13;6;6;6;3;3;3;3;2;2;2;1;1;1;1;1	13;13;6;6;6;3;3;3;3;2;2;2;1;1;1;1;1	13;13;6;6;6;3;3;3;3;2;2;2;1;1;1;1;1	Tryptophan--tRNA ligase, cytoplasmic;T1-TrpRS;T2-TrpRS	WARS	17	13	13	4	5	43.5	38.421	1653.2	1624.6	1612.2	44.674	40.465	58.407	2171.9	1159.7	2070.3	18.764	57.358	74.385	2.63117	2.43024	3.49615	0.856544	4.71284	3.46834	0.325537	1.79116	1.31817	0.352453	1.93925	1.42716	0.244996	1.34801	0.992045	1.31817	0.898864	0.119972	0.0463059
P52597;A0A1B0GW42	14;2	14;2	12;2	Heterogeneous nuclear ribonucleoprotein F;Heterogeneous nuclear ribonucleoprotein F, N-terminally processed	HNRNPF	2	14	14	4	5	49.4	160.33	4524.8	4098.5	3674	864.41	836.1	767.45	1500.7	680.34	1606	35.33	38.707	81.815	16.0396	16.9436	17.2793	2.30009	5.3831	4.84739	0.1434	0.335612	0.302213	0.135749	0.317706	0.286089	0.133112	0.311535	0.280532	0.286089	0.000249059	-0.543498	3.6037
Q9UBE0;B3KNJ4;Q9UBE0-2;Q9UBE0-3;M0QX65;M0QZS6;M0R054;M0QYM8;M0R286;M0QYP2;M0R375	16;13;13;13;12;11;9;7;5;3;1	16;13;13;13;12;11;9;7;5;3;1	16;13;13;13;12;11;9;7;5;3;1	SUMO-activating enzyme subunit 1;SUMO-activating enzyme subunit 1, N-terminally processed	SAE1	11	16	14	4	5	59	33.945	3972.9	3304.4	3242.1	315.84	263.19	170.63	2953.5	1277.5	3021.3	192.01	17.235	375.36	7.3644	7.37725	4.99981	6.10426	1.33116	11.0509	0.828887	0.180756	1.50058	0.827443	0.180441	1.49796	1.2209	0.266242	2.21026	0.828887	0.892817	-0.0815046	0.0492377
P51991;P51991-2;H7C1J8	16;15;1	14;13;1	14;13;1	Heterogeneous nuclear ribonucleoprotein A3	HNRNPA3	3	16	16	4	5	43.1	78.223	4853.7	4574.6	4179.2	271.97	415.68	194.25	8733.6	2050.5	9103.9	788.21	192.45	773.38	5.30604	8.32979	4.44157	8.27794	8.58022	7.82989	1.5601	1.61707	1.47566	0.993775	1.03006	0.939986	1.86374	1.9318	1.76286	1.5601	0.139876	0.193152	0.854256
P23396;P23396-2;E9PL09;E9PPU1;H0YEU2;F2Z2S8;H0YCJ7;H0YF32;E9PQ96;E9PJH4;E9PK82;E9PSF4;E9PQX2;H0YES8;E9PJN9	17;16;15;11;11;9;9;8;6;6;6;5;2;1;1	17;16;15;11;11;9;9;8;6;6;6;5;2;1;1	17;16;15;11;11;9;9;8;6;6;6;5;2;1;1	40S ribosomal protein S3	RPS3	15	17	16	4	5	77	62.763	2157.6	1881.3	1683	152.19	202.51	138.74	6485.8	2281.9	6486	411.55	190.61	413.17	6.58891	9.71826	7.6158	5.96678	7.70917	5.98869	0.90558	1.17002	0.908905	0.613977	0.793267	0.616231	0.783475	1.01226	0.786351	0.793267	0.261606	-0.100581	0.582353
F8W809;A0A087WSW9;A0A182DWI3;A0A087WSY9;Q16881-5;Q16881-2;Q16881-4;Q16881-3;Q16881-6;Q16881;E9PIR7;E2QRB9;Q16881-7;E9PKD3;A0A0B4J225;E9PIZ5;E9PLT3;E9PKI4;E9PQI3;E9PRI8;A0A096LPD9;E7EWK1;A0A096LPK7;A0A182DWF2;D3YTF8;A0A182DWF3;Q9NNW7-2;Q9NNW7	19;19;19;19;19;19;19;19;19;19;18;17;17;8;4;4;3;3;2;1;1;1;1;1;1;1;1;1	19;19;19;19;19;19;19;19;19;19;18;17;17;8;4;4;3;3;2;1;1;1;1;1;1;1;1;1	19;19;19;19;19;19;19;19;19;19;18;17;17;8;4;4;3;3;2;1;1;1;1;1;1;1;1;1	Thioredoxin reductase 1, cytoplasmic	TXNRD1	28	19	19	4	5	57.8	96.088	3144.5	2839.2	2950.1	126.58	224.2	216.9	5002.3	2786.4	5020.8	341.09	77.876	450.07	3.86967	7.31867	6.84875	6.3834	2.71887	8.22666	1.6496	0.702611	2.12593	0.872208	0.371498	1.12407	0.932053	0.396988	1.20119	0.932053	0.909295	-0.0305594	0.0412952
O43813;E9PHS0;F8WDS9;H7C2E3	8;4;2;2	8;4;2;2	8;4;2;2	LanC-like protein 1	LANCL1	4	8	6	5	5	26.6	15.525	1670	1564.7	1546.2	33.673	109.54	127.51	1610.5	900.22	1562.4	262.42	58.828	257.83	1.97649	6.54267	7.6184	14.0113	6.134	14.1647	7.08895	3.10347	7.16657	2.14152	0.937538	2.16497	1.83914	0.805155	1.85927	2.14152	0.128245	0.330723	0.891961
P60953;P60953-1;Q5JYX0;F8WET9;B1AH79;G3V4H1;G3V476;Q9H4E5-2;P17081;Q9H4E5	7;6;5;1;1;1;1;1;1;1	6;5;4;0;0;0;0;0;0;0	6;5;4;0;0;0;0;0;0;0	Cell division control protein 42 homolog	CDC42	10	7	6	5	5	49.7	37.052	1794.4	1525	1558.7	189.6	149.58	149.24	2248.9	939.88	2070.3	226.33	98.44	267.65	9.55645	8.93239	8.73801	9.1438	9.4807	11.4481	0.956819	0.992073	1.19794	1.02367	1.06138	1.28164	1.04644	1.085	1.31015	1.06138	0.27994	0.0258728	0.552935
P55735;A0A0C4DFR6;P55735-2;P55735-3;A8MXL6;E7ERC8	9;8;8;8;7;2	9;8;8;8;7;2	9;8;8;8;7;2	Protein SEC13 homolog	SEC13	6	9	7	5	5	46.9	58.054	2469.6	2523.8	2556.9	219.05	250.62	189.58	3615.6	1555.6	3953.2	454.74	251.43	562.91	8.14721	9.03324	6.90265	11.172	13.914	12.4645	1.37127	1.70782	1.52991	1.23677	1.54031	1.37985	1.61851	2.01575	1.80575	1.54031	0.0110838	0.187608	1.95531
P21964-2;P21964;E7EMS6;E7EUU8;F8WBW9;H7BZ45	7;7;5;4;3;1	7;7;5;4;3;1	7;7;5;4;3;1	Catechol O-methyltransferase	COMT	6	7	7	5	5	63.3	28.917	2557.8	2391.2	2377.5	250.85	274.85	274.06	4170.7	2007.6	3896.5	788.58	262.12	1249.7	8.93134	10.3093	10.3358	15.9011	11.5486	24.2839	1.78037	1.29304	2.71896	1.54241	1.12021	2.35555	1.53845	1.11734	2.3495	1.54241	0.121387	0.1882	0.915828
Q9BQ67;M0QX71	8;3	8;3	8;3	Glutamate-rich WD repeat-containing protein 1	GRWD1	2	8	8	5	5	34.3	42.79	1858.7	1618.5	1732.6	77.171	172.08	86.106	3736.6	1311.6	4024.2	199.55	64.349	191.51	3.98637	9.61029	4.73447	5.06967	4.6767	4.54277	1.27175	1.17317	1.13958	0.527525	0.486634	0.472698	1.0708	0.987799	0.959511	0.987799	0.489011	-0.00533145	0.310681
P29317;P29317-2	12;3	12;3	11;3	Ephrin type-A receptor 2	EPHA2	2	12	8	5	5	19.4	33.801	1012.9	887.05	898.45	1920.5	1753.3	1764.2	1092.8	413.75	1268.4	1276.4	704.77	1541	65.4701	66.4041	66.2573	53.8747	63.0092	54.8516	0.82289	0.962411	0.837811	0.811317	0.948875	0.826027	0.813114	0.950977	0.827857	0.827857	0.0390348	-0.0820447	1.40855
P49721;A0A087WVV1	8;5	8;5	8;5	Proteasome subunit beta type-2	PSMB2	2	8	8	5	5	50.2	36.77	2958.2	2647.9	2554.1	201.19	297.14	230.76	3247.5	1594.2	3104.7	1186	516.09	1359.2	6.368	10.0895	8.28623	26.7509	24.4559	30.4487	4.20083	3.84043	4.78152	2.65136	2.42389	3.01786	3.22835	2.95139	3.67461	3.22835	0.000758002	0.508981	3.12033
Q01469;I6L8B7;A8MUU1	10;7;1	10;7;1	10;7;1	Fatty acid-binding protein, epidermal	FABP5	3	10	9	5	5	71.9	43.818	6583.2	6843	5790.1	600.42	453.98	592.18	8732.2	1459.3	11635	744.66	230.18	989.84	8.35818	6.22148	9.2785	7.85767	13.6243	7.84042	0.940117	1.63006	0.938053	1.26299	2.18988	1.26022	0.846868	1.46837	0.845009	1.26022	0.440166	0.100446	0.356383
I3L0H8;Q9NUU7;F6QDS0;H3BQK0;Q9UMR2-2;Q9UMR2-4;Q9UMR2;I3L352;Q9NUU7-2;H3BMQ5;H3BN59;Q9UMR2-3;H3BTB3;J3QRH0;H3BSL8	10;10;9;8;8;8;8;6;6;5;5;5;4;1;1	10;10;9;8;8;8;8;6;6;5;5;5;4;1;1	10;10;9;8;8;8;8;6;6;5;5;5;4;1;1	ATP-dependent RNA helicase DDX19A;ATP-dependent RNA helicase DDX19B	DDX19A;DDX19B	15	10	10	5	5	26.4	45.937	2271.4	2125.4	1978	96.607	97.155	124.92	2915	1490	3094.7	129.11	64.302	294.76	4.07968	4.37132	5.94031	4.24131	4.13703	8.69637	1.03962	1.01406	2.13163	0.970257	0.946404	1.98942	0.713987	0.696434	1.46396	1.01406	0.6081	0.00606346	0.216025
P62280;M0QZC5;M0R1H5;M0R1H6	10;8;3;3	10;8;3;3	10;8;3;3	40S ribosomal protein S11	RPS11	4	10	10	5	5	47.5	31.191	6275.6	5676.3	5319.6	310.55	262.79	246.87	9122.2	4156.1	9688.6	1675	409.04	1185.7	4.7152	4.42475	4.43495	15.5133	8.96008	10.9037	3.29006	1.90025	2.31246	3.50602	2.02499	2.46425	3.49796	2.02033	2.45858	2.45858	0.0202022	0.390685	1.6946
Q8TEQ6	13	13	13	Gem-associated protein 5	GEMIN5	1	13	11	5	5	12.3	36.396	1763.5	1803.7	1475.9	257.99	330.43	233.6	911.26	547.96	892.3	151.34	21.654	129.85	12.7624	15.4831	13.6648	14.2424	3.80152	12.7036	1.11597	0.29787	0.995396	0.919868	0.245527	0.820481	1.04227	0.278198	0.929659	0.919868	0.329108	-0.0362747	0.482662
Q9P258	12	12	12	Protein RCC2	RCC2	1	12	11	5	5	28	40.789	3184.9	2903.2	3181.6	131.69	259.15	213.27	3858.1	1164.6	4110.9	324.83	35.896	412.82	3.97064	8.19486	6.28213	7.76561	2.9901	9.12568	1.95576	0.753051	2.29829	0.94762	0.364875	1.11359	1.23614	0.475969	1.45264	1.11359	0.840464	0.0467237	0.0754808
A0A0A0MR02;P45880-2;P45880;P45880-1;Q5JSD2;Q5JSD1;A2A3S1	13;13;13;13;8;8;4	13;13;13;13;8;8;4	13;13;13;13;8;8;4	Voltage-dependent anion-selective channel protein 2	VDAC2	7	13	11	5	5	62.4	92.525	8368.3	7923.8	7722.4	218.58	255.05	312.58	9066.6	4473.1	9174.1	672.39	102.94	699.5	2.54551	3.11841	3.89024	6.9041	2.24954	7.08455	2.71227	0.883729	2.78315	2.21398	0.721375	2.27185	1.77472	0.578253	1.82111	1.82111	0.243377	0.260336	0.613721
P26196;Q8IV96	13;4	13;4	13;4	Probable ATP-dependent RNA helicase DDX6	DDX6	2	13	12	5	5	40.8	74.316	1979.9	2066.6	1645.5	104.31	40.042	122.55	3635.2	2063.8	3757.5	520.28	217.39	745.78	5.00477	1.90075	6.93137	12.5203	9.52968	16.5608	2.50168	1.90412	3.309	6.58705	5.01364	8.71278	1.80633	1.37486	2.38926	2.50168	0.0301975	0.398231	1.52003
Q01581;D6RIW1;P54868-3;P54868-2;P54868	12;3;1;1;1	12;3;1;1;1	12;3;1;1;1	Hydroxymethylglutaryl-CoA synthase, cytoplasmic	HMGCS1	5	12	12	5	5	29.6	34.635	1590.7	1603.4	1468.3	122.89	176.46	60.005	6475	2617.2	6825.8	1830.9	370.05	1015.3	7.17149	9.91426	3.92625	22.0434	12.3876	12.9484	3.07375	1.72735	1.80554	2.2234	1.24948	1.30604	5.61436	3.15509	3.29792	2.2234	0.0698537	0.347017	1.15581
Q10471;Q10471-2	12;3	12;3	12;3	Polypeptide N-acetylgalactosaminyltransferase 2;Polypeptide N-acetylgalactosaminyltransferase 2 soluble form	GALNT2	2	12	12	5	5	26.6	46.505	2535.1	2282.9	2066.5	1537	1211.6	1288	1141.2	552.53	1030.6	2662.2	1390.2	3092.6	37.7447	34.6716	38.3962	69.9953	71.5591	75.0049	1.85444	1.89587	1.98716	2.01881	2.06391	2.16329	1.82297	1.8637	1.95345	1.95345	4.69577e-05	0.290801	4.32829
P27695;G3V3M6;G3V5Q1;G3V3C7;A0A0C4DGK8;G3V5M0;G3V359;G3V5D9;H7C4A8;G3V3Y6;G3V2D9	13;10;9;8;7;6;6;5;5;1;1	13;10;9;8;7;6;6;5;5;1;1	13;10;9;8;7;6;6;5;5;1;1	DNA-(apurinic or apyrimidinic site) lyase;DNA-(apurinic or apyrimidinic site) lyase, mitochondrial	APEX1	11	13	13	5	5	58.5	48.75	1717.7	1637.4	1596.4	120.37	74.076	91.99	3567.1	1324.8	3682.1	333.37	159.4	441.7	6.54872	4.32819	5.44839	8.54692	10.7398	10.711	1.30513	1.63998	1.63559	1.97471	2.48136	2.4747	1.56871	1.97119	1.9659	1.9659	0.00927411	0.293562	2.03273
Q1KMD3;H3BQZ7	14;13	14;13	14;13	Heterogeneous nuclear ribonucleoprotein U-like protein 2	HNRNPUL2;HNRNPUL2-BSCL2	2	14	13	5	5	24.1	79.133	2366.1	2480.7	2440.9	279.14	246.26	177.49	3577.6	1281.3	3924.1	329.71	96.989	536.35	10.5525	9.03057	6.77859	8.43829	7.03691	12.0246	0.799645	0.666845	1.1395	0.934414	0.779233	1.33154	1.24484	1.03811	1.7739	1.03811	0.847207	0.0162426	0.0720105
D6REX3;O94979-6;O94979-3;O94979-10;O94979-4;O94979-9;O94979-2;O94979;O94979-8;H7BXG7;O94979-7;D6RHZ5;O94979-5;H0YAB3;H0Y9K1;H0Y8V7;H0Y8W8;H0YAF5;H0Y9T9;H0Y9V3	14;14;14;14;14;14;14;14;14;12;12;11;8;7;5;4;3;2;2;1	14;14;14;14;14;14;14;14;14;12;12;11;8;7;5;4;3;2;2;1	14;14;14;14;14;14;14;14;14;12;12;11;8;7;5;4;3;2;2;1	Protein transport protein Sec31A	SEC31A	20	14	13	5	5	16.3	64.904	4539.4	3687.9	3732.4	310.83	259.96	104.65	4301.3	1828	4255.3	328.99	190.22	396.97	6.40856	6.58483	2.72736	7.10517	9.42514	8.53282	1.1087	1.47071	1.33147	1.07902	1.43134	1.29583	2.60515	3.45578	3.12861	1.43134	0.0945817	0.155743	1.02419
P48506;E1CEI4;A0A0C4DGB2;D6R959;D6REX4;H0Y9I7;D6RGF8;H0YAB6	16;14;6;3;2;2;1;1	16;14;6;3;2;2;1;1	16;14;6;3;2;2;1;1	Glutamate--cysteine ligase catalytic subunit	GCLC	8	16	14	5	5	34.1	60.008	3048.2	3147.9	2765.3	110.32	167.53	88.155	4027.5	2600.8	4088.3	157.6	64.143	276.51	3.49278	5.05304	3.08941	3.76574	2.40692	6.33498	1.07815	0.689113	1.81374	0.745243	0.476331	1.2537	1.21892	0.779086	2.05055	1.07815	0.833713	0.0326798	0.0789832
P46060;H0Y4Q3;B0QYT5;B0QYT4;B0QYT6	16;5;3;3;1	16;5;3;3;1	16;5;3;3;1	Ran GTPase-activating protein 1	RANGAP1	5	16	14	5	5	35.8	46.42	2320.7	2040.3	2138.3	98.808	194.85	110.56	3489.1	2004.5	3577.3	354.97	232.52	462.45	4.08381	8.71754	4.91627	9.23422	10.3942	11.4475	2.26118	2.54522	2.80314	1.05927	1.19233	1.31316	1.8783	2.11424	2.32849	2.11424	0.0464406	0.325155	1.3331
F5GY55;Q16531;F5H2L3;F5GWI0;F5GZY8;F5GYG8;Q16531-2	17;17;6;5;4;2;1	17;17;6;5;4;2;1	17;17;6;5;4;2;1	DNA damage-binding protein 1	DDB1	7	17	15	5	5	20.5	51.004	2373.9	1906.3	1920.6	225.61	110.18	164.81	4594.4	2308	4826.1	190.19	74.516	281.13	8.67894	5.46398	7.903	3.97505	3.12762	5.50455	0.458011	0.360369	0.634242	0.727502	0.572407	1.00743	0.50298	0.395751	0.696514	0.572407	0.0576712	-0.242295	1.23904
B7Z7P8;P62495-2;P62495;I3L492;D6RJE8;D6RCB3	15;15;15;9;6;1	15;15;15;9;6;1	15;15;15;9;6;1	Eukaryotic peptide chain release factor subunit 1	ETF1	6	15	15	5	5	40	86.227	3274.8	3275.6	3577.3	1008.7	986.45	1113.6	3331	1623.8	3165.4	719.25	195.59	998.4	23.5485	23.145	23.7396	17.7582	10.7503	23.9781	0.75411	0.456518	1.01824	0.767258	0.464477	1.036	0.74804	0.452843	1.01005	0.75411	0.192853	-0.122565	0.714774
Q9H0D6-2;Q9H0D6	17;17	17;17	17;17	5-3 exoribonuclease 2	XRN2	2	17	16	5	5	24.3	50.599	2899.3	2739.1	2444.8	180.8	232.35	345.15	2493.3	1265	2587.5	447.72	220.49	428.04	5.86994	7.81941	12.3712	15.2233	14.8429	14.1945	2.59343	2.52863	2.41816	1.94686	1.89821	1.81529	1.23054	1.1998	1.14738	1.89821	0.0358042	0.278345	1.44607
P42166;P42167-3	18;8	18;8	10;0	Lamina-associated polypeptide 2, isoform alpha;Thymopoietin;Thymopentin	TMPO	2	18	18	5	5	39	90.941	2356.7	2269.9	2081.9	145	305.53	362.09	4899.6	1745.5	5425.8	762.09	200.42	994.34	5.79606	11.8633	14.8155	13.4605	10.2995	15.4878	2.32235	1.77698	2.67213	1.13463	0.868184	1.30553	0.908538	0.695183	1.04538	1.13463	0.500808	0.0548561	0.300329
Q02790;H0YFG2;F5H1U3;F5H120	21;4;4;1	21;4;4;1	21;4;4;1	Peptidyl-prolyl cis-trans isomerase FKBP4;Peptidyl-prolyl cis-trans isomerase FKBP4, N-terminally processed	FKBP4	4	21	18	5	5	55.3	85.287	3522.2	3342	3360.7	263.14	290.45	268.86	4073.5	1149	4039.7	805.4	357.66	785.01	6.95156	7.99598	7.40751	16.5078	23.7386	16.2706	2.37469	3.41486	2.34057	2.06451	2.96882	2.03485	2.22852	3.20467	2.1965	2.34057	0.00994433	0.369322	2.00242
Q01518-2;Q01518;Q5T0R1;Q5T0R9;Q5T0R7;Q5T0R6;Q5T0R5;Q5T0R4;Q5T0R3;Q5T0R2;Q5T0S3;Q5T0R8;B7Z385;E9PDI2;P40123-3	20;20;9;9;8;8;8;8;8;8;3;2;1;1;1	20;20;9;9;8;8;8;8;8;8;3;2;1;1;1	19;19;9;9;8;8;8;8;8;8;3;2;0;0;0	Adenylyl cyclase-associated protein 1	CAP1	15	20	18	5	5	47	73.565	3643.6	3314.8	3025.9	416.32	429.03	474.77	5781	3244.7	5700	798.12	236.92	857.5	10.2544	11.4597	13.5623	12.1311	6.80488	13.0766	1.18302	0.663606	1.27522	1.05859	0.593812	1.1411	0.894475	0.501751	0.964192	0.964192	0.643707	-0.0158363	0.191312
P40926;P40926-2;G3XAL0	19;16;14	19;16;14	19;16;14	Malate dehydrogenase, mitochondrial;Malate dehydrogenase	MDH2	3	19	19	5	5	67.8	83.782	2591.7	2383	2631.9	296.76	313.24	224.52	4651.8	1866.1	5221.2	631.13	236.15	902.26	10.274	11.6177	7.86019	11.9466	11.2332	14.7345	1.1628	1.09336	1.43415	1.02831	0.966907	1.26828	1.51989	1.42913	1.87457	1.26828	0.150549	0.103216	0.822322
Q16658;C9JFC0;A0A0A0MSB2;C9JPH9	19;4;4;3	19;4;4;3	19;4;4;3	Fascin	FSCN1	4	19	19	5	5	43.4	96.187	4235.5	4166.8	4181.2	496.87	463.32	555.96	8491.6	3268.8	9564.4	2328.5	777.94	2850.4	10.4994	10.0067	11.7361	21.5201	19.2239	22.9597	2.04966	1.83095	2.18676	2.15058	1.92111	2.29444	1.83366	1.63801	1.95632	1.95632	0.000954772	0.291441	3.0201
P54577;A0A0C4DGZ5	21;13	21;13	21;13	Tyrosine--tRNA ligase, cytoplasmic;Tyrosine--tRNA ligase, cytoplasmic, N-terminally processed;Tyrosine--tRNA ligase	YARS	2	21	20	5	5	43.8	57.59	3191.4	3020.8	2837.9	246.76	358.92	295.94	1649.4	852.15	1623.6	189.44	60.448	243.43	7.17709	10.6198	9.44337	10.3021	6.62373	13.0384	1.43542	0.922898	1.81666	0.970087	0.623714	1.22774	1.09094	0.701416	1.38069	1.09094	0.689847	0.0378009	0.161247
Q99613-2;Q99613;B5ME19;H3BPE3;H3BPE4;H3BTY8	21;21;20;2;2;1	21;21;20;2;2;1	21;21;20;2;2;1	Eukaryotic translation initiation factor 3 subunit C;Eukaryotic translation initiation factor 3 subunit C-like protein	EIF3C;EIF3CL	6	21	20	5	5	27.8	169.65	5899.6	5877.1	5637.5	582.06	462.7	533.49	5714.3	3325.9	5586.4	616.05	263.04	630.38	8.98011	7.29834	8.64513	9.73169	7.32918	10.14	1.08369	0.816158	1.12916	1.33341	1.00423	1.38935	1.12568	0.847782	1.17291	1.12568	0.496648	0.0514168	0.303951
P25205;P25205-2;J3KQ69	22;22;19	22;22;19	22;22;19	DNA replication licensing factor MCM3	MCM3	3	22	21	5	5	32.7	91.775	3677.9	3024.8	2923.6	588.05	635.51	532.54	4210.7	1894	4022.3	819.16	292.39	895.07	13.7847	17.3622	15.4085	16.2859	13.3732	18.2022	1.18145	0.970144	1.32046	0.938012	0.770248	1.04838	1.05694	0.867909	1.18131	1.04838	0.81516	0.0205196	0.0887572
P23526;P23526-2	22;20	22;20	22;20	Adenosylhomocysteinase	AHCY	2	22	22	5	5	49.1	74.181	5168.1	4997.4	4535.3	217.19	259.75	187.13	13341	7020.3	13063	1049.6	180.07	844.69	4.03302	4.94089	3.96258	7.29365	2.50084	6.07355	1.80848	0.620092	1.50595	1.47618	0.506152	1.22924	1.84063	0.631115	1.53273	1.47618	0.543136	0.16914	0.265091
P40939;H0YFD6;P40939-2	24;8;5	24;8;5	24;8;5	Trifunctional enzyme subunit alpha, mitochondrial;Long-chain enoyl-CoA hydratase;Long chain 3-hydroxyacyl-CoA dehydrogenase	HADHA	3	24	23	5	5	44.2	77.81	3001.3	2626.1	2880.9	215.68	220.61	268.82	3413.3	1701.7	3557	453.97	156.11	287.65	6.70442	7.74965	8.53473	11.7388	8.4029	7.48183	1.7509	1.25334	1.11595	1.51475	1.0843	0.965441	1.37541	0.984555	0.876633	1.11595	0.330986	0.0476461	0.480191
P78371-2;P78371;F5GWF6;F8VQ14	23;23;22;19	23;23;22;19	23;23;22;19	T-complex protein 1 subunit beta	CCT2	4	23	23	5	5	60.5	125.05	3085.1	2969.1	2630.5	441.28	429.15	212.64	5161.7	3143.2	4918.1	415.68	100.15	458.06	12.5137	12.6286	7.47905	7.45296	3.08786	8.52021	0.595585	0.246758	0.680871	0.590167	0.244514	0.674678	0.996511	0.412867	1.13921	0.595585	0.12983	-0.225056	0.886624
Q14008-2;Q14008;Q14008-3;E9PQH5;H0YDX5;H0YCF6;H0YEK7	26;26;26;3;3;1;1	26;26;26;3;3;1;1	26;26;26;3;3;1;1	Cytoskeleton-associated protein 5	CKAP5	7	26	24	5	5	18.4	64.757	1845.9	1501.3	1543.5	148.46	166	228.12	3087.6	1472.9	3166.2	296.24	115.74	306.54	7.44399	9.95622	12.8764	8.75455	7.28548	8.82704	1.17606	0.978706	1.18579	0.879305	0.731752	0.886585	0.679894	0.565803	0.685523	0.879305	0.335366	-0.0558605	0.47448
E9PDF6;O43795;O43795-2;E7EQD9;H7C2Y7;A0A0U1RRI3;C9JYW1;C9JUP5;Q9UBC5;G3V342;A0A140TA25;Q8N1T3-3;Q8N1T3	34;34;33;9;6;5;4;3;3;1;1;1;1	34;34;33;9;6;5;4;3;3;1;1;1;1	34;34;33;9;6;5;4;3;3;1;1;1;1	Unconventional myosin-Ib	MYO1B	13	34	32	5	5	37.7	102.33	3008.2	2880.6	2603	240.94	303.03	275.38	3449.2	1679.1	3347.6	610.28	246.85	677.84	7.4155	9.51838	9.56719	15.0335	12.8171	16.8389	2.0273	1.72841	2.27077	1.57941	1.34656	1.76909	1.57136	1.33969	1.76007	1.72841	0.011241	0.237648	1.94919
O94906-2;O94906	9;9	9;9	9;9	Pre-mRNA-processing factor 6	PRPF6	2	9	7	6	5	12.9	23.168	3377.8	3460.9	3244.4	383.35	356.59	383.98	1937.1	806.24	1980	216.84	85.98	292.83	10.1924	9.34095	10.5827	10.0671	9.63664	12.8839	0.987713	0.945476	1.26408	1.07774	1.03165	1.3793	0.951283	0.910604	1.21745	1.03165	0.488906	0.0135342	0.310775
P48147	10	10	10	Prolyl endopeptidase	PREP	1	10	10	6	5	20.8	27.839	3378.7	3847.3	2944.2	258.52	314.51	303.39	2646.6	1240.5	2526.9	214.94	33.767	278.03	7.10763	7.55705	9.342	7.51134	2.64992	9.91219	1.0568	0.372827	1.39459	0.993952	0.350655	1.31165	0.804039	0.283656	1.06103	0.993952	0.590171	-0.00263479	0.229022
O75694-2;O75694;E9PF10	12;12;11	12;12;11	12;12;11	Nuclear pore complex protein Nup155	NUP155	3	12	11	6	5	15.8	38.674	4661.5	4373.4	4227.8	898.64	456.87	566.51	2133.3	1103.2	1833.7	317.3	57.664	385.36	16.1622	9.45848	11.8163	12.9478	4.96733	17.3659	0.80112	0.307343	1.07448	1.36891	0.525173	1.83602	1.09576	0.42038	1.46966	1.07448	0.870169	0.0311976	0.0603964
Q15365	15	15	11	Poly(rC)-binding protein 1	PCBP1	1	15	14	6	5	73	148.61	3496.7	3471.6	3184.9	290.99	282.05	294.72	4441.2	2038.7	4332.6	356.89	131.16	439.41	7.68252	7.51402	8.46989	7.43817	6.04463	9.20807	0.968194	0.786803	1.19857	0.989905	0.804447	1.22545	0.878189	0.713661	1.08715	0.968194	0.752235	-0.0140376	0.123646
P61158;B4DXW1;F8WDR7;Q9P1U1-2;Q9P1U1;F8WEW2;F8WE84;Q9P1U1-3	16;14;4;2;2;1;1;1	16;14;4;2;2;1;1;1	16;14;4;2;2;1;1;1	Actin-related protein 3	ACTR3	8	16	16	6	5	57.4	61.94	4856.9	5034.7	4704	194.23	280.07	371.5	6527.2	3589.1	6592	530.94	271.66	643.28	3.84528	5.26965	7.31948	7.52238	7.03644	8.89088	1.95626	1.82989	2.31215	1.42749	1.33528	1.68718	1.02772	0.961331	1.21469	1.42749	0.112014	0.154573	0.950729
O94925-3;O94925;H7BZD1;B8ZZA8;B8ZZC5;O94925-2;C9JIJ6;B7Z509;H7C201	19;17;6;4;3;3;2;1;1	19;17;6;4;3;3;2;1;1	19;17;6;4;3;3;2;1;1	Glutaminase kidney isoform, mitochondrial	GLS	9	19	19	6	5	43.1	124.46	3846.9	3530.4	3265	354.15	213.69	233.93	6590.4	2255.6	6572.7	470.36	56.384	562.54	8.43004	5.70739	6.68576	6.66161	2.43877	7.88397	0.790223	0.289295	0.935224	1.16719	0.4273	1.38136	0.996387	0.364771	1.17922	0.935224	0.52328	-0.0290846	0.281266
P05023-4;P05023;P05023-3;P05023-2;B1AKY9;P50993;H0Y7C1;M0R116;A0A0A0MT26;P13637;P13637-2;P13637-3;Q13733;Q5TC01;E9PRA5;Q5TC02;M0QXF2;P20648;P54707;P54707-2;Q5TC05	25;25;24;19;10;10;8;8;8;8;8;8;5;3;3;2;2;2;2;2;1	25;25;24;19;10;10;8;8;8;8;8;8;5;3;3;2;2;2;2;2;1	25;25;24;19;10;10;8;8;8;8;8;8;5;3;3;2;2;2;2;2;1	Sodium/potassium-transporting ATPase subunit alpha-1	ATP1A1	21	25	22	6	5	29.5	104.51	3822.6	4005.2	3771.7	362.6	293.71	422.01	3209.8	2007.7	3171	263.77	27.793	389.13	8.66386	6.8322	10.0629	7.59363	1.36542	10.9302	0.876471	0.157599	1.26159	1.11145	0.199851	1.59981	0.754614	0.135688	1.08619	0.876471	0.557228	-0.0572622	0.253967
O75534;O75534-4;O75534-2;O75534-3;E9PLT0;E9PNG3;E9PLD4;E9PJK7;E9PKN4	26;26;25;25;21;5;3;1;1	26;26;25;25;21;5;3;1;1	26;26;25;25;21;5;3;1;1	Cold shock domain-containing protein E1	CSDE1	9	26	25	6	5	38.6	74.27	2409.5	2404.4	2289.3	173.79	237.8	245.82	5856.6	1900.4	6366.7	1123	362.08	1107.8	6.72747	9.00008	9.69658	16.0897	16.0037	14.8211	2.39165	2.37886	2.20307	1.78773	1.77817	1.64677	1.65932	1.65045	1.52848	1.77817	0.00190262	0.249974	2.72065
Q9NR30;Q9NR30-2	29;27	29;27	27;25	Nucleolar RNA helicase 2	DDX21	2	29	28	6	5	45.5	122.12	3154.7	2723.3	2436.6	212.87	216.37	243.07	3965	1733.8	3878.4	171.46	27.893	342.03	6.32118	7.36035	9.07089	4.14509	1.58331	8.10415	0.655747	0.250477	1.28206	0.563165	0.215113	1.10106	0.456966	0.174548	0.893424	0.563165	0.222258	-0.249364	0.653143
Q14697;Q14697-2;F5H6X6;E9PKU7;E9PNH1;Q14697-3	32;32;29;26;4;1	32;32;29;26;4;1	32;32;29;26;4;1	Neutral alpha-glucosidase AB	GANAB	6	32	32	6	5	46.2	200.66	958.91	581.51	604.54	1679.7	1444.3	1399.2	1955.6	846.34	1952.3	2887.4	1470.3	2677.1	63.6585	71.2949	69.8294	59.6201	63.4669	57.8282	0.936561	0.99699	0.908413	0.836245	0.890202	0.811113	0.853796	0.908885	0.828136	0.890202	0.0502632	-0.0505113	1.29875
O95757;E9PDE8;D6RJ96	11;10;9	7;6;5	7;6;5	Heat shock 70 kDa protein 4L	HSPA4L	3	11	8	7	5	17.2	19.524	3816.2	3621.1	3324.6	370.78	259.84	273.76	3339.5	1173.3	3382.5	365.35	167.24	348.19	8.85555	6.69529	7.60791	9.8614	12.4756	9.33313	1.11358	1.40879	1.05393	1.47289	1.86334	1.39398	1.2962	1.63982	1.22677	1.39398	0.0700853	0.144258	1.15437
P62826;B5MDF5;J3KQE5;F5H018;H0YFC6;B4DV51;A0A087X0W0	12;11;11;10;5;5;1	12;11;11;10;5;5;1	12;11;11;10;5;5;1	GTP-binding nuclear protein Ran	RAN	7	12	12	7	5	56.9	42.09	3552	3019.9	2932.6	261.99	204.84	319.2	6596.8	2550.4	6112.2	433.16	66.613	498.48	6.86918	6.35214	9.8161	6.16163	2.54538	7.54053	0.896996	0.370551	1.09773	0.970008	0.400713	1.18708	0.627706	0.259307	0.768179	0.768179	0.28587	-0.114537	0.543832
Q14690	14	14	14	Protein RRP5 homolog	PDCD11	1	14	13	7	5	8.8	27.854	3081.1	2787.8	2368	283.93	341.46	230.11	944.96	383.5	810.92	214.1	54.399	329.16	8.43767	10.9118	8.85682	18.4719	12.4227	28.8717	2.18921	1.47229	3.42176	1.69283	1.13846	2.6459	2.08561	1.40262	3.25982	2.08561	0.0965783	0.319233	1.01512
P14923;C9JTX4;C9J826;C9JK18;C9JKY1;C9JPI2;K7ERP3	19;7;7;7;7;2;2	19;7;7;7;7;2;2	16;6;6;6;6;2;2	Junction plakoglobin	JUP	7	19	18	7	5	39.5	73.291	2442.8	2059.9	2306.5	84.208	165.7	186.1	2323.7	1425.6	2433.4	297.92	124.06	338.67	3.33232	7.44518	7.4661	11.364	8.00563	12.2172	3.41023	2.40242	3.66628	1.52635	1.07528	1.64096	1.52208	1.07226	1.63636	1.63636	0.0773736	0.213879	1.11141
O75083;D6RD66;O75083-3	22;13;12	22;13;12	22;13;12	WD repeat-containing protein 1	WDR1	3	22	21	7	5	53.8	81.107	3588.6	3265	3547	203.64	180.75	56.666	3855.9	1530.4	4093.6	440.28	121.45	380.04	5.36991	5.24559	1.57245	10.2482	7.35236	8.4951	1.90844	1.36918	1.58198	1.95367	1.40163	1.61947	6.51731	4.67572	5.40244	1.90844	0.0368147	0.280679	1.43398
O75533;H7C341;B4DGZ4;O75533-2	29;5;1;1	29;5;1;1	29;5;1;1	Splicing factor 3B subunit 1	SF3B1	4	29	28	3	6	30.9	101.29	1891	1843.9	1673.8	363.84	354.37	371.65	2543.8	1131.1	2273.1	787.29	267.98	766.91	16.136	16.1204	18.1696	23.6346	19.154	25.2272	1.46472	1.18704	1.56342	1.46613	1.18818	1.56492	1.30078	1.05418	1.38843	1.38843	0.039148	0.142524	1.40729
Q15061;C9JEE7;C9IZK7	11;2;2	11;2;2	11;2;2	WD repeat-containing protein 43	WDR43	3	11	8	4	6	28.4	53.817	3617.5	3244	2953.2	346.36	229.05	180.93	2827.7	1362.5	2573.2	233.04	48.146	243.4	8.73795	6.59507	5.77289	7.61385	3.41305	8.64162	0.871354	0.3906	0.988977	1.15448	0.517515	1.31032	1.3189	0.591219	1.49693	0.988977	0.806109	-0.00481402	0.0936065
P25789;H0YMZ1;H0YN18;H0YL69;H0YMA1;H0YKT8;P25789-2;H0YLC2;H0YMI6;H0YKS0;H0YMV3;H0YLS6	11;10;10;10;9;8;8;7;7;6;4;3	11;10;10;10;9;8;8;7;7;6;4;3	11;10;10;10;9;8;8;7;7;6;4;3	Proteasome subunit alpha type-4;Proteasome subunit alpha type;Proteasome subunit beta type	PSMA4	12	11	11	4	6	55.9	37.517	2040	1743.7	1869.1	53.864	165.2	95.262	4357.8	1210.1	4222.3	318.39	182.22	357.08	2.57247	8.6542	4.84951	6.80875	13.0875	7.79756	2.64678	5.08753	3.03116	0.786757	1.51227	0.901015	1.40401	2.69873	1.60791	1.60791	0.215675	0.206261	0.6662
Q32Q12;P22392-2;J3KPD9;P22392;E7ERL0;O60361;E5RHP0;F6XY72;C9K028	14;14;11;10;9;7;5;4;2	14;14;11;10;9;7;5;4;2	5;5;2;5;0;4;0;2;0	Nucleoside diphosphate kinase;Nucleoside diphosphate kinase B;Putative nucleoside diphosphate kinase	NME1-NME2;NME2;NME1;NME2P1	9	14	12	4	6	64.7	78.011	5105.4	4068.8	4200.6	321.74	449.91	400.71	6868.7	2157.7	7129.4	385.14	231.59	785.58	5.92835	9.9566	8.70861	5.30946	9.69284	9.92523	0.895605	1.635	1.6742	0.533261	0.973509	0.996849	0.60968	1.11302	1.1397	0.996849	0.956457	-0.00137058	0.0193346
P63104;E7EX29;B0AZS6;P63104-2;B7Z2E6;H0YB80;E7ESK7;E5RIR4;E9PD24;E7EVZ2;E5RGE1	14;12;9;8;7;7;7;5;5;5;4	10;8;7;6;5;5;5;3;3;3;2	10;8;7;6;5;5;5;3;3;3;2	14-3-3 protein zeta/delta	YWHAZ	11	14	13	4	6	56.7	65.636	3557	3426.9	3216.6	167.66	207.82	176.64	4831.8	2770.3	4895.5	482.34	203.09	529.57	4.50135	5.71763	5.20564	9.07654	6.83025	9.76153	2.0164	1.51738	2.16858	1.58746	1.19459	1.70727	1.7436	1.31209	1.87518	1.70727	0.0231001	0.232302	1.63639
P05141;Q9H0C2	13;3	13;3	5;0	ADP/ATP translocase 2;ADP/ATP translocase 2, N-terminally processed	SLC25A5	2	13	13	4	6	42.6	48.186	4683.2	4372.4	4095.9	566.13	493.62	552.38	4927.2	3000.8	5270.3	651.58	255.03	797.28	10.7848	10.1442	11.8835	11.6796	7.83303	13.14	1.08297	0.726302	1.21838	1.15136	0.772166	1.29532	0.98284	0.659149	1.10573	1.08297	0.975953	0.0346162	0.0105712
P35606-2;P35606;D6R997;H0Y938;D6RBZ7;D6RCL6;D6RBG7;D6RBT6;H0YAC7	17;17;3;3;2;2;2;2;2	17;17;3;3;2;2;2;2;2	17;17;3;3;2;2;2;2;2	Coatomer subunit beta	COPB2	9	17	16	4	6	25.1	49.166	4934.3	4165.2	4606	239.1	442.39	588.91	3067.6	1869.1	3297.7	427.76	230.72	463	4.62172	9.60133	11.3363	12.2379	10.9876	12.3115	2.64792	2.37739	2.66384	1.27461	1.14438	1.28227	1.07954	0.969242	1.08603	1.27461	0.181328	0.105377	0.741536
P61978-3;Q5T6W2	19;16	19;16	1;1	Heterogeneous nuclear ribonucleoprotein K	HNRNPK	2	19	18	4	6	55	110.67	7412.7	7189.1	6927	419.09	547.23	505.87	10081	3552.6	9783.7	1209.1	264.84	1041.9	5.35114	7.07351	6.80585	10.7094	6.93763	9.62441	2.00133	1.29648	1.79857	1.51401	0.980791	1.36063	1.57356	1.01936	1.41414	1.41414	0.0971435	0.150492	1.01259
P38646;H0YBG6;D6RJI2;D6RA73;H0Y8S0	30;6;5;3;3	30;6;5;3;3	30;6;5;3;3	Stress-70 protein, mitochondrial	HSPA9	5	30	27	4	6	54.8	140.59	329.58	281.88	294.56	47.303	21.36	23.684	595.99	195.59	612.28	143.97	41.827	171.23	12.5511	7.04393	7.44209	19.4565	17.6175	21.8542	1.55018	1.40366	1.74122	2.76216	2.50109	3.10256	2.61438	2.36728	2.93657	2.50109	0.00786953	0.39813	2.10405
Q8IWB7;C9JJ54	7;2	7;2	7;2	WD repeat and FYVE domain-containing protein 1	WDFY1	2	7	6	5	6	20.5	13.716	698.23	755.88	575.56	96.479	96.001	117.16	4648	2459.3	4637.4	390.22	114.98	560.05	12.1402	11.2693	16.913	7.7452	4.46649	10.7755	0.637981	0.36791	0.887589	0.687283	0.396342	0.95618	0.457942	0.264086	0.637111	0.637111	0.0843332	-0.195785	1.074
P49589;P49589-3;B4DKY1;P49589-2;C9JLN0;E9PRS8;E9PLP0	11;11;10;10;1;1;1	11;11;10;10;1;1;1	11;11;10;10;1;1;1	Cysteine--tRNA ligase, cytoplasmic	CARS	7	11	8	5	6	17.6	32.065	1600.6	1418.5	1430.1	578.92	426.35	565.89	4312.7	1835.6	4064.4	1574	664.77	1415.3	26.5618	23.1103	28.3513	26.7382	26.5869	25.8281	1.00664	1.00094	0.972376	1.15698	1.15043	1.1176	0.943103	0.937764	0.910999	1.00094	0.821529	0.000409438	0.0853769
X1WI28;P27635;A0A087WV22;H7C123;H7C2C5;B8A6G2;A6QRI9;Q96L21	10;10;8;5;5;3;3;3	10;10;8;5;5;3;3;3	2;2;0;0;0;2;2;0	60S ribosomal protein L10	RPL10	8	10	10	5	6	46.5	57.6	835.33	525.69	777	19.743	71.513	59.092	3255	1539	3471.6	742.07	216.4	668.44	2.30893	11.9747	7.06764	18.5653	12.3277	16.1457	8.04069	5.33914	6.99275	1.55039	1.02948	1.34833	2.62681	1.74424	2.28446	2.28446	0.0618461	0.358783	1.20869
P15880;H0YEN5;E9PQD7;I3L404;E9PMM9;E9PM36;E9PPT0;H3BNG3	12;10;9;7;7;6;5;1	12;10;9;7;7;6;5;1	12;10;9;7;7;6;5;1	40S ribosomal protein S2	RPS2	8	12	10	5	6	44.4	36.345	4534.6	4597.4	4258.7	482.7	481.96	386.33	3552.6	1452.4	3325	337.41	125.47	346.14	9.62071	9.4886	8.31706	8.67376	7.95186	9.42868	0.901571	0.826535	0.98004	0.914124	0.838044	0.993685	1.04289	0.95609	1.13366	0.95609	0.484608	-0.0195012	0.31461
Q8TAT6;Q8TAT6-2;I3L283;A0A0D9SFI9;I3L4U9;I3L3I1	12;12;1;1;1;1	12;12;1;1;1;1	12;12;1;1;1;1	Nuclear protein localization protein 4 homolog	NPLOC4	6	12	11	5	6	24.3	27.943	1609	1463.7	1402.5	148.09	105.06	252.04	2895.2	1574.3	3282	557.03	340.4	515.9	8.42814	6.69701	15.2332	16.1354	17.7782	13.5838	1.91446	2.10939	1.61172	2.40934	2.65465	2.02834	1.05922	1.16707	0.891723	1.91446	0.118011	0.282047	0.928078
Q7Z2W4;C9J6P4;Q7Z2W4-2;Q7Z2W4-3;Q7Z2W4-4;H7C5K1;Q7Z2W4-5	14;13;12;9;3;2;1	14;13;12;9;3;2;1	14;13;12;9;3;2;1	Zinc finger CCCH-type antiviral protein 1	ZC3HAV1	7	14	13	5	6	25.2	44.271	2006.1	1974.8	1922.8	315.68	216.08	200.05	5492.5	2418	6034.5	983.9	180.63	1156.9	13.5965	9.8627	9.42365	15.1921	6.95097	16.0873	1.11736	0.511234	1.1832	1.54036	0.704773	1.63112	1.61212	0.737609	1.70712	1.1832	0.606651	0.0730564	0.217061
P12236	13	5	2	ADP/ATP translocase 3;ADP/ATP translocase 3, N-terminally processed	SLC25A6	1	13	13	5	6	48.3	25.682	6514	6106.7	5989.8	143.73	221.99	241.35	10822	5794.6	10307	288.38	141.81	249.96	2.15884	3.50768	3.87328	2.59559	2.38882	2.36773	1.20231	1.10653	1.09676	0.739974	0.681026	0.675013	0.670127	0.616742	0.611297	0.681026	0.238192	-0.166837	0.623073
P22626;P22626-2;A0A087WUI2	16;15;11	15;14;10	15;14;10	Heterogeneous nuclear ribonucleoproteins A2/B1	HNRNPA2B1	3	16	16	5	6	53.5	102.19	4330.2	4613.3	3871.5	284.48	400.81	411.41	4147.4	812	5005.6	182.12	65.222	284.23	6.16467	7.99364	9.60585	4.20647	7.43506	5.37314	0.682351	1.20608	0.871602	0.526227	0.930122	0.672177	0.437907	0.774014	0.559361	0.682351	0.176083	-0.165992	0.754283
P46063;F5H2L2;F8WA66;F8WD97;F5H4P4;F5H3W0;F5GYB7	20;5;5;5;3;3;1	20;5;5;5;3;3;1	20;5;5;5;3;3;1	ATP-dependent DNA helicase Q1	RECQL	7	20	17	5	6	43.3	59.336	3047.8	2899	2796.3	428.48	503.78	440.34	4398.2	2513.5	4375.4	600.22	98.061	472.61	12.3258	14.805	13.6048	12.0082	3.75488	9.74854	0.974231	0.304635	0.790904	0.811093	0.253623	0.658464	0.882641	0.275996	0.716549	0.716549	0.118951	-0.144754	0.924632
P40227;P40227-2;Q92526;Q92526-2;Q92526-3;J3KRI6	19;17;5;4;4;1	19;17;5;4;4;1	19;17;5;4;4;1	T-complex protein 1 subunit zeta	CCT6A	6	19	18	5	6	49.3	91.765	3352.3	3075.9	3192.9	234.99	185.49	366.8	2941.7	1281	3022.9	96.912	20.386	209.64	6.55063	5.68745	10.3042	3.18935	1.56648	6.4853	0.486877	0.239135	0.990028	0.56077	0.275428	1.14028	0.309518	0.152023	0.629382	0.486877	0.136416	-0.312581	0.865134
P14866;M0QXS5;P14866-2;M0R076;M0R1W6;B4DVF8;M0QYL7	18;16;15;3;3;2;2	18;16;15;3;3;2;2	9;7;6;0;3;2;2	Heterogeneous nuclear ribonucleoprotein L	HNRNPL	7	18	18	5	6	51.4	90.029	9309.6	8407.3	8763.7	666.55	747.11	782.32	8072.4	1887.4	8921.4	880.17	324.37	946.48	6.68144	8.1612	8.19525	9.83148	14.6656	9.59152	1.47146	2.19498	1.43555	1.20466	1.79699	1.17526	1.19966	1.78953	1.17038	1.43555	0.0998109	0.157018	1.00082
P39023;G5E9G0;H7C422;H7C3M2;B5MCW2;F8WCR1;Q92901	20;16;13;11;10;5;2	20;16;13;11;10;5;2	20;16;13;11;10;5;2	60S ribosomal protein L3	RPL3	7	20	19	5	6	46.9	114.38	2217.2	2095.3	2129.9	169.34	275.81	176.94	4859.1	2280	4982.5	896.78	231.48	698.71	7.09563	11.6321	7.67023	15.5802	9.21688	12.2986	2.19575	1.29895	1.73327	1.33942	0.792365	1.0573	2.03126	1.20164	1.60342	1.33942	0.199995	0.126916	0.698982
P25705;P25705-2;P25705-3;K7EK77;K7ERX7;K7ENJ4;K7EQH4;K7EJP1;K7ESA0	20;19;17;10;8;7;6;6;2	20;19;17;10;8;7;6;6;2	20;19;17;10;8;7;6;6;2	ATP synthase subunit alpha, mitochondrial	ATP5A1	9	20	20	5	6	44.3	108.12	504.1	245.31	401.12	67.895	80.937	51.119	558.23	259.16	458.32	74.533	20.64	73.549	11.8699	24.8085	11.3035	11.779	7.3767	13.8284	0.992343	0.621465	1.165	0.474796	0.297346	0.557406	1.04206	0.652601	1.22337	0.652601	0.356754	-0.185352	0.447631
P43490;A0A0C4DFS8;C9JF35;C9JG65	23;15;1;1	23;15;1;1	23;15;1;1	Nicotinamide phosphoribosyltransferase	NAMPT	4	23	20	5	6	58.2	104.2	3937.3	3605.2	3673.6	243.86	143.93	310.34	4844.2	2312.9	4772.8	215.55	133.32	237.36	5.83235	3.83902	7.78978	4.26009	5.45004	4.73757	0.730424	0.93445	0.812292	1.10968	1.41964	1.23406	0.546882	0.69964	0.608178	0.812292	0.446756	-0.0902878	0.34993
Q96QK1;I3L4S0;I3L4P4	23;2;2	23;2;2	23;2;2	Vacuolar protein sorting-associated protein 35	VPS35	3	23	23	5	6	33.2	85.565	5854.1	5327	4805.3	203.16	426.64	445.42	3423.8	1661.5	3522.6	370.61	85.005	375.26	3.35399	7.41513	8.48303	9.76726	4.86715	9.62733	2.91213	1.45115	2.87041	1.31721	0.656381	1.29834	1.15139	0.573751	1.13489	1.29834	0.498106	0.113387	0.302678
A0A0J9YXC7;P48059;P48059-4;P48059-2;P48059-5;P48059-3;A0A0M3HER1;C9JF46;P0CW19-2;Q7Z4I7-4;Q7Z4I7-3;Q7Z4I7;Q7Z4I7-5;Q7Z4I7-2	8;8;8;8;8;8;4;3;3;2;2;2;2;2	8;8;8;8;8;8;4;3;3;2;2;2;2;2	8;8;8;8;8;8;4;3;3;2;2;2;2;2	LIM and senescent cell antigen-like-containing domain protein 1	LIMS1	14	8	5	6	6	26.1	15.276	2700.4	2935.2	2500.4	263.79	196.33	399.14	2217.4	356.59	2592.7	302.54	20.942	288.92	8.89923	6.26946	13.7656	12.0058	5.54708	10.0263	1.34909	0.623321	1.12665	1.91497	0.884778	1.59923	0.872161	0.402966	0.728358	0.884778	0.884187	-0.0531657	0.0534558
Q96T76-9;Q96T76;Q96T76-8;Q96T76-5;H0Y746;H7C1W5;Q5T454;Q96T76-7	8;8;8;5;4;3;1;1	8;8;8;5;4;3;1;1	8;8;8;5;4;3;1;1	MMS19 nucleotide excision repair protein homolog	MMS19	8	8	5	6	6	13	20.947	1562	1559.1	1142.8	322.43	166.84	197.33	1377.5	591.89	1329.3	369.3	151.25	354.77	17.1102	9.66662	14.7247	21.1415	20.3528	21.0662	1.23561	1.18951	1.23121	2.18706	2.10548	2.17928	1.43579	1.38222	1.43067	1.43067	0.0335979	0.155541	1.47369
F5H365;Q15436;Q15436-2;G3V4V1;G3V1W4;G3V3G5;G3V2R6;G3V5X8;G3V4Q2	9;9;5;4;4;4;4;2;2	9;9;5;4;4;4;4;2;2	8;8;5;3;3;3;3;2;2	Protein transport protein Sec23A	SEC23A	9	9	8	6	6	18.5	77.992	3786.3	3991.4	3471.8	181.43	199.35	180.56	6478.8	3218.4	6185.4	609.97	56.343	548.23	4.57264	4.75691	4.94365	8.60474	1.72053	8.14167	1.88179	0.376267	1.78052	1.80889	0.361691	1.71155	1.74056	0.348028	1.64689	1.71155	0.563772	0.233389	0.248897
P09382;F8WEI7	9;2	9;2	9;2	Galectin-1	LGALS1	2	9	9	6	6	83.7	77.48	5975.9	4550.7	4713.4	347.4	559.68	615.53	9810.4	2518	9739.9	1714.9	376.69	1913.2	5.49397	10.9518	11.5507	14.8794	13.0131	16.4179	2.70832	2.36862	2.98836	1.35863	1.18822	1.49911	1.28818	1.12661	1.42138	1.42138	0.0658316	0.15271	1.18157
Q5JRX3;Q5JRX3-2;Q5JRX3-3;A0A0A0MRX9;B1APQ0;H0Y4F7;H0Y7L7	10;10;7;5;1;1;1	10;10;7;5;1;1;1	10;10;7;5;1;1;1	Presequence protease, mitochondrial	PITRM1	7	10	10	6	6	16.5	24.454	2216.5	1917.5	1938.8	265.01	211.2	229.94	936.28	432.87	887.84	40.691	29.82	70.35	10.6794	9.92155	10.6025	4.16502	6.44492	7.34197	0.390005	0.603492	0.68749	0.419795	0.649588	0.740002	0.392835	0.60787	0.692477	0.60787	0.0106041	-0.21619	1.97453
P08754;P09471-2;A0A087WTB6;A2A2R6;A0A087WZE5;P11488;P19087;P09471;A8MTJ3	11;2;1;1;1;1;1;1;1	11;2;1;1;1;1;1;1;1	8;0;0;0;0;0;0;0;0	Guanine nucleotide-binding protein G(k) subunit alpha	GNAI3	9	11	10	6	6	36.7	88.661	4238.9	4030.2	3634.3	138.94	325.15	271.7	3480.3	1868.7	3516.3	251.73	72.545	254.38	3.17371	7.46553	6.95597	6.74512	3.73703	6.74626	2.12531	1.1775	2.12567	0.903502	0.500572	0.903655	0.969689	0.537242	0.969853	0.969689	0.945631	-0.0133675	0.0242783
P60891;B1ALA9;P60891-2;B7ZB02;B1ALA7	11;10;10;5;2	11;10;10;5;2	5;4;4;1;1	Ribose-phosphate pyrophosphokinase 1	PRPS1	5	11	11	6	6	46.2	26.017	1666.4	1550.2	1456.7	70.559	193.45	114.09	2381.1	1199.3	2701.3	572.19	201.28	482.24	4.06221	11.0945	7.26322	19.3747	14.3712	15.1479	4.76948	3.53777	3.72898	1.74632	1.29534	1.36535	2.6675	1.97862	2.08556	2.08556	0.0260947	0.319223	1.58345
Q9UIA9;E7ESC6;H0YBE1;E5RIW1	13;12;3;3	13;12;3;3	13;12;3;3	Exportin-7	XPO7	4	13	11	6	6	17.8	36.915	2980.2	2810.6	2282.9	213.56	189.16	212.54	2628.5	1364.8	2488.7	627.06	221.31	811.22	6.68679	6.30584	8.51714	19.2612	13.953	24.583	2.88049	2.08665	3.67636	3.0545	2.21271	3.89845	2.26146	1.63823	2.8863	2.88049	0.0183378	0.459466	1.73665
Q14137;Q14137-2;A0A075B729	11;10;3	11;10;3	11;10;3	Ribosome biogenesis protein BOP1	BOP1	3	11	11	6	6	29.2	37.638	2542.4	2485.2	2353.5	277	228.37	280.68	2805	1299	2912.2	315.83	73.96	474.84	9.82479	8.41585	10.6553	10.1201	5.3869	14.0193	1.03005	0.548297	1.42693	1.2025	0.64009	1.66582	0.949767	0.50556	1.31571	1.03005	0.939005	0.0128602	0.0273322
Q9NQR4;H7C579;F8WF70	12;8;2	12;8;2	12;8;2	Omega-amidase NIT2	NIT2	3	12	12	6	6	64.9	40.361	3023.5	2650.8	2746.3	137.24	183.46	210.12	3367.5	1030.5	3478.3	152.89	44.841	205.88	4.34202	6.47294	7.10724	4.34298	4.16993	5.58822	1.00022	0.960367	1.28701	0.670945	0.64421	0.86332	0.611064	0.586716	0.786271	0.786271	0.250311	-0.104428	0.601521
P51648;P51648-2;J3QRD1;I3L1M4;J3QS00;J3QKK9;J3KTD9;I3L2W1;J3KTG1;C9JGJ2;I3L0X1;K7EN73	14;14;12;7;6;2;2;2;2;2;2;1	13;13;11;6;5;2;2;2;2;2;2;1	13;13;11;6;5;2;2;2;2;2;2;1	Fatty aldehyde dehydrogenase	ALDH3A2	12	14	12	6	6	32.2	52.254	6446.4	6316.9	5895.8	426.47	388.16	346.22	7238.3	4680.3	7229.4	623.4	259.25	509.96	6.20512	5.78906	5.5466	7.92958	5.24845	6.58918	1.27791	0.845826	1.06189	1.36975	0.906616	1.13821	1.42963	0.946247	1.18797	1.13821	0.404747	0.056223	0.392816
P67775;P67775-2;E5RI56	14;10;2	14;10;2	2;2;2	Serine/threonine-protein phosphatase 2A catalytic subunit alpha isoform	PPP2CA	3	14	13	6	6	63.4	55.871	2146.1	1934.7	1974	89.073	175.94	119.97	4542.4	2014.6	5277.5	692.12	268.64	1054.7	3.98506	8.33586	5.72931	13.2222	11.7657	16.6561	3.31795	2.95246	4.17964	1.58619	1.41146	1.99813	2.30782	2.0536	2.90718	2.30782	0.0149902	0.363202	1.82419
P53618;E9PP73;E9PP63;E9PKQ1	16;8;3;3	16;8;3;3	16;8;3;3	Coatomer subunit beta	COPB1	4	16	14	6	6	25.4	54.618	2726.9	2528	2543.4	346.12	225.47	450	3935.7	2187.7	3871.8	361.23	176.92	745.36	11.2632	8.18858	15.0331	8.4067	7.48196	16.1433	0.746387	0.664285	1.43328	1.02664	0.913707	1.97144	0.559214	0.4977	1.07385	0.913707	0.821005	-0.0391928	0.0856544
P22234;E9PBS1;P22234-2;D6RF62	15;14;14;11	15;14;14;11	15;14;14;11	Multifunctional protein ADE2;Phosphoribosylaminoimidazole-succinocarboxamide synthase;Phosphoribosylaminoimidazole carboxylase	PAICS	4	15	14	6	6	43.8	43.82	6062.2	5514.6	5143.9	449.22	380.44	385.63	6861.7	3696	6634.5	418.94	142.87	469.1	6.89896	6.45356	6.97401	5.75416	3.72167	6.60369	0.834063	0.539454	0.957202	0.891626	0.576684	1.02326	0.825087	0.533648	0.9469	0.834063	0.179142	-0.0788011	0.746802
P62136;P62136-2;P62136-3;E9PMD7	14;13;12;10	14;13;12;10	3;2;2;2	Serine/threonine-protein phosphatase PP1-alpha catalytic subunit;Serine/threonine-protein phosphatase	PPP1CA	4	14	14	6	6	56.1	47.496	9002.1	8015.5	8347.9	427.91	380.78	372.91	9446.2	2547.3	10193	437.15	259	827.92	4.53775	4.5351	4.27609	4.4231	9.22923	7.51226	0.974734	2.03388	1.6555	0.975302	2.03507	1.65647	1.03438	2.15833	1.7568	1.65647	0.138113	0.219183	0.859766
O00429-4;O00429-5;O00429-3;O00429-2;O00429;G8JLD5;O00429-8;O00429-6;O00429-7;F8VZ52;B4DPZ9;B4DDQ3;F8W1W3;H0YHY4;F8VR28;F8VYL3;F8VUJ9;H0YI79	15;15;15;15;15;14;14;14;10;5;4;4;3;2;2;2;2;1	15;15;15;15;15;14;14;14;10;5;4;4;3;2;2;2;2;1	15;15;15;15;15;14;14;14;10;5;4;4;3;2;2;2;2;1	Dynamin-1-like protein	DNM1L	18	15	15	6	6	27.3	64.651	1629.7	1371.5	1519.3	191.8	277.18	327.3	2412	1277.5	2543.5	417.85	169.05	440.19	10.5298	16.8122	17.7245	14.7658	11.6864	14.7532	1.40229	1.10984	1.40109	0.878277	0.695114	0.877528	0.833074	0.659339	0.832364	0.877528	0.631545	-0.056739	0.199595
Q9Y617;Q9Y617-2	17;15	17;15	17;15	Phosphoserine aminotransferase	PSAT1	2	17	16	6	6	63.2	58.762	1913.1	1660	1756.7	97.853	45.604	138.85	2653.2	1308.4	2743	689.9	145.37	657.26	4.866	2.67377	7.32505	20.6365	9.99952	19.3297	4.24096	2.05498	3.9724	7.71813	3.73985	7.22937	2.81725	1.36511	2.63885	3.73985	0.0316034	0.572854	1.50027
Q9H4A4;A6NKB8;A0A087WU27;A0A087WUS4;C9JMZ3;H7C2T3	19;17;8;7;6;1	19;17;8;7;6;1	19;17;8;7;6;1	Aminopeptidase B	RNPEP	6	19	17	6	6	40.2	41.524	1670.1	1396.7	1603.1	55.114	134.19	78.895	2145.3	1103.9	2052.5	150.7	75.106	319.1	3.19462	8.76549	4.69056	6.56359	6.37028	13.4551	2.05458	1.99407	4.21179	0.748799	0.726746	1.535	1.39932	1.35811	2.86854	1.535	0.320306	0.186109	0.494435
A0A0A0MRA5;B7Z4B8;Q9BUJ2-4;Q9BUJ2-2;Q9BUJ2;M0R3F1;Q9BUJ2-3;M0QYZ0;M0QYI8;M0R203;M0QZV6;M0R0K8;M0QYM5;Q9BUJ2-5	18;18;18;18;18;16;14;12;3;2;2;2;1;1	18;18;18;18;18;16;14;12;3;2;2;2;1;1	18;18;18;18;18;16;14;12;3;2;2;2;1;1	Heterogeneous nuclear ribonucleoprotein U-like protein 1	HNRNPUL1	14	18	17	6	6	33.4	60.257	3958	4104.5	3774.8	336.61	303.41	420.65	2538.7	694.39	2958.8	138.19	34.295	223.57	7.83796	6.88331	10.0263	5.16233	4.70642	7.02527	0.658632	0.600465	0.896313	0.749979	0.683744	1.02062	0.514877	0.469406	0.700681	0.683744	0.0888432	-0.165106	1.05138
P12081;P12081-4;B4DDD8;B3KWE1;P12081-2;P12081-3;B4E1C5;E7ETE2;P49590-2;P49590;B4DQ67;D6RF05;D6RJE6	17;16;15;15;15;14;13;11;5;5;4;2;1	17;16;15;15;15;14;13;11;5;5;4;2;1	17;16;15;15;15;14;13;11;5;5;4;2;1	Histidine--tRNA ligase, cytoplasmic	HARS	13	17	17	6	6	43.2	52.047	2234.4	2449.9	2181.8	191	186.06	235.62	3269.2	1537.2	3270.3	255.6	82.686	346.98	7.87499	7.05853	9.74675	7.25148	5.10443	9.59229	0.920823	0.648183	1.21807	1.02734	0.723158	1.35896	0.743989	0.523706	0.984152	0.920823	0.581534	-0.0358236	0.235425
P61221;D6R9I9;D6RGF4;H0Y990	18;14;9;6	18;14;9;6	18;14;9;6	ATP-binding cassette sub-family E member 1	ABCE1	4	18	17	6	6	34.6	63.39	2236.2	1961.6	1859.6	1447.4	1112	1162.7	2195.9	1207.1	2061.5	1018.5	427.14	1069	39.2931	36.1791	38.4707	31.6855	26.1369	34.1479	0.80639	0.665179	0.869056	0.875797	0.722432	0.943858	0.823628	0.679398	0.887634	0.823628	0.0451462	-0.084269	1.34538
Q9UBT2;Q9UBT2-2;K7EPL2;K7ESK7;U3KQ93;U3KQ55;K7ES38	21;18;11;7;4;2;2	21;18;11;7;4;2;2	21;18;11;7;4;2;2	SUMO-activating enzyme subunit 2	UBA2	7	21	19	6	6	43.9	124.26	3216.8	2951.8	2704.4	291.12	366.86	327.5	4283	2131.2	4331.9	640.91	116.5	658.77	8.29893	11.0545	10.8018	13.0163	5.18308	13.2	1.56843	0.624547	1.59057	1.17747	0.468867	1.19409	1.20501	0.479834	1.22202	1.19409	0.888816	0.0770374	0.051188
O43390;O43390-3;B4DT28	21;19;16	21;19;16	1;1;1	Heterogeneous nuclear ribonucleoprotein R	HNRNPR	3	21	21	6	6	39.8	52.849	9239.2	7985.4	7864	918.54	1257.1	1045.9	12897	4258.9	12750	1742.1	275.5	1652.8	9.04276	13.6013	11.7386	11.9003	6.07578	11.4755	1.31601	0.671894	1.26903	0.87494	0.446706	0.84371	1.01377	0.517588	0.977588	0.87494	0.513402	-0.0580217	0.289542
Q06210-2;Q06210;O94808;E5RJP4	22;22;4;2	22;22;4;2	22;22;4;2	Glutamine--fructose-6-phosphate aminotransferase [isomerizing] 1	GFPT1	4	22	22	6	6	40.7	68.348	1432.5	1429.5	1707.4	260.69	244.28	168.75	4038.2	1890.5	4266.5	790.34	220.1	532.1	15.3964	14.5945	8.99448	16.3681	10.4283	11.0887	1.06311	0.677322	0.720211	1.12152	0.714537	0.759782	1.81979	1.15941	1.23283	1.06311	0.900504	0.0265795	0.0455143
P27824;P27824-2;P27824-3;H0Y9Q7;D6RGY2;D6RDP7;D6RB85;D6RAU8;D6RFL1;H0Y9H1;D6RAQ8;D6RHJ3;D6RD16	25;25;20;9;9;8;7;6;5;4;3;1;1	25;25;20;9;9;8;7;6;5;4;3;1;1	25;25;20;9;9;8;7;6;5;4;3;1;1	Calnexin	CANX	13	25	24	6	6	43.9	112.26	924.14	810.94	927.58	3907.3	3636.8	3874.6	2095.3	1118.4	2407.8	5780.8	3042.9	6321.5	80.8724	81.7674	80.6842	73.3967	73.1238	72.417	0.907563	0.904187	0.895448	0.897629	0.894291	0.885647	0.909679	0.906296	0.897537	0.897629	5.22151e-05	-0.0469033	4.2822
P07237;H7BZ94;H0Y3Z3;I3L398;I3L312;I3L4M2;I3NI03;I3L0S0;I3L3P5;I3L3U6;I3L514;I3L1Y5	26;24;16;13;9;8;7;5;3;3;2;1	26;24;16;13;9;8;7;5;3;3;2;1	26;24;16;13;9;8;7;5;3;3;2;1	Protein disulfide-isomerase	P4HB	12	26	25	6	6	54.7	152.06	560.29	450.77	532.35	112.46	126.21	98.938	3571.4	1961.8	3498	281.82	133.68	338.12	16.7165	21.8742	15.6724	7.31388	6.37945	8.81411	0.437526	0.381627	0.527272	0.334361	0.291642	0.402945	0.466673	0.40705	0.562397	0.40705	0.00661298	-0.390353	2.1796
P22314;P22314-2;Q5JRR6;Q5JRR9;Q5JRS0;Q5JRS2;Q5JRS1;Q5JRS3	37;36;15;9;9;7;6;6	37;36;15;9;9;7;6;6	37;36;15;9;9;7;6;6	Ubiquitin-like modifier-activating enzyme 1	UBA1	8	37	35	6	6	45.7	159.65	5137.7	4893.1	4740.8	533.55	577.19	548.01	5712.6	3276.8	5432.6	777.25	402.36	996.94	9.40798	10.5514	10.3617	11.9764	10.9362	15.5056	1.273	1.16244	1.64814	1.13506	1.03647	1.46954	1.15583	1.05544	1.49644	1.16244	0.131597	0.0653698	0.880753
Q14683;G8JLG1;V9GY57;V9GYN9;H0Y7K8	14;13;6;1;1	14;13;6;1;1	14;13;6;1;1	Structural maintenance of chromosomes protein 1A;Structural maintenance of chromosomes protein	SMC1A	5	14	12	7	6	15.9	37.133	1870.7	2024	1905.2	343	288.67	300.46	1107.7	536.68	1426	105.81	42.452	114.13	15.4944	12.4821	13.6222	8.71933	7.33028	7.41041	0.56274	0.473092	0.478263	0.698547	0.587263	0.593683	0.640081	0.538112	0.543994	0.56274	0.00359498	-0.249692	2.4443
Q14258	12	12	12	E3 ubiquitin/ISG15 ligase TRIM25	TRIM25	1	12	12	7	6	27.5	51.75	3916	4044.7	3936.4	267.4	268.51	336.46	3679.6	1555.2	3479.2	318.73	136.11	333.32	6.39193	6.22529	7.87435	7.97158	8.04761	8.74277	1.24713	1.25903	1.36778	1.28051	1.29273	1.4044	1.01235	1.022	1.11028	1.25903	0.0697161	0.100035	1.15667
P23921;E9PL69;E9PP77;H0YCY7	16;12;2;2	16;12;2;2	16;12;2;2	Ribonucleoside-diphosphate reductase large subunit	RRM1	4	16	15	7	6	29.5	39.431	2931.5	2916.9	2522.4	305.12	269.65	236.9	2368.6	1235.5	2354.6	318.76	129.36	398.67	9.42712	8.46213	8.58551	11.8615	9.4779	14.4799	1.25823	1.00539	1.53598	1.40171	1.12004	1.71114	1.38157	1.10394	1.68655	1.38157	0.102447	0.140372	0.989501
P54652	17	8	8	Heat shock-related 70 kDa protein 2	HSPA2	1	17	16	7	6	30.4	27.183	3259	2916.6	2584.7	90.76	138.68	217.63	2127.7	1123.5	2301.1	451.5	167.81	427.91	2.70945	4.53903	7.76604	17.5054	12.9953	15.68	6.46088	4.7963	5.78717	3.85665	2.86302	3.45449	2.2541	1.67335	2.01905	3.45449	0.00625385	0.538384	2.20385
P62701;Q8TD47	18;8	18;8	10;2	40S ribosomal protein S4, X isoform	RPS4X	2	18	18	7	6	58.9	58.448	5639.1	5404.3	4945.5	269.91	275.11	262.69	5748.1	2373.3	5849.1	380.62	79.214	370.24	4.56777	4.84399	5.04379	6.21043	3.22991	5.95304	1.35962	0.707109	1.30327	1.28209	0.666787	1.22895	1.2313	0.640374	1.18027	1.22895	0.761838	0.0895359	0.118137
P09960;P09960-2;P09960-4;P09960-3;B4DEH5	19;17;16;14;4	19;17;16;14;4	19;17;16;14;4	Leukotriene A-4 hydrolase	LTA4H	5	19	18	7	6	39.6	75.426	4462.4	4558.4	4046.1	281.16	359.29	303.84	7651.2	4543.1	7239.4	884.92	402.15	928.94	5.92719	7.30607	6.98492	10.3668	8.13205	11.3724	1.74902	1.37199	1.91869	1.41893	1.11305	1.55657	1.48416	1.16423	1.62814	1.48416	0.036885	0.171482	1.43315
P33991;E5RG31;E5RFJ8;Q9UJA3-2;Q9UJA3-3;Q9UJA3;Q9UJA3-4	22;6;4;1;1;1;1	22;6;4;1;1;1;1	22;6;4;1;1;1;1	DNA replication licensing factor MCM4	MCM4	7	22	19	7	6	32	60.338	3785.3	3394.4	3408.7	267.65	318.33	260.82	6419.2	2557.7	7051.9	1029.9	151.18	1032.5	6.60383	8.57401	7.10774	13.8258	5.5809	12.7715	2.09361	0.845101	1.93395	1.61253	0.650909	1.48956	1.94518	0.785187	1.79685	1.61253	0.282399	0.207507	0.549137
Q13200;Q13200-3;Q13200-2;C9JPC0;H7C1H2;H7C2Q3;F8WBS8	28;22;21;7;6;5;1	28;22;21;7;6;5;1	28;22;21;7;6;5;1	26S proteasome non-ATPase regulatory subunit 2	PSMD2	7	28	27	7	6	38.3	109.76	3956.4	3287.1	3668.6	692.56	538.41	788.86	1796.7	977.38	1784	176.82	53.753	290.34	14.8971	14.0742	17.6975	8.95963	5.213	13.9967	0.601434	0.349934	0.939562	0.636599	0.370394	0.994496	0.506264	0.294561	0.790887	0.601434	0.0900735	-0.220812	1.0454
P50395;P50395-2;Q5SX87;Q5SX91;Q5SX86;V9GYJ7;V9GYF8;Q5SX90	27;24;13;10;8;7;7;7	27;24;13;10;8;7;7;7	18;17;8;5;4;3;3;3	Rab GDP dissociation inhibitor beta	GDI2	8	27	27	7	6	65.8	133.72	6401.2	6318	5835.7	510.29	360.31	380.45	8092.4	4969.7	8767.5	695.9	212.08	935.74	7.38321	5.39523	6.12035	7.91848	4.0928	9.64358	1.0725	0.554339	1.30615	1.46768	0.758597	1.78743	1.2938	0.668721	1.57566	1.2938	0.62544	0.111866	0.203814
A0A0R4J2E8;A8MXP9;P43243;D6REM6;D6R991;B3KM87;P43243-2;H0Y8T4;Q68E03;D6R8Z5;D6RAM9;D6RAY2;D6RCM3;D6REK4;D6RBI2;D6RBK5;D6RE02;D6RIA2;D6RB45;A0A1B0GX04;D6R9F3;D6RBS2	31;31;31;28;19;14;14;13;8;3;2;2;2;2;2;2;2;2;1;1;1;1	31;31;31;28;19;14;14;13;8;3;2;2;2;2;2;2;2;2;1;1;1;1	31;31;31;28;19;14;14;13;8;3;2;2;2;2;2;2;2;2;1;1;1;1	Matrin-3	MATR3	22	31	31	7	6	47.9	186.95	1686.2	1512	1583.2	41.618	26.988	153.27	2401.8	511.84	2646.8	225.45	60.247	205.43	2.4087	1.75362	8.82653	8.58122	10.5311	7.20243	3.56259	4.3721	2.99017	4.89343	6.00534	4.10718	0.972207	1.19312	0.815999	3.56259	0.144572	0.551766	0.839916
Q8WUM4;Q8WUM4-2;Q8WUM4-3;C9IZF9;F8WEQ7;F8WBR8;F8WDK9	36;35;9;5;3;3;3	36;35;9;5;3;3;3	36;35;9;5;3;3;3	Programmed cell death 6-interacting protein	PDCD6IP	7	36	34	7	6	49.2	162.5	2446.5	2201.7	2142	113.1	265.97	210.04	4073.1	1630.2	3926.3	408.6	45.004	353.81	4.41866	10.7782	8.93012	9.11708	2.68648	8.26638	2.06331	0.607985	1.87079	0.845882	0.249252	0.766955	1.02094	0.300833	0.925674	0.845882	0.650162	-0.07269	0.186978
P11586;F5H2F4;V9GYY3	36;34;4	36;34;4	35;33;4	C-1-tetrahydrofolate synthase, cytoplasmic;Methylenetetrahydrofolate dehydrogenase;Methenyltetrahydrofolate cyclohydrolase;Formyltetrahydrofolate synthetase;C-1-tetrahydrofolate synthase, cytoplasmic, N-terminally processed	MTHFD1	3	36	34	7	6	48.9	131.52	1919.6	1924.9	1710.5	163.16	153.35	177.56	3249.8	1827.3	3251.4	382.64	124.47	432.5	7.83384	7.3788	9.40436	10.534	6.37729	11.7403	1.34468	0.81407	1.49866	1.4276	0.864271	1.59108	1.12011	0.67812	1.24839	1.24839	0.481867	0.0963489	0.317072
K7EIG1;O75153;Q9Y5I4-2;Q9Y5I4	18;18;1;1	18;18;1;1	2;2;1;1	Clustered mitochondria protein homolog	CLUH	4	18	16	8	6	21.2	65.585	1692.6	1499.2	1727	374.93	340.25	354.95	1498.4	871.08	1590.6	299.96	47.955	211.51	18.1342	18.4974	17.0489	16.6796	5.21797	11.7368	0.919789	0.287742	0.647219	0.90173	0.282093	0.634511	0.97834	0.306059	0.688419	0.647219	0.116632	-0.188949	0.933182
P13010;C9JZ81;H7C0H9	26;4;1	26;4;1	26;4;1	X-ray repair cross-complementing protein 5	XRCC5	3	26	24	8	6	46.9	92.118	3657	3262.9	3383.5	119.67	261.82	110.49	5306.7	2848.6	5119.3	541.1	169.84	678.26	3.16866	7.42811	3.16229	9.25305	5.62675	11.6991	2.92017	1.77575	3.69211	1.24568	0.757494	1.57497	2.92606	1.77933	3.69956	1.77933	0.132264	0.250256	0.878558
O15143;C9J4Z7;F8VXW2;C9JEY1;C9JQM8;C9JFG9;C9J6C8;C9JBJ7;C9K057;C9JTT6;C9JM51;F8WEB3	14;7;7;7;7;7;7;6;6;4;1;1	14;7;7;7;7;7;7;6;6;4;1;1	12;6;6;6;6;6;6;5;5;4;1;1	Actin-related protein 2/3 complex subunit 1B	ARPC1B	12	14	13	5	7	50.5	54.29	1498.9	1411.7	1224.7	60.615	117.03	102.7	4497.9	1381.4	4614.3	126.8	67.733	125.25	3.88679	7.65537	7.73693	2.7418	4.67404	2.64266	0.705416	1.20255	0.679908	0.358154	0.610556	0.345203	0.354378	0.60412	0.341564	0.60412	0.0983585	-0.218877	1.00719
O95361;H0Y626;B3KP96;O95361-2;K7ENN8;Q309B1;K7EL43;I3L3K9;J3QKY5;I3L2F3;J3QL38;I3L1X9;J3KSX4;J3QR69;C9JWX7;J3QLP0;Q309B1-2	15;13;11;9;7;5;4;4;3;3;2;2;1;1;1;1;1	15;13;11;9;7;5;4;4;3;3;2;2;1;1;1;1;1	15;13;11;9;7;5;4;4;3;3;2;2;1;1;1;1;1	Tripartite motif-containing protein 16	TRIM16	17	15	14	5	7	35.3	47.455	1811	1566.9	1818.7	218.37	148.73	185.95	7720.1	4267	7514.8	1543.8	136.63	819.05	10.7605	8.66912	9.27593	16.6647	3.10267	9.82799	1.54869	0.288339	0.913341	1.9223	0.357899	1.13368	1.79655	0.334486	1.05952	1.05952	0.943948	0.0251071	0.0250521
Q9Y678;H0Y8X7;D6RG17;H0Y8G2	19;3;1;1	19;3;1;1	15;3;1;1	Coatomer subunit gamma-1	COPG1	4	19	17	5	7	33.3	57.766	1797	1556.7	1519.3	59.275	69.047	239.28	3006.9	1668.2	3114.6	142.24	92.818	283.36	3.19322	4.24709	13.6064	4.51679	5.2707	8.33912	1.41449	1.65059	2.61151	1.0635	1.24101	1.96349	0.33196	0.387368	0.612881	1.24101	0.795268	0.0937766	0.0994864
P33992;B1AHB1;B1AHB2;B1AHA9	20;18;6;4	20;18;6;4	20;18;6;4	DNA replication licensing factor MCM5;DNA helicase	MCM5	4	20	19	5	7	32.7	59.396	2755.4	2708.4	2539.9	143.9	331.26	345.51	4384.3	2245.1	4567.9	777.09	172.32	504.05	4.96327	10.8979	11.9744	15.0558	7.12826	9.93799	3.03345	1.4362	2.00231	1.38153	0.654093	0.911916	1.25734	0.595293	0.829938	1.25734	0.676835	0.0994516	0.169517
P49411;H3BNU3	22;3	22;3	22;3	Elongation factor Tu, mitochondrial	TUFM	2	22	21	5	7	57.3	109.71	2474.7	2462.3	2331.7	72.395	21.644	39.336	2202.7	686.15	2649.2	284.38	41.303	132.81	2.84226	0.871356	1.65902	11.4343	5.67776	4.77389	4.02296	1.99762	1.67961	13.1224	6.516	5.47869	6.89219	3.42235	2.87753	4.02296	0.0636612	0.604546	1.19613
P46940;A0A0J9YXZ5;H0YLE8;E7EWC2;F5H7S7;Q13576;H0YKA5;A0A087X225;A0A087WWP1;Q13576-3;Q13576-2;E9PDT6;D6R939	59;42;37;3;3;3;2;2;2;2;2;1;1	59;42;37;3;3;3;2;2;2;2;2;1;1	58;41;36;2;2;2;2;2;2;1;1;0;1	Ras GTPase-activating-like protein IQGAP1	IQGAP1	13	59	59	5	7	46.8	292.41	1182.3	1001.9	907.66	137.71	219.73	151.2	4947.2	2409.6	5064.3	2154.3	424.95	2733.9	10.4325	17.9866	14.2795	30.3358	14.9918	35.0581	2.90782	1.43703	3.36047	1.68658	0.833497	1.94912	2.12443	1.04988	2.45513	1.94912	0.122765	0.289839	0.910924
P62937;F8WE65;C9J5S7;P0DN26;A0A0H2UH34;A0A0B4J2A2;A0A075B767;A0A075B759;Q9Y536;F5H284;E5RIZ5;P0DN37	9;5;5;2;2;2;2;2;2;2;1;1	9;5;5;2;2;2;2;2;2;2;1;1	3;3;3;1;1;1;1;1;1;1;1;0	Peptidyl-prolyl cis-trans isomerase A;Peptidyl-prolyl cis-trans isomerase A, N-terminally processed;Peptidyl-prolyl cis-trans isomerase	PPIA	12	9	9	6	7	64.2	76.799	10837	9469.4	9551.8	917.04	784.83	984.61	14926	3242.2	17693	1260.7	400.86	1756.1	7.80191	7.65372	9.34483	7.78849	11.0034	9.02921	0.99828	1.41034	1.15731	1.01761	1.43765	1.17972	0.833454	1.17748	0.966225	1.15731	0.404365	0.0634486	0.393227
P50579;F8VQZ7;P50579-2;F8VRR3;P50579-3;G3V1U3;F8VY03;F8VSC4;F8VZX9	12;11;11;10;10;8;5;4;4	12;11;11;10;10;8;5;4;4	12;11;11;10;10;8;5;4;4	Methionine aminopeptidase 2	METAP2	9	12	11	6	7	40.4	62.402	3947.6	3248.2	3494	672.51	545.63	575.22	6098	2307.9	5871.3	648.71	184.93	749.2	14.5561	14.382	14.1359	9.61521	7.41848	11.3164	0.66056	0.509646	0.777429	0.668557	0.515815	0.78684	0.680199	0.524798	0.800542	0.668557	0.0123992	-0.174862	1.90661
Q9HC35;B5MBZ0;Q9HC35-2	14;13;13	14;13;13	14;13;13	Echinoderm microtubule-associated protein-like 4	EML4	3	14	12	6	7	18.6	32.444	2526.4	3034	2354.7	425.18	410.08	517.27	7521	3471	7429.9	1790.4	537.7	1408.9	14.4052	11.9068	18.011	19.228	13.4133	15.9399	1.3348	0.931147	1.10654	1.61488	1.12653	1.33873	1.06757	0.74473	0.885013	1.10654	0.592523	0.0439686	0.227295
Q6PCE3	13	13	13	Glucose 1,6-bisphosphate synthase	PGM2L1	1	13	12	6	7	28.1	48.802	2479.3	2589.5	2115.8	552.12	465.77	494.51	5389.1	2731.6	5380.1	1265	449.81	1421.2	18.2132	15.2448	18.9445	19.0108	14.1387	20.896	1.04379	0.776287	1.1473	1.24704	0.927444	1.3707	1.0035	0.746322	1.10301	1.04379	0.824182	0.0186138	0.0839766
P27348;E9PG15	14;8	11;6	10;6	14-3-3 protein theta	YWHAQ	2	14	14	6	7	53.5	90.236	6171.8	5994.6	5274.9	462.3	566.99	524.11	11234	6026	11637	1807.8	339.32	1643	6.96854	8.64105	9.03792	13.8616	5.33076	12.372	1.98917	0.764975	1.77541	1.60416	0.616912	1.43177	1.53371	0.589822	1.3689	1.43177	0.442212	0.155873	0.354369
F8W6I7;P09651-3;P09651-2;P09651;F8VZ49;Q32P51;F8VTQ5;F8W646;F8VYN5;H0YH80	17;17;17;17;15;12;10;8;7;7	17;17;17;17;15;12;10;8;7;7	14;14;14;14;12;9;7;6;5;7	Heterogeneous nuclear ribonucleoprotein A1;Heterogeneous nuclear ribonucleoprotein A1, N-terminally processed;Heterogeneous nuclear ribonucleoprotein A1-like 2	HNRNPA1;HNRNPA1L2	10	17	15	6	7	54.7	123.45	4000.5	3905.4	3635.7	125.2	144.18	94.566	7083.4	1919.4	7254.4	895.59	250.45	898.8	3.03464	3.56037	2.5351	11.2244	11.5423	11.0239	3.69875	3.80351	3.63269	3.15258	3.24188	3.09628	4.42758	4.55298	4.3485	3.69875	1.58419e-05	0.568055	4.80019
P36578;H3BM89;H3BTP7;H3BU31	15;11;6;5	15;11;6;5	15;11;6;5	60S ribosomal protein L4	RPL4	4	15	15	6	7	40.3	63.113	4171.3	3900.7	3479.2	157.88	240.16	200.74	7488.9	3884.1	7249.5	789.32	228.38	981.05	3.64688	5.79976	5.45498	9.5349	5.55334	11.9196	2.61454	1.52276	3.26844	1.64402	0.957512	2.05519	1.74793	1.01803	2.18509	1.74793	0.110317	0.242523	0.957356
O00148;O00148-2;O00148-3;K7EQN7;K7EPJ3;A0A0D9SEM9	16;11;10;9;7;4	6;4;4;4;2;3	6;4;4;4;2;3	ATP-dependent RNA helicase DDX39A	DDX39A	6	16	16	6	7	46.6	16.221	1229.1	1145.7	1066.6	133.56	255.96	104.49	1992	1114.7	1844.8	303.4	85.36	266.84	9.80142	18.2612	8.92246	13.2177	7.11298	12.6366	1.34855	0.725709	1.28926	0.723815	0.389513	0.691993	1.4814	0.797199	1.41627	0.797199	0.725618	-0.098433	0.139292
P56192;P56192-2;F8VS26;F8W0M7;F8W0S4;F8VZZ9;F5H2V6;H0YIP0;H0YHV5;H0YI94;H0YIC2;F8VPL7;H0YHL6;H0YI27	18;14;4;4;4;4;4;4;4;3;1;1;1;1	18;14;4;4;4;4;4;4;4;3;1;1;1;1	18;14;4;4;4;4;4;4;4;3;1;1;1;1	Methionine--tRNA ligase, cytoplasmic	MARS	14	18	17	6	7	27.3	82.117	3016.6	2770	2636.8	220.83	246.08	318.63	5908.2	3525.5	5314.7	856.67	284.95	671.85	6.82115	8.15893	10.7812	12.6635	7.47812	11.2227	1.85651	1.09631	1.64527	1.5521	0.916556	1.37551	1.17459	0.693628	1.04095	1.17459	0.3889	0.0698881	0.410162
P00558;P00558-2;P07205	20;19;4	20;19;4	20;19;4	Phosphoglycerate kinase 1	PGK1	3	20	19	6	7	60.7	144.06	5496.8	5387.3	4835.8	327.18	264.27	196.77	9737	4600.6	9268	480.71	195.32	679.29	5.61781	4.67605	3.90993	4.70467	4.07263	6.8289	0.837457	0.72495	1.21558	1.00612	0.870956	1.4604	1.20326	1.04161	1.74655	1.04161	0.654698	0.0177057	0.183959
P31948;P31948-2;P31948-3;F5H783;F5GXD8;H0YGI8	22;22;20;9;7;5	22;22;20;9;7;5	22;22;20;9;7;5	Stress-induced-phosphoprotein 1	STIP1	6	22	21	6	7	43.6	54.29	4121.8	3462.9	3875.7	318.52	308.39	438.58	6218.7	1230.1	10186	1185.9	246.33	1370	7.17336	8.17731	10.1658	16.0157	16.6842	11.8553	2.23267	2.32585	1.65269	1.95856	2.0403	1.44978	1.57545	1.64121	1.1662	1.65269	0.0221427	0.218191	1.65477
P47897-2;P47897;A0A0U1RQT0;C9J165;A0A0U1RQM8;A0A0U1RQU2;A0A0U1RQE9;F2Z2V6;A0A0U1RRI9;A0A0U1RQL2;A0A0U1RQC3	22;22;8;6;4;4;4;3;3;3;1	21;21;7;6;4;4;4;3;3;3;1	3;3;3;3;3;3;2;3;1;1;1	Glutamine--tRNA ligase	QARS	11	22	22	6	7	37.4	79.822	4234.4	3724.3	3577.6	254.31	202.83	199.74	3178.5	1541.6	2727.3	142.01	79.532	242.09	5.66555	5.16484	5.28785	4.27675	4.90595	8.15285	0.75487	0.865928	1.43902	0.828051	0.949875	1.57853	0.808789	0.927779	1.54181	0.927779	0.754287	-0.0325554	0.122464
Q9Y5B9	23	23	23	FACT complex subunit SPT16	SUPT16H	1	23	22	6	7	26.6	79.751	4470	4384.4	4115.9	380.72	260.66	382.73	8679.2	4840.7	8397.4	936.26	185.75	1196.3	7.84873	5.61155	8.5077	9.73703	3.69545	12.4696	1.24059	0.470834	1.58875	1.73518	0.658543	2.22214	1.1445	0.434365	1.46569	1.24059	0.656794	0.0936269	0.182571
P08195-2;F5GZS6;J3KPF3;P08195-3;P08195;P08195-4;F5H0E2;H0YFS2;F5GZI0;F5H867;H0YFX4;F5GZR9	26;25;25;25;25;25;9;9;7;6;4;2	26;25;25;25;25;25;9;9;7;6;4;2	26;25;25;25;25;25;9;9;7;6;4;2	4F2 cell-surface antigen heavy chain	SLC3A2	12	26	22	6	7	58	174.69	3561	2897.5	3040.1	347.13	476.95	376.61	5137.9	2548.3	5186.3	631.63	245.37	734.25	8.88225	14.1342	11.0226	10.9477	8.78307	12.4017	1.23253	0.988834	1.39624	0.774555	0.621408	0.877429	0.993204	0.796824	1.12512	0.988834	0.748767	-0.00487679	0.125653
A0A1C7CYX9;Q16555-2;Q16555;E5RFU4;E9PD68;Q14194;Q14194-2	24;24;24;3;2;2;2	24;24;24;3;2;2;2	22;22;22;3;1;1;1	Dihydropyrimidinase-related protein 2	DPYSL2	7	24	23	6	7	52.1	119.69	4008.7	3788.7	3618	250.52	392.58	188.69	5359.4	1884.2	5623.9	397.51	304.31	604.06	5.88183	9.38899	4.9568	6.90492	13.9049	9.69916	1.17394	2.36404	1.649	0.735427	1.48098	1.03304	1.39302	2.80522	1.95674	1.48098	0.233079	0.170549	0.632497
A0A0D9SFB3;A0A0D9SG12;A0A0D9SF53;O00571-2;O00571;A0A0J9YYH6;A0A0J9YVQ7;A0A087WVZ1;B4DLA0;A0A087WX09;D6RCM4;Q9NQI0-3;Q9NQI0-2;Q9NQI0-4;Q9NQI0;H0Y960	27;27;27;27;27;6;6;4;3;2;2;2;2;2;2;1	26;26;26;26;26;6;6;4;3;2;2;2;2;2;2;1	8;8;8;8;8;4;2;2;3;2;0;0;0;0;0;0	ATP-dependent RNA helicase DDX3X	DDX3X	16	27	24	6	7	47.3	102.66	4228.9	3967.3	3783.9	280.73	344.77	217.04	5724	2607.8	6255.1	780.95	308.67	702.91	6.22512	7.99546	5.42473	12.0055	10.5837	10.1022	1.92855	1.70016	1.62281	1.50154	1.32371	1.26349	2.2131	1.95101	1.86225	1.70016	0.0102179	0.230489	1.99064
P50990;P50990-2;P50990-3;H7C4C8;H7C2U0	30;29;25;15;6	30;29;25;15;6	30;29;25;15;6	T-complex protein 1 subunit theta	CCT8	5	30	26	6	7	69	101.42	6173.2	5866.4	5459	493.92	408.03	349.85	6172.6	3432.3	5641.9	511.81	68.102	389.08	7.4083	6.50306	6.02271	7.65677	1.94555	6.45136	1.03354	0.262617	0.870829	1.17741	0.299174	0.992049	1.27132	0.323035	1.07117	0.992049	0.508766	-0.0034668	0.293482
G3XAI2;P07942;E7EPA6	12;12;5	12;12;5	12;12;5	Laminin subunit beta-1	LAMB1	3	12	6	7	7	12.5	42.608	1984	1839.2	1704.2	3705.2	3387.7	3641.5	3109.2	1358.7	3122	4537.4	1658.9	4987	65.1269	64.8128	68.1202	59.3388	54.9742	61.4996	0.911126	0.844108	0.944304	0.915541	0.848199	0.94888	0.87109	0.807017	0.90281	0.90281	0.0276103	-0.0444037	1.55893
P62873;P62873-2;F6UT28;B3KVK2;F6X3N5;B1AKQ8	9;8;5;5;4;3	6;6;3;4;2;1	5;5;2;4;1;1	Guanine nucleotide-binding protein G(I)/G(S)/G(T) subunit beta-1	GNB1	6	9	8	7	7	50	26.504	2934.9	2841	2383.8	252.03	266.66	241.77	4860.4	2018.7	5077.3	749.61	158.75	439.06	7.90824	8.58073	9.20829	13.362	7.29064	7.95923	1.68963	0.921904	1.00645	1.55721	0.849652	0.92757	1.45109	0.791748	0.864356	0.92757	0.645851	-0.0326531	0.189868
Q9H0A0;Q9H0A0-2;A0A087WV29;E9PMU0;E9PJN6	11;10;9;4;2	11;10;9;4;2	11;10;9;4;2	N-acetyltransferase 10	NAT10	5	11	8	7	7	12.9	23.701	4428.8	4033.8	3909.8	292.59	407.33	379.12	5271.2	2798.2	5099.6	891.99	98.063	846.94	6.19712	9.17176	8.83952	14.4729	3.38585	14.2426	2.33542	0.546358	2.29826	1.57798	0.36916	1.55287	1.63729	0.383035	1.61124	1.57798	0.524429	0.198102	0.280313
Q13162;H7C3T4;A6NG45;A6NJJ0	14;8;4;3	11;5;4;3	11;5;4;3	Peroxiredoxin-4	PRDX4	4	14	14	7	7	59	78.032	1355.3	1001.5	1216.2	472.04	538.48	259.24	1426.1	710.66	1557	911.84	388.21	1050.2	25.8321	34.9667	17.5704	39.0019	35.3281	40.2808	1.50982	1.36761	1.55933	1.1154	1.01034	1.15198	2.21975	2.01067	2.29254	1.50982	0.0823918	0.178926	1.08412
Q9ULV4;Q9ULV4-2;Q9ULV4-3;B4E3S0;H0YHL7;F8W1H8;F8VUX3;F8VSA4;F8VRE9;F8VTT6;F8VVB7;F8VV53;J3QLV6;J3KSS5;Q6QEF8-4;Q6QEF8-3;Q6QEF8-2;Q6QEF8-5;Q6QEF8	14;14;14;11;7;4;4;4;4;4;4;2;1;1;1;1;1;1;1	14;14;14;11;7;4;4;4;4;4;4;2;1;1;1;1;1;1;1	14;14;14;11;7;4;4;4;4;4;4;2;1;1;1;1;1;1;1	Coronin-1C;Coronin	CORO1C	19	14	14	7	7	31	61.758	4024	3978.6	3860.8	319.77	397.95	325.47	4841.6	2024.3	5509.3	396.71	101.56	463.02	7.36158	9.09278	7.7747	7.57324	4.77736	7.75277	1.02875	0.648959	1.05314	0.832886	0.525402	0.852629	0.974088	0.614475	0.997179	0.852629	0.277736	-0.0692399	0.556368
Q06830;A0A0A0MSI0;A0A0A0MRQ5;P32119	15;12;7;1	15;12;7;1	12;10;4;1	Peroxiredoxin-1	PRDX1	4	15	15	7	7	80.9	85.363	2824.7	2379.4	2219.1	338.03	475.55	489.57	6388	1070.8	6497.7	1154.8	298.18	943.81	10.6879	16.657	18.0742	15.31	21.7812	12.683	1.43246	2.03793	1.18667	0.919129	1.30763	0.761423	0.847063	1.2051	0.701722	1.18667	0.701634	0.0743304	0.153889
O95782-2;O95782;M0R2D9;A0A0G2JS17;A0A0G2JQT9;H0YDE9;H0YEG0	18;18;1;1;1;1;1	18;18;1;1;1;1;1	10;10;0;0;0;0;0	AP-2 complex subunit alpha-1	AP2A1	7	18	17	7	7	23.6	42.587	2124.4	1816.2	1718.1	874.03	894.29	895.39	2973.6	1548.8	3030.2	318.56	28.814	435.14	29.1496	32.9937	34.2603	9.67632	1.82643	12.5569	0.331954	0.0626571	0.430775	0.293278	0.055357	0.380586	0.282435	0.0533103	0.366515	0.293278	0.00246732	-0.53272	2.60778
Q13838;Q13838-2;Q5STU3;A0A0G2JJZ9;F6WLT2;A0A140T9X3;A0A140T9X9;A0A140T996;F6S4E6;A0A0A0MT12;F6TRA5;F6UJC5;A0A140TA18;A0A140T9L4;A0A140T973;A0A140T9K1;H0Y400;F6QYI9;A0A0G2JJL7;F6R6M7;K7EN69;H0YCC6;K7ENP6;A0A0G2JHN7;K7EL56;K7EIL8;F6U6E2;F6S2B7;F6SXL5;A0A140T9K2;A0A140T9N3	17;17;15;14;12;12;9;9;9;9;9;9;9;6;6;6;6;5;5;5;4;4;3;3;3;3;3;3;3;2;2	17;17;15;14;12;12;9;9;9;9;9;9;9;6;6;6;6;5;5;5;4;4;3;3;3;3;3;3;3;2;2	7;7;7;7;5;7;6;5;3;3;3;6;6;3;3;3;2;1;1;1;0;3;0;0;0;0;0;0;0;1;1	Spliceosome RNA helicase DDX39B	DDX39B	31	17	17	7	7	47.2	61.705	3867.1	3514.6	3004.7	161.96	134.9	161.29	6397.9	3836.1	5753.9	591.17	308.35	521.53	4.0198	3.6964	5.09446	8.45849	7.44007	8.31067	2.10421	1.85086	2.06743	2.28831	2.01279	2.24832	1.66033	1.46042	1.63132	2.01279	0.00198576	0.303798	2.70207
P22102;P22102-2;F8WD69;C9JBJ1;C9JTV6;C9JZG2;C9JKQ7;H7C366;A0A140TA71	22;15;9;7;7;5;5;2;1	22;15;9;7;7;5;5;2;1	22;15;9;7;7;5;5;2;1	Trifunctional purine biosynthetic protein adenosine-3;Phosphoribosylamine--glycine ligase;Phosphoribosylformylglycinamidine cyclo-ligase;Phosphoribosylglycinamide formyltransferase	GART	9	22	20	7	7	33	116.5	4232	4002.7	3766.1	304.09	441.82	386.31	5805	2929.6	5446.6	534.72	321.26	556.29	6.70379	9.94078	9.30327	8.43444	9.88231	9.26704	1.25816	1.47414	1.38236	0.848469	0.994118	0.932224	0.90661	1.06224	0.996105	0.996105	0.638723	-0.00169485	0.194688
P30838;C9JMC5;I3L3I9;E9PNN6;A8MYB8;C9JKT2;I3L4E5;I3L1H6;I3L3W9;E9PJV0	20;17;17;17;16;10;4;4;3;1	20;17;17;17;16;10;4;4;3;1	19;16;16;16;15;9;4;4;3;0	Aldehyde dehydrogenase, dimeric NADP-preferring	ALDH3A1	10	20	20	7	7	48.1	106.16	5415.4	4919.4	4995.2	259.81	330.78	289.89	5786.5	3355.5	6149	804.85	201.41	635.37	4.57798	6.30036	5.48505	12.2107	5.6625	9.3652	2.66727	1.2369	2.04571	1.9381	0.898759	1.48646	2.22618	1.03235	1.7074	1.7074	0.138052	0.232336	0.859958
H3BLZ8;Q92841;Q92841-1;Q92841-3;Q92841-2;A0A0U1RQJ0	23;23;22;22;22;2	16;16;15;15;15;1	16;16;15;15;15;1	Probable ATP-dependent RNA helicase DDX17	DDX17	6	23	22	7	7	38.3	98.197	989.9	1019.6	836.23	87.056	26.241	76.653	2362.5	750.03	2490.8	406.76	173.85	422.38	8.08352	2.50908	8.3968	14.6884	18.8174	14.4989	1.81708	2.32787	1.79364	5.8541	7.49971	5.77858	1.74928	2.24102	1.72672	2.24102	0.0152039	0.350445	1.81804
P06756-3;P06756;P06756-2;H7BZG1	23;23;22;2	23;23;22;2	23;23;22;2	Integrin alpha-V;Integrin alpha-V heavy chain;Integrin alpha-V light chain	ITGAV	4	23	22	7	7	29.3	73.827	865.41	893.07	873.52	2232.1	1983.6	2249.3	1716.9	531.22	1690.4	1829.1	774.52	1964	72.0611	68.9547	72.0278	51.5821	59.3166	53.7434	0.71581	0.823142	0.745804	0.748057	0.860225	0.779402	0.716141	0.823523	0.746148	0.748057	0.00307373	-0.126065	2.51233
P55884;P55884-2;C9JZG1;C9JQN7	26;26;9;6	26;26;9;6	26;26;9;6	Eukaryotic translation initiation factor 3 subunit B	EIF3B	4	26	25	7	7	41	68.493	9618.9	8705.2	8404.7	567.21	680.39	755.79	15175	8006.6	16067	1444	684.14	2162.9	5.56847	7.2493	8.25054	8.68885	7.87206	11.8646	1.56037	1.41369	2.13067	1.19858	1.08591	1.63665	1.05312	0.954126	1.43804	1.41369	0.165468	0.150353	0.781287
P13797;A0A0A0MSQ0;P13797-2;P13797-3;U3KQI3;H7C4N2;P13796;Q5TBN3	29;28;28;27;8;7;6;3	29;28;28;27;8;7;6;3	26;25;25;24;8;5;5;3	Plastin-3	PLS3	8	29	26	7	7	55.1	138.56	5693.8	5540.8	4757.9	550.38	575.91	551.76	7124.2	3811.9	7457.1	715.98	268.27	876.36	8.81429	9.41536	10.3916	9.13219	6.57497	10.5162	1.03607	0.745945	1.19308	0.969925	0.698324	1.11692	0.878803	0.632718	1.01198	0.969925	0.555057	-0.0132619	0.255662
Q9P2J5;Q9P2J5-2;Q9P2J5-3;A0A087WXY1	29;28;11;3	29;28;11;3	29;28;11;3	Leucine--tRNA ligase, cytoplasmic	LARS	4	29	29	7	7	31.2	73.943	3301.1	3190.6	3134	284.49	288.58	247.72	4120.6	1640.9	3971.1	630.17	211.29	604.43	7.93426	8.29448	7.32527	13.2646	11.4076	13.2101	1.67181	1.43776	1.66494	1.59921	1.37532	1.59263	1.8108	1.55729	1.80335	1.59921	0.00207629	0.203904	2.68271
O75131;A0A087WYQ3;A0A087WXR6;E5RHZ0;A0A087WUS8;H0YB26;E5RFT7;A0A0G2JMP5;E7ENV7;Q86YQ8-2;Q9HCH3-2;Q96FN4-2;Q8IYJ1;Q96A23;O95741;Q9UBL6-2;Q86YQ8;Q96A23-2;Q9HCH3;O95741-2;Q9UBL6	13;9;7;7;6;6;4;1;1;1;1;1;1;1;1;1;1;1;1;1;1	13;9;7;7;6;6;4;1;1;1;1;1;1;1;1;1;1;1;1;1;1	12;9;7;7;6;6;4;1;0;0;0;0;0;0;0;0;0;0;0;0;0	Copine-3	CPNE3	21	13	12	8	7	32	39.809	3668.8	3675.6	3389	507.85	376.03	511.44	3643.6	1970.3	3733.7	695.77	234.5	811.64	12.1593	9.28096	13.1124	16.0339	10.6359	17.8565	1.31866	0.874714	1.46855	1.72761	1.14599	1.924	1.22281	0.811134	1.36181	1.31866	0.247092	0.120132	0.607141
F1T0B3;A0A087X2G1;Q92499;Q92499-3;Q92499-2	22;22;22;20;20	22;22;22;20;20	22;22;22;20;20	ATP-dependent RNA helicase DDX1	DDX1	5	22	22	8	7	41.1	68.951	8549.6	7829	7855.2	811.8	761.15	849.67	8133.7	4355.7	8515.9	423.86	159.51	726.18	8.67178	8.86073	9.76086	4.95305	3.53273	7.85732	0.571168	0.407382	0.90608	0.558989	0.398695	0.886758	0.50744	0.361928	0.804983	0.558989	0.0501739	-0.252597	1.29952
P35221;P35221-2;G3XAM7;P35221-3;E5RJ41;E5RIB1;A0A0A0MRI5;P26232-4;P26232-6;E5RJP7;E5RGD2;H0YBB8;E5RGY6;E5RG03;E5RFK9;E5RFM5;E5RHV7;E5RGY7;A0A0A0MTJ6;E5RFG3;E5RJL0;E5RIE0	25;25;24;15;5;5;4;4;4;3;3;3;3;3;2;2;2;2;2;1;1;1	25;25;24;15;5;5;4;4;4;3;3;3;3;3;2;2;2;2;2;1;1;1	17;17;16;11;4;3;0;0;0;3;3;1;1;1;2;2;1;2;0;1;0;0	Catenin alpha-1	CTNNA1	22	25	23	8	7	36.2	98.11	3658.4	3032.5	3151.4	328.21	196.74	184.79	4737.1	2290.6	4898.9	560.32	141.79	956.25	8.23281	6.09246	5.53895	10.5772	5.82925	16.3318	1.28476	0.708051	1.98374	1.73612	0.956798	2.68066	1.90961	1.05241	2.94853	1.73612	0.244208	0.239579	0.612241
Q15029-2;Q15029;Q15029-3;K7EP67;K7EJ74;K7EIT3	31;31;30;9;5;1	30;30;29;8;4;1	30;30;29;8;4;1	116 kDa U5 small nuclear ribonucleoprotein component	EFTUD2	6	31	29	8	7	45.1	110.05	5046.3	4558.8	4699.9	175.9	224.42	263.83	3057.7	1816.4	2860.7	222.23	73.295	201.8	3.36831	4.69182	5.31516	6.77545	3.87867	6.58939	2.01153	1.15152	1.95629	1.4441	0.826688	1.40444	1.27474	0.729737	1.23974	1.27474	0.305441	0.105422	0.515073
Q7KZF4;H7C597	34;8	34;8	34;8	Staphylococcal nuclease domain-containing protein 1	SND1	2	34	34	8	7	51.2	125.09	6461.1	5691.1	5579.3	483.51	473.61	418.33	2540.3	875.63	2789.5	382.57	90.979	449.46	6.96238	7.6826	6.97492	13.0888	9.41218	13.8767	1.87994	1.35186	1.99309	1.7037	1.22513	1.80625	1.87656	1.34943	1.98951	1.80625	0.0243781	0.256777	1.613
P49588;P49588-2;H3BPK7	28;27;9	28;27;9	28;27;9	Alanine--tRNA ligase, cytoplasmic	AARS	3	28	27	9	7	43.9	142.11	8565.2	8445.9	7787.3	1115.2	1133.8	1159.9	9064.3	4953	9175.1	1351.7	493.25	989.21	11.5202	11.8354	12.9638	12.9772	9.05669	9.73219	1.12647	0.786158	0.844795	1.09647	0.765218	0.822292	1.00103	0.698612	0.750719	0.822292	0.303605	-0.0849739	0.517691
Q01813;Q01813-2;B1APP6;B1APP8;H0Y757;Q5VSR5;V9GYV7;V9GY25;H0Y3Y3	29;26;10;9;6;6;4;3;3	29;26;10;9;6;6;4;3;3	26;25;9;9;6;5;3;2;3	ATP-dependent 6-phosphofructokinase, platelet type	PFKP	9	29	28	9	7	50.8	149.99	3272.7	2887.9	2649.6	158.8	152.58	137.08	6261.5	3205.1	5886.9	598.85	105.75	571.99	4.62771	5.01829	4.91912	8.72915	3.19404	8.85586	1.88628	0.690199	1.91366	1.73947	0.636481	1.76472	1.77454	0.649313	1.80029	1.76472	0.330174	0.246675	0.481257
Q99832;Q99832-3;Q99832-4;Q99832-2;F8WAM2;F8WBP8;A0A0D9SG95	19;18;16;13;4;1;1	19;18;16;13;4;1;1	19;18;16;13;4;1;1	T-complex protein 1 subunit eta	CCT7	7	19	15	10	7	41.8	82.365	6518.2	6122.4	6186.3	943.29	942.04	984.64	7131.9	3181.5	6894.4	1808.8	458.97	1981.6	12.6421	13.335	13.731	20.2311	12.6074	22.3254	1.60029	0.997257	1.76595	1.51715	0.945443	1.6742	1.47339	0.918175	1.62591	1.51715	0.15781	0.181027	0.801865
P08670;B0YJC4;B0YJC5;A0A1B0GUA0;A0A1B0GTT5;Q5JVS8;A0A1B0GVG8;P17661;H7C5W5;P41219;P41219-2;CON__Q9NSB2;CON__Q6ISB0;P14136-3;P14136;P14136-2;Q9NSB2;K7EKH6;F8W835;E7EMV2;E7ESP9;P07197-2;P07196;P07197	40;38;18;17;13;12;8;4;3;3;3;2;2;2;2;2;2;1;1;1;1;1;1;1	40;38;18;17;13;12;8;4;3;3;3;2;2;2;2;2;2;1;1;1;1;1;1;1	37;35;16;16;12;12;8;2;2;2;2;0;0;1;1;1;0;1;1;0;0;0;0;0	Vimentin	VIM	24	40	35	4	8	80.9	258.65	381.73	527.58	449.9	125.7	78.827	60.25	1113.4	433.47	1166.7	348.49	101.04	304.43	24.7719	12.999	11.8103	23.8383	18.9033	20.6936	0.962313	0.763095	0.835367	1.83385	1.45421	1.59194	2.01844	1.60058	1.75217	1.59194	0.351291	0.201926	0.454333
P21796;C9JI87	16;10	16;10	16;10	Voltage-dependent anion-selective channel protein 1	VDAC1	2	16	16	5	8	68.2	76.661	4479	4122.7	4028.9	132.08	115.09	429.62	2958.9	1697.6	3108.7	231.83	126.52	361.96	2.8644	2.7158	9.63593	7.26574	6.93595	10.4291	2.53656	2.42143	3.64094	2.67536	2.55392	3.84017	0.754025	0.7198	1.08232	2.53656	0.284157	0.404245	0.546442
P31040-2;P31040;D6RFM5;A0A087X1I3;P31040-3;H0Y8X1	14;14;13;11;11;1	14;14;13;11;11;1	14;14;13;11;11;1	Succinate dehydrogenase [ubiquinone] flavoprotein subunit, mitochondrial	SDHA	6	14	13	6	8	38	58.302	3636.6	3194.9	3239.7	313.01	362.12	321.63	3078.2	1051.2	3472.3	393.53	139.06	496.03	7.92509	10.1804	9.03118	11.3353	11.6832	12.4997	1.4303	1.4742	1.57723	1.11344	1.14761	1.22782	1.25513	1.29365	1.38406	1.29365	0.0192476	0.111816	1.71562
Q13501;Q13501-2	16;14	16;14	3;3	Sequestosome-1	SQSTM1	2	16	14	6	8	54.8	229.53	3421.4	3431.7	3224.5	658.06	778	792.89	10311	3219.1	10470	5437.7	1790.8	5516.7	16.1311	18.4811	19.7364	34.5279	35.7452	34.5081	2.14046	2.21593	2.13923	1.86828	1.93415	1.86721	1.74945	1.81113	1.74844	1.86828	0.000120175	0.271442	3.92018
Q9BQG0;Q9BQG0-2;I3L1L3;I3L2H8;I3L311	27;27;26;2;1	27;27;26;2;1	27;27;26;2;1	Myb-binding protein 1A	MYBBP1A	5	27	25	6	8	24.9	93.525	3327.1	3487.2	3049.2	257	315.76	316.88	2936	1713.1	2824	314.96	66.3	330.71	7.17056	8.30301	9.41392	9.68822	3.72598	10.4831	1.35111	0.519621	1.46196	1.16683	0.44875	1.26256	1.02914	0.395794	1.11357	1.11357	0.889414	0.0467175	0.0508959
Q92896;Q92896-3;Q92896-2;H3BM42;H3BQT1;H3BQU9	13;13;13;8;2;2	13;13;13;8;2;2	13;13;13;8;2;2	Golgi apparatus protein 1	GLG1	6	13	9	7	8	15.7	35.954	1480.4	1322	1333.1	2031.5	1972.3	2300.1	2877.7	1281	2892.7	2383.1	982.73	2197.7	57.8462	59.8701	63.3078	45.2992	43.412	43.1734	0.783097	0.750473	0.746349	0.756625	0.725103	0.721119	0.715539	0.685728	0.68196	0.725103	0.000694405	-0.1396	3.15839
Q9BXJ9;A0A0B4J1W3;Q9BXJ9-4;Q6N069-5;Q6N069-4;Q6N069-3;Q6N069-2;Q6N069	16;15;10;2;2;2;2;2	16;15;10;2;2;2;2;2	16;15;10;2;2;2;2;2	N-alpha-acetyltransferase 15, NatA auxiliary subunit	NAA15	8	16	12	7	8	20.9	48.453	7188.1	6504.9	6347.7	239.35	340.66	406.28	8416.1	4790.9	8339.5	1073.8	240.42	1037.1	3.22251	4.97636	6.01542	11.3152	4.77847	11.0605	3.5113	1.48284	3.43227	2.27379	0.960233	2.22261	1.88103	0.79437	1.83869	1.88103	0.132462	0.274396	0.877908
P60981;P60981-2;F6RFD5	12;11;10	11;10;9	11;10;9	Destrin	DSTN	3	12	12	7	8	66.7	75.661	5952	5982.2	5644.4	445.47	337.23	474.37	11370	2612.9	15019	1303.6	398.46	1412.1	6.96322	5.3364	7.7527	10.2859	13.2319	8.59407	1.47718	1.90025	1.23421	1.92751	2.47956	1.61046	1.32676	1.70675	1.10853	1.61046	0.0583904	0.206951	1.23366
P41091;Q2VIR3;F8W810;Q2VIR3-2;H7BZU1	16;13;10;10;5	16;13;10;10;5	16;13;10;10;5	Eukaryotic translation initiation factor 2 subunit 3;Putative eukaryotic translation initiation factor 2 subunit 3-like protein	EIF2S3;EIF2S3L	5	16	15	7	8	44.1	91.968	5425.1	5280.9	4849.4	795.12	872.85	866.37	7160.1	3313.6	6998.5	1059.2	438.69	1126	12.7828	14.184	15.1575	12.8867	11.6913	13.8593	1.00813	0.914607	1.08421	0.908539	0.824255	0.977107	0.850187	0.771317	0.914351	0.914351	0.257582	-0.0388869	0.589084
P15170-2;P15170-3;H3BR35;P15170;Q8IYD1;H3BSV8	18;18;16;16;8;4	18;18;16;16;8;4	18;18;16;16;8;4	Eukaryotic peptide chain release factor GTP-binding subunit ERF3A	GSPT1	6	18	17	7	8	34.7	49.72	1637.4	1331.5	1316.1	89.22	155.5	98.147	2881.9	958.37	3129.2	1181.2	151.74	330.39	5.16732	10.4573	6.93988	29.0714	13.6689	9.54998	5.62601	2.64526	1.84815	2.78001	1.30712	0.913236	4.18904	1.96962	1.3761	1.96962	0.181923	0.294382	0.740112
O95373;E9PLB2;E9PLJ0;O15397-2;O15397	20;3;1;1;1	20;3;1;1;1	20;3;1;1;1	Importin-7	IPO7	5	20	19	7	8	25.4	122.21	3372.3	3019.2	3425.8	288.41	234.14	216.15	4642.9	2401.6	4501.7	326.32	88.88	411.46	7.87853	7.19691	5.93501	6.56683	3.56879	8.37465	0.833509	0.452977	1.06297	0.91245	0.495878	1.16365	1.10646	0.601312	1.41106	0.91245	0.610998	-0.0397907	0.21396
P26641;P26641-2	21;20	21;20	21;20	Elongation factor 1-gamma	EEF1G	2	21	21	7	8	58.8	124.4	3170.8	2762.8	2900.3	44.395	39.09	23.851	5879	3160.3	5599.7	286.14	73.169	221.31	1.38079	1.39513	0.815656	4.64126	2.26286	3.80192	3.36131	1.63882	2.75344	3.32676	1.62197	2.72514	5.69022	2.77429	4.66118	2.77429	0.0303798	0.443152	1.51742
Q15393;Q15393-3;Q15393-2;J3QRB2;J3QL37;I3L4G7	26;14;5;1;1;1	26;14;5;1;1;1	26;14;5;1;1;1	Splicing factor 3B subunit 3	SF3B3	6	26	22	7	8	30.2	100.92	2841.4	2701	2672	66.066	234.14	224.62	6762.7	3481.9	6081.2	602.06	214.43	720.06	2.27229	7.97713	7.75456	8.17488	5.80116	10.5872	3.59764	2.553	4.65925	1.02479	0.727224	1.32719	1.0542	0.748097	1.36528	1.32719	0.399619	0.122933	0.398354
P48643;B7ZAR1;E9PCA1;E7ENZ3;P48643-2;D6RIZ7;H0Y914	26;25;25;23;22;1;1	26;25;25;23;22;1;1	26;25;25;23;22;1;1	T-complex protein 1 subunit epsilon	CCT5	7	26	23	7	8	54	85.987	8244.6	7285.7	6925.6	842.46	1079	998.9	8422.3	4424.4	8323.8	1356.4	492.66	1156.2	9.27099	12.8994	12.6052	13.871	10.0194	12.1962	1.49617	1.08073	1.31552	1.07531	0.776731	0.945483	1.10042	0.794862	0.967552	1.07531	0.799691	0.0315356	0.0970778
Q6P2Q9;I3L0J9;I3L3Z8;I3L1T8	51;18;8;1	51;18;8;1	51;18;8;1	Pre-mRNA-processing-splicing factor 8	PRPF8	4	51	46	7	8	26.5	148.06	4382.5	4279.3	4145.2	557.02	558.91	452.88	5514.9	2959.5	5545	532.61	217.09	714.48	11.2768	11.552	9.84933	8.8071	6.83406	11.4144	0.780992	0.606028	1.0122	0.762387	0.591591	0.988086	0.894182	0.69386	1.1589	0.780992	0.259479	-0.107353	0.585897
Q93008-1;Q93008;O00507;O00507-2;H7C2M9	12;12;6;4;1	12;12;6;4;1	12;12;6;4;1	Probable ubiquitin carboxyl-terminal hydrolase FAF-X;Probable ubiquitin carboxyl-terminal hydrolase FAF-Y	USP9X;USP9Y	5	12	8	8	8	6.3	28.62	2710.8	2436.5	2554.7	314.93	390.43	381.16	3841.5	2096.7	3867.3	560.97	237.89	478.02	10.4084	13.8111	12.9829	12.7422	10.1898	11.0008	1.22422	0.978998	1.05692	0.922604	0.737798	0.796519	0.981457	0.784863	0.847329	0.922604	0.439648	-0.0349849	0.356895
G5EA31;P53992;P53992-2;A0A0U1RR49	15;15;7;1	15;15;7;1	15;15;7;1	Protein transport protein Sec24C	SEC24C	4	15	13	8	8	21	50.344	7157.9	6816.9	6279.6	336.45	276.28	304.59	5399.8	3339.2	5171.7	447.7	150.04	484.2	4.48938	3.89501	4.62608	7.65626	4.30008	8.56097	1.70542	0.957833	1.90694	1.96566	1.104	2.19793	1.65502	0.929529	1.85059	1.70542	0.129891	0.23183	0.886422
O15371-2;O15371-3;O15371;B0QYA5;B0QYA4;B0QYA8;B0QYA6	16;16;16;5;3;2;2	16;16;16;5;3;2;2	16;16;16;5;3;2;2	Eukaryotic translation initiation factor 3 subunit D	EIF3D	7	16	15	8	8	48.9	73.546	4177.6	4015.9	3784.7	230.08	344.12	186.33	7400.9	3239.6	7359.6	890.23	508.93	997.88	5.21998	7.89262	4.69223	10.7371	13.5768	11.94	2.05693	2.60093	2.28736	1.3604	1.72019	1.5128	2.28828	2.89346	2.54462	2.28736	0.00880653	0.359334	2.05519
Q96HE7;G3V3E6;G3V2H0;G3V5B3;G3V503;Q5TAE8;Q86YB8	17;8;4;4;3;1;1	17;8;4;4;3;1;1	17;8;4;4;3;1;1	ERO1-like protein alpha	ERO1L	7	17	16	8	8	53.6	72.289	3699.6	3412.4	3746.1	3146.9	2660.3	3323	1948.6	939.92	1993	3105.4	1287.5	3062.2	45.9636	43.8075	47.0074	61.4444	57.8023	60.5752	1.3368	1.25757	1.3179	1.4026	1.31946	1.38276	1.30712	1.22964	1.28863	1.3179	0.00058071	0.119881	3.23604
Q15021;E7EN77;F5GZK7;F5H431	18;10;3;1	18;10;3;1	18;10;3;1	Condensin complex subunit 1	NCAPD2	4	18	17	8	8	17.5	50.36	2253.3	2107.5	1886.4	208.16	327.51	312.44	2314.7	1378.2	2220.9	724.55	201.1	869.5	8.45677	13.45	14.2093	23.8398	12.7335	28.1355	2.81902	1.50572	3.32698	1.77247	0.946725	2.09185	1.67776	0.896137	1.98008	1.77247	0.125391	0.248578	0.901733
P50991;P50991-2	24;22	24;22	24;22	T-complex protein 1 subunit delta	CCT4	2	24	22	8	8	56.2	97.96	6008.4	5474.7	5302.5	499.02	337.67	345.08	5967.9	3594.5	6050.8	893.89	228.8	887.34	7.66848	5.80951	6.11023	13.0271	5.98436	12.7893	1.69878	0.780384	1.66778	2.24237	1.0301	2.20144	2.13201	0.9794	2.0931	1.69878	0.162324	0.230138	0.789618
Q92973-2;Q92973;Q92973-3;O14787-2;E7EW37;S4R398;O14787;A0A075B780;K7ENW1;K7ESC1;K7ELC3	25;25;22;5;4;4;4;3;1;1;1	25;25;22;5;4;4;4;3;1;1;1	25;25;22;5;4;4;4;3;1;1;1	Transportin-1	TNPO1	11	25	25	8	8	41.9	94.983	4900	4511	3955.3	328.85	389.37	364.14	5499.8	2966.2	5346.3	578.08	99.383	708.55	6.28915	7.94573	8.43026	9.51121	3.2419	11.7022	1.51232	0.515475	1.8607	1.19702	0.408005	1.47277	1.12822	0.384555	1.38812	1.19702	0.830793	0.0781022	0.0805071
P11388;P11388-2;P11388-3;P11388-4;J3KTB7	40;40;40;40;3	40;40;40;40;3	29;29;29;29;1	DNA topoisomerase 2-alpha	TOP2A	5	40	37	8	8	31.7	129.27	2418.3	2318	2173.3	318.9	309.55	343.76	5502.6	2881.2	5577.9	1393.7	369.16	949.73	11.6506	11.7809	13.6572	20.2094	11.3575	14.5494	1.73462	0.974844	1.24881	1.71543	0.964058	1.23499	1.47976	0.831613	1.06533	1.23499	0.322467	0.0916648	0.491514
P18206-2;P18206;Q5JQ13;P18206-3;A0A096LPE1	59;59;39;11;1	59;59;39;11;1	59;59;39;11;1	Vinculin	VCL	5	59	55	8	8	63.4	209.02	2369	2227.1	2139.7	199.5	342.53	373.31	5905.5	2315.9	5531.4	557.04	173.84	373.43	7.76718	13.3299	14.8551	8.61952	6.98226	6.32414	1.10974	0.898943	0.814214	0.646629	0.523803	0.474432	0.58024	0.470024	0.425722	0.58024	0.107317	-0.236392	0.969331
Q9BQ52-4;Q9BQ52;G5E9D5;E7ES68;Q9BQ52-3;Q9BQ52-2;V9GYS7;J3QRS2;V9GYU5;J3QL08;J3QLK4;H7C2I4;V9GZ72	14;14;13;10;8;7;4;3;3;3;3;3;2	14;14;13;10;8;7;4;3;3;3;3;3;2	14;14;13;10;8;7;4;3;3;3;3;3;2	Zinc phosphodiesterase ELAC protein 2	ELAC2	13	14	13	9	8	25.1	43.862	4115.9	3690.3	3617.2	500.41	427.26	497.48	4991.3	1806.2	5104.4	462.82	122.9	488.31	10.84	10.3765	12.0904	8.4857	6.37085	8.73119	0.78281	0.587714	0.805457	0.817777	0.613967	0.841436	0.701856	0.526936	0.722161	0.722161	0.0233651	-0.141366	1.63143
Q99873-4;H7C2I1;Q99873-3;Q99873-2;Q99873;E9PKG1;A0A087X1W2;E9PIX6;E9PQ98;H0YDE4;E9PNR9;E9PMW9;Q9NR22-2;Q9NR22;E9PMZ2	18;16;16;16;16;15;12;11;10;10;8;4;3;3;2	18;16;16;16;16;15;12;11;10;10;8;4;3;3;2	18;16;16;16;16;15;12;11;10;10;8;4;3;3;2	Protein arginine N-methyltransferase 1	PRMT1	15	18	18	9	8	57.2	93.397	6189.1	6628.5	6055.7	337.87	513.24	539.42	9685.9	5724.6	9901.9	1200.8	522.71	1302.1	5.17652	7.18648	8.17908	11.03	8.36696	11.6217	2.13077	1.61633	2.24509	1.53482	1.16426	1.61717	1.34856	1.02297	1.42091	1.53482	0.0590439	0.186058	1.22882
P49368-2;P49368;B4DUR8;E9PRC8;Q5SZX6;Q5SZW8;E9PQ35;E9PM09;Q5SZX9	26;26;23;9;8;6;5;5;5	26;26;23;9;8;6;5;5;5	26;26;23;9;8;6;5;5;5	T-complex protein 1 subunit gamma	CCT3	9	26	24	9	8	54.8	130.78	5940.5	5438.2	5444.2	295	359.26	328.91	14502	5966.6	14303	990.51	391.21	1648.5	4.73098	6.19685	5.69728	6.39348	6.15322	10.3345	1.35141	1.30062	2.18442	1.03173	0.992959	1.66769	1.1222	1.08003	1.81393	1.30062	0.216435	0.114152	0.664672
Q14974;Q14974-2;J3KTM9;J3QR48;J3QKQ5;J3QRG4	32;25;23;7;6;2	32;25;23;7;6;2	32;25;23;7;6;2	Importin subunit beta-1	KPNB1	6	32	31	10	8	50	149.06	6234.2	5674	5744.1	241.3	430.72	470.21	8256.1	5069	8110.9	563.74	101.96	513.49	3.72635	7.05552	7.56657	6.39173	1.97178	5.95393	1.71528	0.529145	1.59779	0.905918	0.279466	0.843868	0.844732	0.260591	0.786873	0.843868	0.508105	-0.0737257	0.294047
P07195;A8MW50;C9J7H8;F5H793;F5H5G7;F5H155;A0A087WUM2;G3XAP5;F5H245;Q6ZMR3;P07864	16;9;7;6;1;1;1;1;1;1;1	15;8;7;6;0;0;0;0;0;0;0	15;8;7;6;0;0;0;0;0;0;0	L-lactate dehydrogenase B chain;L-lactate dehydrogenase	LDHB	11	16	14	7	9	65.3	68.98	3682.9	3105.2	2803.6	108.12	134.37	118.07	2524	1538.6	2494.4	65.529	40.549	158.55	2.852	4.14777	4.04118	2.53054	2.56778	5.97637	0.887284	0.900341	2.0955	0.610095	0.619073	1.44086	0.626187	0.635402	1.47887	0.887284	0.993065	-0.0519372	0.00302233
P23528;G3V1A4;E9PK25;E9PP50;E9PQB7;E9PLJ3;E9PS23	14;13;13;12;9;6;6	14;13;13;12;9;6;6	10;9;9;8;5;5;6	Cofilin-1	CFL1	7	14	14	7	9	77.1	52.557	4241.5	4040.2	3901.4	169.95	296.42	209.37	7341.3	1829.3	9418	556.25	58.257	654.42	3.85247	6.83528	5.09321	7.04332	3.08637	6.49715	1.82826	0.80114	1.68649	1.03044	0.451536	0.950532	1.38289	0.605978	1.27565	1.03044	0.860992	0.0130215	0.0650007
C9JIZ6;P07602;P07602-2;P07602-3;Q5BJH1;A0A0J9YXB8	11;11;11;11;6;3	11;11;11;11;6;3	11;11;11;11;6;3	Prosaposin;Saposin-A;Saposin-B-Val;Saposin-B;Saposin-C;Saposin-D	PSAP	6	11	9	8	9	25.8	32.921	1412.6	1273.6	1150.8	3728.1	3386.9	3218.5	3335.9	1476.1	3598.4	9775	4104.5	10527	72.5213	72.6725	73.6617	74.5563	73.5494	74.5253	1.02806	1.01418	1.02763	1.02592	1.01207	1.0255	1.01214	0.998476	1.01172	1.01418	0.0610507	0.00611407	1.21431
Q13509;A0A0B4J269;Q13509-2;G3V2A3;G3V5W4;G3V2R8;G3V3R4;G3V2N6;G3V542;G3V3J6;G3V3W7	20;19;17;8;3;3;3;3;1;1;1	9;8;7;3;2;2;2;2;1;1;1	6;5;4;3;2;2;2;2;1;1;1	Tubulin beta-3 chain	TUBB3	11	20	19	8	9	62.4	76.291	1947.4	1661.9	1792.3	460.4	347.27	341.48	1902.8	710.33	1752.1	42.808	49.374	37.402	19.1212	17.2843	16.0035	2.20024	6.49911	2.09008	0.115068	0.33989	0.109307	0.127297	0.376013	0.120924	0.137485	0.406105	0.130601	0.130601	0.00125658	-0.884053	2.90081
P17987;E7ERF2;E7EQR6;F5H282;F5H136;F5GZ03;F5H676;F5H726;F5GZI8;F5H7Y1;F5GYL4	25;18;16;14;8;7;6;5;5;2;2	25;18;16;14;8;7;6;5;5;2;2	25;18;16;14;8;7;6;5;5;2;2	T-complex protein 1 subunit alpha	TCP1	11	25	24	8	9	58.8	107.52	5427.2	5712.9	4889.8	568.75	779.58	584.91	5803.2	3488.4	5802.3	1023.2	267.11	926.86	9.48557	12.0074	10.6839	14.9889	7.11248	13.7738	1.58018	0.749821	1.45208	1.2483	0.59234	1.14711	1.40295	0.665723	1.28922	1.2483	0.65458	0.0963187	0.184037
P11047;R4GNC7	12;1	12;1	12;1	Laminin subunit gamma-1	LAMC1	2	12	5	9	9	11.3	30.975	382.85	319.31	347.6	1855.5	1893.4	1758.8	1698	563.8	1718.4	4411.1	1695.1	5201.1	82.8959	85.5693	83.4979	72.2054	75.0409	75.1658	0.871037	0.905243	0.90675	0.843824	0.876961	0.878421	0.864757	0.898716	0.900212	0.878421	0.00144923	-0.0562974	2.83886
P62633-2;P62633;P62633-7;P62633-3;P62633-5;P62633-6;D6RAT4	10;10;9;9;9;9;1	1;1;1;1;0;0;0	1;1;1;1;0;0;0	Cellular nucleic acid-binding protein	CNBP	7	10	10	9	9	59.4	3.4809	2178.6	2086	1914.2	134.44	142.4	179.96	3267.3	777.08	4158.4	246.43	64.376	320.59	5.81226	6.39024	8.59342	7.01334	7.65055	7.15764	1.20665	1.31628	1.23147	1.09751	1.19722	1.12009	0.816129	0.89028	0.832921	1.12009	0.714085	0.049253	0.14625
Q09161;X6R941;F2Z2T1	13;2;1	13;2;1	13;2;1	Nuclear cap-binding protein subunit 1	NCBP1	3	13	10	9	9	21.1	37.934	3995.3	3754.3	3721.4	401.13	441.75	588.42	3429.9	1862.8	3115.6	412.96	272.15	558.68	9.12399	10.5278	13.653	10.7462	12.7474	15.2052	1.17779	1.39713	1.6665	1.02075	1.21083	1.44429	0.787091	0.933668	1.11369	1.17779	0.388129	0.0710684	0.411023
P62633-8;P62633-4	10;10	10;10	1;1	Cellular nucleic acid-binding protein	CNBP	2	10	10	9	9	59.6	29.168	8771.2	8345.7	7572.2	670.7	692.58	746.31	12766	3239.8	17791	1521.5	364.82	1963.9	7.10344	7.66274	8.97168	10.6492	10.1209	9.94133	1.49916	1.42479	1.39951	1.38973	1.32079	1.29736	1.18698	1.12809	1.10808	1.32079	0.0172448	0.120835	1.76334
P15121;E9PCX2;E9PEF9	20;15;6	20;15;6	19;15;6	Aldose reductase	AKR1B1	3	20	20	9	9	68	177.29	5913.8	4945.1	5135.6	113.77	272.39	124.81	12990	3199.8	14459	993.12	107.39	807.14	1.88749	5.22071	2.37263	7.10228	3.24717	5.28713	3.76281	1.72036	2.80114	1.3604	0.621978	1.01272	2.99342	1.36859	2.22838	1.72036	0.249262	0.235619	0.603344
P04083;Q5T3N1;Q5T3N0	23;12;8	23;12;8	23;12;8	Annexin A1;Annexin	ANXA1	3	23	23	9	9	69.7	147.72	4733.9	4654.9	4431.4	273.06	355.29	298.78	5622.7	2553	5930.2	447.22	97.924	621.73	5.45361	7.09135	6.31646	7.36781	3.69396	9.48926	1.351	0.677342	1.74	1.03899	0.52091	1.33815	1.16645	0.584814	1.50231	1.16645	0.764688	0.0668644	0.116516
F5H6E2;O00159-2;O00159-3;O00159;I3L204;I3L4D4;I3L501;I3L3Y6;I3L168;I3L3F5	27;27;27;27;5;3;3;3;2;2	27;27;27;27;5;3;3;3;2;2	27;27;27;27;5;3;3;3;2;2	Unconventional myosin-Ic	MYO1C	10	27	24	9	9	32.2	103.92	3715.4	3681.3	3828.6	404.23	541.26	494.51	4227.5	2242.8	3956	531.4	191.23	590.12	9.81229	12.8183	11.4388	11.1664	7.85652	12.9807	1.13801	0.800681	1.32291	0.871134	0.612915	1.01267	0.976194	0.686833	1.1348	0.976194	0.711501	-0.0104638	0.147824
P17812;P17812-2	26;16	26;16	24;15	CTP synthase 1	CTPS1	2	26	25	9	9	51.8	92.706	4309.5	3699	3446.7	362.27	283.8	287.55	6048.6	2791.6	6740.4	1097.3	379.68	867.43	7.75445	7.12564	7.70034	15.3557	11.9725	11.4018	1.98024	1.54395	1.47036	2.15499	1.68019	1.60011	1.99415	1.5548	1.48069	1.60011	0.0125868	0.20415	1.90008
Q14566	27	27	27	DNA replication licensing factor MCM6	MCM6	1	27	25	9	9	38.9	119.43	9264.4	8268.9	7494	790.06	774.63	589	5951.6	3645.9	5839.4	670.47	173.82	705.3	7.85781	8.56557	7.2869	10.1248	4.5506	10.7767	1.2885	0.579118	1.37146	1.18203	0.531266	1.25814	1.38945	0.62449	1.47891	1.25814	0.787049	0.0997278	0.103998
P63010;P63010-2;P63010-3;A0A087X253;A0A087WU93;A0A087WZQ6;A0A087WYD1;K7EN71;K7ERB2;K7EJX1;K7EJ01;A0A087WXS3;K7EKZ5	27;27;25;24;16;16;13;5;5;2;2;1;1	27;27;25;24;16;16;13;5;5;2;2;1;1	18;18;16;18;9;9;9;2;2;2;1;1;1	AP-2 complex subunit beta	AP2B1	13	27	26	9	9	38.1	91.315	4959.9	4336.7	4734.6	165.99	265.71	266.36	2991.9	1375.4	3095.8	265.46	107.82	281.84	3.23827	5.77328	5.32618	8.14954	7.26932	8.34429	2.51664	2.24482	2.57678	1.4116	1.25913	1.44533	1.53009	1.36483	1.56666	1.53009	0.020771	0.184718	1.68254
J3KTA4;P17844;P17844-2;J3QSF1;J3KRZ1;J3QRQ7;J3QR02;J3KRX8;X6RLV5;J3QRN5	28;28;27;10;10;8;4;4;2;1	28;28;27;10;10;8;4;4;2;1	21;21;20;6;4;6;4;4;2;1	Probable ATP-dependent RNA helicase DDX5	DDX5	10	28	27	9	9	46.6	108.79	6380.7	5770.8	5547.5	587.26	628.51	652.09	10917	3578.6	11441	1075.2	309.65	1426.2	8.428	9.82153	10.5183	8.96583	7.96374	11.084	1.06381	0.944914	1.31514	0.912875	0.810845	1.12854	0.852405	0.757133	1.05378	0.944914	0.83134	-0.0246079	0.0802211
O15067;H0YGH1;J3QSG0;J3QSH6;J3KTQ5;J3QL39;J3KTL4;J3KT98	26;4;3;3;1;1;1;1	26;4;3;3;1;1;1;1	26;4;3;3;1;1;1;1	Phosphoribosylformylglycinamidine synthase	PFAS	8	26	24	11	9	32.7	135.52	3959.5	3329.1	3188.7	453.43	203.29	266.13	5353.6	2723	5519.4	1085.5	392.56	1058.2	10.275	5.75503	7.70313	16.8579	12.6	16.0879	1.64067	1.22627	1.56573	2.92926	2.18939	2.79546	2.18845	1.6357	2.08849	2.08849	0.017157	0.319833	1.76556
P26038;V9GZ54	32;6	32;6	23;4	Moesin	MSN	2	32	30	5	10	54.9	139.64	4056.1	3243.1	2911.3	217.5	27.55	38.528	4121.8	1644.2	4245.3	273.55	14.966	145.19	5.08939	0.84234	1.30611	6.22362	0.902019	3.30692	1.22286	0.177235	0.649768	7.38849	1.07085	3.92587	4.76501	0.690615	2.53188	1.22286	0.629824	0.0873779	0.200781
P60174-1;P60174;P60174-4;U3KPZ0;U3KQF3;U3KPS5	16;16;11;7;6;3	16;16;11;7;6;3	16;16;11;7;6;3	Triosephosphate isomerase	TPI1	6	16	16	7	10	81.5	113.92	6165.6	5676.5	5789.1	475.74	432.12	526.78	8782.7	3186.1	8614.7	381.5	85.199	658.46	7.16331	7.07394	8.34056	4.16294	2.60444	7.10071	0.581147	0.36358	0.99126	0.58849	0.368174	1.00378	0.49912	0.312262	0.851346	0.581147	0.103191	-0.235714	0.986356
P30153;B3KQV6;C9J9C1;E9PH38;P30154-4;P30154;P30154-2;P30154-5;P30154-3;H0YDG7;E9PPI5;E9PNM7;E9PHZ6	22;17;13;5;5;5;5;4;4;2;1;1;1	22;17;13;5;5;5;5;4;4;2;1;1;1	22;17;13;5;5;5;5;4;4;2;1;1;1	Serine/threonine-protein phosphatase 2A 65 kDa regulatory subunit A alpha isoform	PPP2R1A	13	22	22	7	10	47.7	76.877	7948.5	7447.4	6764.5	443.21	352.01	389.22	10150	6148.6	10073	864.54	284.26	1018.3	5.28152	4.51329	5.44081	7.84908	4.41887	9.18107	1.48614	0.836667	1.73834	1.7391	0.979081	2.03423	1.44263	0.812173	1.68745	1.48614	0.22562	0.17206	0.646623
A0A0A0MTS2;P06744;P06744-2;K7EQ48;A0A0J9YXP8;A0A0J9YX90;A0A0J9YYH3;K7EPY4;K7EP41;K7ELR7;K7ENA0;K7ERK8;K7ERC6;K7EIL4;Q8N196	23;23;23;19;12;12;12;8;7;5;4;3;3;2;1	23;23;23;19;12;12;12;8;7;5;4;3;3;2;1	13;13;13;11;10;10;10;7;6;4;4;3;3;2;1	Glucose-6-phosphate isomerase	GPI	15	23	22	8	10	50.4	194.08	2446.4	2097.4	2184.2	452.38	325.49	446.86	2603.5	1158.3	2796.7	1190.1	396.87	1072.4	15.6059	13.434	16.984	31.3713	25.5194	27.717	2.01022	1.63524	1.77606	2.33522	1.89962	2.06321	1.8471	1.50255	1.63195	1.8471	0.00298	0.266491	2.52578
P05783;F8VZY9;CON__H-INV:HIT000015463;CON__Q92764;C4AM86;CON__Q497I4;Q92764	32;30;4;2;2;2;2	32;30;4;2;2;2;2	20;18;2;1;1;1;1	Keratin, type I cytoskeletal 18	KRT18	7	32	32	8	10	78.8	298.22	3085.3	3223.5	3142.3	647.82	794.96	767.86	2821.6	1402.6	3152	927.73	287.05	1004.9	17.3533	19.7827	19.6376	24.7439	16.9887	24.1743	1.42589	0.97899	1.39306	1.25078	0.858767	1.22199	1.26003	0.865114	1.23102	1.23102	0.309299	0.0902658	0.509621
P55060-3;P55060;P55060-4;P55060-2	35;35;31;9	35;35;31;9	35;35;31;9	Exportin-2	CSE1L	4	35	33	8	10	43.6	105.33	2572.5	2413.2	2426.1	239.43	303.83	314.12	7388.9	3875.3	7507.6	2230.3	650.13	2437.5	8.51479	11.1824	11.4633	23.1859	14.3661	24.5096	2.72302	1.6872	2.87847	2.07342	1.28471	2.19179	2.02262	1.25323	2.13809	2.07342	0.0361095	0.316688	1.44238
P63244;J3KPE3;D6RAC2;H0YAF8;H0Y8W2;H0YAM7;D6REE5;D6RHH4;D6R9Z1;D6R9L0;D6RFX4;D6RF23;H0Y8R5;D6RBD0;D6RFZ9;D6RAU2;E9PD14;D6RHJ5;H0Y9P0;D6RGK8;D6R909;D6RDI0	18;17;14;13;13;12;12;11;10;10;9;7;7;7;7;6;6;5;4;3;3;2	18;17;14;13;13;12;12;11;10;10;9;7;7;7;7;6;6;5;4;3;3;2	18;17;14;13;13;12;12;11;10;10;9;7;7;7;7;6;6;5;4;3;3;2	Guanine nucleotide-binding protein subunit beta-2-like 1;Guanine nucleotide-binding protein subunit beta-2-like 1, N-terminally processed	GNB2L1	22	18	18	9	10	77.6	107.14	8192.3	7150.2	7710.1	704.03	804.65	716.57	19598	8449.2	19712	2097.7	858.74	3102	7.91371	10.1152	8.5036	9.66874	9.22589	13.5969	1.22177	1.16581	1.71815	0.955861	0.91208	1.3442	1.13702	1.08494	1.59896	1.16581	0.265849	0.0666278	0.575365
P52895;B4DK69;S4R3P0;P52895-2	21;18;15;7	7;6;7;3	7;6;7;3	Aldo-keto reductase family 1 member C2	AKR1C2	4	21	21	9	10	70.3	29.749	3489.7	2939.1	2903.6	456.61	377.73	448.01	3111.5	1065	3917.2	295.42	50.762	335.26	11.5706	11.3883	13.367	8.67118	4.54954	7.88391	0.749417	0.393199	0.681377	0.761412	0.399493	0.692282	0.6487	0.340356	0.589803	0.6487	0.0229088	-0.187956	1.64
P05556;P05556-2;P05556-5;P05556-4;P05556-3;E7EQW5;C9JPK5;Q5T3E6;E9PLR6;E7EUI6;H7C4N8;E7ERX5;C9JJP8;Q5T3E5;E9PQJ2;C9JNE0	23;21;21;21;21;6;5;5;5;5;4;4;3;3;3;1	23;21;21;21;21;6;5;5;5;5;4;4;3;3;3;1	23;21;21;21;21;6;5;5;5;5;4;4;3;3;3;1	Integrin beta-1	ITGB1	16	23	22	9	10	35.8	81.775	2022.2	1734.2	1526.4	12456	11523	11223	1987.8	748.05	2116.2	21437	7838.3	26022	86.0328	86.9188	88.0277	91.5141	91.2879	92.4793	1.06371	1.06108	1.07493	1.05287	1.05027	1.06397	1.03961	1.03704	1.05057	1.05287	0.00221541	0.0223744	2.65455
P31939;P31939-2;H7C1S2;C9JLK0;F8WEF0	30;29;10;8;4	30;29;10;8;4	30;29;10;8;4	Bifunctional purine biosynthesis protein PURH;Phosphoribosylaminoimidazolecarboxamide formyltransferase;IMP cyclohydrolase	ATIC	5	30	29	9	10	71.3	127.74	3532	3133.1	3452.6	452.12	306.84	307.27	4711.9	2215.2	4267.8	533.27	177.55	583.25	11.3481	8.91992	8.17236	10.1669	7.42033	12.0232	0.895914	0.653886	1.05949	1.13979	0.831883	1.3479	1.24406	0.907979	1.4712	1.05949	0.824245	0.0250977	0.0839436
P26639;P26639-2;D6R9F8;D6RCA5;D6RDJ6;B7ZLP8;A2RTX5-2;A2RTX5;D6RBR8	30;29;5;4;4;3;3;3;2	30;29;5;4;4;3;3;3;2	30;29;5;4;4;3;3;3;2	Threonine--tRNA ligase, cytoplasmic	TARS	9	30	29	9	10	50.1	99.037	5986.4	6025.7	5680.7	314.48	265.15	299.33	7062.9	3969.7	7242.5	513.93	225.29	753.73	4.99105	4.21485	5.00549	6.78292	5.37045	9.42607	1.35902	1.07602	1.88859	1.60929	1.27417	2.23639	1.35509	1.07291	1.88314	1.35902	0.113733	0.133225	0.944114
O14672;O14672-2;H0YNC5;B5MC71	15;10;2;1	15;10;2;1	15;10;2;1	Disintegrin and metalloproteinase domain-containing protein 10	ADAM10	4	15	15	10	10	26.5	41.787	2349	2031.2	2154.1	3565.9	3806.9	4010.4	3241.1	1649.9	3914.2	5133.4	2396.4	5409.8	60.2867	65.2079	65.0564	61.298	59.2245	58.0202	1.01677	0.98238	0.962403	0.94004	0.908241	0.889773	0.942229	0.910356	0.891844	0.94004	0.10005	-0.0268537	0.999785
P04075;J3KPS3;P04075-2;H3BQN4;H3BPS8;H3BUH7;H3BR04;H3BU78;H3BMQ8;H3BR68;A0A087WXX2;P05062	25;24;24;22;14;10;10;10;9;8;1;1	25;24;24;22;14;10;10;10;9;8;1;1	20;20;19;17;10;10;10;10;9;7;0;0	Fructose-bisphosphate aldolase A;Fructose-bisphosphate aldolase	ALDOA	12	25	24	10	10	75.8	183.25	3902.8	2961.3	3348.7	239.89	209.68	190.13	9358.5	1893.5	10445	2438.2	259.95	722.7	5.79068	6.61247	5.37268	20.6685	12.0713	6.47134	3.56927	2.08461	1.11754	3.12569	1.82554	0.978658	3.84696	2.2468	1.20449	2.08461	0.159818	0.319025	0.796374
P41252;A0A0A0MSX9;J3KR24;Q5TCD1;Q5TCC6;Q5TCC9	39;38;35;8;3;1	39;38;35;8;3;1	39;38;35;8;3;1	Isoleucine--tRNA ligase, cytoplasmic	IARS	6	39	37	11	10	46	140.86	6025.3	5800.2	5447.4	629.47	505.19	328.16	10822	6178.8	10448	580.09	181.08	864.11	9.45893	8.01203	5.68187	5.08758	2.84722	7.6388	0.53786	0.301009	0.807576	0.634992	0.355368	0.953416	0.895405	0.501106	1.34442	0.634992	0.226259	-0.197232	0.645394
P34932;A0A087WYC1;A0A087WTS8;P34932-2	43;35;25;6	43;35;25;6	40;32;22;6	Heat shock 70 kDa protein 4	HSPA4	4	43	39	11	10	64.4	176.9	10419	9220.8	8889.5	535.26	426.61	681.71	11972	4916.3	11977	1070.5	380.43	1131.8	4.88632	4.42202	7.12251	8.20778	7.18236	8.63389	1.67975	1.46989	1.76695	1.85612	1.62423	1.95248	1.15237	1.0084	1.2122	1.62423	0.0542417	0.210647	1.26567
P68104;Q5VTE0;A0A087WVQ9;P68104-2;A0A087WV01;Q5JR01;A6PW80	24;23;21;21;18;5;4	24;23;21;21;18;5;4	13;13;12;12;9;1;1	Elongation factor 1-alpha 1;Putative elongation factor 1-alpha-like 3;Elongation factor 1-alpha	EEF1A1;EEF1A1P5	7	24	24	12	10	55.6	142.7	5824.1	5375.2	5032.8	546.28	463.96	349.56	7057.6	2807.6	8361.5	801.08	151.2	1025.1	8.57531	7.94566	6.49455	10.1936	5.11018	10.9209	1.18871	0.595918	1.27353	1.28291	0.643141	1.37445	1.56956	0.786841	1.68155	1.27353	0.608721	0.105008	0.215582
Q92616	44	44	44	Translational activator GCN1	GCN1L1	1	44	40	9	11	21.4	116.99	2488.9	2353.2	2396.2	118.45	181.32	252.44	2847.9	1584.7	2919.8	266.8	53.278	297.33	4.54293	7.15402	9.53093	8.56583	3.25267	9.24209	1.88553	0.715985	2.03439	1.19735	0.454663	1.29187	0.898741	0.341275	0.969694	0.969694	0.982426	-0.0133651	0.00770022
P06733;P06733-2;K7EM90;E5RI09;E5RG95	23;16;11;2;2	23;16;11;2;2	20;14;9;0;0	Alpha-enolase	ENO1	5	23	23	10	11	66.1	174.44	9414.6	8650.4	8570.5	432.14	507.09	404.02	16923	4551.1	16998	648.15	168.21	613.32	4.38866	5.53743	4.50186	3.68872	3.56429	3.48253	0.840511	0.812159	0.79353	0.666142	0.643672	0.628907	0.819377	0.791738	0.773577	0.791738	0.0293002	-0.101418	1.53313
O60701;O60701-3;O60701-2;E7ETF4;E7EV97;E7ER83;E7ER95;D6RHF4;E9PBD2	30;24;24;9;9;8;5;2;2	30;24;24;9;9;8;5;2;2	30;24;24;9;9;8;5;2;2	UDP-glucose 6-dehydrogenase	UGDH	9	30	26	10	11	77.7	188.44	6374.7	5964	6107.9	160.66	282.73	316.26	9443.6	2763.7	9185.7	586.76	148.01	608.77	2.45832	4.52605	4.92298	5.84984	5.08327	6.21545	2.37961	2.06778	2.52833	1.29248	1.12311	1.37326	1.18827	1.03256	1.26254	1.29248	0.104171	0.111425	0.982251
P54136;P54136-2;E5RJM9;E5RH09;E5RI24	28;25;5;4;1	28;25;5;4;1	28;25;5;4;1	Arginine--tRNA ligase, cytoplasmic	RARS	5	28	27	10	11	51.4	89.828	6221.8	5772.7	5786.9	515.66	764.35	695.81	3300.7	1864.1	3399.5	385.25	80.475	448.47	7.65363	11.6926	10.7333	10.4519	4.13844	11.6547	1.36561	0.540716	1.52277	0.893887	0.353937	0.996762	0.973776	0.385569	1.08584	0.973776	0.65241	-0.0115409	0.18548
P55072;C9IZA5;C9JUP7	43;8;6	43;8;6	43;8;6	Transitional endoplasmic reticulum ATPase	VCP	3	43	42	10	11	65.1	308.81	12480	11854	10228	766.4	1005.6	916.75	14578	5921.5	15370	1038.7	382.31	1834.6	5.78572	7.81984	8.22585	6.65121	6.06474	10.6634	1.14959	1.04823	1.84306	0.850556	0.775559	1.36364	0.808575	0.737279	1.29633	1.04823	0.767462	0.0204549	0.114943
P04406;P04406-2;E7EUT5;O14556	19;17;15;1	19;17;15;1	19;17;15;1	Glyceraldehyde-3-phosphate dehydrogenase	GAPDH	4	19	19	11	11	79.4	199.43	11489	11492	11004	1221	957.6	1144.4	17513	9489.5	18386	1654.5	453.25	2243.7	9.60661	7.69181	9.42017	8.6318	4.5586	10.8761	0.898527	0.474527	1.13214	1.12221	0.592656	1.41398	0.91631	0.483919	1.15455	0.91631	0.673318	-0.0379575	0.17178
P17655;P17655-2	24;19	24;19	24;19	Calpain-2 catalytic subunit	CAPN2	2	24	24	11	11	48.6	106.1	9852.4	9489.3	8857.2	600.87	645.34	717.8	9632	5451.9	9033.8	1186.2	336.05	1588.4	5.74815	6.36767	7.49661	10.9649	5.80603	14.9536	1.90754	1.01007	2.60146	1.72196	0.911798	2.34836	1.46264	0.774488	1.99471	1.72196	0.208727	0.236023	0.68042
P10809;E7ESH4;E7EXB4;P10809-2;C9JL25;C9JL19;C9JCQ4;C9J0S9	34;11;10;4;3;2;2;1	34;11;10;4;3;2;2;1	34;11;10;4;3;2;2;1	60 kDa heat shock protein, mitochondrial	HSPD1	8	34	32	11	11	72.1	224.5	5596.1	5430.7	5247.4	288.07	283.23	360.44	5370.5	2818.2	5476.6	415.41	122.08	628.6	4.89568	4.95683	6.42743	7.17968	4.15199	10.2961	1.46654	0.848092	2.10311	1.44844	0.837629	2.07716	1.11704	0.645979	1.60191	1.44844	0.388207	0.160901	0.410936
Q00839-2;Q00839;Q5RI18	23;23;6	23;23;6	23;23;6	Heterogeneous nuclear ribonucleoprotein U	HNRNPU	3	23	22	12	11	37.6	98.9	7029.4	6097.6	6265.2	443.3	415.98	303.77	8188.2	2433.5	8914.4	944.48	241.07	868.55	5.93226	6.38635	4.62432	10.3418	9.01341	8.8782	1.74331	1.51939	1.4966	1.61935	1.41136	1.39018	2.23639	1.94913	1.91989	1.61935	0.0059322	0.209342	2.22678
P00533;E9PFD7;Q504U8;P00533-4;P00533-3;P00533-2;C9JYS6;B4DTR1;J3QLU9;P04626-3;P04626-2;P04626-5;P04626-4;P04626;J3KTI5;H3BLT0;A0A0A0MSE1;P04626-6;Q15303-4;Q15303-3;Q15303-2;Q15303	28;26;23;18;18;13;4;2;2;2;2;2;2;2;1;1;1;1;1;1;1;1	28;26;23;18;18;13;4;2;2;2;2;2;2;2;1;1;1;1;1;1;1;1	28;26;23;18;18;13;4;2;2;2;2;2;2;2;1;1;1;1;1;1;1;1	Epidermal growth factor receptor;Receptor protein-tyrosine kinase	EGFR	22	28	25	12	11	33.5	93.257	2961.6	2383.1	2433.4	3158.7	3063.5	3164.9	3603.4	1749.9	3902.5	7416.5	2599.4	8623.2	51.6102	56.2461	56.5332	67.301	59.7659	68.8441	1.30402	1.15803	1.33392	1.19654	1.06258	1.22398	1.19047	1.05718	1.21776	1.19654	0.0311819	0.0779289	1.5061
A0A0A0MTR7;A0A0A0MTC1;Q63HN8;Q63HN8-4;Q63HN8-5;Q63HN8-6	24;24;24;24;8;1	24;24;24;24;8;1	24;24;24;24;8;1	E3 ubiquitin-protein ligase RNF213	RNF213	6	24	18	13	11	6.2	62.387	7470.9	6769.4	6545.4	766.76	503.02	868.95	3588.5	1983.8	3662.9	612.07	231.16	574	9.30798	6.91682	11.7198	14.5711	10.4363	13.5476	1.56544	1.12122	1.45549	2.10662	1.50883	1.95865	1.24329	0.890482	1.15596	1.45549	0.130368	0.163008	0.884828
Q92598;Q92598-2;Q92598-3;Q92598-4;A0A0A0MSM0;R4GN69;Q5TBM3	32;31;31;29;24;6;3	30;29;29;27;22;6;3	28;27;27;25;20;6;3	Heat shock protein 105 kDa	HSPH1	7	32	29	13	11	49.9	129.83	5631	5185.4	5437.9	337.16	388.64	433.65	3874.5	1590.7	3981.3	176.41	14.778	349.76	5.64931	6.97232	7.38561	4.35482	0.920474	8.07562	0.770859	0.162935	1.42949	0.624587	0.132018	1.15824	0.589636	0.124631	1.09343	0.624587	0.356658	-0.204407	0.447748
P49792;J3KQ37;Q99666;O14715;J3KNE0;A6NKT7;F8W705;Q99666-2;Q7Z3J3;H0YBN8;C9J6W1;F8VYC4;Q7Z3J3-2;P0DJD0;P0DJD1;C9J1P2;C9J1W9;C9JF75;H7BZ48	21;6;6;6;5;5;4;4;4;2;2;2;2;2;2;1;1;1;1	21;6;6;6;5;5;4;4;4;2;2;2;2;2;2;1;1;1;1	21;6;6;6;5;5;4;4;4;2;2;2;2;2;2;1;1;1;1	E3 SUMO-protein ligase RanBP2	RANBP2	19	21	16	14	11	10.1	55.541	8914.3	8660.3	8796.6	1424.3	1393.2	1818.9	7962.7	2820.1	8844.4	1795.7	540.89	1967	13.7765	13.8579	17.1344	18.4016	16.0932	18.1938	1.33572	1.16816	1.32063	1.32788	1.1613	1.31288	1.07396	0.939233	1.06183	1.16816	0.117976	0.067502	0.928208
P11413;P11413-2;P11413-3;E9PD92	38;38;37;19	38;38;37;19	15;15;15;1	Glucose-6-phosphate 1-dehydrogenase	G6PD	4	38	37	9	12	85.2	192.38	13927	12916	12022	1386.4	1254	1136.7	22028	8508.6	21971	1630.5	436.47	1497.1	9.05351	8.84968	8.63839	6.89181	4.87945	6.3793	0.761231	0.538957	0.704622	0.778764	0.55137	0.72085	0.797812	0.564856	0.738482	0.72085	0.0104662	-0.142155	1.98021
P00338;P00338-3;P00338-4;P00338-5;P00338-2;F5GXY2;F5GYU2;F5GXH2;F5H5J4;F5H6W8;F5GZQ4;F5H8H6;F5GXC7;F5GWW2;F5GXU1	19;19;15;11;11;8;7;6;4;4;3;2;2;2;1	19;19;15;11;11;8;7;6;4;4;3;2;2;2;1	18;18;14;10;10;8;7;6;4;4;3;2;2;2;1	L-lactate dehydrogenase A chain	LDHA	15	19	19	10	12	74.1	132.01	5381.2	4733.2	4348	395.96	303.31	389.66	7763.9	4557.8	7495.3	982.04	280.48	848.42	6.85389	6.02223	8.22474	11.2285	5.7971	10.1684	1.63827	0.845812	1.48359	1.86451	0.962618	1.68847	1.36521	0.704837	1.23632	1.36521	0.317984	0.135201	0.497594
A0A0A0MSS8;P42330;S4R3Z2;S4R3D5	22;22;21;11	22;22;21;11	6;6;5;5	Aldo-keto reductase family 1 member C3	AKR1C3	4	22	22	10	12	72.8	182.95	5078.4	4804.8	4813.6	221.85	210.42	390.84	10766	2722	15115	960.3	212.06	1224.8	4.18565	4.19563	7.50974	8.18928	7.22753	7.49581	1.95651	1.72674	1.79083	1.95186	1.72263	1.78658	1.09049	0.96242	0.998145	1.72674	0.109948	0.237227	0.958814
O75643;O75643-2;B4E0P5	50;14;12	50;14;12	50;14;12	U5 small nuclear ribonucleoprotein 200 kDa helicase	SNRNP200	3	50	50	10	12	28.6	151.95	3122.5	3344.7	2858.1	500.46	552.54	650.04	6064.2	3382.4	6258	834.66	213.19	691.15	13.8136	14.1777	18.5295	12.0985	5.92921	9.94582	0.875843	0.429231	0.720004	0.853347	0.418206	0.70151	0.652934	0.319988	0.536757	0.652934	0.0587275	-0.185131	1.23116
P46821;D6RA32;D6RA40;D6RGJ3;D6RCL2;E9PGC8;P78559;P78559-2	61;15;11;3;2;2;2;2	61;15;11;3;2;2;2;2	61;15;11;3;2;2;2;2	Microtubule-associated protein 1B;MAP1B heavy chain;MAP1 light chain LC1	MAP1B	8	61	59	10	12	37.9	318.76	3657.9	3726.8	3575.8	754.68	531.66	591.23	2609.7	992.11	2498.7	504.25	218.37	530.33	17.1029	12.4848	14.1883	16.1933	18.04	17.5082	0.946813	1.05479	1.0237	1.29704	1.44495	1.40237	1.14131	1.27147	1.23399	1.23399	0.142232	0.0913128	0.847003
Q5T4S7-3;Q5T4S7-4;Q5T4S7;Q5T4S7-2;Q5T4S7-5;A0A0A0MSW0;X6R960;Q5T4S7-6;X6RE05;Q5TBN9	23;23;23;23;9;8;4;3;2;1	23;23;23;23;9;8;4;3;2;1	23;23;23;23;9;8;4;3;2;1	E3 ubiquitin-protein ligase UBR4	UBR4	10	23	18	11	12	7.1	68.386	4965.4	4601.5	4542.6	434.15	610.48	584.67	6151.9	2539.2	6099.1	584.19	290.21	733.48	8.04048	11.713	11.4031	8.67254	10.2569	10.735	1.07861	1.27566	1.33512	0.740419	0.875685	0.916505	0.760539	0.899481	0.94141	0.916505	0.727578	-0.0378651	0.138121
P04264;CON__P04264;CON__Q6IFZ6;CON__Q7Z794;Q7Z794;CON__Q9R0H5	31;30;5;3;3;1	25;24;0;0;0;0	17;16;0;0;0;0	Keratin, type II cytoskeletal 1	KRT1	6	31	29	11	12	48	246.56	354.44	277.3	332.13	668.6	752.57	490.12	3049.9	1530.3	3124.6	1790.9	1257	1988.7	65.3542	73.0743	59.6072	36.996	45.0974	38.8927	0.566083	0.690046	0.595106	0.506279	0.617145	0.532235	0.620663	0.756577	0.652483	0.617145	0.00506654	-0.209613	2.29529
A0A087WW66;Q99460;Q99460-2;C9J9M4;H7BZR6;H7C378	31;31;30;8;7;7	31;31;30;8;7;7	31;31;30;8;7;7	26S proteasome non-ATPase regulatory subunit 1	PSMD1	6	31	30	12	12	43.3	103.01	2268.7	2151.7	1956.2	300.12	237.76	344.42	5584.7	3131.2	5440.3	470.66	220.93	578.74	11.6832	9.95037	14.9707	7.77262	6.59073	9.61515	0.665282	0.564121	0.822991	0.781139	0.662361	0.966312	0.519187	0.440241	0.642263	0.662361	0.0701639	-0.178905	1.15389
Q08211;Q08211-2	46;7	46;7	46;7	ATP-dependent RNA helicase A	DHX9	2	46	41	12	12	49.3	216.83	8039.9	7254.7	6778.2	575.45	605	786.84	11449	6514.3	11153	2803.7	770.41	3163.1	6.67936	7.69749	10.401	19.6714	10.5757	22.0947	2.9451	1.58334	3.30791	2.55555	1.37392	2.87038	1.89129	1.0168	2.12429	2.12429	0.0668988	0.327213	1.17458
Q04828;H0Y804;A6NHU4;P17516	21;16;12;5	13;10;6;0	3;3;3;0	Aldo-keto reductase family 1 member C1	AKR1C1	4	21	21	10	13	67.2	71.23	5025.8	4509.6	4304.5	744.94	614.57	717.72	18199	4395.8	20847	1569.5	250.59	1921.6	12.9089	11.9936	14.2909	7.9394	5.39322	8.43969	0.615032	0.41779	0.653788	0.661972	0.449677	0.703686	0.555557	0.377389	0.590565	0.590565	0.00736012	-0.228733	2.13311
Q13813-3;A0A0D9SF54	105;104	105;104	1;1	Spectrin alpha chain, non-erythrocytic 1	SPTAN1	2	105	101	10	13	52.2	323.31	2524.7	2611.5	2480.4	382.06	404.56	378.96	2929.9	1061.5	3409.8	788.32	277.3	566.54	13.1438	13.4135	13.2533	21.2015	20.7126	14.2478	1.61304	1.57584	1.08399	1.58061	1.54416	1.06219	1.59972	1.56282	1.07503	1.56282	0.0719205	0.19391	1.14315
P16615;P16615-5;P16615-2;P16615-3;P16615-4;H7C5W9;O14983-2;O14983;O14983-3;Q93084-4;Q93084-2;Q93084-3;Q93084-7;Q93084;Q93084-6;Q93084-5;H3BVB2;A0A0C4DH86;J3QSY6;H3BTW4	39;37;37;37;37;35;11;11;9;7;7;7;7;7;7;7;2;1;1;1	39;37;37;37;37;35;11;11;9;7;7;7;7;7;7;7;2;1;1;1	39;37;37;37;37;35;11;11;9;7;7;7;7;7;7;7;2;1;1;1	Sarcoplasmic/endoplasmic reticulum calcium ATPase 2	ATP2A2	20	39	38	12	13	44	182.26	6759.2	6374.6	6050.7	1404.3	1195.5	1377.6	8653.6	4952.3	8189.2	2563.4	1106.4	2596.4	17.2022	15.7924	18.5453	22.8528	18.2613	24.0728	1.32848	1.06157	1.39941	1.44708	1.15634	1.52433	1.23227	0.984689	1.29806	1.29806	0.0789101	0.113294	1.10287
P68363;P68363-2;C9JDS9	21;16;5	21;16;5	0;0;0	Tubulin alpha-1B chain	TUBA1B	3	21	21	13	13	61.2	199.97	31928	30481	28794	2031.4	1741.1	1993.7	35208	14355	35067	2014	519.69	2137.6	5.98185	5.40343	6.47564	5.41078	3.49379	5.74553	0.904533	0.584065	0.960493	1.00136	0.646586	1.06331	0.835559	0.539528	0.887253	0.887253	0.235303	-0.0519528	0.628372
P11142;E9PKE3;E9PNE6;P11142-2;A8K7Q2;E9PN89;E9PLF4;E9PQQ4;E9PQK7;E9PK54;E9PS65;E9PPY6;E9PN25;E9PM13;E9PI65	29;28;22;22;17;15;11;10;10;10;10;8;7;7;7	29;28;22;22;17;15;11;10;10;10;10;8;7;7;7	20;19;15;14;11;10;9;9;9;9;7;7;6;5;5	Heat shock cognate 71 kDa protein	HSPA8	15	29	28	13	13	52.3	188.63	5093.1	4506.2	4670.4	289.28	527.55	414.1	8350.5	3966.8	8872.5	1023.6	421.4	1077.4	5.37457	10.4803	8.14436	10.9194	9.60303	10.8282	2.03169	1.78675	2.01472	1.04191	0.916297	1.0332	1.34074	1.1791	1.32954	1.32954	0.185739	0.123701	0.731097
P27708;F8VPD4;H7C2E4;H7C3Z5;H7BZB3	49;48;6;4;3	49;48;6;4;3	47;46;6;4;3	CAD protein;Glutamine-dependent carbamoyl-phosphate synthase;Aspartate carbamoyltransferase;Dihydroorotase	CAD	5	49	43	13	13	31.7	181.91	3152.6	3003.3	2948.9	189.35	351.68	334.25	5318.7	2761.7	4979.3	522	137.86	491.68	5.66585	10.4823	10.1808	8.93728	4.75451	8.98706	1.57739	0.839152	1.58618	0.852605	0.453574	0.857353	0.877859	0.467009	0.882748	0.857353	0.592738	-0.0668403	0.227138
Q7Z6Z7-2;Q7Z6Z7-3;Q7Z6Z7;H0Y659;A0A087X146;A0A1B0GXC7;A0A087X1S3	31;31;31;10;3;1;1	31;31;31;10;3;1;1	31;31;31;10;3;1;1	E3 ubiquitin-protein ligase HUWE1	HUWE1	7	31	25	14	13	10.8	81.543	5377	5185.9	4870.1	916.97	797.1	720.71	4021.4	1956.1	3942.9	906.1	363.78	812.02	14.569	13.3227	12.891	18.3886	15.681	17.0775	1.26217	1.07632	1.17218	1.38024	1.17701	1.28183	1.42647	1.21643	1.32476	1.26217	0.0205416	0.101119	1.68737
P21980;P21980-2;P21980-3;A2A2A0;A0A087WZC4;A0A087WVW4;A0A087WVS3;O43548-2;P49221;O43548	29;19;8;5;1;1;1;1;1;1	29;19;8;5;1;1;1;1;1;1	21;11;0;0;1;1;1;1;1;1	Protein-glutamine gamma-glutamyltransferase 2	TGM2	10	29	27	14	13	52.4	93.829	13192	12372	11700	1595.2	1387.6	1636.2	14922	6546.3	14730	3950.9	736.49	4592.5	10.7877	10.0846	12.2689	20.9342	10.1127	23.7676	1.94057	0.937432	2.20321	2.07586	1.00279	2.35683	1.70629	0.824261	1.93723	1.93723	0.161305	0.287182	0.792352
P29401;P29401-2;A0A0B4J1R6;E9PFF2;F8W888;F8WAX4	32;32;26;14;5;1	32;32;26;14;5;1	32;32;26;14;5;1	Transketolase	TKT	6	32	30	11	14	78	183.12	8351.9	7733.9	6914.7	188.91	207.28	266.13	10348	4106.8	11139	204.18	66.009	273.71	2.21185	2.61019	3.70612	1.93496	1.58188	2.39829	0.874813	0.715186	1.08429	0.741308	0.606041	0.918818	0.522098	0.426831	0.647117	0.715186	0.159936	-0.145581	0.796055
P53396;P53396-2;P53396-3;K7ESG8;K7EIE7	56;54;41;6;4	56;54;41;6;4	56;54;41;6;4	ATP-citrate synthase	ACLY	5	56	56	11	14	54	262.21	7066.3	6572.6	6037.7	540.1	680.75	724.58	9729.9	5126.4	10001	730.38	279.31	916.72	7.1006	9.38532	10.715	6.98241	5.16694	8.39662	0.983355	0.727677	1.18252	0.743972	0.550535	0.894655	0.651647	0.482215	0.783631	0.743972	0.19073	-0.128443	0.719582
P52209-2;P52209;K7EM49;K7EPF6;K7EMN2;K7ELN9	25;25;12;11;10;5	25;25;12;11;10;5	25;25;12;11;10;5	6-phosphogluconate dehydrogenase, decarboxylating	PGD	6	25	24	12	14	60.4	125.04	7370.4	7216.2	6113	354.69	380.19	327.43	11742	7311.7	11330	842.39	222.99	789.6	4.5914	5.00488	5.08398	6.69393	2.95951	6.51507	1.45793	0.644577	1.41897	1.33748	0.591325	1.30174	1.31667	0.582125	1.28149	1.30174	0.706369	0.114525	0.150968
O00410;O00410-3;H0Y8C6;O00410-2;E7ETV3;E7EQT5;C9JMV5;H0Y3V4;E7EV12;C9JZD8;E7EWK4;E7EX05;C9JZ53;C9JQT6;E7ESA1;E7ESZ1;E7ETV8;C9J875;C9JXE0	33;32;31;29;8;6;6;6;5;4;4;4;3;3;3;3;3;2;1	33;32;31;29;8;6;6;6;5;4;4;4;3;3;3;3;3;2;1	31;30;29;27;8;6;6;6;5;4;4;4;3;3;3;3;3;2;1	Importin-5	IPO5	19	33	32	14	14	49.4	110.85	8424.8	7790.5	7268.9	607.14	683.53	769.53	8546	4757.4	7860.5	765.17	323.34	914.03	6.72214	8.06617	9.57314	8.21776	6.36403	10.4169	1.22249	0.946727	1.54963	1.01879	0.788978	1.29142	0.858419	0.66478	1.08813	1.01879	0.889253	0.0080861	0.0509748
Q86VP6;Q86VP6-2;A0A0C4DGH5;H0YH27;Q86VP6-3;F5H6I6;F8WBB8;O75155-2;O75155	38;34;23;10;10;2;1;1;1	38;34;23;10;10;2;1;1;1	38;34;23;10;10;2;1;1;1	Cullin-associated NEDD8-dissociated protein 1	CAND1	9	38	35	14	14	37.3	126.55	9542.6	9468.3	9081.5	981.02	964.94	1102.7	12280	7202.4	12366	1276.4	412.9	1707	9.32208	9.24871	10.8276	9.41548	5.42198	12.1296	1.01002	0.581628	1.30117	1.01803	0.586242	1.31149	0.869585	0.500757	1.12025	1.01002	0.708081	0.00432972	0.149917
P68371	24	24	1	Tubulin beta-4B chain	TUBB4B	1	24	23	15	14	65.6	146.99	8269.1	7770.1	7722.7	304.7	584.83	293.42	15838	7571.7	16409	1314.2	316.1	1335.1	3.55385	6.99982	3.66037	7.66199	4.00745	7.52419	2.15597	1.12764	2.11719	1.0946	0.572508	1.07491	2.09323	1.09482	2.05558	1.12764	0.370354	0.0521695	0.431383
P53621;P53621-2	41;40	41;40	41;40	Coatomer subunit alpha;Xenin;Proxenin	COPA	2	41	39	14	15	43.1	120.47	7426.7	7103	6821.3	1051.4	1047.8	860.14	12260	7107.2	12357	6710.6	1006.3	2350.2	12.4014	12.8552	11.1976	35.3737	12.4028	15.9799	2.8524	1.00011	1.28856	2.75171	0.964808	1.24307	3.15903	1.10762	1.42708	1.28856	0.272198	0.110105	0.565115
P07814;V9GYZ6;V9GZ76	45;28;5	45;28;5	44;27;5	Bifunctional glutamate/proline--tRNA ligase;Glutamate--tRNA ligase;Proline--tRNA ligase	EPRS	3	45	42	14	15	40.3	219.87	11128	10647	10604	800.52	994.45	724.11	18756	9373.9	18005	2133.6	779.62	2323.8	6.71098	8.54232	6.39215	10.2137	7.67832	11.4311	1.52194	1.14414	1.70334	1.19566	0.898857	1.33817	1.59785	1.20121	1.7883	1.33817	0.118804	0.126511	0.925171
P42704;A0A0C4DG06;B8ZZ38;C9JCA9;H7C3W8	59;19;18;14;2	59;19;18;14;2	58;19;18;14;2	Leucine-rich PPR motif-containing protein, mitochondrial	LRPPRC	5	59	56	14	15	51.9	323.31	8756	7845.3	7331.1	589.75	618.23	600.12	12380	6407.9	12028	2286.2	639.98	2364.5	6.31035	7.30464	7.56655	15.5882	9.08046	16.4287	2.47026	1.43898	2.60345	2.13402	1.24311	2.24908	2.06015	1.20008	2.17123	2.13402	0.0477838	0.329198	1.32072
Q01082;A0A087WUZ3;Q01082-2;F8W6C1;O15020-2;O15020;A4QPE4	102;101;92;28;8;8;7	102;101;92;28;8;8;7	10;10;0;0;0;0;0	Spectrin beta chain, non-erythrocytic 1	SPTBN1	7	102	93	15	15	56.3	323.31	9766.2	9857.6	9152.9	851.98	824.81	724.33	15162	7440.1	15653	2272.5	732.98	2581.2	8.02379	7.7212	7.33333	13.0345	8.96822	14.1558	1.62448	1.1177	1.76423	1.68814	1.16151	1.83337	1.77743	1.22294	1.93034	1.68814	0.0516541	0.22741	1.2869
P13639;M0R0I6	47;2	47;2	46;2	Elongation factor 2	EEF2	2	47	43	18	15	66.1	246.26	18155	16690	16000	1161.2	1148.3	1323.3	20949	10029	21347	1708.8	502.55	1739.4	6.01153	6.43727	7.63884	7.54177	4.77185	7.53431	1.25455	0.793783	1.25331	1.17158	0.741285	1.17042	0.987292	0.624682	0.986315	0.987292	0.942604	-0.00555419	0.0256705
P11717;S4R328	21;1	21;1	21;1	Cation-independent mannose-6-phosphate receptor	IGF2R	2	21	11	13	16	15	73.367	2345.3	2198.8	2309.7	2789	2612.7	2869.9	3923.4	1678.9	3853.8	7309.8	2129	8319	54.3209	54.3012	55.4078	65.0732	55.9101	68.3409	1.19794	1.02925	1.25809	1.19838	1.02963	1.25855	1.17444	1.00907	1.23342	1.19794	0.087131	0.0784347	1.05983
P13489;E9PIM9;H0YCR7;E9PMJ3;E9PLZ3;E9PIK5;E9PMN0;E9PMA9;E9PR82;E9PMI1	20;9;9;8;8;6;5;4;2;2	20;9;9;8;8;6;5;4;2;2	20;9;9;8;8;6;5;4;2;2	Ribonuclease inhibitor	RNH1	10	20	18	15	16	66.4	117.31	15606	14527	14274	971.34	1008.6	1108.5	20683	5784.1	20896	1971.3	727.03	1627.7	5.85944	6.49219	7.20624	8.70166	11.166	7.22661	1.48507	1.90563	1.23333	1.34033	1.71991	1.11312	1.20752	1.54948	1.00283	1.34033	0.10714	0.127211	0.970049
P08238;Q58FF7;Q58FG1	38;14;1	38;14;1	21;7;0	Heat shock protein HSP 90-beta	HSP90AB1	3	38	37	10	17	62.4	256.97	8306.2	7288	6796.1	267.05	303.61	288.51	13643	6450.6	13564	767.33	250.09	1000	3.11492	3.99928	4.07235	5.32486	3.7323	6.86625	1.70947	1.1982	2.20431	1.33145	0.933243	1.71687	1.30757	0.916499	1.68607	1.33145	0.173822	0.124326	0.759896
O60218	24	24	13	Aldo-keto reductase family 1 member B10	AKR1B10	1	24	24	12	17	79.1	220.74	5590.7	4860.3	4788.7	524.51	613.84	493.14	9815.2	3800.9	9763.4	778.8	160.34	780.19	8.57714	11.2135	9.33652	7.35133	4.04772	7.39966	0.857084	0.47192	0.862719	0.655581	0.36097	0.659892	0.787374	0.433537	0.79255	0.659892	0.0643249	-0.180527	1.19162
P07900;P07900-2;Q14568;G3V2J8;Q58FG0	36;36;7;6;6	23;23;2;3;3	23;23;2;3;3	Heat shock protein HSP 90-alpha	HSP90AA1	5	36	36	12	17	53.6	177.4	11727	10766	9680	494.84	577.49	632.29	15611	8199.2	14708	1076.9	433	1339.3	4.04882	5.09094	6.13142	6.45318	5.0161	8.34595	1.59384	1.23891	2.06133	1.26758	0.9853	1.63937	1.05248	0.818098	1.36118	1.26758	0.253391	0.102976	0.596208
P12814;P12814-3;P12814-2;P12814-4;H9KV75;G3V2N5;H7C5W8;G3V2W4;H0YJW3;H0YJ11;Q08043;G3V2X9;A0A087WSZ2;G3V5M4;G3V2E8;G3V380	49;48;47;46;43;14;14;13;11;10;9;7;7;5;3;1	30;29;28;27;27;8;9;8;7;7;1;4;1;2;1;1	27;26;25;24;25;6;9;6;7;7;0;3;0;0;0;0	Alpha-actinin-1	ACTN1	16	49	48	14	17	68.4	187.29	3067.6	2633.8	2571.7	107.05	61.76	227.66	5689.9	2738.3	5717.3	730.22	82.268	513.68	3.37203	2.29118	8.13257	11.3739	2.91672	8.24397	3.37303	0.864975	2.44481	4.96423	1.27302	3.59814	1.39856	0.358646	1.0137	1.39856	0.393896	0.145683	0.404619
P07355;P07355-2;H0YN42;H0YMD0;H0YMU9;A6NMY6;H0YM50;H0YKS4;H0YNP5;H0YN28;H0YL33;H0YMM1;H0YKZ7;H0YLV6;H0YMT9;H0YKL9;H0YMW4;H0YNA0;H0YKV8;H0YMD9;H0YNB8;H0YN52;H0YKN4;H0YLE2	27;26;21;19;19;19;18;14;13;12;12;11;9;9;9;8;8;7;7;6;5;5;5;2	27;26;21;19;19;19;18;14;13;12;12;11;9;9;9;8;8;7;7;6;5;5;5;2	18;18;12;10;10;12;15;5;10;12;12;2;0;0;0;0;0;7;0;0;0;5;0;2	Annexin A2;Annexin;Putative annexin A2-like protein	ANXA2;ANXA2P2	24	27	27	17	18	72.9	323.31	10065	10258	9879.9	539.87	638.95	601.72	14365	5354.3	14121	1985.1	742.15	2224.8	5.09077	5.86357	5.74072	12.1412	12.1735	13.6108	2.38494	2.39128	2.67363	2.07062	2.07612	2.32126	2.11493	2.12055	2.37093	2.32126	0.000196684	0.365723	3.70623
Q9NZM1-6;Q9NZM1;Q9NZM1-3;Q9NZM1-2;Q9NZM1-5;H0YD14;Q9NZM1-7;Q9NZM1-8;Q9NZM1-4	82;82;80;78;58;48;17;15;5	82;82;80;78;58;48;17;15;5	82;82;80;78;58;48;17;15;5	Myoferlin	MYOF	9	82	79	16	19	50.3	320.94	6075.8	5476.2	5653.8	640.36	753.26	898.76	9408.8	5342	9119.5	1166.5	442.32	1522.8	9.53462	12.0919	13.7162	11.0304	7.64688	14.3089	1.15688	0.802012	1.50074	0.912216	0.632397	1.18335	0.804191	0.557509	1.04322	0.912216	0.747392	-0.0399025	0.126451
P60709;E7EVS6;G5E9R0;C9JZR7;C9JUM1;P63267-2;C9JTX5;Q9BYX7;F8WCH0	28;12;11;10;9;9;8;4;3	1;1;1;1;0;0;1;0;0	1;1;1;1;0;0;1;0;0	Actin, cytoplasmic 1;Actin, cytoplasmic 1, N-terminally processed	ACTB	9	28	27	18	19	86.7	26.234	5230.8	5136.1	4748.8	470.18	538.31	464.7	4151.7	2255.3	4374.1	214.47	68.426	217.69	8.24735	9.48663	8.9134	4.91209	2.94467	4.74085	0.595595	0.357044	0.574833	0.517791	0.310402	0.499741	0.55109	0.330364	0.531879	0.517791	0.00294193	-0.285846	2.53137
P63261;I3L3I0;I3L1U9;I3L4N8;I3L3R2;K7EM38;J3KT65	28;16;16;14;12;11;11	28;16;16;14;12;11;11	1;1;1;1;1;1;1	Actin, cytoplasmic 2;Actin, cytoplasmic 2, N-terminally processed	ACTG1	7	28	27	18	19	86.7	246.54	17502	15101	14871	1233.7	1191.2	1380.2	19279	10063	18181	2946	1233	4205.5	6.58476	7.31147	8.49291	13.2553	10.9154	18.7859	2.01304	1.65767	2.85293	1.81295	1.49291	2.56937	1.56075	1.28523	2.21195	1.81295	0.0460187	0.258386	1.33707
Q9Y490;Q9Y4G6;H0YMT1;A0A1C7CYV7;A0A1B0GVU7	80;11;7;7;7	80;11;7;7;7	80;11;7;7;7	Talin-1	TLN1	5	80	75	19	19	43.7	316.78	8192.2	7672.6	7657.8	2015.9	1572.7	1698.5	17382	9381.1	16185	2892.4	810.65	2754.4	19.748	17.0108	18.1535	14.2663	7.95398	14.5432	0.722414	0.402773	0.736439	0.838659	0.467584	0.854941	0.785867	0.43815	0.801123	0.736439	0.0577154	-0.132863	1.23871
O43707;O43707-2;F5GXS2;O43707-3;H7C144;K7EJH8;K7EP19;D6RH00	60;46;33;33;22;8;4;1	60;46;33;33;22;8;4;1	40;33;27;27;18;6;2;0	Alpha-actinin-4	ACTN4	8	60	59	18	20	77.7	323.31	12640	12049	11440	616.95	856.6	1056.4	23175	12152	23410	2479.8	899.27	2725.3	4.65379	6.63743	8.45363	9.66603	6.89029	10.4277	2.07702	1.48058	2.24068	1.45629	1.0381	1.57104	1.14342	0.815068	1.23351	1.45629	0.19129	0.163248	0.718307
P35579;P35579-2;Q5BKV1;B1AH99;A0A0C4DFM8;A1L2Z2;REV__S4R3H4;REV__E7EQT4;REV__Q9UKV3-5;REV__Q9UKV3;A0A087X0T3;P13535;Q9UKX3;Q9Y623;P12882;P11055;Q9UKX2;A7E2Y1	99;69;11;5;2;1;1;1;1;1;1;1;1;1;1;1;1;1	99;69;11;5;2;1;1;1;1;1;1;1;1;1;1;1;1;1	80;54;9;4;0;0;1;1;1;1;0;0;0;0;0;0;0;0	Myosin-9	MYH9	18	99	97	18	20	55.2	323.31	10715	9937	9996.4	1273.2	1426.1	1367.4	14186	7310.2	14763	2189.7	747.56	2531.1	10.6204	12.5503	12.0329	13.3716	9.27752	14.6356	1.25905	0.873553	1.37806	1.06545	0.739228	1.16616	1.11125	0.77101	1.2163	1.11125	0.706839	0.0458128	0.150679
P14618;P14618-2;P14618-3;B4DNK4;H3BTN5;H3BR70;H3BQ34;H3BUW1;H3BTJ2;H3BT25;H3BU13;H3BN34;H3BQZ3;P30613-2;P30613	40;36;34;33;29;23;19;13;13;12;5;3;3;1;1	40;36;34;33;29;23;19;13;13;12;5;3;3;1;1	40;36;34;33;29;23;19;13;13;12;5;3;3;1;1	Pyruvate kinase PKM;Pyruvate kinase	PKM	15	40	39	23	21	77	323.31	18382	16935	17136	1019.7	1131.1	1077.6	23880	7157.4	24632	1880.9	690.63	2185.8	5.25573	6.2609	5.91646	7.30138	8.80004	8.15056	1.38922	1.67437	1.5508	1.16619	1.40556	1.30182	1.23408	1.48738	1.37761	1.38922	0.0123265	0.142772	1.90916
A0A087WVQ6;Q00610-2;Q00610;J3KS13;K7EJJ5;J3KSQ2;J3KRF5;J3QL20;F5H5N6	72;72;72;23;9;6;6;4;1	72;72;72;23;9;6;6;4;1	59;59;59;22;9;5;6;4;0	Clathrin heavy chain;Clathrin heavy chain 1	CLTC	9	72	66	20	22	55.7	323.31	17919	17591	16483	1525	1722	1929.4	23716	13563	22477	3553.6	1367	4042.6	7.84304	8.91627	10.4788	13.0314	9.15606	15.2438	1.66152	1.16741	1.94361	1.46153	1.02689	1.70966	1.24359	0.873769	1.45473	1.45473	0.154225	0.162782	0.811845
Q15149-4	199	199	2	Plectin	PLEC	1	199	189	22	22	48.6	323.31	15004	14112	13269	1938.5	1879.6	1887.4	22450	11317	23035	3264.8	1243.6	3524	11.4416	11.7537	12.4528	12.6962	9.9008	13.2686	1.10965	0.865331	1.15967	1.08019	0.842358	1.12889	1.01954	0.795065	1.06551	1.06551	0.949833	0.0275563	0.0223529
P00352;Q5SYQ9;Q5SYQ8;Q5SYQ7;H0Y2X5;H0YMG7;O94788-4;O94788-2;O94788-3;P47895;O94788	34;14;14;13;2;2;2;2;2;2;2	34;14;14;13;2;2;2;2;2;2;2	31;13;13;12;0;0;0;0;0;0;0	Retinal dehydrogenase 1	ALDH1A1	11	34	31	23	22	73.5	237.65	22383	20174	20497	1404.4	1513.1	1609.5	23010	11552	23237	2083.4	849.8	2455.4	5.90397	6.97696	7.28066	8.30258	6.85223	9.55691	1.40627	1.16061	1.61873	1.19	0.982123	1.36978	1.14036	0.941155	1.31264	1.19	0.162099	0.075547	0.79022
Q14204;H0YJ21	135;8	135;8	135;8	Cytoplasmic dynein 1 heavy chain 1	DYNC1H1	2	135	130	30	25	35.9	323.31	12257	11366	11107	1194.9	1821.5	1334	16569	9771.3	17183	2651.3	990.02	2472.2	8.88276	13.8123	10.7226	13.7943	9.1998	12.5778	1.55293	1.03569	1.41598	0.998693	0.666057	0.910625	1.28647	0.857981	1.17302	1.03569	0.736381	0.0152305	0.132898
P49327;A0A0U1RQF0;A0A0U1RRG3;A0A1B0GTR5;J3KTF0	88;87;6;1;1	88;87;6;1;1	88;87;6;1;1	Fatty acid synthase;[Acyl-carrier-protein] S-acetyltransferase;[Acyl-carrier-protein] S-malonyltransferase;3-oxoacyl-[acyl-carrier-protein] synthase;3-oxoacyl-[acyl-carrier-protein] reductase;3-hydroxyacyl-[acyl-carrier-protein] dehydratase;Enoyl-[acyl-carrier-protein] reductase;Oleoyl-[acyl-carrier-protein] hydrolase	FASN	5	88	85	29	29	50.6	323.31	20601	18114	17988	2226.7	2388.9	2268.2	34156	19869	33031	5287.8	2099.2	5408.6	9.75438	11.6515	11.1976	13.4059	9.55563	14.0704	1.37435	0.979625	1.44247	1.15057	0.820119	1.2076	1.19722	0.853367	1.25656	1.19722	0.386206	0.0781729	0.413181
P78527-2;P78527;F5GX40;H0YG84	118;118;4;2	118;118;4;2	118;118;4;2	DNA-dependent protein kinase catalytic subunit	PRKDC	4	118	110	40	38	33.2	323.31	20441	19945	18535	1924.5	2283.5	2066.7	28011	16229	28343	3081.4	1040.2	2944.6	8.60477	10.2728	10.0317	9.91046	6.02344	9.4114	1.15174	0.700012	1.09374	0.964724	0.586346	0.916143	0.987915	0.600441	0.938166	0.938166	0.421363	-0.0277203	0.375344
O75369-8	138	138	3	Filamin-B	FLNB	1	138	134	41	42	71.7	323.31	23271	21206	21819	3577.3	3579.6	3722.9	30996	14375	33079	6810.6	2331.1	6936.1	13.3241	14.4423	14.5757	18.0143	13.9536	17.3337	1.35201	1.04724	1.30093	1.24733	0.966164	1.20021	1.23592	0.957321	1.18922	1.20021	0.152911	0.0792564	0.81556
P21333-2;P21333;Q5HY54;Q60FE5;A0A087WWY3;F8WE98;H0Y5C6;H0Y5F3;H7C2E7	125;125;124;123;105;27;13;7;2	116;116;115;114;96;18;13;7;2	113;113;112;111;94;18;12;7;2	Filamin-A	FLNA	9	125	124	44	45	66.7	323.31	32636	31948	30033	4960.8	4728.6	5644.6	44968	17817	49514	9205.9	3131.9	11024	13.1947	12.8927	15.8211	16.9932	14.9502	18.21	1.28788	1.13304	1.3801	1.31805	1.15959	1.41243	1.07408	0.944951	1.151	1.15959	0.107693	0.0643032	0.967811
