# Supplementary material for: Anticancer Effect of Deuterium Depleted Water - Redox Disbalance Leads to Oxidative Stress
Source: Mol Cell Proteomics. 2019 Sep 13;18(12):2373–87. doi: 10.1074/mcp.RA119.001455 (PMC6885702; doi:10.1074/mcp.RA119.001455)
Supplement: Supplementry Table S14 [file 144400_2_supp_382942_pwmfxh.xlsx]

## Sheet: Table S14
Table S14. Common peptides in cells growing in NW or DDW medium in redox result.
	C, control NW		I, the first labelling
	D, DDW		II, the seconding labelling
Sequence	Mass	Gene names	Protein names	number of peptide-C	number of peptide-D	C-I-1	C-I-2	C-I-3	C-II-1	C-II-2	C-II-3	D-I-1	D-I-2	D-I-3	D-II-1	D-II-2	D-II-3	OX-C-1	OX-C-2	OX-C-3	OX-D-1	OX-D-2	OX-D-3
AAAEAANCIMEVSCGQAESSEK	2197.93	PRMT1	Protein arginine N-methyltransferase 1	2	1	920.36	1168.7	1110.5	109.15	176.33	218.38	715.47	522.85	693.81	28.585	15.984	67.479	10.6021	13.1097	16.4334	3.84179	2.96641	8.86378
AACNLLQR	887.465	PFKP	ATP-dependent 6-phosphofructokinase, platelet type	2	2	783.98	765.88	594.94	10.195	34.227	24.564	2715.5	1726.8	2826.1	27.278	50.16	98.496	1.28372	4.2778	3.96511	0.994539	2.8228	3.36785
AAPASIPPFPVLEPVTSCK	1923.02			1	1	178.56	166.26	152.97	128.51	159.25	165.21	52.842	30.116	29.224	121.22	61.785	112.14	41.8504	48.9232	51.9234	69.6419	67.23	79.3271
AAQHGVCSVLK	1111.58	RRP12	RRP12-like protein	1	1	289.97	173.77	225.6	109.06	177.98	132.32	600.11	217.18	725.33	115.28	47.068	125.47	27.3313	50.5984	36.9692	16.1143	17.8121	14.7473
ACALSIEESCRPGDK	1577.72	SDHA	Succinate dehydrogenase [ubiquinone] flavoprotein subunit, mitochondrial	1	2	658.05	704.12	614.51	76.462	138.25	94.874	641.88	208.84	675.56	41.42	31.943	66.958	10.4099	16.412	13.3741	6.06176	13.2663	9.01769
ACFHCETCK	1040.39	LASP1	LIM and SH3 domain protein 1	4	2	1945.5	1915.5	1705.9	730.58	538.08	561.89	8736.2	2163.2	8901.9	749.99	143.23	912.56	27.3004	21.9304	24.777	7.90612	6.21003	9.29812
ACGLVASNLNLKPGECLR	1856.96	LGALS1	Galectin-1	2	1	1349.9	826.47	860.68	79.416	135.54	91.679	483.5	42.995	469.44	7.7012	26.089	34.371	5.55622	14.0893	9.62652	1.56783	37.7642	6.8222
ACYGVLR	780.395	RPS3	40S ribosomal protein S3	2	2	1639.3	1475.9	1326.2	102.1	119.14	138.74	3046.5	1246.3	3543.4	62.774	37.142	106.6	5.8631	7.46941	9.4707	2.01893	2.89394	2.92055
ADLAECNIK	975.47	KIF5B	Kinesin-1 heavy chain	1	1	1248.6	1268.1	1109.6	151.86	130.38	148.39	1532.9	477.05	1696.2	81.912	40.268	141.67	10.8436	9.32298	11.7958	5.07254	7.78399	7.70838
AEDSGEYHCVYHFVSAPK	2037.89	DKFZp566H1924;NPTN	Neuroplastin	1	1	278.05	266.31	248.94	255.7	131.77	225.9	310.5	72.447	402.26	213.39	45.113	196.83	47.9063	33.1014	47.5739	40.7318	38.3744	32.8548
AEISCIDNK	991.464	FLNB	Filamin-B	2	2	630.08	652.06	604.29	113.46	154.14	249.4	1942.6	786.13	2127.8	532.96	150.46	585.16	15.2594	19.1193	29.2144	21.5289	16.0647	21.5691
AFDTAGNGYCR	1173.49	FASN	Fatty acid synthase;[Acyl-carrier-protein] S-acetyltransferase;[Acyl-carrier-protein] S-malonyltransferase;3-oxoacyl-[acyl-carrier-protein] synthase;3-oxoacyl-[acyl-carrier-protein] reductase;3-hydroxyacyl-[acyl-carrier-protein] dehydratase;Enoyl-[acyl-carrier-protein] reductase;Oleoyl-[acyl-carrier-protein] hydrolase	2	3	1420.4	1175.7	1102.8	113.92	172.12	118.23	884.84	594.72	672.82	136.37	20.793	113.21	7.42479	12.7703	9.68281	13.3538	3.37816	14.4028
AFQYVETHGEVCPANWTPDSPTIK	2689.25	PRDX3	Thioredoxin-dependent peroxide reductase, mitochondrial	2	2	422.11	378.39	429.62	194.43	136.04	196.53	348.48	198.92	349.79	171.81	72.054	127.87	31.5357	26.4448	31.387	33.022	26.5907	26.7701
AHEILPNLVCCSAK	1496.75	CCT8	T-complex protein 1 subunit theta	3	3	2984.1	2972.8	2614.4	223.28	181.44	118.54	3077.7	1720.3	2671.9	123.08	55.997	133.31	6.96145	5.75226	4.33745	3.84531	3.15246	4.75223
AHIAQLCEK	1011.52	CLTC;CLTCL1	Clathrin heavy chain;Clathrin heavy chain 1;Clathrin heavy chain 2	2	3	801.4	786.15	704.86	98.242	28.338	53.309	2792.7	1525.5	2500.3	242.76	107.61	241.01	10.9201	3.47924	7.03128	7.99747	6.58927	8.79178
AIGAVPLIQGEYMIPCEK	1930.99	CTSD	Cathepsin D;Cathepsin D light chain;Cathepsin D heavy chain	2	2	211.02	225.34	251.63	201.35	146.73	186.99	532.5	287.62	556.15	296.89	224.35	386.66	48.8275	39.4361	42.6314	35.7962	43.8209	41.0114
AINCATSGVVGLVNCLR	1688.87	FASN	Fatty acid synthase;[Acyl-carrier-protein] S-acetyltransferase;[Acyl-carrier-protein] S-malonyltransferase;3-oxoacyl-[acyl-carrier-protein] synthase;3-oxoacyl-[acyl-carrier-protein] reductase;3-hydroxyacyl-[acyl-carrier-protein] dehydratase;Enoyl-[acyl-carrier-protein] reductase;Oleoyl-[acyl-carrier-protein] hydrolase	3	2	497.03	553.2	493.12	43.946	38.098	41.155	1627.5	917.6	1496	137.5	93.372	94.768	8.12347	6.44311	7.70296	7.79037	9.23586	5.95737
ALANSLACQGK	1074.55	ALDOA	Fructose-bisphosphate aldolase A;Fructose-bisphosphate aldolase	4	4	1729	1396.2	1419.1	118.02	123.98	85.084	4213.6	840.69	4797.2	152.64	37.042	279.07	6.38975	8.15561	5.65649	3.49591	4.22019	5.49754
ALEIPGEELPGVCSAR	1639.82	FDXR	NADPH:adrenodoxin oxidoreductase, mitochondrial	1	1	636.73	568.47	577.98	78.08	154.71	71.306	548.55	176.71	492	42.424	54.698	104.92	10.9232	21.393	10.9822	7.17866	23.637	17.5769
ALGALVDSCAPGLCPDWESWDPQK	2557.16	FLNB	Filamin-B	2	2	1743.2	1834.2	1964.1	200.87	281.66	120.78	3128.7	1956.4	2991.3	266.69	142.36	212.75	10.3324	13.3118	5.79314	7.85447	6.78305	6.64003
ALLCYNR	851.432	CHORDC1	Cysteine and histidine-rich domain-containing protein 1	1	1	2786.4	2749.2	2890.2	219.95	345.2	273.04	4585.2	1367.1	5305.8	308.3	133.38	632.97	7.31618	11.1556	8.63166	6.30019	8.88916	10.6583
ALSGYCGFMAANLYAR	1706.79	COPB1	Coatomer subunit beta	1	1	707.08	648.36	549.21	80.237	82.146	81.142	955.47	598	742.18	15.401	18.546	21.735	10.1912	11.2451	12.8725	1.58631	3.00805	2.84521
ALSIGFETCR	1095.54	CD44	CD44 antigen	1	2	71.554	52.051	53.802	863.23	651.02	722.46	373.07	120.36	207.96	2521.5	1235.2	2712.3	92.3454	92.5966	93.0691	87.1114	91.121	92.8787
ALVEFTNSPDCLSK	1522.73	XPO7	Exportin-7	1	1	836.67	833.21	578.08	116.15	83.439	134.65	332.62	166.93	310.11	51.32	19.224	71.537	12.1901	9.10261	18.8921	13.3667	10.3269	18.7443
ALWCSEDK	950.417	STRAP	Serine-threonine kinase receptor-associated protein	3	2	1650.7	1837.7	1531	107.16	128.4	175.44	1714.5	814.1	1727.6	74.55	55.239	88.313	6.09605	6.5307	10.2811	4.16702	6.35414	4.86328
ANEAYPCPCDIGHR	1544.65	CMBL	Carboxymethylenebutenolidase homolog	1	1	626.72	657.83	624.62	61.009	27.984	100.81	890	446.74	1011	183.46	31.284	105.78	8.87108	4.08041	13.8966	17.0905	6.54444	9.47187
APSVANVGSHCDLSLK	1596.79	FLNA	Filamin-A	2	2	915.97	1057.5	931.79	207.61	260.89	291.71	846.57	156.83	788.91	14.53	27.616	79.88	18.4775	19.7885	23.8423	1.68738	14.9724	9.1944
APWCYTTNSEVR	1425.63			1	1	84.918	85.05	94.849	590.69	517.77	630.99	122.89	32.491	123.16	358.15	86.955	354.81	87.4309	85.8913	86.9325	74.4533	72.7986	74.2327
AQDIQCGLQSR	1217.58	NUDCD2	NudC domain-containing protein 2	1	1	659.98	599.2	566.25	49.411	68.852	62.37	852.84	342.06	907.96	7.3699	24.85	62.348	6.96527	10.3064	9.92173	0.856756	6.77278	6.42559
ASAGPQPLLVQSCK	1397.73	TLN1	Talin-1	1	1	310.93	337.45	394.35	14.171	27.902	58.998	600.75	242.32	639.12	36.291	36.417	59.654	4.35895	7.63702	13.0138	5.69681	13.065	8.53695
ASGVQVADEVCR	1232.58	DSTN	Destrin	1	1	1711.5	1796.9	1532.1	65.661	38.515	79.843	1975.4	294.13	2667.8	93.891	30.521	106.26	3.69471	2.09844	4.95321	4.53735	9.40117	3.83049
ASTNIQDTEGNTPLHLACDEER	2413.08	PSMD10	26S proteasome non-ATPase regulatory subunit 10	1	1	1300.3	891.8	981.67	508.16	529.59	679.97	746.29	216.68	1027.3	39.887	19.586	21.969	28.099	37.2586	40.9216	5.07354	8.28981	2.09374
ATILDLSCNK	1076.55	LRRC59	Leucine-rich repeat-containing protein 59	2	2	2032.4	1848.7	1729.6	71.682	140.43	192.85	1712.3	1163.3	1922.2	62.568	40.449	76.037	3.40681	7.05987	10.0315	3.52522	3.36025	3.8052
ATSITVTGSGSCR	1238.59	DAG1	Dystroglycan;Alpha-dystroglycan;Beta-dystroglycan	1	1	267.92	207.53	214.64	194.89	212.14	171.9	177.52	90.563	240.45	629.38	275.35	595.5	42.1102	50.5492	44.4715	77.9998	75.2501	71.2363
ATYIHNCLK	1061.53	VTA1	Vacuolar protein sorting-associated protein VTA1 homolog	1	1	359.19	359.49	291.1	51.336	98.31	148.46	943.68	304.65	934.41	102.87	37.504	125.38	12.5049	21.4744	33.7747	9.82944	10.9611	11.8306
AVAHHTDCTFIR	1369.66	PSMC5	26S protease regulatory subunit 8	2	2	680.25	538.96	598.17	31.442	68.711	85.507	1227.9	279.83	1136.2	40.234	43.979	83.974	4.41792	11.3073	12.5069	3.17269	13.5818	6.88213
AVGIWHCGSCMK	1290.57	RPL37A	60S ribosomal protein L37a	3	3	2938.4	2689.4	2367.2	140.53	100.37	122.03	1315.2	730.24	1192.3	7.8899	22.35	38.051	4.56425	3.59779	4.90232	0.596324	2.96974	3.09269
AVLFCLSEDK	1123.56	CFL1	Cofilin-1	2	2	1519.6	1471.6	1543.3	16.408	74.533	43.722	2706.2	458.95	3196.7	86.619	59.099	108.79	1.06822	4.82061	2.75497	3.10149	11.408	3.29119
AVQGMLDFDYVCSR	1602.72	ACLY	ATP-citrate synthase	2	1	2322.6	2052.9	1713.2	302.63	348.92	366.01	1693.7	1065.9	1673.1	212.68	75.764	244.83	11.5278	14.5273	17.6033	11.1562	6.63628	12.7653
AVVMISCNR	991.494	M6PR	Cation-dependent mannose-6-phosphate receptor	2	2	645.46	529.81	597.23	805.91	954.5	852.94	147.58	49.046	167.63	567.25	381.39	587.42	55.5275	64.306	58.8166	79.3545	88.6055	77.7988
AWNAYPYCR	1142.5	PITPNB;PITPNA	Phosphatidylinositol transfer protein beta isoform;Phosphatidylinositol transfer protein alpha isoform	1	1	975.08	910.5	1006.5	147.79	143.47	143.7	1592.3	499.6	1580.3	269.87	92.917	210.75	13.1618	13.6123	12.4935	14.4922	15.6817	11.7668
CAGNEDIITLR	1203.59	PCNA	Proliferating cell nuclear antigen	2	2	2717.6	2612.3	2435.2	206.08	159.44	140.18	2806.6	1872.2	2861.4	77.846	26.513	122.15	7.04865	5.75234	5.44308	2.69882	1.39637	4.09412
CCIPETR	820.357	NLN	Neurolysin, mitochondrial	1	1	785.58	806.3	789.55	99.523	120.78	112.25	2350.2	1275	2657.3	170.34	108.07	169.7	11.2442	13.028	12.4473	6.75808	7.81378	6.00283
CCLTYCFNKPEDK	1562.66	RPS27A	Ubiquitin-40S ribosomal protein S27a;Ubiquitin;40S ribosomal protein S27a	4	3	3751.8	3969.1	3395.4	164.98	137.98	141.62	2772.4	1650.6	2666.3	60.643	14.603	81.087	4.21213	3.35956	4.00394	2.14056	0.87695	2.95142
CCTESLVNR	1023.45	ALB	Serum albumin	3	3	234.32	334.66	303.78	5540.4	4776.8	5374.3	536.61	204.86	771.47	21028	8995	24899	95.9423	93.4528	94.65	97.5116	97.7732	96.9947
CDFTEDQTAEFK	1432.58	MYL6	Myosin light polypeptide 6	1	1	1206.3	1228.6	1184.7	286.03	286.32	363.6	1811.3	337.69	1258.9	131.74	28.289	189.37	19.1667	18.9	23.4838	6.7801	7.72968	13.0756
CDLELETNGR	1148.51	TGM2	Protein-glutamine gamma-glutamyltransferase 2	3	2	3050.4	2887.2	2815.3	358.62	324.43	300.97	397.55	217.76	406.5	17.22	36.611	19.692	10.5197	10.1017	9.65802	4.1517	14.3928	4.62045
CDVDIRK	847.422	ACTB;ACTG1;ACTBL2	Actin, cytoplasmic 1;Actin, cytoplasmic 1, N-terminally processed;Actin, cytoplasmic 2;Actin, cytoplasmic 2, N-terminally processed;Beta-actin-like protein 2	2	2	368.23	260.9	288.03	59.737	17.855	44.272	4366.9	3178.9	4470	196.11	128.91	164.19	13.9583	6.40527	13.3228	4.29782	3.89714	3.54301
CESAPGCGVWQR	1291.54	CANX	Calnexin	2	2	421.53	301.3	380.81	1563	1592.9	1595.5	1287.7	649.62	1208.8	1896.8	1097.7	2387.7	78.7592	84.0935	80.7313	59.5635	62.8219	66.3895
CESAPGCGVWQRPVIDNPNYK	2332.07	CANX	Calnexin	3	2	244.54	259.07	282.08	1764.9	1478.6	1699	163.72	38.829	81.425	1268.4	758.91	1261.6	87.8304	85.091	85.7613	88.568	95.1326	93.9372
CESGGFLSK	926.417	ITPR3	Inositol 1,4,5-trisphosphate receptor type 3	1	1	715.88	733.06	634.84	117.69	106.84	135.14	917.3	465.03	812.42	195.59	48.963	238.98	14.1188	12.7206	17.5511	17.575	9.52601	22.7297
CFCQVSGYLDDCTCDVETIDR	2383.94	ERO1L	ERO1-like protein alpha	2	2	959.92	812.76	747.78	2035.8	1967.2	2060	277.4	115.76	336.27	418.69	174.26	503.4	67.957	70.7636	73.3676	60.1488	60.0855	59.9521
CFIVGADNVGSK	1208.59	RPLP0;RPLP0P6	60S acidic ribosomal protein P0;60S acidic ribosomal protein P0-like	3	2	1395.5	1566.7	1379.9	129.19	199.86	185.3	176.46	53.286	173.45	169.62	41.883	232.81	8.4732	11.3135	11.8387	49.0118	44.0091	57.3057
CGLVPVLAENYK	1304.68	LTF	Lactotransferrin;Lactoferricin-H;Kaliocin-1;Lactoferroxin-A;Lactoferroxin-B;Lactoferroxin-C	2	1	604.5	605.7	673.38	118.8	120.85	100.22	57.489	16.369	80.358	162.73	32.645	209	16.4247	16.6334	12.955	73.8946	66.6034	72.2289
CLEEQGLK	918.448	CTPS1	CTP synthase 1	2	3	724.8	667.8	503.78	98.059	38.454	20.646	2035.5	906.67	2001.4	367.79	105.29	341.04	11.9169	5.44478	3.93688	15.3036	10.4046	14.5592
CLSVMEAK	879.419	AARS	Alanine--tRNA ligase, cytoplasmic	1	1	465.29	362.77	367.08	107.46	156.56	104.64	377.89	210.46	286.28	101.64	23.101	127.11	18.7621	30.1465	22.1827	21.1958	9.89078	30.7482
CLTAIVK	746.436	ANXA1	Annexin A1	1	1	557.46	490.55	475.97	66.201	66.811	67.795	1438.7	532.48	1315.1	52.386	82.637	162.8	10.6149	11.987	12.4677	3.51328	13.4344	11.0156
CLTQSGIAGGYK	1196.59	SRI	Sorcin	1	1	460.29	287.66	347.52	169.44	198.13	130.94	268.81	126.06	440.11	365.23	79.979	434.21	26.9068	40.7851	27.367	57.6036	38.8174	49.6626
CMMAQYNR	1015.4	STIP1	Stress-induced-phosphoprotein 1	2	1	296.51	254.69	255.87	158.53	115.85	172.21	449.11	119.26	637.1	83.28	62.745	107	34.8387	31.2652	40.2285	15.6427	34.4743	14.3798
CNLLAEK	789.405	AHSG	Alpha-2-HS-glycoprotein;Alpha-2-HS-glycoprotein chain A;Alpha-2-HS-glycoprotein chain B	2	2	98.127	35.37	48.218	331.53	409.1	323.93	89.99	42.371	145.61	728.17	275.11	685.74	77.1615	92.0422	87.0433	89.0009	86.654	82.4851
CNSLEEIK	934.443	SPTAN1	Spectrin alpha chain, non-erythrocytic 1	1	1	348.54	427.37	456.87	84.121	82.218	47.19	579.21	128.68	554.94	73.985	24.913	54.955	19.4427	16.1342	9.36198	11.3266	16.2201	9.01057
CNTPTYCDLGK	1213.51	VDAC3	Voltage-dependent anion-selective channel protein 3	1	1	1473	1648.8	1222.7	189.12	201.56	168.17	1529.9	938.26	1499.9	115.51	74.249	148.98	11.3782	10.893	12.091	7.02013	7.33317	9.03522
CPADNPGLVQAQPR	1464.71	TNS3	Tensin-3	1	1	263.07	325.47	321.09	62.798	46.358	53.468	429.29	240.92	466.86	7.7644	17.553	79.674	19.271	12.4676	14.275	1.77653	6.79104	14.5781
CPEALFQPSFLGMESCGIHETTFNSIMK	3116.41	ACTB;ACTG1	Actin, cytoplasmic 1;Actin, cytoplasmic 1, N-terminally processed;Actin, cytoplasmic 2;Actin, cytoplasmic 2, N-terminally processed	12	7	5071.9	4934	4421.3	279.11	306.18	213.56	2825.6	849.92	2591.8	76.137	19.598	113.1	5.21602	5.84293	4.60769	2.62384	2.25389	4.1813
CPLSGACYSPEFK	1400.61	COPA	Coatomer subunit alpha;Xenin;Proxenin	1	2	945.34	1061	888.64	118.33	125.72	118.87	753.45	612.61	709.26	51.88	19.014	48.868	11.1247	10.5939	11.7984	6.44208	3.01034	6.44588
CPPGVVPACHNSK	1307.61	FASN	Fatty acid synthase;[Acyl-carrier-protein] S-acetyltransferase;[Acyl-carrier-protein] S-malonyltransferase;3-oxoacyl-[acyl-carrier-protein] synthase;3-oxoacyl-[acyl-carrier-protein] reductase;3-hydroxyacyl-[acyl-carrier-protein] dehydratase;Enoyl-[acyl-carrier-protein] reductase;Oleoyl-[acyl-carrier-protein] hydrolase	2	2	809.17	802.33	778.69	83.183	153.36	106	1059	710.08	1211.5	129.16	37.894	114.85	9.32176	16.047	11.9816	10.8706	5.06622	8.6591
CQLEINFNTLQTK	1550.78	ACTN4;ACTN1;ACTN3;ACTN2	Alpha-actinin-4;Alpha-actinin-1;Alpha-actinin-3;Alpha-actinin-2	3	2	1479.7	1276.9	1367.6	24.946	155.52	87.283	175.15	85.899	211.9	124.98	83.803	170.72	1.65793	10.8572	5.99931	41.642	49.3824	44.6187
CQPIEFDATGNR	1349.6	ITGAV	Integrin alpha-V;Integrin alpha-V heavy chain;Integrin alpha-V light chain	1	1	201.77	298.07	233.25	277.25	318.78	240.95	125.56	58.161	181.98	218.29	64.796	284.78	57.8786	51.6787	50.8119	63.4841	52.6981	61.0121
CQVFEETQIGGER	1494.68	CCT7	T-complex protein 1 subunit eta	1	1	1371.6	1417.4	1319.2	424.43	378.02	397.19	711.91	260.82	705.56	378.05	50.382	423.86	23.6316	21.0547	23.141	34.6848	16.1895	37.529
CSGPGLER	817.375	FLNA	Filamin-A	2	3	286.88	304.13	311.31	21.412	59.518	31.396	3320.4	1501.8	4051.3	431.93	197.7	589.78	6.94536	16.3669	9.16121	11.511	11.6328	12.7078
CSLASGATGGR	978.455	PRMT3	Protein arginine N-methyltransferase 3	1	1	1517.3	1603.2	1564.3	196.86	200.4	222.95	2613	1664.9	2227.4	242.84	110.63	274.95	11.4843	11.1111	12.4745	8.50328	6.23082	10.9877
CSLPAEEDSVLEK	1418.66	MAP4	Microtubule-associated protein;Microtubule-associated protein 4	1	1	687.51	830.8	670.68	101.75	145.28	158.09	335.45	229.57	328.35	126.99	55.972	132.56	12.8918	14.884	19.0753	27.4609	19.602	28.7605
CSNPLDTSVK	1062.5	CTPS1	CTP synthase 1	2	2	1018.9	782.75	901.3	35.135	44.03	40.886	750.3	324.89	690.95	122.39	39.215	53.211	3.33338	5.32548	4.33948	14.0245	10.7702	7.15047
CSTPEEIK	905.416	DSTN	Destrin	2	2	255.4	296.59	296.99	36.874	46.982	25.768	2306.6	549.19	3019	129.27	98.202	164.89	12.6162	13.6746	7.98369	5.30693	15.1689	5.17888
CSVCPDYDLCSVCEGK	1719.66	SQSTM1	Sequestosome-1	4	3	1194.1	1181.4	1149.7	227.31	317.68	325.82	452.03	180.25	483.71	334.18	130.48	406.05	15.9919	21.1917	22.0817	42.5052	41.9914	45.6359
CSVLAAANPVYGR	1319.67	MCM3	DNA replication licensing factor MCM3	1	1	359.89	303.4	396.34	111.27	95.708	155.57	114.1	36.149	126.59	55.076	15.73	95.802	23.6162	23.9805	28.1876	32.5554	30.3206	43.078
CSWLVVQCLQR	1333.66	FDPS	Farnesyl pyrophosphate synthase	2	2	3240	3277.7	2950.9	120.39	58.045	149.96	3327.1	2029.4	3652.8	14.135	26.062	82.525	3.58262	1.74009	4.83608	0.423047	1.26794	2.20931
CTDDFNGAQCK	1200.45	PSMC3	26S protease regulatory subunit 6A	2	2	1199.9	1247.6	1183.5	166.53	179.85	46.218	766.05	433.8	812.04	100.24	12.531	90.59	12.1872	12.5994	3.75842	11.5712	2.80756	10.0362
CVLLSNLSSTSHVPEVDPGSAELQK	2609.3	FASN	Fatty acid synthase;[Acyl-carrier-protein] S-acetyltransferase;[Acyl-carrier-protein] S-malonyltransferase;3-oxoacyl-[acyl-carrier-protein] synthase;3-oxoacyl-[acyl-carrier-protein] reductase;3-hydroxyacyl-[acyl-carrier-protein] dehydratase;Enoyl-[acyl-carrier-protein] reductase;Oleoyl-[acyl-carrier-protein] hydrolase	1	1	77.251	48.73	135.07	25.123	58.228	46.829	183.98	103.57	173.56	196.1	26.085	179.99	24.5404	54.4401	25.7445	51.5944	20.1188	50.9093
CVSCLPGQR	961.447	TLN1	Talin-1	3	2	2317.4	2032.1	2061.7	293.92	191.83	284.94	2368.6	1300.6	2274.3	365.85	72.367	240.62	11.2556	8.62572	12.1425	13.3793	5.27085	9.5677
CVVVGDGAVGK	1002.52	CDC42;RHOQ;RAC2;RHOJ;RAC1;RAC3;RHOG	Cell division control protein 42 homolog;Rho-related GTP-binding protein RhoJ;Rho-related GTP-binding protein RhoQ;Ras-related C3 botulinum toxin substrate 1;Ras-related C3 botulinum toxin substrate 3;Ras-related C3 botulinum toxin substrate 2;Rho-related GTP-binding protein RhoG	2	2	751.86	620.65	600.3	20.291	38.114	15.826	2193.7	906.91	2384.6	137.55	41.195	133.62	2.62785	5.78568	2.56863	5.90027	4.34498	5.30613
CYQSEFGR	988.407	ANXA7	Annexin A7	1	1	269.29	304.17	340.22	49.382	28.651	28.073	430.76	130.31	475.05	38.829	21.023	32.651	15.4962	8.60853	7.62246	8.26872	13.8919	6.43115
DAPEGGFDAVLQAAVCK	1689.8	ITGB5	Integrin beta-5;Integrin beta	1	1	84.627	75.813	109.71	105.77	134.82	126	63.343	49.246	85.338	122.58	76.571	79.727	55.5523	64.0071	53.4555	65.9305	60.859	48.3004
DCDLQEDACYNCGR	1603.57	CNBP	Cellular nucleic acid-binding protein	2	2	2178.6	2086	1914.2	134.44	142.4	179.96	2560.3	620.49	3673.8	245.53	19.7	285.51	5.81226	6.39024	8.59342	8.75071	3.07721	7.2111
DCEECIQLEPTFIK	1666.76	STIP1	Stress-induced-phosphoprotein 1	2	2	1302.7	1259.6	1351	72.856	84.58	124.25	1426.7	158.09	2960	82.457	22.412	226.45	5.29648	6.29231	8.4223	5.46378	12.4165	7.10665
DCEQAENWMAAR	1422.57	SPTAN1	Spectrin alpha chain, non-erythrocytic 1	1	1	332	270.64	310.29	38.633	131.58	108.53	292.39	97.29	387.68	53.297	16.809	59.389	10.4235	32.7134	25.9133	15.4177	14.7319	13.2841
DCLINAAK	846.427	TCP1	T-complex protein 1 subunit alpha	2	2	900.96	1217.1	893.07	124.81	161.97	181.83	1621.5	1080.2	1527.1	49.935	33.807	110.96	12.1674	11.7449	16.916	2.98755	3.03472	6.77387
DCVGPEVEK	974.438	PGK1	Phosphoglycerate kinase 1	2	4	688.68	713.71	563.28	127.61	147.24	119.93	2107.7	1049.9	2141.2	155.94	19.932	168.47	15.6329	17.102	17.5539	6.8889	1.8631	7.29412
DCYPAVQK	922.422	KPNB1	Importin subunit beta-1	2	2	238.69	189.67	218.78	62.533	77.437	92.846	1046.4	844.37	996.98	240.19	18.061	76.827	20.7597	28.991	29.794	18.6687	2.0942	7.15464
DDDIAALVVDNGSGMCK	1721.76	ACTB	Actin, cytoplasmic 1;Actin, cytoplasmic 1, N-terminally processed	15	11	5230.8	5136.1	4748.8	470.18	538.31	464.7	5533.9	3327.3	5214.4	291.07	149.81	364.8	8.24735	9.48663	8.9134	4.99694	4.30846	6.53857
DECCFDANQPEGR	1482.55	ADAM10	Disintegrin and metalloproteinase domain-containing protein 10	1	1	129.18	104.28	91.097	522.5	478.8	563.38	47.127	16.264	67.756	517.77	186.01	562.04	80.1774	82.1157	86.0809	91.6574	91.9594	89.2416
DEVLYVFPSDFCR	1588.72	SCARB2	Lysosome membrane protein 2	1	1	60.364	87.882	55.302	434.31	352.34	354.61	69.554	51.826	108.53	272.67	177.32	296.39	87.7972	80.0369	86.5088	79.6759	77.383	73.1972
DFDDGVLGLAWVGAPSGSSGGICEK	2436.13	ADAM10	Disintegrin and metalloproteinase domain-containing protein 10	1	1	696.11	541.41	538.26	428.17	621.78	584.65	106.12	24.319	150.88	411.76	114.62	428.76	38.0839	53.4547	52.0656	79.5088	82.4966	73.9701
DFTPVCTTELGR	1337.63	PRDX6	Peroxiredoxin-6	2	2	686.75	662.35	633.14	1822.2	1520.2	1515.7	790.65	294.68	838.91	2126.3	571.28	1921.9	72.628	69.6525	70.5357	72.8946	65.9707	69.6136
DIEREDIEFICK	1508.72	CCT4	T-complex protein 1 subunit delta	2	2	1678.9	1549.4	1511.8	98.095	40.873	64.043	878.58	497.63	818.08	54.479	50.761	95.596	5.52027	2.57019	4.06405	5.83875	9.25635	10.4628
DILIACR	802.437	LRPPRC	Leucine-rich PPR motif-containing protein, mitochondrial	1	1	2132.9	1861.3	2075.7	102.68	125.32	98.477	1625.1	1105.5	1576.8	95.34	78.283	96.912	4.59299	6.3082	4.52939	5.54161	6.61295	5.79024
DINAYNCEEPTEK	1524.64	PRDX6	Peroxiredoxin-6	2	2	615.27	711.81	600.08	334.46	294.97	368.78	396.75	96.817	344.81	185.38	14.667	201.43	35.2163	29.2984	38.0633	31.8451	13.1561	36.8757
DKDDDGGEDDDANCNLICGDEYGPETR	2930.11	DHX9	ATP-dependent RNA helicase A	2	2	2414.7	2187.3	2111.6	126.15	186.46	380.37	1344.4	876.59	1563	19.923	19.159	169.12	4.96487	7.85505	15.2638	1.46028	2.13888	9.76376
DLEEDHACIPIKK	1509.75	EEF2	Elongation factor 2	1	1	376.41	304.55	363.24	101.55	53.1	112.3	607.88	132.8	533.47	127.24	47.453	110.26	21.2465	14.8469	23.6153	17.3087	26.3258	17.1283
DLEVTCDPDSGGSQGLR	1747.77	TNKS1BP1	182 kDa tankyrase-1-binding protein	1	1	1317.9	1346.7	992.86	340.08	364.59	408.5	464.55	57.668	442.65	88.179	43.045	167.33	20.5117	21.305	29.1503	15.9534	42.7403	27.432
DLNHVCVISETGK	1413.69	HPRT1	Hypoxanthine-guanine phosphoribosyltransferase	2	2	978.09	960.23	913.27	162.52	227.33	254.67	730.37	287.5	715.29	95.764	17.927	72.852	14.2485	19.1426	21.8051	11.5918	5.86949	9.24351
DNFWEMGDTGPCGPCSEIHYDR	2527.98	AARS	Alanine--tRNA ligase, cytoplasmic	3	2	2154.7	2126.6	1910.7	498.65	340.43	420.28	694.57	451.72	672.51	124.65	42.663	102.42	18.7932	13.7992	18.0302	15.2157	8.62954	13.2167
DNGNGTYSCSYVPR	1531.64	FLNA	Filamin-A	5	6	4943.4	5088.2	4475.7	911.13	884.24	1112.9	3785.1	1834.8	4347.7	387.45	217.15	637.3	15.5628	14.8053	19.9138	9.28569	10.5826	12.7844
DNIACVILTFK	1235.66	G6PD	Glucose-6-phosphate 1-dehydrogenase	2	2	1786.3	1677.1	1737.1	83.12	109.74	120.4	1118.7	337.19	1045.1	77.27	48.551	173.31	4.4463	6.14157	6.48183	6.46086	12.5864	14.2243
DNNMAPYYEALCK	1530.65	PSMD6	26S proteasome non-ATPase regulatory subunit 6	2	1	1432.8	1475.2	1377.9	137.61	168.8	185.45	516.87	220.02	573.7	83.916	17.808	101.63	8.76268	10.2676	11.8623	13.9677	7.48776	15.0489
DNQNFCVPCYEK	1458.59	FHL2	Four and a half LIM domains protein 2	1	1	1243	1233.5	1060.1	69.927	61.477	84.461	389.67	44.405	645.82	1.0153	31.803	49.576	5.32604	4.74734	7.37934	0.259877	41.7318	7.12918
DQCILITGESGAGK	1390.68	MYO1B	Unconventional myosin-Ib	1	1	407.27	307.45	383.14	70.472	86.429	40.012	113.55	63.017	144.98	126.42	52.406	177.38	14.7511	21.943	9.4557	52.6816	45.4034	55.0254
DSCPLDCK	879.347	SRSF3	Serine/arginine-rich splicing factor 3	2	1	1470.9	1699.2	1624.9	80.615	207.4	165.83	2065.6	806.08	2830	144.33	122.65	227.3	5.19589	10.878	9.26047	6.53098	13.2062	7.43466
DSVTCPTCQGTGR	1323.55	TMEM106B	Transmembrane protein 106B	1	2	375.46	303.67	390.39	42.207	19.284	21.875	2812.8	1744.1	2998.3	150.63	86.068	331.96	10.1054	5.97113	5.30605	5.08296	4.70274	9.96799
DVQDFWISLPGTLCSEK	1936.92	GPC1	Glypican-1;Secreted glypican-1	1	1	200.53	148.64	155.98	193.29	211.42	222.19	64.343	22.15	50.767	90.323	59.321	96.993	49.0808	58.718	58.754	58.3987	72.8124	65.6423
DVQIGDIVTVGECRPLSK	1928	RPS11	40S ribosomal protein S11	2	2	1044.1	960.52	1007.4	117.13	54.752	51.091	1559.2	641.04	1697.8	49.404	24.821	58.782	10.0867	5.39284	4.82678	3.07123	3.72765	3.34639
DYDYTCFVFSDVDLIPMNDHNAYR	2912.24	B4GALT1	Beta-1,4-galactosyltransferase 1;Lactose synthase A protein;N-acetyllactosamine synthase;Beta-N-acetylglucosaminylglycopeptide beta-1,4-galactosyltransferase;Beta-N-acetylglucosaminyl-glycolipid beta-1,4-galactosyltransferase;Processed beta-1,4-galactosyltransferase 1	1	1	99.977	84.685	92.721	19.638	42.304	72.963	92.894	38.215	88.026	57.041	22.274	104.31	16.4177	33.3131	44.0374	38.0438	36.8232	54.2332
ECADLWPR	988.444	RPL23	60S ribosomal protein L23	2	2	2034.9	2205	1952	85.518	193.74	92.748	3065	1278.8	3328.3	153.51	140.92	262.81	4.03307	8.07674	4.53591	4.7696	9.9259	7.31835
ECCHGDLLECADDR	1577.59			4	4	153.26	98.552	162.54	3114.3	3432.1	3377.5	22.418	15.582	90.441	6692.4	2400.3	7399.1	95.3097	97.2087	95.4085	99.6661	99.355	98.7924
EEEIAALVIDNGSGMCK	1777.82	ACTG1	Actin, cytoplasmic 2;Actin, cytoplasmic 2, N-terminally processed	9	10	4341.5	3914.8	3861.1	311.65	461.72	489.69	4806.1	2908.2	4897.1	116.72	72.305	220.53	6.69761	10.5499	11.2552	2.371	2.42593	4.30922
EEGETADTVGCCSLR	1568.64	TOP1	DNA topoisomerase 1	2	2	2069.7	2107.6	1847.5	698.17	438.57	577.76	957.37	636.44	876.59	151.77	121.03	230.02	25.2241	17.2247	23.8226	13.6836	15.9782	20.786
EFCENLSADCR	1285.51	PPP2R1A	Serine/threonine-protein phosphatase 2A 65 kDa regulatory subunit A alpha isoform	2	2	3628.1	3474.4	2771	180.52	135.37	159.23	3067.4	1918.9	2868.8	89.238	36.371	129.86	4.73977	3.7501	5.43404	2.827	1.86015	4.3306
EGALCEENMR	1150.47	EEF2	Elongation factor 2	3	3	810.98	707.34	618.61	13.654	49.117	37.831	4350.6	2193.3	4575.1	170.07	53.294	211.67	1.65576	6.49303	5.76305	3.76205	2.37221	4.42198
EGCTEVSLLR	1105.54	HNRNPUL2;HNRNPUL2-BSCL2	Heterogeneous nuclear ribonucleoprotein U-like protein 2	1	1	491.27	344.13	534.94	2.0466	55.772	19.377	351.24	131.21	474.68	22.988	29.933	17.299	0.414865	13.9464	3.49565	6.14278	18.5754	3.51621
EGFYDLSSEDPFGCK	1692.7	LAMB1	Laminin subunit beta-1	1	1	118.71	158.33	130.5	267.07	256.52	252.3	609.35	224.96	511.51	184.59	65.373	241.6	69.2286	61.8344	65.9091	23.2499	22.5166	32.0803
EGQWDCSVCLVR	1393.61	RANBP2	E3 SUMO-protein ligase RanBP2	2	1	2814.7	2746.9	2937.8	411.27	407.96	579.42	1090.9	405.21	1105.4	133.36	36.936	98.419	12.7487	12.9312	16.4738	10.8931	8.3538	8.17556
EINDCIGGTVLNISK	1574.8	RSL1D1	Ribosomal L1 domain-containing protein 1	1	1	626.34	637.07	617.99	88.343	120.06	78.312	440.96	338.57	557.03	37.106	81.833	203.24	12.3611	15.8573	11.2468	7.76169	19.4654	26.7326
EIYCPAPPQIDNGIIQGER	2112.03	CD55	Complement decay-accelerating factor	1	1	362.78	335.41	320.87	230.64	178.88	235.87	102.07	41.644	147.67	379.58	273.14	586.2	38.8662	34.7819	42.3663	78.8083	86.7706	79.8779
ELCQQIHAECK	1300.59	DDX42	ATP-dependent RNA helicase DDX42	1	1	351.77	319.16	373.51	127.33	128.02	219.45	523.37	166.7	484.02	154.82	9.314	160.6	26.5769	28.6283	37.0092	22.8284	5.29162	24.9139
ELPDSVPQECTVR	1471.7	MYOF	Myoferlin	1	1	769.31	773.62	861.27	136.77	132.91	111.68	377.1	339.31	367	36.887	32.551	63.201	15.0947	14.6614	11.4785	8.91018	8.75354	14.691
ELPPDQAEYCIAR	1503.7	ACTN4;ACTN1	Alpha-actinin-4;Alpha-actinin-1	2	2	1739.5	1642	1541.9	181.16	209.12	189.99	2818	1164.8	2788.2	56.314	35.607	155.96	9.43217	11.2969	10.9701	1.95922	2.96624	5.29727
ELVLDNCK	932.464	ANP32B	Acidic leucine-rich nuclear phosphoprotein 32 family member B	2	2	1544.8	1509.3	1603.5	50.288	101.86	48.349	1945.6	1578.7	2138.6	94.589	67.271	59.37	3.15268	6.32215	2.92696	4.63629	4.08701	2.70113
ENFEVLCK	980.464			1	1	187.48	196.26	175.46	275.38	334.95	250.11	72.301	67.616	53.144	399.78	99.284	531.43	59.4953	63.0542	58.7706	84.6846	59.4871	90.9089
ENLLLSDSPSCR	1332.63	ROCK2	Rho-associated protein kinase 2	1	1	655.53	649.59	610.27	81.787	103.56	85.765	489.42	226.24	554.63	68.831	40.225	80.97	11.0925	13.7502	12.3219	12.3298	15.0958	12.7391
EPACDDPDTEQAALAAVDYINK	2348.05			2	2	114.1	107.6	128.49	70.587	111.58	126.67	161.78	31.531	42.226	220.38	102.68	236.03	38.2198	50.9079	49.6434	57.6669	76.5064	84.8248
EQCCYNCGK	1046.36	CNBP	Cellular nucleic acid-binding protein	2	3	477.33	366.21	494.58	13.216	26.166	32.625	2700.2	648.74	3759	209.39	24.514	359.79	2.69414	6.6686	6.18829	7.19655	3.64112	8.73533
EQETYCICGNGR	1371.55			2	2	109.88	90.978	28.74	781.21	837.27	871.59	545.36	252.73	505.49	1563.3	623.82	1684.4	87.669	90.199	96.8078	74.1371	71.1676	76.9171
EQWPQCPTIK	1228.59	CTSB	Cathepsin B;Cathepsin B light chain;Cathepsin B heavy chain	1	1	226.48	310.16	286.32	379.97	277.49	386.04	97.077	26.686	85.034	231.5	69.079	216.3	62.6548	47.2203	57.4157	70.4553	72.1339	71.7808
ESLNLWYDCTWNNDTK	2000.86	EMP3	Epithelial membrane protein 3	1	1	290.13	336.2	303.71	519.79	397.06	510.01	96.717	26.139	23.728	353.03	230.14	432.76	64.1779	54.15	62.6764	78.4952	89.8006	94.8021
ESNCYDPER	1111.42	CLTC	Clathrin heavy chain;Clathrin heavy chain 1	1	2	190.91	112.6	131	91.934	59.452	77.894	2740.9	1743.7	2593.2	465.27	279.64	670.82	32.5034	34.5547	37.2888	14.5117	13.8207	20.552
ESTGNMVTGQTVCK	1453.65	NCAPD2	Condensin complex subunit 1	1	1	251.73	201.41	208.63	55.241	94.226	75.623	294.58	157.31	333.59	64.852	19.029	72.869	17.9955	31.8723	26.6041	18.0429	10.7911	17.9278
ETCLITFLLAGIECPR	1777.91	SND1	Staphylococcal nuclease domain-containing protein 1	2	2	2216.4	1906.3	1645.3	193.12	115.9	178.86	784.66	176.22	494.8	89.22	13.763	44.367	8.01487	5.73138	9.80506	10.2096	7.24433	8.2288
ETYGDMADCCEK	1363.47			3	3	124.82	100.92	127.01	3820.9	3281.7	3525.6	149.81	53.686	118.87	4101.2	1637.8	4404.4	96.8366	97.0165	96.5228	96.4759	96.8261	97.372
EVAALCR	760.39	XRCC6	X-ray repair cross-complementing protein 6	1	2	646.48	752.17	638.06	39.881	29.143	44.611	3855.9	2158.4	3929	436.73	108.08	376.21	5.8105	3.73	6.53477	10.1739	4.76863	8.73848
EVCFACVDGK	1069.46	CLTC	Clathrin heavy chain;Clathrin heavy chain 1	2	2	1775.2	1847.3	1589.6	204.65	192.57	248.16	3067.2	1929.6	2877.9	285.42	14.248	230.81	10.3366	9.44031	13.5034	8.51334	0.732979	7.42462
EVESVDLPHCHLIK	1617.82	PON2	Serum paraoxonase/arylesterase 2	2	1	116	146.94	120.04	69.914	95.651	86.453	140.78	42.21	82.502	85.993	62.969	150.11	37.6056	39.4289	41.8673	37.9203	59.8684	64.5324
EVNVSPCPTQPCQLSK	1728.82	NPC2	Epididymal secretory protein E1	1	1	102.34	123.13	137.95	318.06	293	313.48	153.24	107.72	241.4	708.65	282.14	684.44	75.6565	70.4107	69.4416	82.2205	72.3696	73.9264
EYCGIPGEADEELLR	1692.77			1	1	253.65	182.9	175.6	216.02	190.22	192.22	32.869	31.474	43.24	265.13	54.27	230.44	45.994	50.9809	52.2593	88.9701	63.2931	84.2005
EYEATLEECCAK	1387.56			2	2	87.617	141.26	107.21	3061	2780.3	3261	166.46	47.967	163.26	3089.9	1263	3255.6	97.2173	95.1649	96.817	94.8882	96.3411	95.2247
FACAVVCIQK	1080.55	ABCE1	ATP-binding cassette sub-family E member 1	1	1	431.73	338.45	349.89	640.41	425.23	520.85	425.69	206.21	480.67	320.56	152.58	451.36	59.7319	55.6817	59.8169	42.9561	42.5263	48.4276
FACHSASLTVR	1190.59	NONO	Non-POU domain-containing octamer-binding protein	3	2	359.28	302.6	339.65	97.835	137.63	88.34	1288.7	598.88	1465	166.68	100.38	98.186	21.4027	31.2632	20.6407	11.4527	14.3552	6.28115
FALACNASDK	1038.48	RFC2	Replication factor C subunit 2	1	1	479.01	509.34	476.11	53.356	32.468	74.665	511.39	311.13	391.17	72.925	49.431	87.391	10.0224	5.99253	13.5564	12.4804	13.7095	18.2612
FAVAESDCNLAVALNR	1691.83	RPAP3	RNA polymerase II-associated protein 3	1	1	585.75	588.6	544.69	80.834	30.136	74.994	1084.1	280.63	1046	87.627	40.234	116.94	12.1266	4.87057	12.102	7.47845	12.5393	10.0555
FCFSNEFSTFTHK	1593.69	TMED7-TICAM2;TMED7	Transmembrane emp24 domain-containing protein 7	1	2	197.63	261.32	224.74	130.91	142.32	169.61	299.55	101.3	291.77	71.01	48.895	98.502	39.846	35.2591	43.01	19.1629	32.5543	25.2393
FCFTPHTEEGCLSER	1754.74	FASN	Fatty acid synthase;[Acyl-carrier-protein] S-acetyltransferase;[Acyl-carrier-protein] S-malonyltransferase;3-oxoacyl-[acyl-carrier-protein] synthase;3-oxoacyl-[acyl-carrier-protein] reductase;3-hydroxyacyl-[acyl-carrier-protein] dehydratase;Enoyl-[acyl-carrier-protein] reductase;Oleoyl-[acyl-carrier-protein] hydrolase	4	2	1644.6	1720.4	1495.9	228.63	363.23	331.16	1551.7	1265.1	1526.2	445.69	151.11	344.05	12.2051	17.4326	18.1253	22.3136	10.67	18.3959
FCLDNGAK	866.396	PGK1	Phosphoglycerate kinase 1	3	2	2680.1	2661.3	2294.4	101.88	60.671	27.734	4001.3	1937.1	4112.4	34.896	42.51	73.383	3.66214	2.22894	1.19433	0.864576	2.14739	1.75315
FCLESER	882.391	PAIP1	Polyadenylate-binding protein-interacting protein 1	1	1	566.22	632.62	678.75	53.541	124.15	73.953	490.81	300.92	548.65	52.132	18.819	57.748	8.63898	16.4052	9.82499	9.60176	5.88574	9.52312
FCNPGFPIGCYITDK	1673.76	TM9SF2	Transmembrane 9 superfamily member 2	1	1	99.597	80.093	132.02	753.71	499.61	655.86	89.556	12.401	130.04	537.84	224.64	462.58	88.3281	86.1838	83.2436	85.7258	94.7684	78.0568
FCPFAER	868.39	GSTO1	Glutathione S-transferase omega-1	2	3	1739	1561.3	1418.4	550.47	524.51	644.14	442.4	40.767	499.56	184.02	31.177	198.06	24.0436	25.1466	31.2304	29.3765	43.3351	28.3908
FDNLYGCR	986.428	AHCY	Adenosylhomocysteinase	3	2	3841	4001.4	3430.5	92.775	168.84	164.89	3427.5	1941.2	3555.3	50.759	27.437	120.08	2.35842	4.04869	4.58615	1.45932	1.39371	3.26715
FEELCSDLFR	1257.57	HSPA1B;HSPA1A;HSPA6;HSPA7	Heat shock 70 kDa protein 1B;Heat shock 70 kDa protein 1A;Heat shock 70 kDa protein 6;Putative heat shock 70 kDa protein 7	2	2	3288.5	3177.6	3034.2	93.187	135.43	131.82	4535.1	2902.8	4850.8	58.691	13.768	73.676	2.75564	4.0878	4.16359	1.27762	0.472062	1.49612
FGIQPCSICLGDAK	1450.69	RNF213	E3 ubiquitin-protein ligase RNF213	1	1	993.77	695.17	789.19	144.2	89.769	161.1	569.3	313.89	515.74	162.57	52.432	94.728	12.6717	11.4364	16.9527	22.213	14.3131	15.5173
FHEICSNLVK	1188.6	ARL6IP1	ADP-ribosylation factor-like protein 6-interacting protein 1	2	3	1795.7	1652.5	1564.4	328.75	273.36	261.18	1441.2	793.19	1464.8	175.1	133.2	224.95	15.4746	14.1942	14.3067	10.8334	14.3784	13.3126
FICTTSAIQNR	1252.62	ACLY	ATP-citrate synthase	2	2	1748.3	1696	1528.3	128.57	99.048	114.03	612.46	406.26	603.27	77.152	28.082	90.503	6.85023	5.51785	6.94318	11.1877	6.46541	13.045
FLCFGSEGGTYYIK	1583.73	TROVE2	60 kDa SS-A/Ro ribonucleoprotein	1	1	807.65	787.46	644.91	172.77	60.939	90.834	428.01	154.21	376.36	23.843	14.981	64.062	17.622	7.18282	12.3459	5.27672	8.85449	14.5456
FNAHGDANTIVCNSK	1589.73	LGALS1	Galectin-1	2	3	1534.4	1153.9	1022	222.57	202.15	272.85	2621.6	601.87	2854	73.402	27.394	216.83	12.6678	14.9073	21.0719	2.72363	4.35334	7.06096
FPETTGCR	909.401	ASPH	Aspartyl/asparaginyl beta-hydroxylase	1	1	318.42	438.33	377.65	139.65	72.965	119.17	676.15	374.59	598.43	178.61	66.418	206.41	30.4866	14.2706	23.9866	20.8959	15.0605	25.6461
FQGQTCEMCQTCLGVCAEHK	2214.9	ITGB1	Integrin beta-1	3	3	109.81	88.166	84.137	3168.1	2808.5	2942.3	95.24	29.109	139.92	3581	1284.4	4278.5	96.65	96.9563	97.2199	97.4093	97.7839	96.8333
FQMTQEVVCDECPNVK	1868.81	DNAJB11	DnaJ homolog subfamily B member 11	1	1	207.98	189.19	191.84	688.48	475.56	464.75	91.62	56.747	50.191	631.9	152.44	702.3	76.7999	71.5397	70.7824	87.3369	72.8726	93.33
FSFCCSPEPEAEAEAAAGPGPCER	2453.99	SQSTM1	Sequestosome-1	2	3	1554.6	1607	1430.4	243.26	167.73	190.14	1544.9	443.22	1544.3	377.16	116.6	349.74	13.5305	9.45102	11.7331	19.6227	20.8281	18.4653
FSGDLDDQTCR	1255.51	SSB	Lupus La protein	3	2	2194.6	2147.3	2114.1	112.37	133.44	176.35	1576.5	467.15	1591.9	149.28	20.04	126.79	4.87089	5.85073	7.69936	8.65	4.11338	7.37713
FVEGVCPFCGYEEAR	1704.73	MARS	Methionine--tRNA ligase, cytoplasmic	1	1	1126.8	1065.8	986.85	128.86	129.47	99.217	1026.8	568.18	989.97	43.7	26.835	62.291	10.2623	10.8319	9.13544	4.0822	4.50997	5.91973
GACLLPK	700.394			1	1	131.21	112.33	103.15	542.45	462.08	416.75	87.729	55.81	82.525	455.66	251.72	663.43	80.5228	80.4443	80.1596	83.8552	81.8522	88.937
GAFASLSELHCDK	1376.64			2	2	212.48	165.46	108.99	685.76	554.05	740.92	20.278	26.41	20.011	121.74	46.319	166.99	76.3449	77.0038	87.1763	85.7215	63.6871	89.299
GAGTGGLGLTVEGPCEAK	1615.79	FLNB	Filamin-B	1	1	542.42	415.13	494.43	138.62	143.28	141.09	808.71	361.89	589.89	88.469	42.059	97.259	20.3542	25.6586	22.2007	9.8608	10.412	14.154
GALQNIIPASTGAAK	1410.78	GAPDH	Glyceraldehyde-3-phosphate dehydrogenase	1	2	738.73	958.35	828.27	511	293.07	445.29	189.6	164.4	307.77	408.39	100.98	504.68	40.8888	23.419	34.9642	68.2938	38.0511	62.1183
GANDFMCDEMER	1416.51	TCP1	T-complex protein 1 subunit alpha	2	1	2315.2	2178.8	1812.1	315.22	464.31	317.76	710.68	448.61	635.11	4.2979	33.364	56.621	11.9836	17.5668	14.9193	0.601123	6.92237	8.18541
GAVECCPNCR	1050.4	DNAJA1	DnaJ homolog subfamily A member 1	2	2	134.26	144.85	180.95	37.312	38.436	62.465	3653.4	1041.7	3839.4	486.12	61.233	517.76	21.7471	20.9705	25.6619	11.7434	5.55183	11.883
GCAVVEFK	851.421	HNRNPM	Heterogeneous nuclear ribonucleoprotein M	2	2	1227.9	1197.6	1208.5	279.6	1337.2	247	351.98	58.391	366.12	0.9862	18.767	43.241	18.5473	52.7537	16.9701	0.279404	24.3228	10.563
GCEVIQEIK	1017.52	TROVE2	60 kDa SS-A/Ro ribonucleoprotein	1	1	466.06	512.15	380.4	140.83	79.298	78.945	309.44	225.68	354.34	31.99	26.886	60.067	23.2052	13.4074	17.1864	9.36942	10.6451	14.4947
GCGTVLLSGPR	1058.55	RPL18	60S ribosomal protein L18	2	2	2628.9	2548.4	2382.2	117.25	172.55	151.82	3952.7	2813.3	4055.1	140.99	76.323	147.41	4.26961	6.34154	5.99127	3.44408	2.64128	3.50767
GCITIIGGGDTATCCAK	1582.72	PGK1	Phosphoglycerate kinase 1	3	2	1404.8	1273.6	1237.5	97.688	56.361	49.104	889.91	478.14	961.9	16.978	18.886	54.377	6.50175	4.23779	3.81656	1.87212	3.7998	5.35061
GCLDEETSR	1008.42	PLEC	Plectin	2	2	179.48	142.16	143.28	16.204	71.37	45.659	2955.1	1565.6	3145.2	725.9	329.06	679.75	8.2807	33.4239	24.166	19.7202	17.3678	17.7715
GCPPDDIENPR	1211.52	ITGB1	Integrin beta-1;Integrin beta	1	1	156.34	121.92	111.34	430.57	554.47	384.86	382.67	289.02	425.73	689.41	452.91	780.25	73.3622	81.9749	77.5615	64.3058	61.0448	64.6984
GCPVNTEPSGPTCEK	1517.65	HCCS	Cytochrome c-type heme lyase	1	1	168.27	220.57	118.39	53.902	90.37	143.55	432.47	296.19	612.7	191.95	39.776	185.12	24.2614	29.0635	54.8026	30.7405	11.8393	23.2032
GCSFLPDPYQK	1253.58	PSAP	Prosaposin;Saposin-A;Saposin-B-Val;Saposin-B;Saposin-C;Saposin-D	1	1	181.71	116.44	168.26	209.78	201.5	158.57	124.37	18.022	100.86	173.95	31.554	155.41	53.585	63.3767	48.5176	58.3099	63.6477	60.6431
GDECQLVGPAQPSHWK	1750.81	PLEC	Plectin	2	2	337.61	343.72	279.56	44.358	134.43	78.279	303.75	176.82	286.85	49.82	31.656	118.78	11.613	28.1146	21.8755	14.0906	15.1845	29.2828
GDFCIQVGR	993.47	NME1-NME2;NME2;NME1;NME2P1	Nucleoside diphosphate kinase;Nucleoside diphosphate kinase B;Putative nucleoside diphosphate kinase;Nucleoside diphosphate kinase A	2	2	3715.9	2954.2	3019.6	84.2	123.54	150.41	3666.6	1153.4	3782	59.244	33.934	63.464	2.21573	4.01398	4.74478	1.59008	2.858	1.65036
GESEDDFWWCIDR	1656.65	AHCYL2;AHCYL1	Adenosylhomocysteinase;Putative adenosylhomocysteinase 2;Putative adenosylhomocysteinase 3	1	1	784.85	794.02	790.8	24.447	79.529	64.551	701.82	411.33	762.14	31.469	40.14	76.342	3.02077	9.10413	7.54673	4.29149	8.89096	9.10479
GFFICDQPYEPVSPYSCK	2078.91	EPRS	Bifunctional glutamate/proline--tRNA ligase;Glutamate--tRNA ligase;Proline--tRNA ligase	2	1	1037.1	996.36	886.33	298.19	216.24	166.66	240.98	156.33	332.97	44.814	24.955	95.708	22.3315	17.8328	15.8273	15.6805	13.7656	22.3263
GGVVCGDLCVSGSR	1307.6	KRT81;KRT83	Keratin, type II cuticular Hb1;Keratin, type II cuticular Hb3	2	2	2125.6	1868.3	1650.4	1000.6	726.49	823.52	3144.2	618.12	3576.8	990.57	310.33	1153.2	32.0069	27.998	33.2881	23.9571	33.4245	24.3805
GHNQPCLLVGSGR	1336.67	CAD	CAD protein;Glutamine-dependent carbamoyl-phosphate synthase;Aspartate carbamoyltransferase;Dihydroorotase	2	2	701.47	588.16	587.43	34.77	109.36	48.721	1132.6	823.16	1117.3	76.036	31.477	116.98	4.72264	15.6784	7.65872	6.29106	3.68308	9.47759
GHQFSCVCLHGDR	1457.63	DDX1	ATP-dependent RNA helicase DDX1	3	2	1613.6	1578.2	1333.8	130.43	118.15	150.73	1182.5	537.09	1121	213.47	72.023	186.85	7.47866	6.96495	10.1534	15.2919	11.8242	14.2868
GIRPAINVGLSVSR	1437.84	ATP5A1	ATP synthase subunit alpha, mitochondrial	1	2	161.96	105.45	162.36	67.895	61.03	51.119	220.27	37.271	287.93	37.476	27.002	32.515	29.5382	36.6591	23.9457	14.5399	42.0114	10.1468
GLGDCLVK	803.421	SLC25A5;SLC25A6	ADP/ATP translocase 2;ADP/ATP translocase 2, N-terminally processed;ADP/ATP translocase 3;ADP/ATP translocase 3, N-terminally processed	2	2	1963.5	1724.6	1781.9	411.55	342.7	430.76	1298	697.45	1440.3	62.397	69.233	291.83	17.3281	16.5772	19.468	4.58668	9.0302	16.848
GLPFGCTK	821.411	HNRNPF	Heterogeneous nuclear ribonucleoprotein F;Heterogeneous nuclear ribonucleoprotein F, N-terminally processed	2	2	1305.1	1402.9	1133.1	408.79	399.76	352.22	1184.8	506.3	1321.3	72.333	20.695	104.59	23.8516	22.1761	23.7134	5.75381	3.92698	7.33507
GLQVGGCEPEPQVC	1414.62	THOP1	Thimet oligopeptidase	1	1	1038.3	969.35	926.19	34.658	75.729	71.607	1099.3	484.22	981.82	19.936	70.458	63.493	3.23014	7.24625	7.17651	1.78122	12.7025	6.07407
GLTDLSACK	906.448	NOP56	Nucleolar protein 56	2	2	1109.5	1110.1	1067	292.39	403.52	408.23	234.32	73.227	220.1	33.34	29.81	48.379	20.8568	26.6593	27.6723	12.4561	28.9314	18.0197
GLVLIAFSQYLQQCPFDEHVK	2434.24			3	4	319.29	332.83	194.49	244.38	371.97	288.78	350.88	91.42	276.52	378.82	82.395	348.14	43.3552	52.7767	59.7554	51.9145	47.4038	55.7327
GLYCYELDEK	1231.54			2	2	1173.3	1194.5	1162.8	559.72	787.97	833.36	284.33	144.15	331.15	224.81	40.058	178.83	32.2974	39.7469	41.7482	44.1548	21.7461	35.0661
GNNVYCLDR	1052.47	COPA	Coatomer subunit alpha;Xenin;Proxenin	2	2	544.88	613.53	535.33	111.6	108.51	103.97	547.06	356.17	537.28	38.808	39.074	101.83	16.9998	15.0283	16.2631	6.62402	9.88605	15.9331
GNVLECLQDGER	1331.61			1	1	651.38	599.79	597.82	1212.9	1019.1	1062	157.31	39.336	119.33	677.75	416.04	770.28	65.06	62.9505	63.9828	81.1618	91.3619	86.5863
GPSGCVESLEVTCR	1435.64	QARS	Glutamine--tRNA ligase	1	1	873.05	896.02	763.64	82.742	102.17	89.597	697.8	459.33	747.45	69.154	31.752	57.613	8.6569	10.2355	10.5008	9.01671	6.46572	7.15633
GQCDLELINVCNENSLFK	2037.95	CLTC	Clathrin heavy chain;Clathrin heavy chain 1	2	2	1413.9	1383	1361.2	145.92	152.03	161.32	2020.3	1202.6	1995.5	231.46	76.504	288.82	9.35493	9.90404	10.5956	10.2791	5.98106	12.6436
GQEFLRPCGSTEVD	1536.69	P4HA2	Prolyl 4-hydroxylase subunit alpha-2	1	1	313.91	300.52	257.37	409.05	396.24	296.13	262.5	125.29	247.36	159.76	59.628	139.87	56.5799	56.8689	53.5014	37.8345	32.2456	36.1207
GQLCELSCSTDYR	1473.62	PRMT1	Protein arginine N-methyltransferase 1	2	2	2121.5	2343.8	2099.3	145.27	176.55	110.73	3494.6	2212.4	3290.3	121.36	38.97	191.27	6.40868	7.00498	5.01034	3.35623	1.73095	5.49379
GQVCLPVISAENWK	1542.79	UBE2L3	Ubiquitin-conjugating enzyme E2 L3	1	1	179.03	97.313	103.37	175.82	187.48	126.78	186.18	8.9588	166.42	166.22	56.731	221.95	49.5477	65.8303	55.0858	47.168	86.362	57.1491
GSAVWCQNVK	1090.52	PSAP	Prosaposin;Saposin-A;Saposin-B-Val;Saposin-B;Saposin-C;Saposin-D	1	1	229.59	341.37	249.36	315.86	361.67	306.52	268.62	130.54	330.65	369.81	216.01	437.19	57.9081	51.4437	55.1414	57.9249	62.3316	56.9376
GSDFDCELR	1040.42	HNRNPK	Heterogeneous nuclear ribonucleoprotein K	2	2	3334.3	3176	3118.3	85.722	151.37	180.73	5287.5	2142	5736.7	118.15	43.256	138.22	2.50648	4.54924	5.47828	2.18568	1.97945	2.35271
GSLTTPPCNPTVLWTVFR	1988.02	CA12	Carbonic anhydrase 12	1	1	377.42	352.22	453.44	952.86	850.82	961.18	107.8	31.268	103.66	527.37	174.3	655.77	71.6285	70.7225	67.9462	83.0282	84.7895	86.3503
GSQFGQSCCLR	1184.51	EPRS	Bifunctional glutamate/proline--tRNA ligase;Glutamate--tRNA ligase;Proline--tRNA ligase	2	2	1559.6	1591.6	1519.6	58.056	167.71	117.97	2857.5	1630.9	3112.2	543.8	120.56	593.11	3.5889	9.53271	7.20397	15.988	6.8834	16.007
GSSCFECTHYQSFLEYR	2055.85	COMT	Catechol O-methyltransferase	2	2	881.18	779.26	707.42	134.98	162.84	135.03	225.94	160.17	355.27	13.567	20.371	19.824	13.2833	17.2848	16.0283	5.66455	11.2833	5.28508
GSSGGGCFGGSSGGYGGLGGFGGGSFR	2284.96	KRT10	Keratin, type I cytoskeletal 10	1	1	29.408	74.088	17.058	419.5	434.98	233.25	86.785	38.194	38.376	309.44	325.02	311.97	93.449	85.4463	93.1852	78.097	89.4844	89.0463
GVAVLCTE	790.389	DYNC1H1	Cytoplasmic dynein 1 heavy chain 1	1	1	1089.9	910.54	893.25	65.454	85.979	85.825	1591.3	861.55	1368.5	42.404	48.637	105.68	5.66528	8.62793	8.76593	2.59557	5.34363	7.16873
GVCTEAGMYALR	1269.58	PSMC5	26S protease regulatory subunit 8	1	1	394.67	426.75	293.14	91.462	89.963	110.11	536.01	153.61	616.24	138.7	139.27	142.8	18.8142	17.4106	27.3056	20.557	47.5519	18.8132
GVEICIATPGR	1114.58	DDX17;DDX5	Probable ATP-dependent RNA helicase DDX17;Probable ATP-dependent RNA helicase DDX5	2	2	2554.2	2329.1	2227.9	280.35	238.81	253.8	2907.2	749.37	3109.6	68.607	34.935	162.7	9.89046	9.29978	10.2269	2.30549	4.45426	4.97204
GVLFGVPGAFTPGCSK	1535.78	PRDX5	Peroxiredoxin-5, mitochondrial	1	1	271.05	207.28	265.83	98.934	87.662	60.825	385.56	90.79	334.01	115.75	14.137	111.03	26.7401	29.7218	18.6206	23.0895	13.4732	24.9483
GVTECYECHPK	1264.52	UBA2	SUMO-activating enzyme subunit 2	3	3	863.83	932.99	826.46	48.468	166.17	126.78	3298.8	2154.7	3460.6	335.52	246.86	492.15	5.31274	15.1179	13.2999	9.23199	10.2792	12.4508
GVTECYECHPKPTQR	1746.78	UBA2	SUMO-activating enzyme subunit 2	3	3	770.31	590.67	597.55	47.573	45.1	60.171	1142.6	543.09	1319.4	93.607	59.176	192.66	5.8166	7.09376	9.14841	7.57211	9.82556	12.7416
HCNGVDWR	985.419	EIF3D	Eukaryotic translation initiation factor 3 subunit D	1	1	551.01	441.51	565.25	99.41	197.67	110.15	2135.5	850.66	2333	240.64	149.83	251.42	15.284	30.9256	16.3089	10.1273	14.9757	9.72829
HCPYLDTINR	1230.58	USP39	U4/U6.U5 tri-snRNP-associated protein 2	1	1	786.85	783.04	752.59	97.815	68.842	62.435	658.54	439.38	699.15	44.317	18.251	69.729	11.0567	8.08117	7.6605	6.30527	3.98815	9.06892
HEASDFPCR	1060.44	PTPN1	Tyrosine-protein phosphatase non-receptor type 1	1	1	813.46	857.14	734.26	57.621	103.59	41.461	1268.9	532.24	1068.3	109.19	53.41	113.79	6.61488	10.7824	5.34483	7.92329	9.11978	9.62617
HEGVSCDACLK	1160.5	KCMF1	E3 ubiquitin-protein ligase KCMF1	1	1	583.85	708.28	528.9	34.665	70.319	73.974	661.88	217.5	679.73	106.45	72.096	125.33	5.60455	9.03148	12.2702	13.8547	24.8954	15.5678
HEPLVLFCESCDTLTCR	1964.88	TRIM28	Transcription intermediary factor 1-beta	3	1	5465.6	5202.4	5207.4	1260.7	1122.4	1061.8	896.66	289.8	1061.3	111.5	56.457	170.93	18.7428	17.746	16.9368	11.0598	16.3049	13.8716
HEQNIDCGGGYVK	1418.62	CALR	Calreticulin	3	3	242.1	280.93	272.32	659.07	726.02	833.08	343.44	47.772	269.24	794.3	248.55	807.57	73.1349	72.1009	75.3646	69.8138	83.8783	74.9965
HFVLDECDK	1104.49	DDX39A	ATP-dependent RNA helicase DDX39A	1	1	900.66	872.24	809.41	125.67	189.4	60.67	1331.7	784.02	1231.1	41.056	47.843	80.759	12.2446	17.8403	6.97292	2.99077	5.75131	6.15607
HGELWCAVSK	1128.54	PRPF6	Pre-mRNA-processing factor 6	1	1	643.45	680.21	658.77	156.29	157.48	146.05	646.38	277.75	813.18	123.65	24.103	103.71	19.5426	18.7993	18.1469	16.0578	7.98501	11.3111
HGEVCPAGWK	1082.5	PRDX1;PRDX4	Peroxiredoxin-1;Peroxiredoxin-4	2	2	473.79	488.76	548.25	109.49	205.62	270.46	3179.5	613.34	3342.4	955.27	459.7	995.69	18.7714	29.612	33.0349	23.1033	42.8409	22.9523
HGGEDYVFSLLTGYCEPPTGVSLR	2596.23	CYC1	Cytochrome c1, heme protein, mitochondrial	2	2	1072.6	898.52	975.46	254.63	123.74	130.42	174.46	59.288	158.13	35.696	28.083	41.953	19.1851	12.1046	11.7933	16.9855	32.1422	20.9678
HIGDGCCLTR	1073.47	METTL7B	Methyltransferase-like protein 7B	1	1	630.56	553.06	448.55	103.43	75.588	67.899	1225.1	689.06	1070.1	177.89	25.083	143.02	14.0915	12.0239	13.1473	12.6793	3.51232	11.7894
HLQLAIR	849.518	HIST1H2AJ;HIST1H2AH;H2AFJ;HIST1H2AC;HIST3H2A;HIST1H2AD;HIST1H2AG;HIST1H2AB;H2AFX;HIST1H2AA;H2AFV;H2AFZ;HIST2H2AC;HIST2H2AA3	Histone H2A type 1-J;Histone H2A type 1-H;Histone H2A.J;Histone H2A type 1-C;Histone H2A type 3;Histone H2A type 1-D;Histone H2A type 1;Histone H2A type 1-B/E;Histone H2A;Histone H2AX;Histone H2A type 1-A;Histone H2A.V;Histone H2A.Z;Histone H2A type 2-C;Histone H2A type 2-A	1	1	119.39	190.88	128.48	45.424	68.706	54.87	256.58	85.232	228.05	190.03	119.52	315.08	27.5608	26.4675	29.9264	42.5494	58.3731	58.0119
HLYTLDGGDIINALCFSPNR	2218.08	GNB2L1	Guanine nucleotide-binding protein subunit beta-2-like 1;Guanine nucleotide-binding protein subunit beta-2-like 1, N-terminally processed	2	2	1190.5	822.58	973.86	64.957	50.731	51.171	951.57	398.85	988.1	21.829	26.415	60.866	5.17397	5.80904	4.99214	2.24255	6.21142	5.80248
HMQLYCDR	1064.45	MCM5	DNA replication licensing factor MCM5;DNA helicase	1	1	760.4	770.26	737.59	55.509	96.392	104.88	1098.8	556.79	1043.3	117.63	9.8954	147.45	6.80333	11.1223	12.4491	9.6701	1.74619	12.383
HPFPCPTSYR	1203.55	POR	NADPH--cytochrome P450 reductase	1	1	646.04	556.51	720.97	50.335	110.79	105.32	993.16	559.71	861.1	184.87	34.618	153.13	7.22815	16.6027	12.7461	15.6931	5.82473	15.0982
HPWICQR	938.454	CAMK2D	Calcium/calmodulin-dependent protein kinase type II subunit delta	1	1	581.38	453.93	658.06	23.607	61.135	71.759	1491.7	732.97	1436.8	339.84	84.588	230.55	3.90207	11.8694	9.83244	18.5549	10.3464	13.8273
HQACLLLQK	1052.58	MYBBP1A	Myb-binding protein 1A	1	1	635.26	586.56	590.05	21.179	73.805	37.115	428.96	241.67	425.75	57.332	21.141	103.82	3.22635	11.1764	5.9179	11.7896	8.04418	19.6046
HSSLAGCQIINYR	1460.72	CLTC	Clathrin heavy chain;Clathrin heavy chain 1	2	2	2095	1810	1684.3	85.492	49.024	152.24	1515.8	1016.4	1471.2	67.005	54.969	31.174	3.92077	2.63708	8.2895	4.23331	5.13073	2.07498
HTGPGILSMANAGPNTNGSQFFICTAK	2733.3	PPIA	Peptidyl-prolyl cis-trans isomerase A;Peptidyl-prolyl cis-trans isomerase A, N-terminally processed;Peptidyl-prolyl cis-trans isomerase	10	8	3578	2713.4	2797.2	294.76	223.18	268.63	1703.2	191.19	1798.9	47.949	41.188	56.93	7.61111	7.6	8.76206	2.73815	17.7246	3.06763
HWPFMVVNDAGRPK	1652.82	HSPA8	Heat shock cognate 71 kDa protein	1	3	291.99	347.1	285.6	53.871	106.07	107.05	278.77	92.144	410.5	67.195	26.164	48.575	15.5759	23.4062	27.2635	19.4225	22.1152	10.5811
HYYEVSCHDQGLCR	1708.71	DDX1	ATP-dependent RNA helicase DDX1	2	2	822.17	808.29	979.15	117.53	69.473	87.952	1982.1	1077.2	1760.3	172.78	55.06	193.29	12.5072	7.91478	8.24214	8.01808	4.86284	9.89409
IAEVDCTAER	1105.51	TXNDC5	Thioredoxin domain-containing protein 5	1	1	269.26	168.92	204.27	305.97	362.79	426.45	212.15	38.623	285.72	948.24	263.33	1071.9	53.1909	68.2308	67.6132	81.7174	87.2089	78.9543
IAVHCTVR	897.485	RPL11	60S ribosomal protein L11	2	2	1559.4	1439.7	1380	57.821	38.407	80.367	3710.8	1327	3991.1	151	30.908	155.25	3.57533	2.59839	5.50321	3.91009	2.27615	3.74426
ICDQWDNLGALTQK	1603.77	ACTN1	Alpha-actinin-1	2	2	820.88	710.21	652.65	17.629	45.443	64.04	1032.8	537.21	925.07	60.745	21.882	20.69	2.10242	6.01374	8.93552	5.55487	3.91385	2.18766
ICLDILK	816.478	UBE2N	Ubiquitin-conjugating enzyme E2 N	2	2	1304.1	1110.2	1121.7	778.82	588.56	676.9	278.95	124.6	260.58	406.36	178.49	465.84	37.3908	34.6464	37.6348	59.2958	58.8901	64.1282
IDENYSLPTCK	1281.59	SEC23IP	SEC23-interacting protein	1	1	791.18	497.94	583.19	170.89	144.11	217.32	868.04	683.54	985.85	61.509	56.995	48.174	17.7627	22.4453	27.1477	6.61708	7.69646	4.65889
IECDDKGDGSCDVR	1510.6	FLNA	Filamin-A	3	3	376.57	454.17	261.59	318.43	221.68	343.09	3159.6	1306.4	3399.5	597.89	131.99	803.44	45.8173	32.8002	56.7391	15.912	9.17623	19.1161
IECSDNGDGTCSVSYLPTK	1987.85	FLNB	Filamin-B	1	1	306.73	256.05	253.54	123.35	142.66	144.02	456.37	208.54	510.72	203.52	89.239	200.77	28.6807	35.7804	36.226	30.8415	29.9682	28.2182
IEYNDQNDGSCDVK	1598.65	FLNB	Filamin-B	2	2	315.86	351.74	273.87	45.178	30.351	62.157	987.49	474.72	1066.6	74.129	20.636	167.33	12.5134	7.9434	18.4976	6.98264	4.16589	13.5607
IFHESVYGQCK	1309.61			2	2	253.85	116.19	255.35	637.81	711.99	713.31	210.04	109.63	219.59	915.58	308.51	847.18	71.5306	85.9704	73.6388	81.3401	73.7815	79.4154
IFVGLCQVGAWGCFDEFNR	2159.99	DYNC1H1	Cytoplasmic dynein 1 heavy chain 1	1	1	1075.8	992.8	1057.4	36.704	111.22	20.373	738.54	395.98	773.49	0.44518	16.038	64.302	3.29922	10.0741	1.89029	0.0602421	3.89255	7.67517
IGNCPFSQR	1020.48	CLIC1	Chloride intracellular channel protein 1	2	2	909.44	861.44	803.04	57.016	90.444	68.616	3920.4	1781.7	4015.5	94.918	108.23	173.77	5.89949	9.50158	7.87191	2.3639	5.72667	4.14798
IHEGCEEPATHNALAK	1718.8	CLTC	Clathrin heavy chain;Clathrin heavy chain 1	3	3	629.89	532.5	572.86	19.594	17.792	19.195	820.63	561.38	813.68	171.11	19.899	140.94	3.01686	3.23319	3.2421	17.2535	3.42331	14.764
IINDNATYCR	1181.55	NOP56	Nucleolar protein 56	2	2	1199.7	1266	1231.3	71.774	49.141	68.06	2178.9	1276.4	2193.9	89.046	85.977	122.65	5.64494	3.73656	5.23796	3.92628	6.31081	5.29451
IISNASCTTNCLAPLAK	1718.87	GAPDH	Glyceraldehyde-3-phosphate dehydrogenase	8	7	6464.3	6676.2	6274	450.07	366.93	438.36	4378	2518.5	4503.5	208.4	38.455	107.61	6.5092	5.20976	6.53064	4.54387	1.50394	2.33371
ILESGPFVSCVK	1277.67			1	1	101.06	172.67	196.96	397.11	510.99	473.71	51.853	55.903	74.985	361.55	87.731	364.71	79.7138	74.7433	70.6324	87.457	61.0795	82.9461
ILVNQLSVDDVNVLTCATGTLSNLTCNNSK	3148.57	JUP	Junction plakoglobin	1	1	745.99	652.48	634.61	27.956	60.55	121.25	579.93	225.14	564.74	41.264	95.175	103.72	3.61214	8.49193	16.0413	6.64269	29.7129	15.5163
INISEGNCPER	1230.57	PCBP2;PCBP3;PCBP1	Poly(rC)-binding protein 2;Poly(rC)-binding protein 3;Poly(rC)-binding protein 1	2	2	1471.2	1387.3	1288.4	56.011	69.058	95.86	3765.9	1837.9	3671.1	97.464	48.543	128.11	3.66754	4.74183	6.925	2.52278	2.57326	3.37202
IPGFCENEK	1035.47	SERINC1	Serine incorporator 1	1	1	253	188.85	346.34	222.44	171.36	159.98	108.82	66.405	194.38	238.75	111.83	360.02	46.7861	47.5722	31.5966	68.6912	62.743	64.9387
IPLNNGAGCR	1013.51	ERGIC1	Endoplasmic reticulum-Golgi intermediate compartment protein 1	1	1	219.78	178.38	216.39	248.75	142.22	218.45	287.66	170.93	293.37	624.46	270.51	661.53	53.0916	44.3606	50.2369	68.4625	61.279	69.2774
IQHILCTGNLCTK	1442.74	VPS29	Vacuolar protein sorting-associated protein 29	2	2	1329.2	1166.3	1252.6	46.147	58.431	79.345	788.35	409.98	854.94	27.25	28.325	29.952	3.3553	4.77093	5.95708	3.3411	6.46239	3.38482
ISIGGGSCAISGGYGSR	1540.73	KRT6A;KRT6C	Keratin, type II cytoskeletal 6A;Keratin, type II cytoskeletal 6C	1	1	367.12	380.55	337.93	1933.9	844.66	420.28	236.99	103.4	133.24	558.02	821.84	813.05	84.0453	68.94	55.4306	70.1903	88.8245	85.9197
ISLNSLCYGDMDK	1457.65	CPNE3	Copine-3	1	1	626.32	636.23	649.87	175.62	101.36	142.48	582.3	353.01	509.83	380.46	51.197	434.14	21.8994	13.7421	17.982	39.5176	12.666	45.9909
ITDVIIGFQACCR	1437.71	MYH9	Myosin-9	2	2	1996.3	1913.6	1793.1	130.59	143.98	105.14	1019.3	729.47	915.13	97.098	13.321	85.922	6.13995	6.99754	5.53881	8.69744	1.79337	8.58317
ITFCTGIR	909.474	PSMD4	26S proteasome non-ATPase regulatory subunit 4	1	1	811.9	802.08	693.94	12.196	25.24	74.538	895.78	440.91	909.9	54.814	16.888	24	1.47992	3.05081	9.69943	5.76629	3.68896	2.56987
ITVPGNFQGHSGAQCITCSYK	2210.02	SSRP1	FACT complex subunit SSRP1	2	2	946.52	969.48	969.68	125.21	130.04	139.93	1167.1	666.35	1049.7	109.62	39.685	186.67	11.683	11.827	12.6107	8.58606	5.62083	15.0982
IVGPSGAAVPCK	1097.59	FLNA	Filamin-A	2	2	1153.3	926.73	1049.2	849.22	772.24	763.43	1244.8	579.7	1467.6	1054.1	390.23	1333.7	42.4076	45.4534	42.1173	45.8524	40.2328	47.61
IVITDCGQLS	1047.53	PPIF	Peptidyl-prolyl cis-trans isomerase F, mitochondrial	1	1	826.85	798.3	830.99	73.752	103.37	47.959	720.87	163.53	987.64	84.355	33.933	148.86	8.18919	11.4643	5.4564	10.476	17.1845	13.0981
KIPSFCYSPK	1168.6	TFPI2	Tissue factor pathway inhibitor 2	1	1	272.25	303.1	291.57	600.8	526.92	589.22	206.71	28.664	184.08	294.08	94.609	332.93	68.8162	63.4828	66.8968	58.7232	76.7475	64.3953
KITIADCGQLE	1189.6	PPIA	Peptidyl-prolyl cis-trans isomerase A;Peptidyl-prolyl cis-trans isomerase A, N-terminally processed	2	2	1566.9	1562.5	1653.6	244.74	187.51	325.66	1623.5	193.64	2064.4	136.44	25.115	334.47	13.5093	10.7148	16.4536	7.75254	11.4809	13.9428
KPESFFTQFDAVCLTCCSR	2180.97	SAE1	SUMO-activating enzyme subunit 1;SUMO-activating enzyme subunit 1, N-terminally processed	2	2	1734	1652.6	1539.6	100.37	91.002	76.826	1105.7	534.49	1089.5	72.884	22.925	59.675	5.47163	5.2192	4.75283	6.18403	4.11273	5.19286
KYEDICPSTHNMDVPNIK	2102.98	EIF5A;EIF5AL1;EIF5A2	Eukaryotic translation initiation factor 5A-1;Eukaryotic translation initiation factor 5A;Eukaryotic translation initiation factor 5A-1-like;Eukaryotic translation initiation factor 5A-2	3	3	1037	920.61	836.24	63.306	18.143	95.992	1232.6	534.76	1111.1	113.45	42.411	56.06	5.75349	1.93267	10.297	8.42836	7.34808	4.80311
LAAAELQENGCWK	1431.68	PGM2L1	Glucose 1,6-bisphosphate synthase	1	1	660.52	739.36	495.43	119.74	52.267	71.636	648.37	443.93	742.75	66.781	49.557	78.836	15.3462	6.60248	12.6327	9.33803	10.0422	9.59559
LAACVNLIPQITSIYEWK	2061.1	CUTA	Protein CutA	1	1	182.93	205.19	203.79	130.56	89.422	121.77	227.85	80.325	261.13	28.685	18.621	39.887	41.6473	30.3525	37.4032	11.1817	18.8194	13.2507
LAENFCVCHLATGDMLR	1891.87	AK2	Adenylate kinase 2, mitochondrial;Adenylate kinase 2, mitochondrial;Adenylate kinase 2, mitochondrial, N-terminally processed	2	2	166.06	77.697	104.66	234.84	279.04	271.94	234.65	16.189	213.86	417.31	50.786	511.76	58.5782	78.2201	72.2092	64.0085	75.8283	70.5273
LAQANGWGVMVSHR	1524.76	ENO1	Alpha-enolase	2	5	362.22	485.3	275.03	84.598	82.751	49.45	339.03	87.322	232.91	205.18	117.22	298.42	18.9334	14.5675	15.2398	37.7024	57.3085	56.1647
LCDFGVSGQLIDSMANSFVGTR	2316.09	MAP2K2;MAP2K1	Dual specificity mitogen-activated protein kinase kinase 2;Dual specificity mitogen-activated protein kinase kinase 1	2	1	425.44	386.04	282.62	63.315	105.41	82.578	161.57	62.956	200.85	41.327	57.679	55.124	12.9543	21.4488	22.6118	20.3685	47.8128	21.535
LCEAICPAQAITIEAEPR	1926.95	NDUFS8	NADH dehydrogenase [ubiquinone] iron-sulfur protein 8, mitochondrial	1	1	102.69	114.2	74.673	261.37	244.98	189.74	334.3	67.484	229.15	454.74	133.39	493.12	71.7931	68.2054	71.759	57.6321	66.4048	68.2736
LCIEVTPQSK	1116.58	ABCE1	ATP-binding cassette sub-family E member 1	1	1	207.7	175.84	161.93	261.9	201.79	199.98	159.32	45.569	107.72	131.28	57.762	210.97	55.7709	53.4359	55.2568	45.1755	55.9	66.1991
LCLNICVGESGDR	1377.64	RPL11	60S ribosomal protein L11	2	2	3809.1	3650.1	3455.6	177.85	51.604	108.72	3709.7	1088.1	3558.4	43.067	35.746	57.559	4.4608	1.39406	3.05023	1.14761	3.18068	1.5918
LCQLCAGK	834.409			1	1	279.57	261.77	297.34	337.24	268.78	317.7	291.76	35.278	339.23	2232.8	549.79	2858.7	54.6749	50.6606	51.6552	88.4431	93.9703	89.3922
LCVLHEK	840.453			2	2	53.709	101.5	20.015	849.25	628.59	768.57	55.895	29.041	87.831	2096.9	864.05	2512.9	94.0519	86.0976	97.4619	97.4036	96.7483	96.6228
LDDPSCPRPECYR	1549.67	EIF2S3	Eukaryotic translation initiation factor 2 subunit 3	2	2	1353.1	1384.4	1238.7	430.43	385.53	417.58	1193.3	662.19	1171.5	211.81	105.12	202.68	24.1336	21.7822	25.2119	15.0743	13.6998	14.7492
LECGGGPWGNK	1116.5	ALDH1A1	Retinal dehydrogenase 1	3	2	2379.1	2280.4	2234.3	223.96	218.88	317.05	2334.9	1089.5	2137.3	165.5	68.704	211.04	8.60372	8.75772	12.4268	6.61894	5.93194	8.98677
LECSEELGDLVK	1333.64	CLTC;CLTCL1	Clathrin heavy chain;Clathrin heavy chain 1;Clathrin heavy chain 2	1	2	329.03	281.37	318.5	7.3367	46.763	47.041	1181.8	831.77	1031.7	141.61	88.345	167.79	2.18116	14.2512	12.8689	10.7004	9.60152	13.9884
LECVEPNCR	1061.46	RPL36A;RPL36A-HNRNPH2;RPL36AL	60S ribosomal protein L36a;60S ribosomal protein L36a-like	3	3	3923	3793.4	3077.2	198.78	280.98	273.74	2920.8	1825.9	3114.2	54.821	60.696	118.97	4.82267	6.89626	8.16905	1.84234	3.21722	3.67967
LEICNLTPDTLTSDTYK	1925.93	CAPN2	Calpain-2 catalytic subunit	1	1	201.77	144.33	210.15	98.378	138.2	109.66	325.3	131.25	278.19	188.59	32.922	150.08	32.7765	48.9152	34.2891	36.6985	20.0534	35.0433
LESCGVTSDNCR	1282.53	RNH1	Ribonuclease inhibitor	3	2	524.86	605.73	641.93	61.12	52.225	48.68	3990.2	1108	4875.7	180.15	62.214	258.6	10.4304	7.93747	7.04884	4.31978	5.31646	5.03671
LESGSICK	835.411	GSPT1	Eukaryotic peptide chain release factor GTP-binding subunit ERF3A	1	2	369.32	319	330.69	55.131	104.8	75.873	717.66	277.45	781.37	5.4344	49.081	90.077	12.9888	24.7286	18.6621	0.751548	15.031	10.3365
LFGNMEGDCPSDWK	1597.65	TFRC	Transferrin receptor protein 1;Transferrin receptor protein 1, serum form	2	2	569.42	458.81	521.36	826.27	779.44	916.24	208.21	48.426	154.4	412.63	292.43	397.92	59.2015	62.9469	63.734	66.4632	85.7928	72.0452
LFNTAVCESK	1110.54	NAA15	N-alpha-acetyltransferase 15, NatA auxiliary subunit	1	1	843.2	948.15	778.67	89.489	94.572	140.46	452	261.29	397.12	107.79	65.556	100.97	9.59473	9.06972	15.2818	19.2554	20.0572	20.2714
LFQECCPHSTDR	1434.6	HNRNPK	Heterogeneous nuclear ribonucleoprotein K	4	3	3854.6	3802.9	3520.2	236.37	235.99	204.17	5361.9	2497	5390.6	316.04	91.779	276.18	5.77785	5.84294	5.482	5.5661	3.54526	4.87367
LFTFHADICTLPDTEK	1849.89			3	2	234.31	247.9	185.54	1498.3	1281.7	1292.1	158.18	83.287	201.92	1631.9	596.18	1663.1	86.4765	83.7931	87.4435	91.1635	87.7423	89.1733
LFVSGACDASAK	1167.56	GNB1	Guanine nucleotide-binding protein G(I)/G(S)/G(T) subunit beta-1	1	1	654.02	642.88	540.83	94.273	116.81	71.628	650.71	196.98	631.95	11.034	55.819	66.909	12.5984	15.376	11.6952	1.66741	22.0804	9.57403
LGEHNIDVLEGNEQFINAAK	2210.1			1	6	185.87	228.86	197.87	46.368	19.915	38.811	755.93	280.8	843.64	209.58	71.954	214.82	19.9657	8.00523	16.398	21.7067	20.3978	20.2955
LGMFDLHYCDK	1340.59			1	3	100.86	145.53	109.67	262.21	221.54	230.29	136.54	55.587	114.66	232	76.892	255.92	72.2202	60.3536	67.7403	62.9511	58.0409	69.0593
LGNYAGAVQDCER	1394.62	SGTA	Small glutamine-rich tetratricopeptide repeat-containing protein alpha	1	1	1143	1359.1	1034.2	333.77	393.29	428.84	1334.1	831.51	1206.9	188.6	61.398	186.49	22.6014	22.4431	29.3116	12.3859	6.87618	13.3839
LIEVTETICK	1147.62	CNPY3	Protein canopy homolog 3	1	1	179	151.41	231.39	398.39	349.62	357.08	320.48	146.45	217.42	361.17	157.34	408.37	68.9984	69.7803	60.6794	52.9847	51.7924	65.2567
LIPDGCGVK	900.474	RPL10	60S ribosomal protein L10	2	2	300.2	166.48	230.88	6.3743	20.277	59.092	861.67	550.68	1042.7	4.0743	17.705	39.194	2.0792	10.8574	20.3785	0.470612	3.11497	3.62272
LITIEINPDCAAITQR	1769.93	COMT	Catechol O-methyltransferase	1	2	596.54	619.16	593.02	32.331	63.526	53.02	1162.7	654.24	1084.2	28.583	27.155	71.22	5.14112	9.3053	8.20692	2.39935	3.98521	6.16399
LKPDPNTLCDEFK	1518.74			3	3	262.15	83.557	175.82	637.23	536.1	643.88	71.035	32.087	81.318	804.13	370.57	798.02	70.8521	86.5156	78.5507	91.8832	92.0312	90.7524
LLACIASR	845.479	RPS8	40S ribosomal protein S8	2	2	3272.1	3362.1	3079.5	219.61	220.7	210.43	5056.9	2942.7	5098.6	110.56	12.518	92.848	6.28947	6.15999	6.39618	2.13954	0.42359	1.78848
LLCGGGIAADR	1044.54	ALDH2	Aldehyde dehydrogenase, mitochondrial	1	1	688.44	672.45	759.55	69.67	62.332	77.212	608.47	330.68	564.66	55.362	31.989	118.67	9.18996	8.48306	9.22747	8.33976	8.82044	17.3664
LLCGLLAER	986.558	MIF	Macrophage migration inhibitory factor	2	2	3513.8	2188.4	2289.1	161.29	98.165	148.02	3885.1	936.66	3560.6	92.073	18.857	119.99	4.38874	4.29312	6.07356	2.31504	1.97349	3.26008
LLEGEECR	947.438	KRT6A;KRT6C;KRT78;KRT73;KRT74;KRT2;KRT5	Keratin, type II cytoskeletal 6A;Keratin, type II cytoskeletal 6C;Keratin, type II cytoskeletal 78;Keratin, type II cytoskeletal 74;Keratin, type II cytoskeletal 73;Keratin, type II cytoskeletal 2 epidermal;Keratin, type II cytoskeletal 5	2	2	71.25	117.65	38.91	1770	1351.1	752.85	371.96	168.06	346.92	1987.9	2867.7	2437.2	96.1303	91.9898	95.0856	84.238	94.464	87.5393
LLTSYGFIQCSER	1515.74	CSDE1	Cold shock domain-containing protein E1	1	1	639.51	613.53	674.78	68.516	78.774	47.95	1045.7	249.59	1061.8	29.515	14.796	70.516	9.67705	11.3785	6.63457	2.74503	5.59636	6.22759
LNQVCATHQHFESR	1668.78	MYO1B	Unconventional myosin-Ib	3	3	470.81	485.51	337.94	65.814	45.315	89.131	2352.4	1145.4	2436.9	323.53	56.892	230.78	12.2645	8.53671	20.8703	12.0904	4.73196	8.65096
LNVCVSK	761.411	HNRNPL;HNRNPLL;HNRPLL	Heterogeneous nuclear ribonucleoprotein L;Heterogeneous nuclear ribonucleoprotein L-like	1	1	671.85	591.49	724.66	32.261	37.693	32.463	1425.4	270.05	1713.7	109.65	76.394	117.83	4.58181	5.99078	4.28768	7.14309	22.0509	6.43342
LQLEACETR	1061.52	PLEC	Plectin	2	2	1524.3	1253.6	1279	192.53	203.38	158.65	3541.6	1675.7	3501.9	494.69	168.22	657.03	11.2143	13.959	11.0354	12.2561	9.12296	15.7981
LQLQEQLQAETELCAEAEELR	2443.19	MYH9	Myosin-9	1	2	544.48	422.91	533.29	69.781	99.899	141.56	2832.6	458.78	2722.4	86.196	15.063	145.09	11.3602	19.1081	20.9765	2.95314	3.1789	5.05983
LSCSTWNYQK	1228.55	WDR36	WD repeat-containing protein 36	1	1	741.83	710.77	567.71	391.16	420.54	475.15	463.51	210.6	421.07	34.507	28.876	88.957	34.5246	37.1728	45.5622	6.92888	12.058	17.4416
LSLDGQNIYNACCTLR	1782.84	PTBP1	Polypyrimidine tract-binding protein 1	3	2	5171.8	4750.8	4461.2	450.57	447.36	387.84	3552.8	2246.8	3331.9	11.629	24.086	50.817	8.01388	8.60612	7.99828	0.326251	1.06064	1.50225
LTAIDILTTCAADIQR	1716.91	SNRNP200	U5 small nuclear ribonucleoprotein 200 kDa helicase	1	1	311.31	474.04	359.69	37.092	35.429	29.937	628.88	355.7	609.56	4.7005	21.818	40.517	10.6463	6.9541	7.6835	0.741895	5.77933	6.23265
LTDCVVMR	935.457	HNRNPA2B1	Heterogeneous nuclear ribonucleoproteins A2/B1	3	2	3515.2	3894.4	3197.3	198.18	252.22	266.39	4673.7	542.33	5325.8	18.991	26.687	80.357	5.33692	6.08254	7.69093	0.404693	4.69002	1.4864
LTDQLPLIIVCDR	1497.82	CLTC;CLTCL1	Clathrin heavy chain;Clathrin heavy chain 1;Clathrin heavy chain 2	1	1	458.94	563.37	616.8	0.61556	35.818	44.176	519.21	255.34	475.79	37.372	30.228	30.114	0.133947	5.97776	6.68345	6.71455	10.5852	5.95251
LTEGCSFR	911.417	RPS27L;RPS27	40S ribosomal protein S27;40S ribosomal protein S27-like	2	2	2369.2	2656.4	2363.9	108.82	140.55	143.43	4105.5	2401	4504.3	41.669	32.372	65	4.39141	5.02512	5.72043	1.00476	1.33034	1.42254
LVCSGLLQASK	1117.62	PCYOX1	Prenylcysteine oxidase 1	1	1	524.44	451.87	345.59	109.78	80.563	67.427	454.51	211.42	394.22	17.126	19.189	26.441	17.3095	15.1311	16.3255	3.63119	8.32101	6.28558
LVEALCAAGHR	1138.59	DTYMK	Thymidylate kinase	1	1	750.3	532.96	666.97	43.172	115.88	22.831	1026.6	315.57	1047.3	24.438	55.34	78.199	5.4409	17.8596	3.3098	2.32513	14.9201	6.94794
LVSGYDSYGNICGQK	1602.73	SLC44A1	Choline transporter-like protein 1	1	1	499.66	425.93	419.44	759.93	514.32	854.98	229.15	60.816	286.02	524.16	231.54	517.33	60.3315	54.7003	67.0878	69.5809	79.198	64.3966
LVTSPCCIVTSTYGWTANMER	2331.07	HSP90AA1	Heat shock protein HSP 90-alpha	5	4	6576.6	5658.1	5129.2	217.19	410.24	247.63	4428.7	2495.6	4160.4	168.74	80.554	224.57	3.19689	6.76033	4.6055	3.6703	3.12691	5.12136
LVVECVMNNVTCTR	1579.75	FABP5	Fatty acid-binding protein, epidermal	4	2	4930.9	5220.3	4221.8	421.39	278.42	307.82	3200.4	465.51	4320.1	174.23	37.134	144.76	7.87308	5.06336	6.79571	5.16294	7.38773	3.24221
LVVPATQCGSLIGK	1384.77	PCBP1	Poly(rC)-binding protein 1	1	2	349.55	266.5	246.78	113.56	52.04	73.17	600.4	138.13	577.51	78.256	71.075	74.943	24.5212	16.337	22.8692	11.531	33.9739	11.4863
MCLFAGFQR	1071.5	HNRNPU	Heterogeneous nuclear ribonucleoprotein U	3	2	3771.2	3277.9	3299.5	294	247.76	180.29	3202.3	725.96	2871.6	109.8	9.5864	176.89	7.23212	7.02734	5.18106	3.31512	1.3033	5.80254
MDCQECPEGYR	1329.48	FLNA	Filamin-A	3	3	2842.6	2722.7	2272	378.67	383.4	369.85	3678.9	1068	3983.1	333.63	106.59	533.55	11.7553	12.3435	13.9997	8.3147	9.07466	11.813
MDQAIIFCR	1095.52	DDX1	ATP-dependent RNA helicase DDX1	2	1	2644.4	2191.5	2211.6	261.32	189.09	232.95	1112.6	438.3	932.83	26.4	36.768	31.478	8.9933	7.94299	9.52936	2.31782	7.73952	3.26431
MEDEDEQGWCK	1368.5	PACSIN2	Protein kinase C and casein kinase substrate in neurons protein 2	1	1	566.29	629.93	551.39	111.8	105.99	60.566	715.55	284	633.56	50.35	26.068	125.68	16.4875	14.4024	9.89712	6.57397	8.40719	16.5534
MEGNAEESTLFCFAVR	1802.8	CLTC	Clathrin heavy chain;Clathrin heavy chain 1	1	1	368.68	286.36	288.86	23.861	51.752	38.712	916.61	548.73	948.2	119.56	55.173	127.81	6.0786	15.3062	11.8179	11.5386	9.13607	11.8781
MGITEYNNQCR	1327.56	IARS	Isoleucine--tRNA ligase, cytoplasmic	1	1	745.61	789.8	675.39	80.024	76.602	82.531	1254.2	739.7	1179.6	46.746	43.298	89.177	9.69243	8.84139	10.8891	3.59323	5.52977	7.02858
MLVIEQCK	962.493	CCT5	T-complex protein 1 subunit epsilon	4	2	2213.1	1919.4	1633.3	300.65	363.08	336.57	951.56	442.97	916.76	47.273	40.797	51.201	11.9602	15.9073	17.0859	4.73282	8.43319	5.28957
MPCTEDYLSLILNR	1666.81			3	3	274.99	128.34	253.94	3778.4	2648.4	3287.4	310.7	73.828	154.53	5303.5	2656.7	5649.6	93.2158	95.378	92.8293	94.4658	97.2962	97.3376
MTVDESGQLISCSMDDTVR	2085.9	WDR1	WD repeat-containing protein 1	1	1	696.78	739.38	658.24	145.95	63.403	38.525	854.57	273.5	849.97	48.069	17.02	19.122	17.3187	7.8979	5.52912	5.32538	5.85846	2.20023
NCDLDVACR	1007.42	ALDH3A1	Aldehyde dehydrogenase, dimeric NADP-preferring	2	2	3517.1	3273.4	3440.4	185.37	213.79	234.32	4079.2	2272.5	3771.5	241.24	74.935	312.94	5.00666	6.13072	6.37654	5.58369	3.19221	7.66176
NCIIVSPDAGGAK	1243.62	PRPS2;PRPS1L1	Ribose-phosphate pyrophosphokinase 2;Ribose-phosphate pyrophosphokinase 3	1	1	737.1	714.76	697.08	236.36	193.5	200.93	90.094	71.662	164.49	10.08	17.471	31.969	24.2804	21.3045	22.375	10.0625	19.601	16.2726
NCPHIVVGTPGR	1248.64	DDX39B	Spliceosome RNA helicase DDX39B	2	2	391.29	345.77	314.19	36.953	79.141	126	948.88	391.72	848.69	139.62	41.761	135.03	8.62898	18.6253	28.624	12.8268	9.63387	13.7265
NCPHVVVGTPGR	1234.62	DDX39A	ATP-dependent RNA helicase DDX39A	2	2	328.47	273.47	257.21	7.894	66.565	43.815	539.42	394.85	526.18	86.322	14.583	109.07	2.34686	19.5759	14.5553	13.7951	3.56175	17.1696
NCTCGLAEELEK	1308.57	CIAPIN1	Anamorsin	2	2	1204.7	996.83	951.34	429.01	409.18	437.38	800.62	314.46	899.35	338.63	120.84	574.21	26.2599	29.1022	31.4952	29.7239	27.7602	38.9675
NDQCYDDIR	1140.45	CORO1C	Coronin-1C;Coronin	2	2	793.25	881.7	774.04	113.15	69.896	83.253	5261.8	1715.1	5562	75.873	23.356	213.25	12.4835	7.34513	9.71115	1.42146	1.34349	3.69248
NDTPCGTTIGPILASR	1614.8	DNPEP	Aspartyl aminopeptidase	1	1	686.67	632.82	654.62	136.44	126.67	120.5	519.43	368.44	520.03	14.679	42.642	51.374	16.5762	16.6783	15.546	2.74832	10.3731	8.99084
NDYEFCAK	988.396	LMAN1	Protein ERGIC-53	2	2	287.07	233.31	276.24	966.55	834.32	943.66	83.696	38.059	84.747	413.73	194.36	420.88	77.1007	78.1469	77.3555	83.1742	83.6248	83.2392
NEAGIVSCTAR	1119.53	PALLD;MYPN	Palladin;Myopalladin	2	2	924.35	761.57	831.36	131.48	82.699	67.249	1671.3	622.19	1941.1	104.38	37.674	83.034	12.4528	9.79534	7.48368	5.87831	5.70936	4.1022
NEGCQVYGFLEVNK	1598.74	ERGIC3	Endoplasmic reticulum-Golgi intermediate compartment protein 3	1	1	248.79	212.15	225.16	235.55	240.91	219.62	218.22	66.538	152.11	146.58	87.571	126.03	48.6332	53.174	49.3772	40.1809	56.8241	45.3117
NETLGGTCLNVGCIPSK	1704.82	DLD	Dihydrolipoyl dehydrogenase, mitochondrial	1	1	665.01	525.98	526.93	183.2	143.56	183.63	955.85	333.92	994.2	413.35	69.31	430.91	21.5984	21.4416	25.843	30.1892	17.1887	30.237
NGDYLCVK	910.422	EIF3B	Eukaryotic translation initiation factor 3 subunit B	3	3	1246	1084.1	1100.7	86.594	156.38	130.83	701.49	463.96	685.11	134.81	69.479	159.38	6.49815	12.6064	10.6234	16.1198	13.0247	18.8729
NGSCGVSYIAQEPGNYEVSIK	2214.03	FLNB	Filamin-B	3	3	1152.7	887.34	970.62	242.58	248.08	186.39	721.85	153.01	711.47	76.629	21.073	46.844	17.3858	21.8492	16.1096	9.59687	12.1051	6.17739
NGSLICTASK	992.496	CORO1C	Coronin-1C;Coronin	4	4	1220.6	1137.5	1109.3	141.32	227.17	154.71	1039.5	242.32	1225.8	58.665	29.665	123.4	10.3765	16.6465	12.2396	5.34209	10.9069	9.14616
NHCGIASAASYPTV	1389.63	CTSL	Cathepsin L1;Cathepsin L1 heavy chain;Cathepsin L1 light chain	1	1	200.29	190.42	131.94	308.14	304.92	296.76	91.664	12.134	101.15	248.77	139.25	270.09	60.6062	61.5577	69.2232	73.0744	91.9846	72.7535
NICWGTQSK	1035.48	MRPS30	28S ribosomal protein S30, mitochondrial	1	1	387.73	354.35	344.8	3.1524	80.862	57.916	387.76	173.7	357.04	76.317	26.133	39.151	0.806483	18.5799	14.3814	16.4449	13.0774	9.88185
NIHESCMSQIGWNR	1673.74	G6PD	Glucose-6-phosphate 1-dehydrogenase	5	3	2100.7	1967.8	1725.6	807.48	841.39	761.68	2597	1037.1	2229.5	76.196	14.222	68.511	27.7658	29.9513	30.623	2.85037	1.35277	2.98132
NILVNSNLVCK	1215.66	EPHB2;EPHA6;EPHB4;EPHA4;EPHB1;EPHA7;EPHB3;EPHA2	Receptor protein-tyrosine kinase;Ephrin type-B receptor 2;Ephrin type-A receptor 6;Ephrin type-B receptor 1;Ephrin type-A receptor 4;Ephrin type-B receptor 4;Ephrin type-A receptor 7;Ephrin type-B receptor 3;Ephrin type-A receptor 2	1	1	698.31	693.44	609.98	49.657	75.749	58.407	373.29	104.07	274.62	41.204	25.483	53.143	6.63893	9.8479	8.7385	9.9408	19.6699	16.2138
NLCYANTINWK	1338.64	EGFR	Epidermal growth factor receptor;Receptor protein-tyrosine kinase	1	1	273.61	204.95	212.17	437.75	504.13	508.84	95.543	26.47	124.63	260.75	110.19	273.52	61.5371	71.0964	70.5732	73.1841	80.6308	68.6977
NLEAVETLGSTSTICSDK	1866.89	ATP1A1;ATP1A2;ATP1A3;ATP1A4	Sodium/potassium-transporting ATPase subunit alpha-1;Sodium/potassium-transporting ATPase subunit alpha-2;Sodium/potassium-transporting ATPase subunit alpha-3;Sodium/potassium-transporting ATPase subunit alpha-4	1	1	327.36	395.21	362.13	108.99	68.541	113.21	379.69	255.92	517.66	37.174	17.928	57.837	24.9777	14.7797	23.8166	8.91754	6.5467	10.0499
NMMAACDPR	1007.4	TUBB4A;TUBB;TUBB4B;TUBB3;TUBB2A;TUBB2B;TUBB8;TUBB6	Tubulin beta-4A chain;Tubulin beta chain;Tubulin beta-8 chain-like protein LOC260334;Tubulin beta-4B chain;Tubulin beta-3 chain;Tubulin beta-2A chain;Tubulin beta-2B chain;Tubulin beta-8 chain;Tubulin beta-6 chain	4	3	1948.8	1648.5	1488.4	54.799	203.33	98.119	3351.7	1570.2	3099.3	47.951	45.875	160.42	2.73503	10.9799	6.18455	1.41047	2.83867	4.92128
NMVHPNVICDGCNGPVVGTR	2080.96	SQSTM1	Sequestosome-1	4	3	672.72	643.23	644.33	187.49	292.59	276.93	1978	489.35	2030.4	1754.9	490.21	1955.6	21.7958	31.2656	30.0599	47.0117	50.0439	49.0617
NPIMSQCFDR	1209.53	MYO1C	Unconventional myosin-Ic	1	2	920.86	929.23	937.71	279.14	360.75	352.6	899.89	512.78	852.73	116.06	31.898	164.09	23.2617	27.9655	27.3268	11.4238	5.8563	16.1376
NPVQISQEQLLALETALYCTHMDDPSPR	3168.52	CA12	Carbonic anhydrase 12	1	1	152.89	186.59	170.9	50.78	22.226	40.393	187.61	78.557	175.3	138.47	26.83	142.69	24.9325	10.6438	19.1171	42.465	25.4585	44.8725
NQLTSLPSAICK	1273.67	FLII	Protein flightless-1 homolog	1	1	438.12	353.83	357.71	65.167	48.803	20.198	1277.6	731.04	1153.6	170.36	17.235	135.2	12.9483	12.121	5.34469	11.7655	2.3033	10.4904
NQSFCPTVNLDK	1364.64	RPL27A	60S ribosomal protein L27a	2	2	1467.6	1506.4	1060.3	112.67	97.599	71.21	1971.7	1215.6	1938.6	78.177	18.168	62.733	7.12979	6.08473	6.29336	3.81374	1.47256	3.13456
NSCNNFIYGGCR	1346.55	SPINT2	Kunitz-type protease inhibitor 2	2	1	157.2	151.32	157.33	760.17	741.99	846.93	158.97	40.763	213.74	888	399.75	774.06	82.8641	83.0608	84.3337	84.8162	90.7465	78.362
NTPSEPIHCIVWAK	1593.8	UBA2	SUMO-activating enzyme subunit 2	2	2	1031.5	1056.3	835.7	195.08	115.38	140.55	488.6	224.05	387.22	290.08	72.059	305.67	15.9044	9.8474	14.3969	37.2528	24.3353	44.1152
NVLCSACSGQGGK	1222.54	DNAJA2	DnaJ homolog subfamily A member 2	2	2	1279.5	1556.3	1423.1	82.232	163.48	159.19	2795.6	1004.9	3275.9	252.58	36.632	219.35	6.03878	9.50587	10.0607	8.28626	3.51713	6.27566
NYELLCGDNTR	1296.58			2	2	177.93	135.09	108.08	1349.1	1172.7	1290.7	214.83	128.05	318.35	3187.1	1017.5	3790.7	88.348	89.6704	92.2733	93.6851	88.822	92.2525
NYVVTDHGSCVR	1348.62	EGFR	Epidermal growth factor receptor;Receptor protein-tyrosine kinase	2	2	208.87	153.08	141.45	475.79	497.62	559.05	234.07	70.042	181.13	558.78	157.4	708.17	69.4929	76.4746	79.8073	70.4774	69.2045	79.6323
PLCELQPGAK	1054.55	EPRS	Bifunctional glutamate/proline--tRNA ligase;Glutamate--tRNA ligase;Proline--tRNA ligase	1	1	569.38	463.3	659.01	69.925	76.562	26.44	651.06	158.49	633.26	28.814	19.443	52.047	10.9377	14.1818	3.85732	4.23814	10.9271	7.5947
PLFPHVLCHNCAVEFNFGQK	2299.1	HNRNPU	Heterogeneous nuclear ribonucleoprotein U	2	4	531.71	366.28	524.66	55.545	85.196	44.539	1907.8	466.84	1913.2	182.11	66.009	265.94	9.45841	18.8705	7.82486	8.71377	12.3879	12.2039
PLIVQYEVNFQNGIECGGAYVK	2440.21	CANX	Calnexin	1	1	258.07	250.56	264.68	579.28	565.3	580.11	274.49	67.116	255.38	631.89	379.68	712.58	69.1802	69.2888	68.6691	69.7158	84.9784	73.6167
PLVLCGPPGSGK	1123.61	DYNC1H1	Cytoplasmic dynein 1 heavy chain 1	1	1	695.05	704.55	530.79	124.26	92.528	107.36	463.62	323.29	455.02	28.824	52.994	122.34	15.1664	11.6084	16.8236	5.85325	14.0835	21.1896
PNSALESCSFAR	1280.58	RANGAP1	Ran GTPase-activating protein 1	1	1	988.56	887.71	1131.9	40.982	71.435	67.382	1291.5	673.04	1361.2	97.969	14.778	88.057	3.9806	7.44778	5.61853	7.05082	2.14853	6.07601
PSNLLLNTTCDLK	1430.74	MAPK1	Mitogen-activated protein kinase 1	2	2	639.44	609.92	627.42	59.431	65.502	81.061	653.24	258.75	477.09	47.934	28.753	66.027	8.50386	9.69794	11.4415	6.83625	10.0009	12.157
PVAVGPYGQSQPSCFDR	1806.84	ROMO1	Reactive oxygen species modulator 1	1	1	254.94	213.17	286.87	527.32	462.34	572.61	306.74	146.22	307.9	602.49	189.53	505.47	67.4098	68.4431	66.6228	66.2638	56.4497	62.1451
PVCNQVECHPYFNQR	1832.81	AKR1C2;AKR1C1	Aldo-keto reductase family 1 member C2;Aldo-keto reductase family 1 member C1	2	2	1105.1	1001.2	1062.8	374.57	400.76	428.41	1883	473.77	2127.1	117.6	14.974	82.579	25.3144	28.5857	28.729	5.87824	3.06377	3.73715
PVCNQVECHPYFNR	1704.75	AKR1C3	Aldo-keto reductase family 1 member C3	3	3	1407.8	1297.5	1488.8	89.564	61.033	135.8	1993.6	419.41	2528.5	74.257	27.202	190.4	5.98144	4.49257	8.35898	3.59101	6.09075	7.00283
QPPEPTPEPVEK	1346.67			2	2	599.37	510	521.93	88.691	131.16	63.748	1226.6	695.23	1078.5	110.69	138.78	73.317	12.89	20.4567	10.8845	8.27719	16.6401	6.36533
RDPHLACVAYER	1428.69	CLTC;CLTCL1	Clathrin heavy chain;Clathrin heavy chain 1;Clathrin heavy chain 2	2	2	448.44	364.81	269.64	148.75	103.18	93.73	1737.2	1131.7	1804.3	342.93	170.56	379.1	24.9083	22.0475	25.7946	16.486	13.0972	17.3628
RDPLQDICR	1114.56	PGM2L1	Glucose 1,6-bisphosphate synthase	1	1	975.56	1108.7	981.36	407.15	371.64	401.7	914.8	547.49	1094.3	188.97	45.413	242.1	29.4458	25.105	29.0443	17.1204	7.65943	18.1158
RFEIACYK	1028.51	SBDS	Ribosome maturation protein SBDS	1	1	922.75	961.26	836.67	30.905	80.743	48.654	1665.8	515.5	1773.1	91.762	54.351	59.816	3.24069	7.74883	5.49562	5.22098	9.53776	3.26343
RLDEDLAAYCR	1323.62	CNP	2,3-cyclic-nucleotide 3-phosphodiesterase	1	1	1358.6	1258.7	1177.2	24.422	110.39	48.561	1526.6	646.34	1438	52.277	38.641	79.725	1.76584	8.06302	3.9617	3.31102	5.64118	5.25293
RVTLELGGK	971.576	ALDH1A1;ALDH1A3;ALDH1A2;ALDH2;ALDH1B1	Retinal dehydrogenase 1;Retinal dehydrogenase 2;Aldehyde dehydrogenase family 1 member A3;Aldehyde dehydrogenase, mitochondrial;Aldehyde dehydrogenase X, mitochondrial	1	1	193.52	188.81	177.8	7.5051	80.972	42.69	186.23	112.75	236.67	114.11	28.877	91.089	3.73341	30.0139	19.3614	37.9936	20.3895	27.7915
SACGNCYLGDAFR	1375.56	CIAPIN1	Anamorsin	1	1	595.52	517.51	647.06	242.89	215.1	145.39	625.49	297.86	570.62	143.77	53.819	88.048	28.9703	29.3608	18.3469	18.6894	15.3034	13.3676
SAYGGPVGAGIR	1103.57	KRT7	Keratin, type II cytoskeletal 7	1	1	484.77	538.17	390.64	172.35	171.92	135.44	149.52	44.933	194.65	89.089	57.76	138.95	26.2281	24.211	25.7451	37.3368	56.2453	41.6517
SCAEWVSLSK	1108.52	ATP5H	ATP synthase subunit d, mitochondrial	1	1	471.98	506.85	509.77	12.156	39.948	57.106	930.95	87.939	983.29	26.675	26.149	110.25	2.51086	7.30581	10.0738	2.78554	22.92	10.0819
SCAHDWVYE	1108.43	NME1-NME2;NME2;NME2P1	Nucleoside diphosphate kinase;Nucleoside diphosphate kinase B;Putative nucleoside diphosphate kinase	2	2	817.8	583.94	718.8	194.78	265.86	190.12	861.24	226.59	898.38	59.068	21.264	19.404	19.236	31.285	20.9171	6.41829	8.57924	2.11422
SCGLHVTSIK	1043.54	CTPS1	CTP synthase 1	1	1	380.1	297.71	292.75	85.083	95.869	87.406	686.65	332.63	524.45	207.69	40.846	180.97	18.2902	24.3583	22.9921	23.2227	10.9367	25.6542
SCNCLLLK	892.451	ENO1	Alpha-enolase	3	3	2133.2	1854.1	2069.7	106.4	175.32	120.55	2449.1	875.94	2325.4	46.045	26.591	147.77	4.75085	8.63892	5.50394	1.84538	2.94627	5.97492
SCQFVAVR	908.454	EPRS	Bifunctional glutamate/proline--tRNA ligase;Glutamate--tRNA ligase;Proline--tRNA ligase	1	2	1398.4	1381.8	1448.7	59.118	86.476	53.196	2182.8	1033.5	2480.3	91.525	23.546	128.61	4.05607	5.88963	3.54192	4.02427	2.22753	4.92964
SCQISCK	767.331	KRT2	Keratin, type II cytoskeletal 2 epidermal	1	1	149.4	144.99	132.31	687.01	648.51	463.06	94.446	37.264	93.287	914.17	1374.5	996.49	82.1379	81.7278	77.7768	90.6361	97.3605	91.4398
SCSSSCAVHDLIFWR	1709.77	RTN3	Reticulon-3;Reticulon	2	2	552.3	485.56	460.76	57.604	68.666	72.77	655.53	392.06	592.48	57.328	15.28	76.393	9.44477	12.3895	13.6393	8.04199	3.75117	11.4212
SCYDLSCHAR	1153.46	GARS	Glycine--tRNA ligase	2	2	762.38	640.18	517.36	97.441	91.228	91.532	3574	1973.6	3197.7	282.43	137.33	401.73	11.3327	12.4729	15.0326	7.32361	6.50566	11.1609
SDCYTELEK	1086.45	S100A16	Protein S100-A16	1	1	843.89	648.6	749.57	80.092	154.09	126.67	1060.9	347.89	1271	8.6864	43.769	47.156	8.66813	19.1967	14.4561	0.812127	11.1753	3.57742
SEDCFILDHGK	1262.56	GSN	Gelsolin	2	2	1185.4	1237.5	1189.9	242.67	223.83	186.57	243.86	112.06	281.76	49.912	16.168	63.26	16.9929	15.3169	13.5542	16.99	12.6088	18.3352
SEGGFIWACK	1096.5	IDH1	Isocitrate dehydrogenase [NADP] cytoplasmic	2	2	883.93	971.53	805.92	16.927	94.466	98.531	2245.4	790.88	2304.6	126.05	11.942	237.8	1.87899	8.86176	10.894	5.31531	1.4875	9.35337
SEGTYCCGPVPVR	1366.6	TGM2	Protein-glutamine gamma-glutamyltransferase 2	2	2	2273.8	2330.2	2037	429.33	338.15	495.79	2864.6	1644.1	3464	485.41	191.62	579.4	15.8827	12.6726	19.5749	14.4898	10.4384	14.3295
SETVICSSR	980.46	VASP	Vasodilator-stimulated phosphoprotein	1	1	1565.9	1524.1	1534.1	331.73	235.01	248.8	2785.2	241.22	3594.5	294.09	155.75	401.84	17.4813	13.3596	13.9548	9.55058	39.2347	10.0552
SETVLTCATGR	1136.55	ITGA3	Integrin alpha-3;Integrin alpha-3 heavy chain;Integrin alpha-3 light chain	2	2	363.97	258.64	249.55	1335.4	1293.7	1191.5	162.79	13.004	238.67	2822.6	1486.1	2868.4	78.5821	83.3387	82.6828	94.5471	99.1325	92.3185
SFPGFQAFCETQGDR	1688.73	EXOSC10	Exosome component 10	1	1	1003	1060.3	884.01	157.02	104.97	101.47	498.95	252.03	513.36	41.774	23.732	49.858	13.536	9.00821	10.2965	7.72557	8.60597	8.85234
SFYGSTLFLCR	1292.62	FASN	Fatty acid synthase;[Acyl-carrier-protein] S-acetyltransferase;[Acyl-carrier-protein] S-malonyltransferase;3-oxoacyl-[acyl-carrier-protein] synthase;3-oxoacyl-[acyl-carrier-protein] reductase;3-hydroxyacyl-[acyl-carrier-protein] dehydratase;Enoyl-[acyl-carrier-protein] reductase;Oleoyl-[acyl-carrier-protein] hydrolase	2	1	3644.3	2798	2958.2	621.5	526.46	575.75	790.37	548.8	763.92	62.64	60.002	147.76	14.5694	15.836	16.292	7.34341	9.85575	16.2074
SGALLACGIVNSGVR	1415.76	PSMD2	26S proteasome non-ATPase regulatory subunit 2	1	1	633.86	402.33	624.15	51.027	48.784	58.395	708.85	418.75	744.18	40.247	37.565	50.472	7.45043	10.8141	8.55548	5.37274	8.23225	6.35146
SGGLSVEVCGPALSQQWK	1844.91	GALNT2	Polypeptide N-acetylgalactosaminyltransferase 2;Polypeptide N-acetylgalactosaminyltransferase 2 soluble form	1	1	162.9	89.314	101.11	408.55	300.6	379.76	58.351	34.193	35.446	737.99	379.52	771.21	71.4936	77.0939	78.9735	92.6726	91.7351	95.6058
SGIQPLCPER	1098.55	TMPO	Lamina-associated polypeptide 2, isoform alpha;Thymopoietin;Thymopentin	1	1	839.83	857.66	895.73	19.965	118.29	84.847	997.67	187.61	961.63	120.55	22.851	52.954	2.32207	12.1205	8.65276	10.7805	10.8576	5.21928
SGQVYSFGCNDEGALGR	1758.76	RCC1	Regulator of chromosome condensation	1	1	853.69	844.09	943.23	87.524	101.62	110.43	1026.3	348.85	1227.9	58.366	35.713	110.43	9.29905	10.7454	10.4806	5.38101	9.28664	8.25133
SGVYCGPLK	922.458	SUPV3L1	ATP-dependent RNA helicase SUPV3L1, mitochondrial	1	1	325	320.85	313.08	40.09	104.02	110.13	529.07	304.05	607.82	79.992	28.784	39.236	10.9809	24.4828	26.0225	13.1336	8.64815	6.06377
SHAYYVCAWDR	1369.59	MYADM	Myeloid-associated differentiation marker	2	1	632.65	510.33	513.58	1404.7	1217.2	1796.2	932.57	526.33	964.93	903.16	499.43	1081.1	68.9474	70.459	77.765	49.199	48.6888	52.8389
SIAQYWLGCPVPGQA	1588.77			1	1	164.03	131.18	89.218	315.95	374.71	331.16	94.413	64.96	73.522	393.52	202.89	456.22	65.8257	74.0695	78.7767	80.6504	75.7476	86.1212
SIGVSNFNHR	1129.56	AKR1C2	Aldo-keto reductase family 1 member C2	2	2	86.699	56.244	78.466	51.776	86.89	64.6	458.53	107.51	448.78	169	52.527	199.97	37.3901	60.7054	45.154	26.931	32.8218	30.8239
SITCWTLSR	1065.53	TNPO1	Transportin-1	1	1	962.43	842.62	779.01	174.63	170.22	188.2	806.82	459.08	881.95	227.42	117.26	256.14	15.358	16.8062	19.458	21.9891	20.3456	22.5061
SLETCMYDHK	1225.51	DYNC1H1	Cytoplasmic dynein 1 heavy chain 1	2	2	548.49	568.88	518.48	57.915	156.46	92.821	730.37	509.81	775.18	56.134	65.083	118.18	9.55055	21.5706	15.1842	7.13715	11.3209	13.2287
SLLDACESR	992.46	SPTBN1	Spectrin beta chain, non-erythrocytic 1	2	2	2227.7	2343.4	2228.1	81	108.57	150.31	3037.1	1789	3451.2	114.63	14.221	145.2	3.50847	4.42787	6.31977	3.63705	0.788644	4.03737
SLTNLSQEEQITK	1489.76	TRDMT1	tRNA (cytosine(38)-C(5))-methyltransferase	1	1	802.94	826.71	752.02	99.075	102.2	122.07	1205.8	600.86	1274.4	44.221	66.789	103	10.9837	11.0021	13.9654	3.53762	10.0036	7.47786
SMSVYCTPNKPSR	1468.68	ATP2A2	Sarcoplasmic/endoplasmic reticulum calcium ATPase 2	2	2	841.99	606.74	763.87	40.26	50.939	27.95	942.04	520.86	965.19	57.489	70.385	84.88	4.56333	7.74527	3.52984	5.75161	11.9045	8.08327
SNAAAYLQHLCYR	1508.72	CTNND1	Catenin delta-1	1	1	750.83	480.44	650.43	88.907	19.909	44.61	1138.9	522.71	1060.9	58.822	23.293	45.834	10.5875	3.97902	6.41834	4.91116	4.26609	4.14137
SNGLICGGNGVCK	1220.56	ITGB1	Integrin beta-1	3	3	508.26	395.62	301.77	1904.6	1784.2	1750.8	185.6	45.088	46.96	1993.5	877.95	2570.5	78.9354	81.8508	85.2979	91.4827	95.1153	98.2059
SPAESCDLLGDIQTCIR	1819.84	MYBBP1A	Myb-binding protein 1A	1	1	711.44	902.73	745.43	134.2	72.672	93.417	791.04	504.96	618.73	32.554	50.267	67.346	15.8696	7.45047	11.1364	3.95268	9.05341	9.81611
SPFVVQVGEACNPNACR	1789.82	FLNB	Filamin-B	2	2	1448	1554.3	1440.1	273.48	154.24	242.1	2365.7	1043.5	2288	203.62	40.828	304.56	15.8863	9.02759	14.3919	7.92505	3.76528	11.7475
SPPTVLVICGPGNNGGDGLVCAR	2195.08	APOA1BP	NAD(P)H-hydrate epimerase	1	1	509.51	457.63	461.68	42.508	31.64	59.561	677.73	308.82	817.76	46.203	57.636	69.731	7.70047	6.46678	11.4268	6.38222	15.7279	7.85709
SPSSDSWTCADTSTER	1728.69	ARFGAP1	ADP-ribosylation factor GTPase-activating protein 1	1	1	708.92	708.19	638.31	8.1664	50.596	64.673	821.84	369.34	1065.1	3.9132	17.256	111.92	1.13883	6.66802	9.1998	0.473895	4.46357	9.50876
SPYTVTVGQACNPSACR	1752.79	FLNA	Filamin-A	3	2	2832.1	2677.6	2322.3	501.25	327.85	445.33	2930.9	1573.6	3053.9	358.61	94.266	456.96	15.0374	10.9085	16.0907	10.9016	5.65189	13.0156
SQDIDADGQGFCQGGFSIDFTK	2335.01	ITGAV	Integrin alpha-V;Integrin alpha-V heavy chain;Integrin alpha-V light chain	1	1	157.42	78.816	80.582	366.37	328.76	372.91	164.3	11.811	77.285	566.23	261.48	499.07	69.946	80.6623	82.2308	77.5095	95.6782	86.5907
SSCPLANSQYATIK	1481.72	MAK16	Protein MAK16 homolog	1	1	327.87	324.79	334.84	200.37	198.19	218.41	545.58	323.62	603.65	197.79	77.875	155.68	37.9316	37.8963	39.4776	26.6072	19.3963	20.5023
SSEHINEGETAMLVCK	1746.79	BSG	Basigin	2	2	83.261	70.231	29.676	1025.6	943.27	999.42	469.11	144.29	436.63	747.52	418.05	1026	92.4913	93.0705	97.1163	61.4419	74.3411	70.1476
SSLEWNSCVVQTLK	1592.79	RANBP2;RGPD8;RGPD5;RGPD3;RGPD4;RGPD1;RGPD2	E3 SUMO-protein ligase RanBP2;RANBP2-like and GRIP domain-containing protein 5/6;RANBP2-like and GRIP domain-containing protein 8;RanBP2-like and GRIP domain-containing protein 3;RanBP2-like and GRIP domain-containing protein 4;RANBP2-like and GRIP domain-containing protein 1;RANBP2-like and GRIP domain-containing protein 2	1	1	409.84	291.77	381.46	99.597	40.597	93.572	527.89	166.32	615.61	5.281	31.071	42.773	19.5504	12.2145	19.698	0.990489	15.7408	6.49667
SSLQSQCLNEVLK	1447.73	DYNC1H1	Cytoplasmic dynein 1 heavy chain 1	1	1	451.64	447.79	494.53	73.933	80.404	64.609	333.84	209.05	348.23	32.22	29.794	71.462	14.0671	15.2224	11.5551	8.80184	12.4743	17.0272
SSLSCSLQEGLIPGSQFWDASK	2339.11	MSH6	DNA mismatch repair protein Msh6	1	1	234.94	224.89	248.19	28.757	45.994	34.473	230.48	92.558	203.64	31.319	19.304	19.422	10.9053	16.9792	12.1958	11.963	17.257	8.707
SSPVEFECINEK	1380.62	CPNE3	Copine-3	2	2	610.75	710.88	648.88	108.14	94.116	97.301	464.88	179.21	456.26	164.69	23.847	128.51	15.0426	11.6915	13.0399	26.1591	11.744	21.9762
STLTDSLVCK	1065.54	EEF2	Elongation factor 2	2	2	1392.8	1324.7	1217.3	285.35	313.43	281.32	2021.6	1065.2	1880.8	546.41	391.84	218.63	17.0038	19.1334	18.7719	21.2776	26.8929	10.4138
STSSFSCLSR	1073.48	KRT2	Keratin, type II cytoskeletal 2 epidermal	3	2	328.57	232.87	294.55	613.72	788.33	468.51	50.329	25.401	77.698	2006.5	2622.5	2166.9	65.1307	77.1964	61.3988	97.5531	99.0407	96.5384
SVGGACVLVA	874.458	RPL27A	60S ribosomal protein L27a	1	1	488.77	403.24	525.33	162.46	90.634	153.42	709	387.71	727.22	91.273	92.632	109.28	24.9466	18.3516	22.6033	11.4052	19.2846	13.064
SVTDCTSNFCLFQSNSK	1879.81			2	2	114.33	54.883	110.62	576.86	607.26	633.18	84.563	15.054	53.762	542.83	88.593	606.85	83.459	91.7113	85.1277	86.5215	85.4757	91.8618
SWCPDCVQAEPVVR	1587.72	TXNDC17	Thioredoxin domain-containing protein 17	2	2	3082.9	2443.8	2505.6	1181.6	904.42	997.15	1012.7	200.62	1442.4	497.73	139.4	603.96	27.7078	27.012	28.4676	32.9529	40.9976	29.5139
TAVCDIPPR	970.491	TUBB4A;TUBB;TUBB4B;TUBB2A;TUBB2B;TUBB8	Tubulin beta-4A chain;Tubulin beta chain;Tubulin beta-8 chain-like protein LOC260334;Tubulin beta-4B chain;Tubulin beta-2A chain;Tubulin beta-2B chain;Tubulin beta-8 chain	3	2	2751.8	2726.6	2527.2	152.58	234.4	101.21	6930.3	3063.9	6672.6	278.08	91.257	369.51	5.25344	7.91624	3.85062	3.85773	2.89231	5.24715
TCDLVGEK	863.406	M6PR	Cation-dependent mannose-6-phosphate receptor	2	2	72.83	63.988	104.9	170.9	103.64	91.244	417.9	209.5	447.1	1487.2	880.31	1737	70.1186	61.8274	46.5189	78.0641	80.7765	79.5293
TCEESSFCK	1032.39	GANAB	Neutral alpha-glucosidase AB	2	1	153.32	93.065	73.297	1642.4	1444.3	1399.2	101.52	44.486	80.226	2066.6	1113.8	2119.6	91.4619	93.9465	95.0223	95.3176	96.1593	96.3531
TCFYAEQGGQIYDEGYLVK	2182.99	AARS	Alanine--tRNA ligase, cytoplasmic	1	1	632.37	757.82	583.14	82.833	73.067	101.58	228.91	52.501	253.46	54.558	42.135	53.668	11.5817	8.79386	14.8353	19.2466	44.5232	17.4741
TCHSFIINEK	1190.58	EIF3C;EIF3CL	Eukaryotic translation initiation factor 3 subunit C;Eukaryotic translation initiation factor 3 subunit C-like protein	1	1	171.82	160.94	306.97	158.96	85.523	128.76	365.05	251.47	449.08	191.16	35.814	131.57	48.0561	34.7001	29.5504	34.3683	12.4664	22.6591
TCSNVNWAR	1049.47	ZRANB2	Zinc finger Ran-binding domain-containing protein 2	1	1	413.25	463.59	476.95	100.69	68.26	124.46	975.02	547.09	1121.3	197.84	41.198	141.41	19.5918	12.8344	20.6947	16.8682	7.00303	11.1989
TDGFGIDTCR	1083.47	CAPNS1	Calpain small subunit 1	2	2	1019.3	1105.4	993.42	57.963	52.792	125.58	4053.6	2748.3	3909.4	223.45	121.66	225.94	5.38058	4.55814	11.2225	5.2244	4.23908	5.46364
TDTVLILCR	1032.56	CACYBP	Calcyclin-binding protein	2	2	2799.7	2208.2	2297.2	184.27	167.89	206.32	2657.6	352.65	3371	96.987	22.849	90.301	6.17533	7.06581	8.2412	3.52093	6.08497	2.60887
TEAADLCK	849.39	CD44	CD44 antigen	2	2	188.95	207.43	94.294	208.26	158.34	197.16	494.44	110.38	649.01	2714.2	1342.2	2942.4	52.4307	43.2895	67.647	84.5904	92.4011	81.9288
TEWLDGK	847.408	PPIA;PPIAL4C;PPIAL4E;PPIAL4A;PPIAL4D	Peptidyl-prolyl cis-trans isomerase A;Peptidyl-prolyl cis-trans isomerase A, N-terminally processed;Peptidyl-prolyl cis-trans isomerase;Peptidyl-prolyl cis-trans isomerase A-like 4A/B/C;Peptidyl-prolyl cis-trans isomerase A-like 4D	1	2	388.39	198.54	283.41	64.168	61.727	67.157	952.83	479.07	941.23	111.99	44.715	62.946	14.179	23.7168	19.1567	10.5173	8.5369	6.26842
TFQGPNCPATCGR	1350.58	AAMP	Angio-associated migratory cell protein	1	1	474.55	536.15	388.94	47.735	88.09	21.594	1560	700.97	1465.8	194.51	87.383	302.62	9.13965	14.1116	5.25998	11.0863	11.0842	17.1125
TGGTQTDLFTCGK	1327.61	TCEA1;TCEA2	Transcription elongation factor A protein 1;Transcription elongation factor A protein 2	1	1	645.05	729.31	539.59	225.75	215.62	150.09	572.47	82.304	639.49	78.136	22.12	96.137	25.9244	22.8186	21.7623	12.0097	21.1829	13.0687
TGIEQGSDAGYLCESQK	1784.79	HADHA	Trifunctional enzyme subunit alpha, mitochondrial;Long-chain enoyl-CoA hydratase;Long chain 3-hydroxyacyl-CoA dehydrogenase	1	1	520.5	478.77	517.12	9.5402	46.217	37.759	952.28	545.94	987.29	92.302	35.834	37.347	1.7999	8.80346	6.80491	8.83626	6.15944	3.6449
THNSSLEYNIFEGMECR	2028.87	DPYSL2	Dihydropyrimidinase-related protein 2	2	2	1789.9	1570.1	1592.1	166.91	269.41	85.843	1116	330.79	1116.3	211.69	46.258	188.15	8.5297	14.6457	5.11597	15.9442	12.2685	14.4237
TIIFCETK	953.489	DDX21	Nucleolar RNA helicase 2	1	1	405.07	351.85	274.12	86.433	78.569	65.018	485.61	174.93	405.41	47.309	28.097	96.187	17.5854	18.2541	19.1715	8.87733	13.839	19.1762
TITLQPGSPCNDFR	1547.74	ADAM10	Disintegrin and metalloproteinase domain-containing protein 10	1	1	477.22	474.08	446.43	653.43	680	708.81	132.61	46.824	112.86	447.6	185.52	539.06	57.7924	58.9214	61.3561	77.1445	79.8471	82.6881
TLGECGFTSQTAR	1369.63	TCEB2	Transcription elongation factor B polypeptide 2	1	1	628.38	621.67	527.28	124.82	87.236	82.977	900.05	229.88	915.95	41.003	15.121	65.096	16.572	12.3057	13.5971	4.35714	6.17181	6.63537
TPCEEILVK	1030.54	FLNA	Filamin-A	2	2	1111	964.96	906.42	112.1	63.56	123.37	707.32	168.09	1001.5	67.238	56.851	108.25	9.16524	6.17975	11.9801	8.68082	25.2737	9.75445
TPLLSSLSATSNNSTVACIDR	2149.07	EGFR	Epidermal growth factor receptor;Receptor protein-tyrosine kinase	1	1	1200.6	1036.9	1085.1	151.24	176.49	188.14	567.47	245.4	495.44	30.012	34.765	76.597	11.1877	14.5452	14.7765	5.02308	12.4088	13.3902
TQAIVCQQLDLTHLK	1709.91	ABCE1	ATP-binding cassette sub-family E member 1	2	2	813.57	666.55	628.72	342.43	402.4	320.22	162.25	52.436	137.66	81.508	70.77	117.38	29.622	37.6444	33.745	33.4381	57.4404	46.0242
TQVCGILR	888.485	G6PD	Glucose-6-phosphate 1-dehydrogenase	2	2	3539.6	3183.7	2761.6	120.21	61.648	52.389	3395	1337.4	3284.6	140.05	37.841	161.72	3.2846	1.89958	1.86173	3.96175	2.75159	4.69254
TQYSCYCCK	1097.4	TES	Testin	2	1	350.86	340.45	420.61	21.718	80.879	65.501	1456.2	204.42	2569.5	136.34	58.935	220.74	5.82911	19.1962	13.4745	8.56117	22.3785	7.91115
TVLCGTCGQPADK	1291.59	LMNA	Prelamin-A/C;Lamin-A/C	2	2	776.15	897.21	730.62	167.67	150.39	126.57	1462.1	282.9	1552.3	170.56	33.771	283.86	17.765	14.3557	14.7657	10.4468	10.6644	15.4594
TVQSLEIDLDSMR	1505.74	KRT18	Keratin, type I cytoskeletal 18	1	3	1160.8	1178	1076.6	244.3	254.45	319.23	634.35	118.5	489.96	74.011	29.489	149.44	17.3867	17.7633	22.8703	10.4482	19.9265	23.3719
TVVALCGQR	945.507	CD151	Tetraspanin;CD151 antigen	2	2	177.39	227.52	182.86	1075.4	1076.6	1046.5	743.03	311.95	737.41	4625.1	2435.9	4569.1	85.8404	82.5538	85.1256	86.1585	88.6475	86.1037
TVVPCCSGPK	989.467	ACO1	Cytoplasmic aconitate hydratase	2	2	296.11	194.68	217.57	273.98	209.39	214.91	632.57	363.31	753.18	66.997	91.053	114.21	48.0591	51.8202	49.6925	9.57692	20.0397	13.1671
TYAICGAIR	966.496	RPS21	40S ribosomal protein S21	2	2	1898	2143	1796.6	197.95	204.69	223.38	2524.7	376.66	3794.7	28.29	45.997	139.49	9.4444	8.71878	11.0585	1.10811	10.8828	3.54558
TYDAASYICEAAFDEVK	1894.83	TMPO	Lamina-associated polypeptide 2, isoform alpha;Thymopoietin;Thymopentin	1	1	415.72	462.1	391.04	22.833	46.622	98.858	551.18	181.55	594.54	82.252	63.024	91.625	5.20644	9.16453	20.1793	12.9851	25.7689	13.3532
VAHALAEGLGVIACIGEK	1749.94	TPI1	Triosephosphate isomerase	2	2	741.96	606.75	770.22	29.044	77.076	22.969	1248.5	335.46	1262.7	175.03	72.493	205.42	3.76704	11.2713	2.89578	12.2955	17.7699	13.992
VALNVSCANLLDK	1358.72	CPNE3	Copine-3	1	1	1067.1	1047.5	914.35	104.23	107.53	126.48	424.23	299	409.06	162.06	50.513	271.82	8.89843	9.30971	12.1518	27.6416	14.4524	39.9219
VAVTEGCQPSR	1145.55	FLNB	Filamin-B	2	2	311.13	325.55	331.8	13.276	38.488	26.132	2921.5	1307.8	3155.2	261.81	81.43	367.12	4.0924	10.5725	7.30083	8.22446	5.86152	10.4227
VCADLIR	788.421	RPS20	40S ribosomal protein S20	1	1	2478.6	2752	2612.2	70.053	121.7	92.3	2708.3	1102.4	3289.4	98.094	15.094	72.302	2.74863	4.23496	3.41283	3.49538	1.3507	2.15076
VCEEIAIIPSK	1200.64	RPS17	40S ribosomal protein S17	2	2	620.7	636.16	693.56	851.67	901.45	1197.5	937.43	521.12	1086.3	318.07	105.57	365.8	57.8435	58.6267	63.3243	25.3341	16.8456	25.1911
VCTNIIEK	918.484	MYOF	Myoferlin	2	2	445.48	328.82	437.22	114.75	67.971	166.93	611.69	341.29	659.22	37.942	56.834	97.521	20.4827	17.1302	27.6306	5.84054	14.2755	12.887
VDAILCVAGGWAGGNAK	1600.8	QDPR	Dihydropteridine reductase	1	1	544.37	493.37	432.35	46.19	39.957	55.419	283.72	180.32	228.02	62.47	19.537	38.493	7.82139	7.49203	11.3617	18.045	9.77549	14.4432
VDATADYICK	1097.51	ACLY	ATP-citrate synthase	2	2	2527.4	2543.6	2492.6	79.373	145.2	173.6	1552.5	1380.6	1546.3	41.462	19.368	27.145	3.04488	5.40018	6.51114	2.60119	1.38346	1.7252
VDCTANTNTCNK	1282.53	PDIA3	Protein disulfide-isomerase A3	3	2	61.562	49.464	62.054	134.74	95.589	135.33	987.08	281.01	968.32	2897.9	931.7	3222.4	68.6391	65.8994	68.5618	74.5924	76.8279	76.8937
VDINTEDLEDGTCR	1578.68	FLNA	Filamin-A	1	1	1322.7	1355	1208.1	292.11	310.15	312.06	715.41	261.95	590.95	173.45	32.643	185.52	18.0894	18.6259	20.5281	19.5138	11.0807	23.8927
VELCSFSGYK	1131.53	RPL24	60S ribosomal protein L24	2	2	2031.1	1891.6	1804.9	966.23	889.22	1107.5	2123.4	1155.4	1871.7	59.539	18.571	108.13	32.2364	31.9769	38.0271	2.72747	1.5819	5.46158
VFAECNDESFWFR	1648.7	OCIAD1	OCIA domain-containing protein 1	1	1	423.21	462.09	336.36	205.68	150.97	190.48	606.41	79.649	748.16	209.41	30.793	344.8	32.7052	24.6256	36.1552	25.6687	27.8816	31.5474
VFFIQACQGDNYQK	1659.77	CASP8	Caspase-8;Caspase-8 subunit p18;Caspase-8 subunit p10	1	1	543.99	495.41	515.91	134.05	117.86	99.891	351.17	194.18	501.05	79.768	35.493	78.816	19.7702	19.2183	16.2213	18.5103	15.4537	13.5921
VGEATETALTCLVEK	1562.79	ATP2A2;ATP2A3	Sarcoplasmic/endoplasmic reticulum calcium ATPase 2;Sarcoplasmic/endoplasmic reticulum calcium ATPase 3	1	2	325	327.51	372.58	15.883	18.398	54.84	1050.8	671.96	984.36	4.699	20.445	30.401	4.65937	5.31876	12.8305	0.445192	2.95275	2.99588
VIGSGCNLDSAR	1190.57	LDHA;LDHB;LDHC;LDHAL6A	L-lactate dehydrogenase A chain;L-lactate dehydrogenase B chain;L-lactate dehydrogenase;L-lactate dehydrogenase A-like 6A;L-lactate dehydrogenase C chain	2	2	3089.2	2836	2605	345.22	239.85	301.42	7380	4805.6	7004.3	52.66	88.162	128.28	10.0518	7.79784	10.3708	0.708495	1.80152	1.79851
VLCQFCDQDPAQDAVK	1778.8	MID1	E3 ubiquitin-protein ligase Midline-1	1	1	349.82	430.81	452.69	26.245	60.984	132.91	519.18	268.45	577.81	75.172	41.534	63.431	6.97885	12.4003	22.6964	12.6477	13.3988	9.89191
VLDSFCEGLK	1109.54			2	2	232.08	229.55	202.34	464.71	472.47	406.13	235.79	39.88	171.77	554.36	226.29	592.16	66.693	67.3015	66.7461	70.1588	85.0171	77.515
VLEFNCR	879.427	GART	Trifunctional purine biosynthetic protein adenosine-3;Phosphoribosylamine--glycine ligase;Phosphoribosylformylglycinamidine cyclo-ligase;Phosphoribosylglycinamide formyltransferase	1	1	1593.5	1612.9	1432.3	104.54	182.39	184.37	1471	787.4	1384.9	165.92	38.906	110.59	6.15651	10.1594	11.4043	10.1361	4.70843	7.3949
VLSECSPLMNDIFNK	1708.82	COPB1	Coatomer subunit beta	1	1	346.44	371.85	310.85	182.23	57.428	230.07	549.85	304.68	465.03	135.87	11.146	123.4	34.4695	13.3778	42.5331	19.8142	3.52916	20.9711
VLTMPETCR	1048.5	PSMD1	26S proteasome non-ATPase regulatory subunit 1	1	1	733.07	684.5	560.2	206.68	80.831	158.54	2185.4	1145.4	2369.2	542.58	60.599	579.92	21.9931	10.5616	22.058	19.8894	5.0248	19.6642
VMSYICSQQDILSR	1641.79			1	1	557.52	480.87	490.37	821.89	706.31	899.64	92.916	14.821	77.095	463.13	296.9	516.76	59.5827	59.4948	64.7218	83.2899	95.2454	87.0179
VNCSFYFK	1006.46	U2AF1;U2AF1L4	Splicing factor U2AF 35 kDa subunit;Splicing factor U2AF 26 kDa subunit	2	1	1592.4	1309.1	1398.6	248.4	329.91	220.46	521.44	293.52	602.71	140.02	122.15	181.02	13.4941	20.1286	13.6165	21.1683	29.3863	23.0972
VPDSCCINVTVGCGINFNEK	2110.95	CD63	Tetraspanin;CD63 antigen	1	1	358.26	355.14	301.63	1132.5	898.6	983.07	162.54	94.798	98.698	639.06	289.24	680.12	75.968	71.6736	76.5214	79.7231	75.3155	87.3272
VPLDVACAR	942.496	PLEC	Plectin	2	2	1536.2	1536.2	1502.7	759.99	698.63	704.98	1624.5	875.82	1517.1	374.19	218.49	447.75	33.0979	31.261	31.9331	18.7218	19.966	22.788
VQENCIDLVGR	1244.62	SF3B1	Splicing factor 3B subunit 1	1	1	1405.1	1297	1140.1	361.09	333.45	371.65	1001.8	541.55	805.2	820.5	327.3	894.62	20.4446	20.4514	24.5841	45.0255	37.6705	52.6303
VQENSAYICSR	1268.58	NOC2L	Nucleolar complex protein 2 homolog	1	1	1450.8	1503.1	1537.6	210.78	74.067	133.2	1470.1	1055.5	1584.4	86.347	43.807	120.93	12.6855	4.69621	7.97223	5.5477	3.98497	7.0913
VQLVGLDEESSEFICR	1822.88	DCAF7	DDB1- and CUL4-associated factor 7	1	1	562.46	653.05	624.83	14.681	67.663	20.814	641.38	217.38	603.39	24.329	16.502	62.459	2.54375	9.38834	3.22376	3.6546	7.05569	9.38036
VQPQWSPPAGTQPCR	1650.79	CARS	Cysteine--tRNA ligase, cytoplasmic	1	1	313.38	227.98	246.71	357.93	215.88	383.92	226.48	82.387	291.57	165.5	41.787	112.98	53.3181	48.637	60.8788	42.2215	33.652	27.9273
VQYPQSQACK	1150.54	DYNC1H1	Cytoplasmic dynein 1 heavy chain 1	1	1	297.84	147.95	244.88	70.178	69.964	62.204	921.43	440.04	932.76	302.1	139.97	310.81	19.0692	32.1062	20.2563	24.6909	24.1323	24.9934
VRPCVVYGGADIGQQIR	1829.96	DDX3X	ATP-dependent RNA helicase DDX3X	2	2	1453.3	1289.4	1210.8	114.18	137.74	100.77	1164.8	469.88	1103.6	32.784	29.35	102.87	7.2843	9.65147	7.68316	2.73751	5.87905	8.52653
VSCLDTCGDLLVTLQSLSR	2022.01	NOMO1;NOMO3;NOMO2	Nodal modulator 2;Nodal modulator 1;Nodal modulator 3	1	1	102.72	53.132	95.611	201.48	212.12	212.14	61.559	20.216	80.095	299.78	104.68	324.47	66.2327	79.9692	68.9324	82.9636	83.8137	80.2022
VSFYQLSHFLQCK	1598.79	ATP2A2	Sarcoplasmic/endoplasmic reticulum calcium ATPase 2	2	2	333.54	319.27	228.97	787.21	615.54	678.41	312.67	54.863	156.44	690.18	308.33	578.07	70.2396	65.8465	74.7658	68.8219	84.8943	78.7014
VSYIGVCQSK	1082.54	OCIAD2	OCIA domain-containing protein 2	1	1	582.1	767.08	734.4	247.46	242.08	356.22	353.18	119.6	447.54	416.52	62.234	362.71	29.8303	23.9883	32.6622	54.1146	34.2257	44.7652
VTAGGPCSFGSGSTPVIGGNTFNLK	2367.15	JAG1	Protein jagged-1	1	1	135.68	102.58	134.57	257	149.67	250.67	143.12	35.337	110.74	261.73	49.24	334.95	65.4477	59.334	65.0685	64.6486	58.2191	75.1531
VTAVIPCFPYAR	1335.7	PRPS1;PRPS2;PRPS1L1	Ribose-phosphate pyrophosphokinase 1;Ribose-phosphate pyrophosphokinase 2;Ribose-phosphate pyrophosphokinase 3	1	1	692.8	646.88	571.94	9.7607	21.876	18.706	991.31	422.3	750.77	46.966	24.491	28.228	1.3893	3.27115	3.16704	4.52346	5.48153	3.62363
VTILCDK	790.426	PABPN1;PABPN1L	Polyadenylate-binding protein 2;Embryonic polyadenylate-binding protein 2	1	1	469.02	400.04	377.44	76.813	93.236	162.96	1656.5	428.65	1745.9	462.16	182.17	371.84	14.0726	18.9014	30.1554	21.8138	29.8238	17.5583
VVCVYGGTGISEQIAELK	1864.96	DDX46	Probable ATP-dependent RNA helicase DDX46	1	1	379.33	359.85	399.39	126.8	88.24	104.62	237.01	99.845	215.26	40.302	45.172	39.54	25.0529	19.6925	20.7575	14.5331	31.1495	15.5181
VVEQMCITQYER	1497.7	PRNP	Major prion protein	2	1	360.9	358.43	331.66	1244.6	1337.4	1259.1	141.57	14.023	87.509	1035.7	646.69	1190.8	77.521	78.864	79.1508	87.9747	97.8776	93.1543
VVLASQPDLECGFSR	1619.8	CPSF2	Cleavage and polyadenylation specificity factor subunit 2	1	1	992.32	1093.7	981.74	111.73	107.56	80.324	818.99	511.15	798.98	67.804	35.139	82.745	10.12	8.95393	7.56301	7.64597	6.43231	9.38445
VYIGDVDLR	1048.56			3	2	2270.3	2512.9	2028.8	12.473	115.84	86.211	6371.8	4036.6	6804.3	376.64	123.27	282.24	0.546397	4.40667	4.07615	5.58114	2.96331	3.98276
WADNFMAEGCGGSK	1471.59	SLC35F6	Solute carrier family 35 member F6	1	1	508.06	539.83	461.88	539.65	455.48	543.19	205.02	55.806	177.93	344.93	243.89	385.2	51.5076	45.7626	54.045	62.7202	81.3791	68.4034
WASGLTPAQNCPR	1399.67	TAPBP	Tapasin	1	1	452.74	505.31	425.77	158.99	134.78	117.94	446.41	215.64	407.34	132.22	82.626	103.89	25.9902	21.0564	21.6917	22.8505	27.7021	20.3216
WCAIGHQER	1098.5			1	1	94.334	57.047	79.155	375.87	307.15	443.19	79.783	39.036	101.67	502.8	92.793	526.82	79.9376	84.3362	84.8462	86.3053	70.3889	83.8231
WCSWSLSQAR	1222.56	SLC3A2	4F2 cell-surface antigen heavy chain	3	3	3336.9	2775.8	2839.3	347.13	476.95	376.61	5392.2	2938.3	5643.4	549.74	191.08	524.83	9.42256	14.663	11.7108	9.25186	6.106	8.5086
WFKGKWVDLSSK	1479.79	MYBPC3	Myosin-binding protein C, cardiac-type	1	1	630.63	544.4	559.94	126.53	173.76	175.58	563.4	365.59	648.53	182.63	81.964	201.17	16.7111	24.1952	23.8715	24.4802	18.3138	23.6754
WLNDLLCLDCLNITR	1803.9	NAT10	N-acetyltransferase 10	1	1	841.21	1012	813.86	97.913	89.914	80.072	1203.3	868.28	1221.8	156.94	25.305	187.01	10.426	8.1598	8.95728	11.5377	2.83185	13.2743
WTELAGCTADFR	1368.61	LMAN2	Vesicular integral-membrane protein VIP36	1	1	100.09	90.208	83.281	852.22	763.47	874.29	45.206	25.202	59.388	838.04	354.32	950.59	89.4898	89.433	91.3029	94.8818	93.3595	94.1199
WVCSSLR	849.417	FASN	Fatty acid synthase;[Acyl-carrier-protein] S-acetyltransferase;[Acyl-carrier-protein] S-malonyltransferase;3-oxoacyl-[acyl-carrier-protein] synthase;3-oxoacyl-[acyl-carrier-protein] reductase;3-hydroxyacyl-[acyl-carrier-protein] dehydratase;Enoyl-[acyl-carrier-protein] reductase;Oleoyl-[acyl-carrier-protein] hydrolase	2	2	2528.7	2215.9	2183.3	138.85	225.1	236.85	2854.4	1770.8	2938.1	308.18	202.59	427.57	5.20515	9.22163	9.78658	9.74458	10.2661	12.7039
YCAGWADK	912.38	ALDH1A1	Retinal dehydrogenase 1	4	2	3271.1	3273.5	2944.5	121.6	150.24	187.23	4907.1	2723.2	4950.4	78.188	23.93	52.822	3.58417	4.38818	5.97848	1.56837	0.871091	1.05576
YCANAFK	815.364	ABCE1	ATP-binding cassette sub-family E member 1	2	1	235.42	290.22	227.31	158.66	82.586	121.64	301.79	133.36	327.47	225.05	99.769	251.8	40.2609	22.1525	34.8589	42.717	42.7956	43.4685
YDDMAACMK	1046.39	YWHAZ	14-3-3 protein zeta/delta	3	3	2184.3	2177.7	2106.7	167.66	207.82	176.64	2591.9	1585.3	2427.6	116.94	49.418	153.95	7.12852	8.71173	7.73604	4.31698	3.02303	5.96347
YDGYTSCPLVTGYNR	1707.76	SQRDL	Sulfide:quinone oxidoreductase, mitochondrial	1	1	284.3	237.16	271.63	341.42	360.82	443.63	724.18	309.77	623.54	508.04	136.96	476.5	54.5643	60.3398	62.0236	41.2297	30.6583	43.3166
YEQGTGCWQGPNR	1494.63	PRKCSH	Glucosidase 2 subunit beta	2	1	107.89	105.45	106.79	1560.4	1904.9	1719.5	71.26	25.467	110.36	869.18	253.76	1007.6	93.5329	94.7546	94.1526	92.4227	90.8795	90.1284
YGDGGSTFQSTTGHCVHMR	2039.86	HNRNPH1	Heterogeneous nuclear ribonucleoprotein H;Heterogeneous nuclear ribonucleoprotein H, N-terminally processed	4	4	1344	1163.4	1048.7	170.46	171.81	172.28	1127.9	259.84	1016.9	44.32	17.202	101.04	11.2555	12.8676	14.11	3.78086	6.20917	9.03805
YGLNMCR	855.373	RPS29	40S ribosomal protein S29	2	2	4611.8	4699.2	3907.9	414.25	431.73	484.44	2603.1	1062.8	4004.4	132.93	63.112	317.72	8.24206	8.41426	11.0292	4.8585	5.60541	7.35102
YICDNQDTISSK	1385.61			4	4	320.86	217.29	265.89	1501.6	1602.5	1771.6	204	53.621	60.509	2566.9	1176.1	2894.9	82.3941	88.0596	86.9501	92.6378	95.6396	97.9526
YKPVCNQVECHPYFNQR	2123.97	AKR1C2;AKR1C1	Aldo-keto reductase family 1 member C2;Aldo-keto reductase family 1 member C1	3	4	3335.4	2897.3	2676.6	370.37	213.8	228.69	3816.6	926	4422	263.26	12.722	318.45	9.99441	6.87217	7.8715	6.45267	1.35525	6.71772
YLAEVACGDDRK	1338.62	YWHAQ	14-3-3 protein theta	4	3	1415.4	1321.8	1162.8	26.559	71.03	56.694	3814.5	2383.5	3784	94.439	35.464	124.35	1.84187	5.09969	4.64898	2.41598	1.46608	3.18165
YLEMIYSMCK	1279.57	IPO7	Importin-7	1	1	704.03	710.48	650.76	66.39	61.056	31.354	587.13	378.6	555.02	56.912	46.639	66.961	8.61738	7.91356	4.59659	8.83669	10.9677	10.7658
YMACCLLYR	1134.5	TUBAL3;TUBA1C;TUBA1B;TUBA4A;TUBA1A	Tubulin alpha chain-like 3;Tubulin alpha-1C chain;Tubulin alpha-1B chain;Tubulin alpha-4A chain;Tubulin alpha-1A chain	8	6	25036	24297	22725	1860.7	1530	1680	5544.6	2236.9	5292.8	153.99	48.401	319.64	6.91795	5.92403	6.88384	2.70225	2.11793	5.69521
YNFFCQGTR	1134.49	ELOVL5	Elongation of very long chain fatty acids protein;Elongation of very long chain fatty acids protein 5	2	1	1429.3	1510.9	1538.9	614.84	496.85	669.24	622.48	349.57	608.24	343.5	114.13	265.45	30.0782	24.7466	30.3079	35.5597	24.6129	30.3826
YNGVFQECCQAEDK	1632.65			8	6	606.3	592.86	358.13	7367.6	6785.5	7600.5	120.41	76.544	195.43	4994	1684.8	5619.6	92.3964	91.9649	95.5001	97.6457	95.6542	96.6392
YPLNCADPTSER	1364.6	PTPN11	Tyrosine-protein phosphatase non-receptor type 11	1	1	833.25	805.19	748.9	204.42	187.88	135.11	883.41	361.87	1206.1	87.45	79.436	184.1	19.6999	18.9191	15.2838	9.00748	18.0002	13.2427
YQTNPCIGYK	1185.55	ITGB5	Integrin beta-5;Integrin beta	1	1	175.96	173.08	247.89	394.33	370.29	374.3	150.17	51.028	214.37	300.46	120.91	196.92	69.1455	68.1469	60.1585	66.6755	70.3219	47.8786
YTAESSDTLCPR	1341.59	IARS2	Isoleucine--tRNA ligase, mitochondrial	1	1	770.44	754.45	871	199.47	161.83	185.07	1358.2	730.42	1623.1	165.17	139.07	319.93	20.5658	17.6616	17.5244	10.8424	15.9944	16.4655
YTCHVQHEGLPK	1410.67	HLA-A;HLA-B	HLA class I histocompatibility antigen, A-31 alpha chain;HLA class I histocompatibility antigen, A-30 alpha chain;HLA class I histocompatibility antigen, A-74 alpha chain;HLA class I histocompatibility antigen, A-33 alpha chain;HLA class I histocompatibility antigen, A-69 alpha chain;HLA class I histocompatibility antigen, A-2 alpha chain;HLA class I histocompatibility antigen, A-68 alpha chain;H…	1	2	51.516	71.343	60.579	156.84	113.14	152.02	485.76	162.53	595.92	857.72	394.47	887.72	75.275	61.3281	71.5055	63.8432	70.8205	59.8339
YTCSFCGK	907.357	RPL37A;RPL37AP8	60S ribosomal protein L37a;Putative 60S ribosomal protein L37a-like protein	4	3	2530	2596.9	2470.6	103.85	205.42	278.59	3720.6	2487.9	3718.7	339.33	173.96	289.19	3.9429	7.33035	10.1335	8.35803	6.53528	7.21552
