# Supplementary material for: Anticancer Effect of Deuterium Depleted Water - Redox Disbalance Leads to Oxidative Stress
Source: Mol Cell Proteomics. 2019 Sep 13;18(12):2373–87. doi: 10.1074/mcp.RA119.001455 (PMC6885702; doi:10.1074/mcp.RA119.001455)
Supplement: Supplementry Table S15 [file 144400_2_supp_382943_pwmnxh.xlsx]

## Sheet: Table S14
Table S14. Result of TPP analysis.
C - Control		1 - replicate1		T1 - 37 ℃	T3 - 44℃	T5 - 50℃	T7 - 56℃	T9 - 63℃
D - DDW		2 - replicate2		T2 - 41 ℃	T4 - 47℃	T6 - 53℃	T8 - 59℃	T10 - 67℃
															Intensity
Protein IDs	Majority protein IDs	Peptide counts (all)	Peptide counts (razor+unique)	Peptide counts (unique)	Protein names	Gene names	Number of proteins	Peptides	Sequence coverage [%]	Score	Sequence coverage C1 [%]	Sequence coverage C2 [%]	Sequence coverage D1 [%]	Sequence coverage D2 [%]	C-1-T1	C-1-T2	C-1-T3	C-1-T4	C-1-T5	C-1-T6	C-1-T7	C-1-T8	C-1-T9	C-1-T10	C-2-T1	C-2-T2	C-2-T3	C-2-T4	C-2-T5	C-2-T6	C-2-T7	C-2-T8	C-2-T9	C-2-T10	D-1-T1	D-1-T2	D-1-T3	D-1-T4	D-1-T5	D-1-T6	D-1-T7	D-1-T8	D-1-T9	D-1-T10	D-2-T1	D-2-T2	D-2-T3	D-2-T4	D-2-T5
A0A024QZX5;A0A087X1N8;P35237	A0A024QZX5;A0A087X1N8;P35237	16;16;16	16;16;16	15;15;15	Serpin B6	SERPINB6	3	16	47.9	229.47	47.9	47.9	43.9	47.9	697190	716030	770620	606280	665040	611260	531150	289140	62239	61470	912160	832470	967390	854210	714360	789160	655770	341210	77211	76760	991310	1070100	899700	933170	799140	829350	642840	350960	61375	52157	716470	784240	755320	722960	603810
A0A024R216;Q9Y3E1;H3BPM9;H3BPQ6	A0A024R216;Q9Y3E1;H3BPM9	8;8;4;2	6;6;4;1	6;6;4;1	Hepatoma-derived growth factor-related protein 3	HDGFRP3	4	8	45.8	48.198	45.8	38.4	45.8	38.4	195950	187640	195710	168180	141370	143890	109010	82917	55340	56628	65407	57354	64728	54488	37797	34261	32582	22978	17170	21649	115720	115620	94095	100460	77747	85097	66436	52196	35354	48418	143110	144580	140580	130340	103990
A0A024R412;A0A024R3W6;Q7LBX6;X5D2Q8;O60462-4;O60462-5;O60462-2;O60462-3;O60462;O60462-6	A0A024R412;A0A024R3W6;Q7LBX6;X5D2Q8;O60462-4;O60462-5;O60462-2;O60462-3;O60462;O60462-6	4;4;4;4;4;4;4;4;4;3	4;4;4;4;4;4;4;4;4;3	4;4;4;4;4;4;4;4;4;3	Neuropilin-2	NRP2	10	4	5.9	16.199	1.1	3.2	3.2	5	21283	18933	18990	12757	14904	12876	13549	11354	5774.5	3522.3	6653.5	5656	6639.5	5119	4075.5	3573	3679.8	2113.1	1119.9	1166	21651	23755	17183	17297	11463	14241	10734	7250.3	5006.7	4046.1	24323	27093	23197	21815	16066
A0A024R4E5;Q00341;Q00341-2;H0Y394;H7C0A4;H7C2D1;H7BZC3;C9J5E5;C9JIZ1;C9JZI8;C9JHZ8;C9JES8;C9JHS7;C9JT62;C9JK79;C9JBS3;C9JEJ8;C9JHN6;C9JMQ6;C9JQ82;H7C3D0	A0A024R4E5;Q00341;Q00341-2;H0Y394	56;55;51;42;19;14;12;11;11;9;8;8;7;4;4;3;3;3;2;2;1	56;55;51;42;19;14;12;11;11;9;8;8;7;4;4;3;3;3;2;2;1	56;55;51;42;19;14;12;11;11;9;8;8;7;4;4;3;3;3;2;2;1	Vigilin	HDLBP	21	56	48.4	323.31	39.9	40.3	42.6	41.9	1808700	1900500	1437100	480510	392530	343470	248850	174920	95718	77370	2558000	2218500	1725400	454730	277520	234010	184120	113190	64848	61493	2698700	2917500	1674200	572350	376140	311240	222510	155710	88001	80272	1876200	2022400	1175800	363270	216670
A0A024R4M0;P46781;B5MCT8;C9JM19;F2Z3C0;A8MXK4	A0A024R4M0;P46781;B5MCT8;C9JM19	17;17;11;11;4;4	17;17;11;11;4;4	17;17;11;11;4;4	40S ribosomal protein S9	RPS9	6	17	57.7	34.995	56.7	55.2	55.2	53.6	784800	925510	1029000	890710	1220200	2134500	2002600	847370	61552	94229	731030	679760	921920	869970	964350	1590600	2275800	390570	24412	69905	606130	693190	674000	766420	849750	1083800	1522900	602230	50163	73534	658450	764420	651360	779170	996840
A0A024R571;Q9H4M9;C9JC03;C9J2Z4;C9JIJ3;C9IZH1;C9JDQ8	A0A024R571;Q9H4M9;C9JC03;C9J2Z4	30;30;20;15;8;8;8	30;30;20;15;8;8;8	18;18;9;8;4;4;2	EH domain-containing protein 1	EHD1	7	30	67.3	323.31	64.2	67.2	64.6	64.8	2001400	2122100	2143000	1675300	1177200	534520	351310	261100	157720	119870	1914300	1736500	2054200	1626000	1179600	348350	272960	191400	110370	99387	1822500	2030100	1759400	1589000	890190	339290	239630	174860	113370	94560	1466100	1606800	1497800	1310300	938940
A0A024RA52;P25787;C9JCK5;H3BT36	A0A024RA52;P25787;C9JCK5	11;11;7;1	11;11;7;1	11;11;7;1	Proteasome subunit alpha type;Proteasome subunit alpha type-2	PSMA2	4	11	56.8	323.31	56.8	56.8	56.4	56.8	547890	598170	660680	526450	601390	621380	559650	497730	262010	219820	611920	537880	730790	619070	518170	476510	482690	359880	248990	238760	630250	697510	674840	656670	552500	534990	471180	358140	287170	236240	574780	671380	557360	619470	547240
A0A024RCR6;A0A0G2JK23;P46379-2;P46379;P46379-3;A0A0G2JL47;P46379-5;P46379-4;X6REW1;A0A0G2JJM1;F6S6P2;F6UR09;F6U1F2;F6XTU0;A0A0G2JJR8;A0A1B0GX79;F6WML8;F6VEM6;F6X9W3;F6U341;F6TC96;H0Y710;H0Y4L1;H0Y7K4;H0Y759;A0A0G2JJ92;A0A0G2JIB3;A0A0G2JIA9	A0A024RCR6;A0A0G2JK23;P46379-2;P46379;P46379-3;A0A0G2JL47;P46379-5;P46379-4;X6REW1;A0A0G2JJM1	27;27;27;27;27;24;24;21;14;14;13;8;8;8;8;8;8;8;8;8;7;7;4;1;1;1;1;1	27;27;27;27;27;24;24;21;14;14;13;8;8;8;8;8;8;8;8;8;7;7;4;1;1;1;1;1	27;27;27;27;27;24;24;21;14;14;13;8;8;8;8;8;8;8;8;8;7;7;4;1;1;1;1;1	Large proline-rich protein BAG6	BAT3;BAG6	28	27	27.4	149.35	22.1	20.9	24.5	19.6	212070	224280	226320	154300	128710	99953	70699	57184	35822	28695	200320	162710	193950	133630	79418	62000	45096	34572	20000	13844	385950	407330	365720	269460	154670	115090	78009	58534	31948	24906	227570	242920	193120	155700	81968
A0A075B6E4;A0A0A6YYI5;G5E9M7;Q14135-2;Q14135;Q14135-4;E7EWF5;G5E9M9;E7EQU6;Q14135-5;Q14135-6;E7ERW0;F8W708;E7EUJ2;F8WBN7;A0A096LP98;C9JX59;C9JBN2	A0A075B6E4;A0A0A6YYI5;G5E9M7;Q14135-2;Q14135;Q14135-4;E7EWF5;G5E9M9;E7EQU6;Q14135-5;Q14135-6;E7ERW0	7;7;7;7;7;7;6;6;5;5;5;4;3;2;2;1;1;1	7;7;7;7;7;7;6;6;5;5;5;4;3;2;2;1;1;1	7;7;7;7;7;7;6;6;5;5;5;4;3;2;2;1;1;1	Transcription cofactor vestigial-like protein 4	VGLL4	18	7	36.9	34.82	32.8	26.6	26.6	33.4	15089	15720	16454	13494	13054	13056	10038	7905.2	3470.3	2514.4	24347	20675	24931	19299	17091	15573	13688	10731	9814.5	10218	14880	16470	23215	14709	9344.9	9835.2	7659.1	6256.5	5271.1	5919.5	13638	15191	12847	12197	10912
A0A075B793;Q4V328-4;Q4V328;A0A087WT45;Q4V328-2;Q4V328-3;A0A087WXA6;A0A087WZF5;A0A087WW92;A0A087WV84;A0A087WWF2	A0A075B793;Q4V328-4;Q4V328;A0A087WT45;Q4V328-2;Q4V328-3	19;19;19;17;13;10;6;4;2;1;1	19;19;19;17;13;10;6;4;2;1;1	19;19;19;17;13;10;6;4;2;1;1	GRIP1-associated protein 1	GRIPAP1	11	19	26.4	65.956	19.6	23.5	19.5	19.3	71230	74258	57293	41036	55712	42211	21684	14709	8538.5	7171.1	119770	98845	81057	51466	31556	29365	23600	14135	8756.7	9806	110650	118420	75210	62163	29429	24005	19644	13839	9584.1	10211	170750	177040	124880	98940	45324
A0A087WSW9;A0A087WSY9;Q16881-4;Q16881-3;Q16881;F8W809;A0A182DWI3;Q16881-5;Q16881-2;Q16881-6;E9PIR7;E2QRB9;Q16881-7;E9PKD3;A0A0B4J225;E9PIZ5;E9PLT3;E9PKI4;E9PQI3;E9PRI8;E9PJU2	A0A087WSW9;A0A087WSY9;Q16881-4;Q16881-3;Q16881;F8W809;A0A182DWI3;Q16881-5;Q16881-2;Q16881-6;E9PIR7;E2QRB9;Q16881-7	34;34;34;34;34;32;32;32;32;32;31;27;27;16;10;8;6;6;5;2;1	34;34;34;34;34;32;32;32;32;32;31;27;27;16;10;8;6;6;5;2;1	33;33;33;33;33;31;31;31;31;31;30;26;26;15;9;7;5;5;5;2;1	Thioredoxin reductase 1, cytoplasmic	TXNRD1	21	34	76.5	323.31	67.2	73.2	72.6	75.2	3868500	4210100	4409700	3481800	3731200	3651900	3200900	2479700	1808100	1214500	3581700	3166200	3924100	3405100	2975200	2852800	2600900	1999800	1515700	1349900	3747100	4172800	3574000	3598000	2926000	2822700	2387900	1880900	1586600	1244400	2900900	3166400	3034400	2884500	2517300
A0A087WT18;Q96A73-2;Q96A73	A0A087WT18;Q96A73-2;Q96A73	2;2;2	2;2;2	2;2;2	Putative monooxygenase p33MONOX	KIAA1191	3	2	7.1	2.3142	3.6	7.1	3.6	3.6	8510.1	8178.9	8637.9	6943.5	5640.2	4595.6	2575.8	2293.7	1214.5	973.32	19146	17692	19616	14796	11402	8206.9	6908.6	4232.9	2313.7	2899.2	10698	11414	11263	9094.6	5333.6	3030.2	2140	1451	757.64	862.06	5175.7	5355.3	4558.3	3916.1	2305.9
A0A087WT20;Q9NV06;A0A087X1F8;B3KME9	A0A087WT20;Q9NV06	4;4;1;1	4;4;1;1	4;4;1;1	DDB1- and CUL4-associated factor 13	DCAF13	4	4	6.4	7.2136	6.4	5	4.2	6.4	17593	19224	20367	18342	20116	20191	13523	6986.6	2936.9	2363.8	2471.2	1429.6	2119.3	2144.1	2043.5	2138.3	1429.3	358.56	149.72	63.121	10170	11435	10351	9248.2	9798.2	8868	6993.7	2751	1366.3	1537	22217	26436	22370	22399	18695
A0A087WT44;P30519-2;P30519;I3L159;I3L1F5;I3L1Y2;I3L276;I3L4P8;A0A1B0GXH0;I3L463	A0A087WT44;P30519-2;P30519;I3L159;I3L1F5	10;10;10;7;7;4;3;3;3;3	10;10;10;7;7;4;3;3;3;3	10;10;10;7;7;4;3;3;3;3	Heme oxygenase 2	HMOX2	10	10	30.8	27.661	21.9	24.6	23.8	15.1	62191	65566	69266	56990	46497	45034	40572	32902	12094	5730.6	141030	124840	146960	122210	79161	56435	66029	41016	22042	11640	93711	108990	109770	96536	55870	47182	44680	32405	11810	5868	80955	77518	80549	70516	33716
A0A087WTB8;P15374	A0A087WTB8;P15374	9;9	9;9	1;1	Ubiquitin carboxyl-terminal hydrolase;Ubiquitin carboxyl-terminal hydrolase isozyme L3	UCHL3	2	9	66.5	96.281	66.5	66.5	66.5	61.3	257090	272850	284280	214220	213150	112090	67871	52524	32081	23696	256640	239820	270150	215330	136730	68123	35890	22569	13382	17148	300140	345580	316760	284160	215090	93605	49798	32331	20600	16296	222140	246480	231360	213310	146050
A0A087WTL4;A0A087WX97;Q9BXK5;Q9BXK5-4;Q9BXK5-2	A0A087WTL4;A0A087WX97;Q9BXK5;Q9BXK5-4	6;6;6;5;1	6;6;6;5;1	6;6;6;5;1	Bcl-2-like protein 13	BCL2L13	5	6	18.4	18.979	10.8	13	7.8	18.4	10332	11253	11172	8107	8701	9673.3	7462.6	6814.4	3006	1523.9	30806	27737	35307	28512	30972	27411	25642	16533	6580.6	4414.6	5493.3	7118.3	7113.3	7285.4	5450.2	5688	5213.9	3199.1	2265.4	1601.3	24846	24861	25851	23872	22642
A0A087WTM1;Q9Y6N7-6;Q9Y6N7-5;Q9Y6N7-4;Q9Y6N7-3;Q9Y6N7;Q9Y6N7-2;A0A087WZ85;A0A0A0MSX4;H7C4Y7;F8WBR3;R4GMM8;F8W703;Q9HCK4-2;Q9HCK4;Q9HCK4-3	A0A087WTM1;Q9Y6N7-6;Q9Y6N7-5;Q9Y6N7-4;Q9Y6N7-3;Q9Y6N7;Q9Y6N7-2;A0A087WZ85;A0A0A0MSX4	8;8;8;8;8;8;8;6;6;2;1;1;1;1;1;1	8;8;8;8;8;8;8;6;6;2;1;1;1;1;1;1	8;8;8;8;8;8;8;6;6;2;1;1;1;1;1;1	Roundabout homolog 1	ROBO1	16	8	6	18.809	3	4.8	4.8	5.4	2973.6	3827.4	3830.6	3349.9	3739.9	3138.1	2201.4	1705.7	795.59	566.98	26073	22555	28067	22049	19012	21001	17564	10492	6463	5971.7	8877.4	9439.7	9257	8695.4	7180.3	6033.8	5078.4	3190.7	1845.8	1668.3	9203.8	10699	9908.3	9376.9	7310.1
A0A087WTS0;P18283;H0YJK8;G3V4J6;G3V323	A0A087WTS0;P18283;H0YJK8	9;9;7;2;2	9;9;7;2;2	9;9;7;2;2	Glutathione peroxidase;Glutathione peroxidase 2	GPX2	5	9	67.2	118.24	61.9	57.1	58.2	39.7	101460	109990	110910	92207	82454	84776	68088	60800	43676	28753	60294	52282	66045	54214	40790	42381	38251	31522	24171	21169	79554	81316	75889	70110	48402	51074	43642	38226	31199	26307	27879	31810	29043	27389	23193
A0A087WTY9;Q9Y605	A0A087WTY9;Q9Y605	2;2	2;2	2;2	MORF4 family-associated protein 1	MRFAP1	2	2	31.1	36.181	31.1	31.1	31.1	7.8	66189	64846	71716	46387	41931	31410	22971	14892	10491	9052.9	93256	82635	90278	69023	39981	34008	24239	17207	11635	11668	2096.8	2139.4	1793.1	1698.4	1241.7	572.79	590.12	305.13	114.36	86.168	60612	69424	56951	46437	28148
A0A087WU65;Q9NRW7;Q9NRW7-2;A0A1B0GXI6;B7Z7G7	A0A087WU65;Q9NRW7;Q9NRW7-2	10;10;7;4;2	10;10;7;4;2	10;10;7;4;2	Vacuolar protein sorting-associated protein 45	VPS45	5	10	22.1	19.32	8.1	13.9	9.2	15	6073	6140.7	6745.8	4109.9	4082.4	2410.2	1843.4	1675.1	855.1	497.41	68817	65521	73914	53700	33245	23001	17971	10231	6094.3	7119.1	22392	27385	26093	16954	10205	8088.1	5207.5	3579.3	2723	2906.5	19664	24684	21061	15791	7609.3
A0A087WUB9;Q8WYA6;Q8WYA6-4;Q8WYA6-3;Q8WYA6-2;A2A2P1	A0A087WUB9;Q8WYA6;Q8WYA6-4;Q8WYA6-3;Q8WYA6-2	13;13;11;8;8;3	13;13;11;8;8;3	13;13;11;8;8;3	Beta-catenin-like protein 1	CTNNBL1	6	13	20.6	21.94	13.4	19.4	15.3	17.4	166340	164780	137990	49372	28285	22808	15903	12589	7799.1	8173.2	299390	259970	232670	69472	34568	28217	21455	12863	8304.2	9431.4	121940	126730	87289	27059	15478	13511	8878.5	6677.5	3580.7	3182.9	72447	70875	55783	22184	14332
A0A087WUD1;Q6DD87	A0A087WUD1;Q6DD87	9;8	9;8	9;8	Zinc finger protein 787	ZNF787	2	9	40.6	116.2	25.7	29.6	29.8	24.3	47271	45557	51681	41468	37351	44043	33190	25742	11603	9239.9	37294	31535	41873	34549	30474	27884	32013	16052	7086.5	6985.4	58532	61802	60677	52187	37587	38361	34805	24287	12057	9819.5	16783	18467	17823	18050	15528
A0A087WUF6;P09038-3;P09038-1;P09038;P09038-2	A0A087WUF6;P09038-3;P09038-1;P09038;P09038-2	7;7;7;7;6	7;7;7;7;6	7;7;7;7;6	Fibroblast growth factor;Fibroblast growth factor 2	FGF2	5	7	31.6	18.34	13.9	15.3	13.9	28.8	98491	98224	103030	81956	88742	87349	78108	50920	17982	9612.1	71616	62860	75514	69122	60863	53852	53131	26591	11929	10947	132770	136500	123940	126030	104010	100640	85923	56229	22088	8818.1	91672	90689	86953	78733	65482
A0A087WUK2;O14979-3;O14979-2;O14979;REV__Q8N0S2-3;REV__Q8N0S2-2;REV__A0A0B4J1R9;REV__Q8N0S2;REV__Q9ULL8-2;REV__Q9ULL8;Q9ULL8-2;Q9ULL8	A0A087WUK2;O14979-3;O14979-2;O14979	11;11;11;11;1;1;1;1;1;1;1;1	10;10;10;10;1;1;1;1;1;1;1;1	10;10;10;10;1;1;1;1;1;1;1;1	Heterogeneous nuclear ribonucleoprotein D-like	HNRNPDL	12	11	26.2	121.37	26.2	26.2	26.2	24.2	722850	706120	767270	590960	601130	605820	516370	379520	204850	152760	384730	377500	449070	412880	289970	286970	254540	165720	95787	92283	773370	840830	842130	833950	590730	549970	455770	333660	244000	217500	395620	488170	450980	459880	330680
A0A087WUQ6;P07203;P07203-2	A0A087WUQ6;P07203	12;12;3	12;12;3	12;12;3	Glutathione peroxidase;Glutathione peroxidase 1	GPX1	3	12	74.3	124.02	65.3	62.9	58.9	57.9	182550	176390	192940	149470	164220	142380	104300	89744	64582	45701	377600	299840	384220	313780	228310	280310	238350	215600	187190	143990	223520	247430	217420	198320	146240	133020	114910	84939	68263	62278	179630	184900	176040	160630	107570
A0A087WUT6;O60841	A0A087WUT6;O60841	51;51	51;51	51;51	Eukaryotic translation initiation factor 5B	EIF5B	2	51	43.4	323.31	38.6	35.2	39.8	39.7	1613400	1591600	1587800	1215200	928670	591680	332150	223410	109240	97291	1748700	1417500	1607100	1327800	707310	405960	260260	157180	79020	82224	2245600	2213600	1830300	1668600	933480	546820	281060	211810	116360	103620	1211000	1224700	1151000	964270	563250
A0A087WV05;Q99417;A0A0D9SEI7	A0A087WV05;Q99417	7;7;1	7;7;1	7;7;1	C-Myc-binding protein	MYCBP	3	7	57.3	19.908	49.1	57.3	57.3	57.3	155760	171980	177120	134000	93150	75138	58695	42962	25547	18409	256250	209120	267920	200450	95287	84128	74092	55084	36340	31489	110070	122330	118930	97210	52616	44268	36549	28423	17389	14608	93068	101240	89151	77417	41714
A0A087WVI0;E9PBL8;Q8WTW3;J3KSY3;J3QKY9;J3KRP4;J3QLT5	A0A087WVI0;E9PBL8;Q8WTW3	11;11;11;1;1;1;1	11;11;11;1;1;1;1	11;11;11;1;1;1;1	Conserved oligomeric Golgi complex subunit 1	COG1	7	11	12.9	20.967	6.3	10.7	8.6	10.5	19530	19696	18950	10073	6732.8	6459.2	5343.3	4631.2	2913	2755	71691	61199	73554	44235	33465	28453	27260	18489	12825	13026	46692	50352	42413	25007	17435	18976	14333	10776	8432.5	7685.6	45700	52541	38298	22410	16239
A0A087WVI1;Q96JY6;Q96JY6-5;B3KPU0;Q96JY6-3;E5RGS7;H0YBP7;C9JS55;Q96JY6-4;A0A087WUQ1;A0A087WXJ0;C9J760;C9J0X3;C9K0F0;C9JSR2;H7C1D1;Q96JY6-2	A0A087WVI1;Q96JY6;Q96JY6-5;B3KPU0;Q96JY6-3;E5RGS7	8;8;8;7;6;5;3;2;2;1;1;1;1;1;1;1;1	8;8;8;7;6;5;3;2;2;1;1;1;1;1;1;1;1	8;8;8;7;6;5;3;2;2;1;1;1;1;1;1;1;1	PDZ and LIM domain protein 2	PDLIM2	17	8	30.2	53.773	30.2	30.2	26.8	28	172480	175810	200780	157640	150480	151500	115590	94573	75616	54643	94927	85081	100280	84256	66599	59569	50542	42742	29702	26776	122190	126630	127480	111860	87664	79442	65428	58737	49126	45146	81846	87166	79462	74055	55052
A0A087WVP1;Q14517;H0Y9C8;H0Y9H4;D6RCE4	A0A087WVP1;Q14517	11;11;1;1;1	11;11;1;1;1	11;11;1;1;1	Protocadherin Fat 1;Protocadherin Fat 1, nuclear form	FAT1	5	11	3.4	13.257	1	2.5	1.5	2	41762	33660	37596	22572	16225	15095	10537	9099	4812.9	3857.7	59158	39653	44090	28475	18096	17192	13383	8156.3	4264.4	3778.6	79610	54241	49917	26787	15061	12983	7843.8	5610.9	3331.8	2419.9	69562	51545	49691	32901	20578
A0A087WVP4;P53814-5;P53814-6;A0A087X1R1;P53814;P53814-2;A0A096LNK9;B5MCI0;H7BZZ8;C9JP19;C9JQZ8	A0A087WVP4;P53814-5;P53814-6;A0A087X1R1;P53814;P53814-2	11;11;11;10;10;6;5;3;2;1;1	11;11;11;10;10;6;5;3;2;1;1	11;11;11;10;10;6;5;3;2;1;1	Smoothelin	SMTN	11	11	11.5	23.48	4.3	7.7	7.9	5.7	20663	21638	21515	14092	8093.4	5135.2	4159.5	2974.7	1271	899.02	25333	21948	24646	14487	9038.3	4830.9	3844	2400.5	1511.5	1506.2	15935	18208	21058	11464	6168.3	2974.3	2590.6	1798.8	1058.8	1006.4	10312	11946	9139.2	7173.5	3154.9
A0A087WVQ6;Q00610-2;Q00610;J3KS13;K7EJJ5;J3KRF5;J3KSQ2;J3QL20;A0A087WV74;F5H5N6	A0A087WVQ6;Q00610-2;Q00610	92;92;92;33;13;6;5;3;2;1	92;92;92;33;13;6;5;3;2;1	72;72;72;30;13;6;4;3;0;0	Clathrin heavy chain;Clathrin heavy chain 1	CLTC	10	92	62.7	323.31	55.9	60.9	62.5	60.1	8453400	9439400	9728500	7449700	6468100	2460400	1540200	968390	439700	446610	10770000	9328200	12168000	9672900	5849300	3391900	1830000	780420	322370	380970	8445800	9515100	8383000	8044600	5166400	2991100	1386100	687690	389810	312490	7299500	8561100	7449800	7150500	4525900
A0A087WVS8;Q70IA6-2;Q70IA6;Q70IA6-3	A0A087WVS8;Q70IA6-2;Q70IA6;Q70IA6-3	3;3;3;3	3;3;3;3	3;3;3;3	MOB kinase activator 2	MOB2	4	3	12.7	3.4702	5.9	12.7	12.7	12.7	41428	44760	41705	24059	8259.7	6565.3	4441.3	3300.9	1554.2	1830.7	75791	69267	68630	31180	12829	6293.1	6213.1	4421.5	2302.6	1908.2	69697	74555	64943	33854	15289	10879	7565.7	6109.2	2219.6	2099.9	57830	61975	55004	32399	15539
A0A087WVZ9;P19388;A0A087WWX0;A0A0A0MQR7;A0A087WVN5	A0A087WVZ9;P19388;A0A087WWX0;A0A0A0MQR7	6;6;5;5;2	6;6;5;5;2	6;6;5;5;2	DNA-directed RNA polymerases I, II, and III subunit RPABC1	POLR2E	5	6	32.1	21.263	27.7	26.6	32.1	32.1	146430	154580	137080	87173	74400	61716	50399	31828	14941	8524	229170	201140	198980	130500	81904	64548	61789	41416	17152	10667	205550	218990	167220	116840	79603	65683	55178	35227	20590	9677.3	114390	128530	81402	60896	42505
A0A087WW40;Q9Y371;Q9Y371-2;Q9Y371-3	A0A087WW40;Q9Y371;Q9Y371-2;Q9Y371-3	6;6;6;3	5;5;5;3	5;5;5;3	Endophilin-B1	SH3GLB1	4	6	14	9.3934	7.4	10.2	9.1	10.2	14642	16535	14026	7464.6	5390.5	3600.3	2540	2192	1829.7	874.4	18220	16348	16480	7899	3245.4	2126.5	1659.3	701.13	439.82	444.25	62854	60029	45135	22360	11554	5176.5	4492.6	2591.9	1524.2	1221.5	50976	54426	42693	27959	13370
A0A087WW77;Q15334	A0A087WW77;Q15334	11;11	11;11	11;11	Lethal(2) giant larvae protein homolog 1	LLGL1	2	11	11.1	18.937	6.5	8.2	8.8	8.9	9497.3	10175	9835.9	7064.9	4635.2	2938.9	2144.9	1856.8	1108.4	1228.4	68846	57734	71233	51545	32513	22300	19948	11533	5356.5	5382	67665	72271	72869	54990	36482	29598	24229	18547	11789	7482.7	18301	16700	14864	14428	10108
A0A087WWF6;P49005;F8W8R3;C9JLE1;C9IZD2;C9J8Z7;C9JHC7;H7C1B3	A0A087WWF6;P49005;F8W8R3;C9JLE1;C9IZD2;C9J8Z7	17;17;15;11;9;9;7;2	17;17;15;11;9;9;7;2	17;17;15;11;9;9;7;2	DNA polymerase delta subunit 2	POLD2	8	17	45.6	95.246	39.5	34.3	42.3	37.7	266660	290710	300930	229000	199730	176860	135230	88496	46403	35059	378620	329790	391110	272660	188340	158130	131150	66850	29187	28563	425530	464170	431100	335930	223890	196610	161520	102830	58794	46692	257790	264390	240480	194650	126810
A0A087WWM4;Q9P2T1-3;Q9P2T1;H0YMB3;F8WAN9;H0YNJ6;Q9P2T1-2;H0YLV5;H0YK13;H0YK71;H0YLB8;H0YNH0;H0YN22;H0YNS9;H0YMV5;A0A0B4J281;H0YMG3;H0YMW6;H0YMR9;H0YKK3;H0YN74;P36959;H0YKE1	A0A087WWM4;Q9P2T1-3;Q9P2T1;H0YMB3;F8WAN9;H0YNJ6;Q9P2T1-2;H0YLV5	16;16;16;15;15;15;15;14;7;6;6;6;5;5;5;4;4;4;4;3;3;2;1	16;16;16;15;15;15;15;14;7;6;6;6;5;5;5;4;4;4;4;3;3;2;1	16;16;16;15;15;15;15;14;7;6;6;6;5;5;5;4;4;4;4;3;3;2;1	GMP reductase;GMP reductase 2	GMPR2	23	16	60.1	91.018	52	60.1	52	52	397760	445090	481190	368110	407870	382990	362240	341090	228740	177540	348050	316370	415970	335210	292060	280250	268890	217200	171460	159210	409600	478170	441880	414300	344550	337970	296290	250340	231810	208960	307920	351070	312420	306590	264580
A0A087WXI5;P12830-2;P12830;A0A087WX17;A0A087WU43	A0A087WXI5;P12830-2;P12830;A0A087WX17;A0A087WU43	5;5;5;3;3	5;5;5;3;3	4;4;4;3;3	Cadherin-1;E-Cad/CTF1;E-Cad/CTF2;E-Cad/CTF3	CDH1	5	5	4.1	5.1808	2.9	3.3	4.1	3.3	18648	20594	20677	14923	16020	13861	12290	9359.4	5087.4	2835.8	13836	12701	15368	13394	12078	10377	9699.8	7444.6	4731.9	2143.1	33455	31585	31645	25771	20796	21796	16180	13145	8362	4507.3	21967	24269	20737	18175	15906
A0A087WXM6;J3QQT2;J3KRX5;A0A0A6YYL6;P18621;P18621-3;J3QLC8;A0A0A0MRF8;P18621-2;J3KRB3;A0A087WWH0;J3QS96;A0A087WY81;J3KSJ0	A0A087WXM6;J3QQT2;J3KRX5;A0A0A6YYL6;P18621;P18621-3;J3QLC8;A0A0A0MRF8;P18621-2;J3KRB3;A0A087WWH0;J3QS96;A0A087WY81	8;8;8;8;8;8;7;7;7;6;6;6;4;1	8;8;8;8;8;8;7;7;7;6;6;6;4;1	8;8;8;8;8;8;7;7;7;6;6;6;4;1	60S ribosomal protein L17	RPL17;RPL17-C18orf32	14	8	54.4	54.309	54.4	54.4	54.4	54.4	300650	349730	400530	353810	441200	804080	619540	355830	37349	52059	327340	292960	424110	393660	403570	652270	966430	226120	27509	55759	286710	330940	343570	328490	373240	442930	671880	332510	41441	63036	233700	257750	231200	242650	288040
A0A087WXM8;P50895;K7ENU8;K7ERB7	A0A087WXM8;P50895;K7ENU8	22;22;11;1	22;22;11;1	22;22;11;1	Basal cell adhesion molecule	BCAM	4	22	48.8	183.75	36.1	35.4	35.7	42.3	248000	255270	262230	186500	223760	199770	158440	124920	62983	35783	373690	324530	381990	326540	274760	272890	228050	156520	78476	49192	195050	212100	196870	174900	139920	143260	101920	76036	39416	27212	218930	234820	214340	214970	173550
A0A087WXN9;Q765P7	A0A087WXN9;Q765P7	7;7	7;7	7;7	MTSS1-like protein	MTSS1L	2	7	10.9	77.597	8.2	7.1	4.2	7.6	17424	17912	20459	17252	14948	15203	8891.1	5875.2	3496.3	3425.1	4957.3	4858.2	6267.4	5100	4349.5	3406.6	2705.5	1797.3	920.28	740.58	16770	18788	16229	13022	11423	8401.6	6778.8	4478.7	2373.2	1945.5	7557.3	8985.5	7538.8	6296.1	6104.1
A0A087WXS7;O43681;K7ERW9	A0A087WXS7;O43681	10;10;4	10;10;4	10;10;4	ATPase ASNA1	ASNA1	3	10	39	47.487	36.3	30.5	31.4	39	277970	304100	295880	236460	225720	185030	132580	65484	18951	12829	186070	159310	188670	149070	125260	92520	73437	46595	19031	17961	122290	127310	124240	110680	88524	79631	53462	30363	11107	7780.6	338590	373040	341170	303630	262730
A0A087WXW9;P20908;H7BY82	A0A087WXW9;P20908	6;6;1	6;6;1	6;6;1	Collagen alpha-1(V) chain	COL5A1	3	6	3.9	16.138	2.3	3.2	2.8	2.6	18959	23615	23958	20434	20161	22332	18668	12286	5103.3	3706.6	22840	16447	22282	17376	20491	19749	21712	12655	7715	5260.3	22844	26088	22944	22202	20404	21259	16999	11793	8547.2	6592.7	12756	13853	13635	12206	10812
A0A087WXZ7;K7EIX2;Q6AI08;K7EKB1;K7ELR8	A0A087WXZ7;K7EIX2;Q6AI08	6;6;6;1;1	6;6;6;1;1	6;6;6;1;1	HEAT repeat-containing protein 6	HEATR6	5	6	7.4	13.13	2	6.4	5.9	4.6	1624.9	1928.8	2031.9	1193.9	1062.2	629	1630.2	237.99	367.52	103.94	23972	18551	22728	15893	9080.3	7478.8	4949.2	2891.4	1566.1	1632	6952.7	7413.2	6164.7	4572.5	3017	2025	1437.7	845.39	750.99	468.1	8433.6	8556.1	7613.9	6795.1	3268.2
A0A087WY55;Q9NP79;Q5TGM0;Q9NP79-2	A0A087WY55;Q9NP79;Q5TGM0;Q9NP79-2	10;10;5;5	10;10;5;5	10;10;5;5	Vacuolar protein sorting-associated protein VTA1 homolog	VTA1	4	10	37.9	209.67	37.5	33.9	37.9	35.4	474340	512380	530450	403850	285510	134720	104740	67009	34568	27027	263630	237280	281640	222650	122080	51639	44493	24473	14288	12492	563360	613540	561890	502600	271200	139140	99298	67137	40250	32784	457280	497540	474240	414120	224030
A0A087WY71;Q96CW1-2;Q96CW1;E9PFW3;C9JJ47;C9JGT8;C9JJD3;C9JTK4;C9JPV8;H7C4C3	A0A087WY71;Q96CW1-2;Q96CW1;E9PFW3;C9JJ47	19;19;19;18;12;8;7;7;6;3	19;19;19;18;12;8;7;7;6;3	19;19;19;18;12;8;7;7;6;3	AP-2 complex subunit mu	AP2M1	10	19	46.1	66.862	37.1	30.6	42.4	30.4	426130	461010	466370	366980	311540	241390	119090	71738	39487	33502	412970	370700	455730	337960	241790	170090	118220	47070	19290	21465	490540	544100	457410	392830	268140	180830	83878	53509	27932	24376	356730	422810	357910	316750	213430
A0A087WY85;P61077;P61077-2;P61077-3;D6RFM0;D6RAH7;H9KV45;P62837-2;D6RAW0;D6RA11;D6R9F6;D6R933;D6RGD0;D6R980;D6RIZ3	A0A087WY85;P61077;P61077-2;P61077-3;D6RFM0;D6RAH7;H9KV45;P62837-2;D6RAW0;D6RA11	4;4;4;4;3;3;3;3;2;2;1;1;1;1;1	4;4;4;4;3;3;3;3;2;2;1;1;1;1;1	1;1;1;1;0;0;0;0;0;1;1;1;1;1;1	Ubiquitin-conjugating enzyme E2 D3;Ubiquitin-conjugating enzyme E2 D2	UBE2D3;UBE2D2	15	4	40.5	68.68	35.8	24.3	19.6	40.5	292930	297710	324820	233090	186270	144620	106560	61563	25652	22233	272280	253890	280890	219950	125450	83358	71702	34797	17143	15623	300090	310080	301450	258640	150050	111970	77892	44246	15592	11934	222440	237650	230880	197320	99882
A0A087WYH0;J3KRC8;Q96N06;Q96N06-2	A0A087WYH0;J3KRC8;Q96N06;Q96N06-2	4;4;4;4	4;4;4;4	4;4;4;4	Spermatogenesis-associated protein 33	SPATA33	4	4	51.4	10.268	25.7	25.7	51.4	28.4	1548	1173.9	1531	1052.5	1759.6	1229.6	874.34	571.07	344.74	275.46	21131	19290	23102	19155	17894	14533	11057	7808.1	6164.5	5902.2	7491	8723.1	6488.3	5543	5148	4562.3	3106.3	2621.5	1556	2195.8	2275.8	2779.8	2696.9	2556.9	1847.1
A0A087WYN9;Q7Z478	A0A087WYN9;Q7Z478	30;30	30;30	28;28	ATP-dependent RNA helicase DHX29	DHX29	2	30	20.7	82.876	17.5	17.4	17.2	17.9	231660	232320	243190	190320	142380	99561	97231	41040	22406	17634	167230	143140	170570	135520	80782	50638	33753	22430	12549	13366	113400	111010	102680	88764	57975	33142	19178	13981	8274.2	5647.9	88251	89490	82867	76808	53705
A0A087WYR0;P09132;A0A087WWU9;D6RBG4;P09132-2;P09132-3	A0A087WYR0;P09132;A0A087WWU9	7;7;4;2;2;1	7;7;4;2;2;1	7;7;4;2;2;1	Signal recognition particle 19 kDa protein	SRP19	6	7	51.7	45.154	51.7	51.7	45.8	45	130150	144140	147340	107530	76439	54026	35935	28682	10204	8467.6	220460	180580	244710	174800	111040	70526	48964	30601	12426	10756	170650	184010	165940	145880	78674	47995	27980	22213	9136	6543.2	118430	133720	122690	107550	68639
A0A087WYS1;E7EUC7;Q16851;Q16851-2;C9JNZ1;C9JVG3;C9JQU9;C9JWG0;C9JUW1;C9JTZ5;F2Z3H1;C9J6Q0;C9J3M0;F2Z3P4;F8WC70	A0A087WYS1;E7EUC7;Q16851;Q16851-2	26;26;26;25;11;9;9;8;7;6;4;2;1;1;1	26;26;26;25;11;9;9;8;7;6;4;2;1;1;1	26;26;26;25;11;9;9;8;7;6;4;2;1;1;1	UTP--glucose-1-phosphate uridylyltransferase	UGP2	15	26	55.5	323.31	49.6	51.8	52.6	52.6	1536900	1755000	1889800	1490800	1741600	1626100	1118400	245160	94528	94725	1468300	1219000	1706200	1379500	1131300	1148600	887810	157460	76961	76969	1957600	2155200	1975600	1890100	1554200	1554100	1059800	222480	97307	78532	1162400	1325200	1200000	1193700	1001200
A0A087WYV8;P35556;D6RJI3;P35556-2;E9PHW4;F6U495;P35555	A0A087WYV8;P35556;D6RJI3;P35556-2	12;12;8;8;4;1;1	12;12;8;8;4;1;1	12;12;8;8;4;1;1	Fibrillin-2	FBN2	7	12	4.8	23.523	2.7	3.5	1.7	2.7	4416.5	4216.3	4292.8	3622	3172.6	2761	2256.7	1799.4	1195.1	973.06	32811	26044	33334	26976	20005	18149	13448	11562	7154.4	7579.5	1989.3	2376.3	2358.2	1597.3	1415.7	1935.7	1525.2	1283.9	827.15	1084.7	7896.4	7599.7	6593.1	5948.3	4924.4
A0A087WZ13;E9PAU2;Q8IY67-2;Q8IY67;K7EKR9;Q8IY67-3	A0A087WZ13;E9PAU2;Q8IY67-2;Q8IY67	9;9;8;7;2;1	9;9;8;7;2;1	9;9;8;7;2;1	Ribonucleoprotein PTB-binding 1	RAVER1	6	9	19.8	32.596	12.6	19.8	19.8	16.9	9770.1	11555	10218	5905.7	6043.4	6963.8	4905.7	3785.3	2798.4	2521.6	75511	62512	58328	29656	20907	15686	14340	8792.9	6926	4997.1	24870	28627	20396	11120	8401.2	6435.2	5617.8	3540.9	2148.2	1372.5	68585	73168	51275	30072	18715
A0A087WZE9;Q15651;Q15651-2	A0A087WZE9;Q15651;Q15651-2	4;4;2	3;3;1	3;3;1	High mobility group nucleosome-binding domain-containing protein 3	HMGN3	3	4	29.2	20.69	29.2	29.2	29.2	29.2	105990	111280	115220	99471	84757	84060	79731	72626	45929	38494	66611	59349	68418	61792	50549	56487	49954	43775	33107	31228	108600	111720	88653	88700	80925	115640	90331	82946	60204	64436	42591	40286	40755	38636	29405
A0A087WZG9;B4DSP0;A0A087WXK2;A0A087WUL4;A0A087WX23;Q86TG7-2;Q86TG7	A0A087WZG9;B4DSP0;A0A087WXK2;A0A087WUL4;A0A087WX23;Q86TG7-2;Q86TG7	5;5;5;5;5;5;5	5;5;5;5;5;5;5	5;5;5;5;5;5;5	Retrotransposon-derived protein PEG10	PEG10	7	5	18.9	36.443	14.2	9.5	18.9	16.7	3785.5	4243.9	3521.4	2608.4	2258	1551.3	906.06	771.16	550.9	325.41	27600	23991	21389	15111	11756	11095	9374.5	7279.1	3689.2	1516.3	42587	43344	26301	14527	10466	7967.4	11955	4839.9	2044.4	1605.8	22283	26781	15613	11966	11587
A0A087WZN1;O43837;A0A087X2E5;O43837-2;O43837-3;A0A0D9SG66	A0A087WZN1;O43837;A0A087X2E5;O43837-2	12;12;11;11;4;2	12;12;11;11;4;2	12;12;11;11;4;2	Isocitrate dehydrogenase [NAD] subunit, mitochondrial;Isocitrate dehydrogenase [NAD] subunit beta, mitochondrial	IDH3B	6	12	32.6	38.691	30.5	32.6	32.6	32.6	478340	516890	541930	394850	400660	282230	197640	120870	41016	33297	465830	428990	516910	419040	306220	215380	151950	77797	30940	33735	459880	487430	444800	396890	302040	205930	135360	80290	35617	33768	345220	377290	354980	309640	236840
A0A087WZT3;Q9H3K6;H3BV85;H3BTW0;A0A0B4J295;H3BVE0;Q9H3K6-2	A0A087WZT3;Q9H3K6;H3BV85;H3BTW0;A0A0B4J295;H3BVE0;Q9H3K6-2	4;4;2;2;2;2;2	4;4;2;2;2;2;2	4;4;2;2;2;2;2	BolA-like protein 2	BOLA2;BOLA2B	7	4	33.6	114.05	33.6	27.6	33.6	33.6	480530	470900	493150	394810	295280	181850	108070	69448	46558	37883	578840	542610	585930	502320	333380	210930	135110	92210	64347	61489	659470	683830	634260	585990	364820	209980	117320	85416	55747	48928	227750	229930	232550	206180	140060
A0A087X020;Q9Y3A5;F8WE72	A0A087X020;Q9Y3A5	18;18;4	18;18;4	18;18;4	Ribosome maturation protein SBDS	SBDS	3	18	57.6	104.24	57.2	57.6	57.6	57.6	2032200	2018000	2116700	1482800	990370	552210	362300	265100	124690	118610	1306000	1154100	1294000	1024900	497880	239230	189630	114440	52486	57376	1478600	1487400	1349800	1189600	615660	311280	212770	143360	65511	51618	775380	809670	787120	675210	372150
A0A087X0H9;Q5T8P6-3;Q5T8P6-2;Q5T8P6;Q5T8P6-5;Q5T8P6-4;E2PSN0;Q5T8P6-6	A0A087X0H9;Q5T8P6-3;Q5T8P6-2;Q5T8P6;Q5T8P6-5;Q5T8P6-4	8;8;8;8;7;7;2;1	8;8;8;8;7;7;2;1	7;7;7;7;6;6;2;1	RNA-binding protein 26	RBM26	8	8	8.5	9.2826	4.1	5.2	6.1	4.2	27144	25607	24935	14627	11137	8869.4	7083.5	4359.7	2630.7	2262.6	9182.5	6916.1	8123.4	5414.3	3143.9	2822.8	1547.4	858.74	317.1	356.24	27002	28066	28388	12896	5086.4	4780.4	3122.6	2556.1	1592.3	1222.4	27044	27986	24291	19419	13823
A0A087X0M4;Q9BWU0;A0A087WWF4;H7C256	A0A087X0M4;Q9BWU0	30;30;5;3	30;30;5;3	30;30;5;3	Kanadaptin	SLC4A1AP	4	30	50	287.07	39.6	44.5	47.6	43.5	406550	443600	456160	318640	236010	158930	100860	71444	30734	28862	555250	492000	589270	454030	270050	167310	113400	65924	39671	41354	535110	567110	534320	415440	229460	135350	81342	57814	33816	22418	650510	724980	655780	560110	299660
A0A087X0R6;Q9UMY4-2;Q9UMY4;Q9UMY4-3	A0A087X0R6;Q9UMY4-2;Q9UMY4;Q9UMY4-3	9;9;9;7	9;9;9;7	7;7;7;6	Sorting nexin-12	SNX12	4	9	45.9	73.761	45.9	45.9	45.9	45.9	739720	718940	753630	539560	309180	201960	141340	97448	44033	53442	627620	543990	601280	445940	236860	131200	102830	67780	45890	42459	764270	770010	700120	576680	301680	170230	113530	76672	41789	36681	475730	477460	458130	364160	194100
A0A087X0T8;A0A087X105;A0A087WZW4;A0A087X1W8;A0A0A0MTJ8;A0A087WZR6;X5DQS5;Q9BY67-2;Q9BY67-5;Q9BY67;Q9BY67-4;Q9BY67-3;F5H8J9;F5H125;H0YG94	A0A087X0T8;A0A087X105;A0A087WZW4;A0A087X1W8;A0A0A0MTJ8;A0A087WZR6;X5DQS5;Q9BY67-2;Q9BY67-5;Q9BY67;Q9BY67-4;Q9BY67-3	8;8;8;8;8;8;8;8;8;8;8;8;2;1;1	8;8;8;8;8;8;8;8;8;8;8;8;2;1;1	8;8;8;8;8;8;8;8;8;8;8;8;2;1;1	Cell adhesion molecule 1	CADM1	15	8	26.9	92.898	26.9	26.9	26.9	26.9	137340	141450	146550	101630	124810	138900	130190	113110	64776	27175	118400	96665	121150	105100	93799	105480	103770	83211	48250	17387	127690	142160	132340	133600	98633	116120	102750	87921	48336	20685	119450	126650	113840	122420	101490
A0A087X0W9;Q8N6M0;Q8N6M0-2;A0A0C4DH76	A0A087X0W9;Q8N6M0;Q8N6M0-2	8;8;6;2	8;8;6;2	8;8;6;2	OTU domain-containing protein 6B	OTUD6B	4	8	24.5	13.391	17	15.2	22.3	21.7	6694	7491.9	8288.8	5135.9	5777.2	5592.4	3520.4	3182.2	1825.4	1415.6	128280	116250	118110	62720	32951	23234	16599	10287	6784.5	7375.8	211550	217840	192470	105660	52519	41668	27028	18015	10509	7803.8	96076	106370	86536	51845	29215
A0A087X1B7;X6R700;Q9Y3Y2-4;Q9Y3Y2;Q9Y3Y2-3;Q5T7Y7	A0A087X1B7;X6R700;Q9Y3Y2-4;Q9Y3Y2;Q9Y3Y2-3	3;3;3;3;3;1	3;3;3;3;3;1	3;3;3;3;3;1	Chromatin target of PRMT1 protein	CHTOP	6	3	48.7	21.798	38.2	48.7	38.2	48.7	11567	12672	13554	10225	15524	20775	15394	10575	2038.5	2321.3	17924	14645	20023	17560	17928	20797	24155	10950	3248.7	4582.3	12782	14001	14046	12846	13647	14347	17217	10248	2921.7	3873.8	18743	18444	16175	16209	17742
A0A087X1E4;P53365-3;P53365;P53365-2;E9PPY7;E9PRV8	A0A087X1E4;P53365-3;P53365;P53365-2	7;7;7;5;2;2	7;7;7;5;2;2	7;7;7;5;2;2	Arfaptin-2	ARFIP2	6	7	21.1	20.725	16.6	21.1	19	16.8	55666	58173	64660	46172	36336	30838	24583	19076	12574	8294.6	135900	121890	132260	98029	60677	38929	27874	17421	10566	8152.8	151860	159940	131620	104870	64589	40507	57281	17074	7544.6	5414.6	83184	92064	80658	65926	42411
A0A087X1F5;A0A087WYV9;A0A087WUM0;P57105;A0A087WX56;Q9P0S2	A0A087X1F5;A0A087WYV9;A0A087WUM0;P57105	3;3;2;2;1;1	3;3;2;2;1;1	3;3;2;2;1;1	Synaptojanin-2-binding protein	SYNJ2BP-COX16;SYNJ2BP	6	3	19.1	6.5892	19.1	19.1	19.1	12.5	23327	25042	27232	22329	20650	17841	9898.1	7638.9	4346	3143	6592.9	4171.4	5515	5154.8	3644.4	4789.4	2518.8	2122.9	951.77	776.41	22943	24354	27598	22570	14978	15481	8042	5520.8	3170	2900.4	41254	59373	31890	28025	98846
A0A087X1G7;A0A0B4J1S4;O60613;A0A0J9YX89;A0A087WXL0;A0A0B4J1T0;A8MZD0;O60613-2	A0A087X1G7;A0A0B4J1S4;O60613;A0A0J9YX89	4;4;4;2;1;1;1;1	4;4;4;2;1;1;1;1	4;4;4;2;1;1;1;1	15 kDa selenoprotein	2018-09-15	8	4	25	17.661	25	19.5	25	19.5	98961	110970	112280	104720	86765	69385	46747	31931	14332	13893	118970	99032	128480	98261	88688	59735	41678	29228	15216	19017	45012	45848	45509	39441	30507	22565	13199	9951.2	5207.3	6205.2	39589	39565	39975	34831	31446
A0A087X1Z3;Q9UL46;H0YM70;H0YKU2;H0YLG1;H0YLD2	A0A087X1Z3;Q9UL46;H0YM70	16;16;14;3;1;1	16;16;14;3;1;1	16;16;14;3;1;1	Proteasome activator complex subunit 2	PSME2	6	16	59.4	120.65	40.9	56.7	48	59.4	769580	812820	839850	685720	693390	526370	208770	121550	62759	62390	585820	476860	610640	525450	367420	361080	111750	57326	32692	37692	710990	749800	665600	661290	493430	408000	139100	82359	42123	37432	518410	552150	514140	519750	413270
A0A087X211;Q8TCG1;Q8TCG1-2;F8WAX6;F8WF26	A0A087X211;Q8TCG1;Q8TCG1-2	21;21;19;2;1	21;21;19;2;1	21;21;19;2;1	Protein CIP2A	KIAA1524	5	21	23	49.035	15	20.1	17.7	12.3	180700	203430	185170	118090	116290	95059	65781	42529	21550	14768	437000	357270	327020	129500	79138	76124	58352	39962	25304	24341	245820	251630	179880	81203	53196	49570	31487	20764	10684	10746	118860	121560	90236	59223	37250
A0A087X256;Q2M389;Q2M389-2;F8W1W1;F8VNZ5;F8VYH7	A0A087X256;Q2M389;Q2M389-2	23;23;16;4;2;2	23;23;16;4;2;2	23;23;16;4;2;2	WASH complex subunit 7	KIAA1033	6	23	19.7	66.72	15.9	16.2	17	15.6	131160	140700	160110	108930	67734	57311	35523	29154	22817	21890	263260	219510	280780	185580	75840	45293	39717	24742	13514	12689	291940	321790	310170	226860	118570	88601	62410	47715	31556	31946	144600	173380	142700	121020	48639
A0A087X2B2;E9PMH5;Q13490-2;Q13490;E9PIW1;H0YDY3;Q13489;E9PQZ9;E9PI77;E9PNM6;H0YCJ5	A0A087X2B2;E9PMH5;Q13490-2;Q13490	7;7;7;7;3;3;3;2;1;1;1	7;7;7;7;3;3;3;2;1;1;1	7;7;7;7;3;3;3;2;1;1;1	Baculoviral IAP repeat-containing protein 2	BIRC2	11	7	13.9	11.474	9.6	13.9	10.5	8.1	28356	29773	31818	19510	18456	12597	9661.5	6057.4	2812.5	3167.9	34633	30917	36486	27150	16069	9669.4	7209	4153.7	2395.5	1768.9	20414	23127	15030	14017	9746.3	7487.6	5856	3737.4	1761.4	1481.9	37050	40525	36039	28368	15824
A0A087X2I1;P62333;H0YJC0;H0YJS8;H0YJX2;H0YJE9;H0YJT1	A0A087X2I1;P62333;H0YJC0	22;22;11;9;5;1;1	22;22;11;9;5;1;1	22;22;11;9;5;1;1	26S protease regulatory subunit 10B	PSMC6	7	22	64.3	301.4	61	64.3	64.3	64.3	1023300	1143800	1226500	917880	936040	797990	633530	163590	71335	69380	1303300	1147100	1473100	1197700	1007600	696600	432540	154670	55654	62919	1160200	1286500	1213700	1154000	905840	670200	396460	133820	58230	54905	1034200	1159000	1005300	1024300	870570
A0A088AWN2;Q8TBZ3-4;Q8TBZ3-5;Q8TBZ3-6;Q8TBZ3;Q8TBZ3-2;Q8TBZ3-7;H0YKE8;Q8TBZ3-8;Q8TBZ3-3	A0A088AWN2;Q8TBZ3-4;Q8TBZ3-5;Q8TBZ3-6;Q8TBZ3;Q8TBZ3-2;Q8TBZ3-7	3;3;3;3;3;3;3;1;1;1	3;3;3;3;3;3;3;1;1;1	3;3;3;3;3;3;3;1;1;1	WD repeat-containing protein 20	WDR20	10	3	6.5	4.3092	2.5	6.5	4.4	4.4	4892.8	6190.7	7029.1	5504.6	6568.9	8184.3	6012.9	4832.9	1935.1	1111.5	5636	5228.5	5757.1	5177	3957.7	3236.8	2307.6	1526.6	814.33	737.33	5370.8	5392.5	6454.5	5124.7	4463.9	4326.7	2677.3	1919.7	991.14	1098.6	1964.1	2673.3	2353.9	2040.1	2085.3
A0A088AWN8;Q9UHQ1-4;Q9UHQ1-3;Q9UHQ1;Q9UHQ1-2;J3KS48;J3KT43;E9PH27;E7EP87;J3KTG5	A0A088AWN8;Q9UHQ1-4;Q9UHQ1-3;Q9UHQ1;Q9UHQ1-2;J3KS48;J3KT43;E9PH27;E7EP87	3;3;3;3;3;2;2;2;2;1	2;2;2;2;2;1;1;1;1;1	2;2;2;2;2;1;1;1;1;1	Nuclear prelamin A recognition factor	NARF	10	3	6.2	3.0806	2.4	6.2	6.2	4.6	16100	14406	13750	11753	9425	8522.1	5552.3	4677	2832.8	2157.9	7898.2	8061.8	8534.4	6592.5	4272.2	2728.6	3064.8	1573.7	996.61	752.33	5353.7	7596.1	6324	5998.5	2842.5	3024.4	1654.2	1360.1	840.45	507.78	5311.2	5067.8	4704.2	3924.5	2819.8
A0A096LP10;Q9NP73-2;A0A096LNJ4;A0A087WX43;D6RE84;A0A087WTT9;A0A1B0GVW6;Q9NP73;A0A096LNL2;A0A087WT15;Q9NP73-3	A0A096LP10;Q9NP73-2;A0A096LNJ4;A0A087WX43;D6RE84;A0A087WTT9;A0A1B0GVW6;Q9NP73;A0A096LNL2	4;4;3;3;3;3;3;3;2;1;1	4;4;3;3;3;3;3;3;2;1;1	4;4;3;3;3;3;3;3;2;1;1	Putative bifunctional UDP-N-acetylglucosamine transferase and deubiquitinase ALG13	ALG13	11	4	21.6	4.7325	16	17.3	16.7	17.3	14814	15117	15074	9718.6	8932.2	7185.5	4259.4	3351.5	2004.6	1887	35039	34973	36572	32914	18875	17033	13834	10350	7329.3	5866.1	6584.6	7115.2	6251.5	5117.2	3427.8	2094.3	1321.3	1204.4	612.54	329.39	29717	32121	28789	26075	14914
A0A096LP25;Q6ZSR9;A0A096LNZ0	A0A096LP25;Q6ZSR9	8;6;3	7;6;2	7;6;2	Uncharacterized protein FLJ45252	AAK1	3	8	20.9	27.51	17.2	18.2	17.4	19.6	66881	73027	72818	55226	45207	37694	25147	18361	12157	9990.6	36985	32673	36369	29545	21977	14091	11282	7528.6	5223.3	4216.2	70136	84098	70568	58960	36049	23145	15057	10473	5043	4044.2	26509	32683	27068	22416	13852
A0A096LP75;C4AMC7;Q6VEQ5;A0A096LP26;A0A096LNU2;A8K0Z3;A8MWX3	A0A096LP75;C4AMC7;Q6VEQ5;A0A096LP26;A0A096LNU2;A8K0Z3	9;9;9;8;7;5;3	9;9;9;8;7;5;3	4;4;4;4;2;1;0	Putative WAS protein family homolog 3;WAS protein family homolog 2;WAS protein family homolog 1	WASH3P;WASH2P;WASH1	7	9	23.3	28.176	14.7	15.7	23.3	21.1	47554	49994	54522	34901	28397	22756	17593	12302	5610.3	4793.5	38929	33290	43489	32370	20895	14415	11379	7123.1	5807.5	4952.2	120310	130150	114380	81388	46346	33788	26790	21219	12392	11081	37966	42637	35981	28610	14136
A0A0A0MQR1;Q9Y4K4;G3V3V7;G3V4Q4;G3V4T8;G3V5C6	A0A0A0MQR1;Q9Y4K4	14;14;3;3;3;1	14;14;3;3;3;1	12;12;3;3;3;1	Mitogen-activated protein kinase kinase kinase kinase;Mitogen-activated protein kinase kinase kinase kinase 5	MAP4K5	6	14	18	52.25	16.3	11.7	15.7	10.9	99441	99761	105590	78399	63343	53767	33932	23910	14521	12718	133010	113000	138430	108040	75372	51453	42852	24810	14086	13509	199140	205600	184870	162130	112320	95373	59600	47680	34766	23701	62307	72482	63671	57093	37809
A0A0A0MQR2;Q9BY42;A2A2L5;A2A2L6	A0A0A0MQR2;Q9BY42;A2A2L5;A2A2L6	12;12;8;6	12;12;8;6	12;12;8;6	Protein RTF2 homolog	RTFDC1	4	12	39.3	66.754	32.7	35.7	35.7	27.7	201310	205790	217720	151590	86274	66145	47220	36670	19494	13315	272690	250580	261200	184580	69994	36427	32313	18300	9807.4	11599	276430	284500	246140	181580	79826	49582	33591	24350	13887	10490	139930	148780	133940	101020	55525
A0A0A0MQS1;Q53H96-2;Q53H96;B5MD87;F8WEI0;A0A087WTU2	A0A0A0MQS1;Q53H96-2;Q53H96;B5MD87	11;11;11;7;2;2	11;11;11;7;2;2	11;11;11;7;2;2	Pyrroline-5-carboxylate reductase;Pyrroline-5-carboxylate reductase 3	PYCRL	6	11	46.5	88.407	36.4	46.5	40.2	39.2	129040	134470	147220	109190	95797	82201	57656	42890	21798	16860	156250	134120	155750	125660	92451	96302	81898	53958	24646	21806	177960	195780	175140	164530	120720	97055	64596	41915	25265	18405	125530	144840	118920	111480	89506
A0A0A0MQU3;P62837	A0A0A0MQU3;P62837	4;4	1;1	1;1	Ubiquitin-conjugating enzyme E2 D2	UBE2D2	2	4	40.8	-2	40.8	24.5	24.5	40.8	10701	10097	11532	8985.7	13412	7977	7254.7	2873.8	1036.9	704.37	24019	23557	25717	21610	24511	18900	15230	5044.4	1733.9	1981.7	19297	22703	20961	18752	17405	14225	10967	4625.1	1548.1	1429.4	16430	19005	19111	17019	15392
A0A0A0MQU4;Q96I15;H7C3V9;Q96I15-2;H7C277;H7C4A1;H7C1N7;C9JNL5;H7C280;H7C1S7;F8WCL3;F8WBU3;H7C2M1	A0A0A0MQU4;Q96I15;H7C3V9;Q96I15-2	17;17;10;9;8;7;6;4;3;3;2;2;1	17;17;10;9;8;7;6;4;3;3;2;2;1	17;17;10;9;8;7;6;4;3;3;2;2;1	Selenocysteine lyase	SCLY	13	17	56.5	179.42	50.1	43.3	47.7	47.9	175730	187060	192960	155770	161250	152110	111830	71564	24849	18780	239840	215410	252480	213180	169620	174980	137000	77469	25042	18351	335330	358820	313750	302190	249330	234420	171450	110240	33040	24557	183080	196550	180920	174470	144500
A0A0A0MR59;Q8TB72-2;Q8TB72-4;Q8TB72-3;Q8TB72;A0A0C4DG68;H0YDK8;H0YC97	A0A0A0MR59;Q8TB72-2;Q8TB72-4;Q8TB72-3;Q8TB72;A0A0C4DG68	10;10;10;10;10;9;3;2	10;10;10;10;10;9;3;2	1;1;1;1;1;1;0;0	Pumilio homolog 2	PUM2	8	10	12.3	19.395	8.3	8.8	10.2	5.6	60366	66431	68989	52766	39012	28545	17435	11823	6838.2	5723.6	71575	62839	74100	58135	34388	25113	16522	11326	7607.6	5671	36106	36999	36975	28375	17713	10982	7090.8	5136.4	3490.5	3221.3	32480	34554	32779	28692	20468
A0A0A0MR66;P98175-2;P98175;P98175-4;P98175-3	A0A0A0MR66;P98175-2;P98175;P98175-4;P98175-3	11;11;11;10;10	11;11;11;10;10	10;10;10;9;9	RNA-binding protein 10	RBM10	5	11	12.5	37.124	12.5	10.7	9.1	9.1	81500	81514	77025	49815	42505	36575	28024	21111	12525	9948.2	52659	42596	44409	30490	18434	14913	12119	6570.7	4561.6	5057.2	48748	48841	39892	30113	21129	14946	11659	8989.1	6610.8	5241.6	33474	33628	24612	19629	11107
A0A0A0MR88;A0A096LPC5;Q9Y4E1-2;Q9Y4E1;Q9Y4E1-4;J3KP36;Q9Y4E1-3;Q9Y4E1-5;Q9Y4E1-6;Q5SRD0;A0A0A0MT65;Q5T1D7	A0A0A0MR88;A0A096LPC5;Q9Y4E1-2;Q9Y4E1;Q9Y4E1-4;J3KP36;Q9Y4E1-3;Q9Y4E1-5;Q9Y4E1-6	29;29;28;28;28;27;27;26;25;5;3;1	29;29;28;28;28;27;27;26;25;5;3;1	6;6;6;6;6;6;6;6;5;1;1;0	WASH complex subunit FAM21C	FAM21C	12	29	30.9	296.69	24.4	26.3	28.4	28.3	261050	301960	319060	217520	159130	116760	85310	64661	34381	27409	372830	338480	417610	316890	190750	125550	112040	74148	46284	45343	471750	517990	512830	383480	193100	133670	102320	73357	45789	46585	269650	306460	270210	242240	123940
A0A0A0MRI1;Q8IXQ4;Q8IXQ4-3;Q8IXQ4-2;A0A087WW86;Q8IXQ4-4	A0A0A0MRI1;Q8IXQ4;Q8IXQ4-3;Q8IXQ4-2	9;9;8;8;1;1	9;9;8;8;1;1	9;9;8;8;1;1	GPALPP motifs-containing protein 1	GPALPP1	6	9	23.1	16.888	15.4	23.1	20.1	22.8	28120	33646	35605	29864	33619	28105	22121	17716	12243	9368.7	73949	67749	75759	63137	39159	31578	25929	22050	16142	15256	36890	37906	36751	29921	24059	21777	17879	14642	14750	15794	73852	75535	77051	68096	50489
A0A0A0MRI2;Q9UNH7;Q9UNH7-2;G3V5X9;H0YJF8;G3V4Z5;G3V5U2;G3V2U1;Q86XE0-2;Q86XE0	A0A0A0MRI2;Q9UNH7;Q9UNH7-2;G3V5X9	19;19;16;10;3;3;2;1;1;1	19;19;16;10;3;3;2;1;1;1	18;18;16;9;2;2;2;0;1;1	Sorting nexin-6;Sorting nexin-6, N-terminally processed	SNX6	10	19	46.7	70.964	40	42.3	39.2	43.1	494540	507770	530250	391580	269060	176610	125640	101120	54256	39619	929620	790380	939600	713510	361800	173550	132030	75720	39691	38007	671310	694350	624190	526220	270690	156630	109920	83349	59068	59137	606470	627890	602190	483320	238330
A0A0A0MRJ6;H7BY58;P22061;P22061-2;F6S8N6;C9J0F2;F8WDT3;F8WAV5;F8WAX2;H7C4X2	A0A0A0MRJ6;H7BY58;P22061;P22061-2;F6S8N6	15;15;15;15;13;5;2;2;2;1	15;15;15;15;13;5;2;2;2;1	15;15;15;15;13;5;2;2;2;1	Protein-L-isoaspartate O-methyltransferase;Protein-L-isoaspartate(D-aspartate) O-methyltransferase	PCMT1	10	15	55.4	215.6	54.7	44.2	54.7	44.9	490940	497820	541120	425520	450370	393310	235100	80196	30075	29348	993210	917900	1047700	908310	783490	666500	352240	105070	56073	62061	705610	762640	660440	655700	587850	511530	261760	103020	53614	49500	574890	606930	600120	552530	446330
A0A0A0MRM9;Q14978-2;Q14978;Q14978-3;S4R349;S4R3C2;S4R402;S4R341	A0A0A0MRM9;Q14978-2;Q14978;Q14978-3	48;48;47;47;14;14;2;2	48;48;47;47;14;14;2;2	48;48;47;47;14;14;2;2	Nucleolar and coiled-body phosphoprotein 1	NOLC1	8	48	66	316.91	45.8	58.1	54.2	62.1	1710200	2017100	2143200	1743100	1802200	1742200	1178600	711710	238400	247400	1593700	1342900	1765800	1401200	1166300	1129500	942870	480510	167690	268410	2016500	2156400	2160400	1817700	1461000	1416000	1023000	606030	206830	220670	987770	1099400	1007900	960840	799700
A0A0A0MRP2;O14772;O14772-2;E9PK10;E9PMK0;E9PMM4;A6NHC7;E9PKE1;Q59H18-3;Q59H18-4;Q59H18-1;V9GXZ4;O14772-3;H0YDF0	A0A0A0MRP2;O14772;O14772-2	13;13;7;3;3;3;3;3;3;3;3;3;3;2	13;13;7;3;3;3;3;3;3;3;3;3;3;2	13;13;7;3;3;3;3;3;3;3;3;3;3;2	Fucose-1-phosphate guanylyltransferase	FPGT	14	13	25.2	48.991	12.2	15.2	19.6	20.9	50492	48889	55063	40959	34453	31373	16301	8723.5	5046.5	4799.6	62665	53419	62661	52709	39049	29778	18576	11936	6751.6	4733	106880	112900	105400	93245	70327	59166	24650	16645	9145.1	6611.9	83314	88975	86546	79414	60495
A0A0A0MRR7;P09234;Q5TAL2	A0A0A0MRR7;P09234	3;3;1	3;3;1	3;3;1	U1 small nuclear ribonucleoprotein C	SNRPC	3	3	21.7	38.013	21.7	11.7	21.7	21.7	55627	56265	60939	45663	33450	36609	22761	18694	11612	9130.1	127530	105300	127680	98338	68448	61396	45473	30217	21850	26541	51679	53461	51330	47939	34702	26896	19578	15006	9814.3	8118.7	57513	66814	60495	56248	40540
A0A0A0MRT6;Q8IZP0-2;Q8IZP0-4;Q8IZP0-6;Q8IZP0-3;Q8IZP0-5;Q8IZP0-9;Q8IZP0;B6VEX4;Q8IZP0-10;Q8IZP0-8;Q8IZP0-7;Q8IZP0-12;Q8IZP0-11	A0A0A0MRT6;Q8IZP0-2;Q8IZP0-4;Q8IZP0-6;Q8IZP0-3;Q8IZP0-5;Q8IZP0-9;Q8IZP0;B6VEX4;Q8IZP0-10;Q8IZP0-8;Q8IZP0-7;Q8IZP0-12;Q8IZP0-11	11;11;11;11;10;10;10;10;9;9;9;9;9;7	11;11;11;11;10;10;10;10;9;9;9;9;9;7	8;8;8;8;7;7;7;7;6;6;6;6;6;6	Abl interactor 1	ABI1	14	11	34.5	72.88	26.3	24.4	26.3	34.5	150280	186670	182610	144640	116570	71009	41334	29230	15253	14207	118030	103030	130650	97742	64256	32402	23690	16490	9441	9525.4	225570	247810	240140	190740	121040	68125	37586	27088	16234	16705	214630	243540	202690	179190	127780
A0A0A0MRU5;A0A024R644;O75503;A0A1B0GWI2;A0A1B0GTI0;A0A087WZY0;A0A1B0GWJ7;A0A1C7CYZ2;A0A1B0GTR6;A0A1B0GTV7;A0A1B0GUE8;A0A1B0GV94;A0A1B0GVL0	A0A0A0MRU5;A0A024R644;O75503;A0A1B0GWI2;A0A1B0GTI0;A0A087WZY0;A0A1B0GWJ7;A0A1C7CYZ2;A0A1B0GTR6;A0A1B0GTV7;A0A1B0GUE8;A0A1B0GV94	5;5;5;4;3;3;3;3;3;3;3;3;1	5;5;5;4;3;3;3;3;3;3;3;3;1	5;5;5;4;3;3;3;3;3;3;3;3;1	Ceroid-lipofuscinosis neuronal protein 5	CLN5	13	5	12	6.1123	12	12	12	8.1	30177	29118	31164	24971	23141	19517	14975	12323	4820.7	3667.1	46454	40651	48689	39822	29049	31152	27559	12800	6592.2	6312.5	15688	17989	16228	14775	12634	7913	5852.6	3936.3	2296.8	2091.2	21828	22387	21612	20205	13827
A0A0A0MRV0;Q9P2E9-2;Q9P2E9;A0A087WVV2;Q9P2E9-3;F8W7S5;A2A2S5;V9GY78;A0A087WU26;H0YDJ4;H9KV85	A0A0A0MRV0;Q9P2E9-2;Q9P2E9;A0A087WVV2	65;65;65;48;30;27;16;13;8;1;1	65;65;65;48;30;27;16;13;8;1;1	64;64;64;47;29;26;16;13;8;0;0	Ribosome-binding protein 1	RRBP1	11	65	53	228.39	48.9	46.6	47.2	45.4	784230	836760	833430	669680	664920	647290	413980	220300	92516	75401	711730	712370	792110	613530	599150	360460	297350	179100	80132	75123	758890	882570	821640	648070	494120	405090	326100	203240	88512	82975	351930	374000	331860	290390	236990
A0A0A0MRY0;Q8WUA7-4;Q8WUA7;B0QYI1;Q8WUA7-2;Q8WUA7-3;F8WDP1	A0A0A0MRY0;Q8WUA7-4;Q8WUA7;B0QYI1;Q8WUA7-2;Q8WUA7-3	10;10;10;9;9;6;2	10;10;10;9;9;6;2	9;9;9;8;8;5;2	TBC1 domain family member 22A	TBC1D22A	7	10	23.2	28.174	23.2	23.2	23.2	19.7	28605	29306	31591	23552	23592	20826	15312	9524.5	3075.9	2485.6	68986	60232	69878	60210	48960	41419	30848	17583	8795.9	7647.6	58650	64776	59015	51614	41762	40699	27843	15259	6894.2	6014.2	44651	46430	43400	41457	30973
A0A0A0MS52;Q13555-9;Q13555-2;Q13555-8;Q5SWX3;A0A0A0MT11;Q13555-10;Q13555-3;Q13555-5;Q13555-4;Q13555-7;Q13555;Q13555-6;Q8WU40;H0Y6G2;H7BXS4	A0A0A0MS52;Q13555-9;Q13555-2;Q13555-8;Q5SWX3;A0A0A0MT11;Q13555-10;Q13555-3;Q13555-5;Q13555-4;Q13555-7;Q13555;Q13555-6;Q8WU40;H0Y6G2	9;9;9;9;8;8;8;8;8;8;8;8;8;7;6;3	7;7;7;7;6;6;6;6;6;6;6;6;6;6;6;1	6;6;6;6;5;5;5;5;5;5;5;5;5;5;5;0	Calcium/calmodulin-dependent protein kinase type II subunit gamma	CAMK2G	16	9	16.3	9.6759	15	12.8	12.8	8.9	27545	29803	31246	19911	13723	10603	7393.7	5782.7	3053.4	2929.9	26217	24438	30187	25075	13577	8404.4	7048.2	4442.7	2679.5	3239.9	29561	30206	28070	23476	12807	9480.3	7129.2	4829.6	2629.3	2577.8	4761	5594.6	4941.8	4782.6	3386.5
A0A0A0MS69;Q14123-2;Q14123;Q14123-3	A0A0A0MS69;Q14123-2;Q14123;Q14123-3	9;9;9;9	9;9;9;9	9;9;9;9	Calcium/calmodulin-dependent 3,5-cyclic nucleotide phosphodiesterase 1C	PDE1C	4	9	14.2	20.522	12.6	10.3	10.1	4.7	72140	76632	69408	52752	45474	38800	25217	12736	6257.7	5008.1	64722	56971	68414	51174	37869	29861	23684	12194	5583.5	5643.3	49040	50383	48402	39178	28842	26000	15421	8621.3	5805.5	5506	1537.1	1952.9	1663.4	1622.5	1298.7
A0A0A0MSB8;Q9UPT5-6;Q9UPT5-2;Q9UPT5-5;Q9UPT5-1;Q9UPT5;A0A0A0MRE1;B4DJ07;Q9UPT5-4;B5MCY9;K7ERQ5;C9JME6;C9JKC2	A0A0A0MSB8;Q9UPT5-6;Q9UPT5-2;Q9UPT5-5;Q9UPT5-1;Q9UPT5;A0A0A0MRE1;B4DJ07	21;21;20;20;20;20;18;18;9;5;5;4;4	21;21;20;20;20;20;18;18;9;5;5;4;4	21;21;20;20;20;20;18;18;9;5;5;4;4	Exocyst complex component 7	EXOC7	13	21	38.4	75.26	27.3	29.4	34.1	28.9	148210	154440	158910	101010	70504	67573	48185	32390	13882	10777	260620	216400	279290	183900	97471	89891	57869	31217	12945	11023	290780	312300	233000	160280	70195	59251	44223	36153	19950	15136	178580	179890	155460	104300	49771
A0A0A0MSC8;O75094;O75094-4;O75094-2;O75094-3	A0A0A0MSC8;O75094;O75094-4;O75094-2;O75094-3	2;2;2;1;1	2;2;2;1;1	2;2;2;1;1	Slit homolog 3 protein	SLIT3	5	2	1.6	1.7921	0.7	0.7	1.6	0.7	51616	57210	61910	46455	47887	30514	10280	5718.5	2259.2	2411.4	27907	24569	32523	27669	23753	18375	4931	1603.2	787.47	990.43	12884	14156	12981	13294	12192	10803	2246	1244.5	841.54	943.29	49339	49661	51654	43106	33280
A0A0A0MSF9;Q8N954;Q8N954-2	A0A0A0MSF9;Q8N954;Q8N954-2	8;8;5	8;8;5	8;8;5	G patch domain-containing protein 11	GPATCH11	3	8	24.9	9.8701	16.5	19.3	11.9	4.9	10875	11753	12591	8675.3	8642.8	7734.9	4818.5	2933.4	1455	1556.5	43631	37905	48752	39673	26357	25355	14757	8771.8	6058.7	5770.5	22288	23106	22274	19634	14105	12741	7919.8	5117.5	3160.5	2423.6	13940	16518	12396	12259	8109.1
A0A0A0MSK5;Q5JTV8;H0YD16;H0Y4R4;H0YDU3	A0A0A0MSK5;Q5JTV8;H0YD16;H0Y4R4	16;16;9;9;6	16;16;9;9;6	1;1;1;0;1	Torsin-1A-interacting protein 1	TOR1AIP1	5	16	44.2	115.76	28.6	37.2	33.1	31.8	153700	152670	161220	124720	148350	147510	99096	62280	24406	15676	205680	166440	213150	189790	148800	139530	103520	64136	23417	20348	142940	154160	160970	150080	101770	106970	65860	38628	12178	8341.2	59205	62518	57238	56419	55194
A0A0A0MSK6;Q13017-2;Q13017;G3V360;G3V444;Q13017-3;Q13017-4;G3V5I7	A0A0A0MSK6;Q13017-2;Q13017	19;19;19;3;3;3;3;2	19;19;19;3;3;3;3;2	19;19;19;3;3;3;3;2	Rho GTPase-activating protein 5	ARHGAP5	8	19	13.6	38.586	7.9	9.7	10.6	8.5	101390	114520	113930	70049	44208	49012	33054	23200	10144	8530.1	153430	132330	159970	91995	47573	39122	31313	21240	11999	12417	110560	121080	101960	66139	25605	23117	15700	10834	5466.2	4424.8	120610	127990	115990	74679	41413
A0A0A0MSS8;P42330;S4R3Z2;S4R3D5	A0A0A0MSS8;P42330;S4R3Z2;S4R3D5	32;32;31;16	32;32;31;16	6;6;5;5	Aldo-keto reductase family 1 member C3	AKR1C3	4	32	87.3	323.31	84.8	81.7	86.7	83.6	7940900	8024000	8161200	5288300	3400900	1539900	1001600	692860	305260	376890	7701700	6946400	7548300	5842200	2763600	1140700	836360	482620	236050	282570	7092400	7573300	5835600	5566000	2756000	1186900	715590	477660	227410	173200	5689000	5931400	5718100	4592700	2067100
A0A0A0MT32;P38571-2;P38571;Q5T073	A0A0A0MT32;P38571-2;P38571;Q5T073	4;4;4;2	4;4;4;2	4;4;4;2	Lysosomal acid lipase/cholesteryl ester hydrolase	LIPA	4	4	18.7	16.404	18.7	18.7	18.7	18.7	120400	129810	136890	103760	120880	112140	105360	88352	50404	13846	130030	118580	131370	101560	91616	82897	83184	62555	38497	9489.2	98523	107390	96080	91876	83865	73123	65758	55054	33610	12584	53306	55458	51281	47812	41273
A0A0A0MT33;Q9UPN6;Q9UPN6-2	A0A0A0MT33;Q9UPN6;Q9UPN6-2	8;8;8	8;8;8	7;7;7	Protein SCAF8	SCAF8	3	8	6.5	11.907	5.1	5.6	6.4	4.5	23826	23372	22233	13933	11965	14105	10976	10227	8529.7	7666.4	25542	20226	19402	13328	9203.9	7627.4	7229.2	4815.6	2830.3	3005	53074	53347	42049	28827	17691	18058	13754	11269	7876	6713.8	15048	15234	10989	8249.6	5801.6
A0A0A0MT60;Q5T1M5;Q5T1M5-2;X6RKW4;Q5T1M5-3	A0A0A0MT60;Q5T1M5;Q5T1M5-2	23;23;20;9;9	23;23;20;9;9	23;23;20;9;9	Peptidyl-prolyl cis-trans isomerase;FK506-binding protein 15	FKBP15	5	23	20.6	109.87	17.8	16.6	17	12.8	116600	127300	130120	89034	60551	58817	43235	37754	24188	17476	278650	238620	271320	169920	88185	64952	55984	39423	22771	22988	214710	228990	199180	145470	70494	62203	45280	32795	22786	21531	130330	147550	119990	92414	52050
A0A0A0MT83;P26440;P26440-2;H0YLC3;H7C4G6;H0YN10;H0YKV0;A0A087WVD3	A0A0A0MT83;P26440;P26440-2;H0YLC3;H7C4G6;H0YN10	10;10;9;6;6;5;4;3	10;10;9;6;6;5;4;3	10;10;9;6;6;5;4;3	Isovaleryl-CoA dehydrogenase, mitochondrial	IVD	8	10	25.1	30.635	25.1	20	17.8	16	83142	95819	104410	87248	94702	73770	61254	42131	24374	11285	169220	147750	191850	154790	128420	118260	98460	77461	47237	23894	89617	94802	94874	78935	70596	64189	49269	39134	24160	10996	90601	96997	90590	84231	80327
A0A0A0MTH3;Q13418;Q13418-3;Q13418-2;A0A087WWY6;E9PQ52;A0A087WW45	A0A0A0MTH3;Q13418;Q13418-3;Q13418-2	17;17;13;12;3;1;1	17;17;13;12;3;1;1	17;17;13;12;3;1;1	Integrin-linked protein kinase	ILK	7	17	35.4	70.792	31.7	33.1	34	33.7	264490	279480	285780	198810	124200	81933	73315	38647	20300	16297	403690	339780	397200	266270	150530	63615	59755	34673	19315	16876	624490	689980	560670	427540	220860	128990	97943	65644	40328	28342	302320	322210	278950	203470	114380
A0A0A0MTH9;O14981;O14981-2	A0A0A0MTH9;O14981	19;19;6	19;19;6	19;19;6	TATA-binding protein-associated factor 172	BTAF1	3	19	10.7	35.968	3.6	8.2	8.8	8.3	40785	44763	46171	29480	12731	9533.4	6215.7	3592.7	2200	2473.4	113740	98250	118620	82535	52512	40773	31677	17548	10014	7675.3	102310	107120	99581	71706	37731	26229	17170	11478	5703.1	5006.9	141480	152360	137270	106660	61268
A0A0A0MTN0;Q13617;Q13617-2;Q5T2B5;Q5T2B7	A0A0A0MTN0;Q13617;Q13617-2;Q5T2B5	34;34;34;29;3	34;34;34;29;3	34;34;34;29;3	Cullin-2	CUL2	5	34	50	219.6	36.4	44.1	40.1	45.4	441870	489290	510260	404310	451600	355420	192680	80661	42830	40086	1013900	852470	1107700	918140	742500	672370	379410	151340	92962	92699	838170	929040	871930	821090	681330	587000	295450	117580	60583	60238	482490	535380	483840	470320	388660
A0A0A0MTR2;Q8N543;H3BR79;H3BUA6;Q8N543-2;H3BR02;H3BP48	A0A0A0MTR2;Q8N543;H3BR79;H3BUA6;Q8N543-2	16;16;9;8;8;4;1	16;16;9;8;8;4;1	16;16;9;8;8;4;1	Prolyl 3-hydroxylase OGFOD1	OGFOD1	7	16	36.7	74.106	34.3	29.3	30.7	26.9	336600	356050	359670	275440	284290	256080	200050	144170	57419	29788	366870	331140	390110	310830	247340	208550	179560	120290	54063	26903	218340	258420	230230	191570	164420	113360	90802	60011	23411	8779.6	214390	230250	212590	189400	133760
A0A0A0MTR7;Q63HN8;A0A0A0MTC1;Q63HN8-4;Q63HN8-5;Q63HN8-6;I3L3H9	A0A0A0MTR7;Q63HN8;A0A0A0MTC1;Q63HN8-4	134;134;133;133;22;14;3	134;134;133;133;22;14;3	133;133;132;132;22;14;3	E3 ubiquitin-protein ligase RNF213	RNF213	7	134	28.3	323.31	20.3	21.4	20.6	21.7	998430	1089200	1090200	619460	509780	364150	277400	174640	96807	83930	1545000	1331900	1539200	952580	483790	337700	263630	162960	93558	90748	1281100	1433100	1225300	810360	487890	300030	243700	157910	96779	74684	1028600	1135300	928670	663250	291890
A0A0A0MTS2;P06744;P06744-2;K7EQ48;A0A0J9YXP8;A0A0J9YYH3;A0A0J9YX90;K7EPY4;K7EP41;K7ENA0;K7ELR7;K7ERC6;K7ERK8;K7EIL4;Q8N196	A0A0A0MTS2;P06744;P06744-2;K7EQ48;A0A0J9YXP8;A0A0J9YYH3;A0A0J9YX90	39;39;37;35;23;23;21;15;14;11;10;10;7;6;1	39;39;37;35;23;23;21;15;14;11;10;10;7;6;1	26;26;24;24;20;20;18;14;13;11;9;10;7;6;1	Glucose-6-phosphate isomerase	GPI	15	39	70.7	323.31	55.3	64.2	62.1	67.4	7546800	8264100	8367100	6867300	7429500	6005900	3799700	1475900	532950	556660	4565300	4039200	5055300	4436300	3469000	3088100	2097500	681560	258170	299830	4995300	5753000	4973700	5073600	4127100	3348400	2071000	734650	217440	223080	4147200	4594200	4331000	4190000	3443200
A0A0A6YY96;P48200;P48200-2;H0YNL8;H0YLE0	A0A0A6YY96;P48200	19;19;7;6;1	19;19;7;6;1	19;19;7;6;1	Iron-responsive element-binding protein 2	IREB2	5	19	22.9	80.015	11.5	13	19.8	21	71223	77534	80697	54554	40986	34316	24622	15729	7218.8	7665.8	71367	66588	80524	58637	38625	28229	24205	14590	8051.2	6603.5	210740	246270	214740	163040	81762	57887	44445	31430	15468	13435	159370	183360	163940	131360	65266
A0A0A6YYC0;E9PJN1;O75676-2;O75676	A0A0A6YYC0;E9PJN1;O75676-2;O75676	2;2;2;2	2;2;2;2	2;2;2;2	Ribosomal protein S6 kinase;Ribosomal protein S6 kinase alpha-4	RPS6KA4	4	2	2.1	2.6873	1.1	2.1	1.1	1.1	38432	36141	39126	28644	28723	25259	37683	34518	25705	17207	14326	11009	11654	10745	7987.8	10977	11167	9932.8	8770.7	6814	41118	33849	23833	26637	24317	27548	26528	26144	21705	20406	27049	24271	20635	22777	16945
A0A0A6YYC7;Q96JP5-2;Q96JP5;H3BTR0	A0A0A6YYC7;Q96JP5-2;Q96JP5;H3BTR0	15;15;15;10	15;15;15;10	15;15;15;10	E3 ubiquitin-protein ligase ZFP91	ZFP91-CNTF;ZFP91	4	15	35.7	48.444	27.8	24.8	26.8	24	47964	53315	54610	41658	38614	33895	20809	15801	7651.2	7165	62228	52813	63058	48492	41424	28056	22734	12035	7056.9	6052.3	86132	89626	69734	65819	47050	37216	25989	17410	11115	6729.9	27948	30185	25719	21932	19067
A0A0A6YYL2;P0DMN0;P0DMM9;P0DMM9-3;P50225-2;P50225;H3BPL6;H3BRY5;P50226;E9PKW4;P0DMM9-2;H3BRT0;H3BQX5	A0A0A6YYL2;P0DMN0;P0DMM9;P0DMM9-3;P50225-2;P50225;H3BPL6;H3BRY5;P50226	6;6;6;6;4;4;3;3;3;2;2;1;1	6;6;6;6;4;4;3;3;3;2;2;1;1	6;6;6;6;4;4;3;3;3;2;2;1;1	Sulfotransferase;Sulfotransferase 1A4;Sulfotransferase 1A3;Sulfotransferase 1A1;Sulfotransferase 1A2	SULT1A4;SULT1A3;SULT1A1;SULT1A2	13	6	21.6	17.55	16.3	16.3	17.9	16.3	34638	34010	31945	17034	8682.8	6812	3827.4	2938.8	1279.5	1333.5	106440	90221	98271	55870	30703	25903	18878	12195	5921.5	5062.5	172060	174910	143530	85372	38243	36941	23404	14930	7462.8	5593.2	61621	61562	55193	28536	10182
A0A0A6YYL4;P57737-4;P57737;P57737-3;P57737-2;I3L426;I3L167;I3L359;I3L2Y6;I3L1M1;I3L442;I3NI06;I3L1G9	A0A0A6YYL4;P57737-4;P57737;P57737-3;P57737-2	7;7;7;7;6;2;2;1;1;1;1;1;1	7;7;7;7;6;2;2;1;1;1;1;1;1	7;7;7;7;6;2;2;1;1;1;1;1;1	Coronin;Coronin-7	CORO7-PAM16;CORO7	13	7	10.5	31.684	7.3	7.3	8.1	8.5	29949	31368	26649	13524	12961	11395	8240.6	5871.2	2043.6	2002.9	49512	42089	39086	19327	13661	12166	7579	4446.1	2691.5	2818.8	43744	43750	28970	16406	10817	8646.5	7133.3	4069.7	1377.4	1310.4	27488	30536	20395	11726	7987.7
A0A0B4J1R6	A0A0B4J1R6	36	2	2		TKT	1	36	86.4	3.2623	80.1	81.2	81.2	86.4	185820	187840	220020	190450	172240	181960	134230	100370	56562	27889	132800	94695	116060	102070	85903	92905	81456	63368	47895	29270	235560	294300	1291000	212540	170500	175160	135240	90497	57734	37056	209330	171920	168430	159350	171740
A0A0B4J1R7;Q96B45	A0A0B4J1R7;Q96B45	3;3	3;3	3;3	UPF0693 protein C10orf32	C10orf32-ASMT;C10orf32	2	3	44.3	58.303	32.1	32.1	44.3	44.3	12629	14410	16667	11671	10872	9914.6	6472.5	4108.5	1581.7	1366.6	23771	21284	23956	19103	14416	13258	10959	6540.8	4235.4	3595.4	27139	30211	27509	22374	17901	16771	10790	7535.4	3001.4	3044.9	23187	25942	22696	21985	17031
A0A0B4J1V9;Q9NRZ9-3;Q9NRZ9-2;Q9NRZ9;A0A087WSW7;F6XU50;Q9NRZ9-6;Q9NRZ9-5;Q9NRZ9-4;B1ALG6;Q9NW36;Q9NRZ9-8;Q9NRZ9-7;Q76H82;Q9NRZ9-9;Q8TE73	A0A0B4J1V9;Q9NRZ9-3;Q9NRZ9-2;Q9NRZ9;A0A087WSW7;F6XU50;Q9NRZ9-6;Q9NRZ9-5;Q9NRZ9-4	9;9;9;9;8;8;8;8;8;2;2;2;2;1;1;1	9;9;9;9;8;8;8;8;8;2;2;2;2;1;1;1	9;9;9;9;8;8;8;8;8;2;2;2;2;1;1;1	Lymphoid-specific helicase	HELLS	16	9	10	13.89	6.7	6.9	7.8	7.6	6563.6	6540.7	5490.8	3284.1	2610.5	1998.8	947.47	811.05	373.43	524.19	56231	48108	46585	24033	14995	12814	9398.4	5666.3	3088.3	2932.1	64230	67443	52956	27394	17748	16377	12595	8528.8	4550.2	4144.3	49806	52353	38708	21439	13854
A0A0B4J220;E9PLD3;E9PRG8	A0A0B4J220	5;2;2	5;2;2	5;2;2		C11orf98	3	5	37.4	11.704	37.4	37.4	37.4	37.4	153770	167300	179480	143930	146660	165130	126400	83967	22984	16998	103160	95179	112840	96610	85574	91688	109500	49052	15348	15466	156160	178030	180040	169950	137040	131000	123260	77481	21218	18810	98957	104550	97730	97305	95875
A0A0B4J294;H3BP13;Q9UL33-2;Q9UL33;A0A0B4J286;H3BUK6;H3BPN3;H3BQQ8;H3BPS1	A0A0B4J294;H3BP13;Q9UL33-2;Q9UL33;A0A0B4J286;H3BUK6	5;5;5;5;3;3;2;2;1	5;5;5;5;3;3;2;2;1	5;5;5;5;3;3;2;2;1	Trafficking protein particle complex subunit 2-like protein	TRAPPC2L	9	5	39.7	14.487	39.7	28.1	39.7	39.7	20374	22665	25072	17163	12842	8717.6	5106.6	4214	2624.3	1829.5	14161	11532	13959	9821.4	5060.9	3712.3	1995.7	1187.5	735.42	700.07	28304	29534	27626	21431	11369	8824.4	4079.1	2714.4	1444.1	1066.2	69033	78687	64406	63921	36935
A0A0B4J2A0;Q9UHJ6	A0A0B4J2A0;Q9UHJ6	8;7	8;7	8;7	Sedoheptulokinase	TRPV1;SHPK	2	8	22.8	29.538	22.8	22.8	22.8	20.7	53362	51751	55497	40258	30292	22365	10929	7900.4	4188.8	4355.7	118610	67190	79676	82428	44536	21458	15699	9581.8	5947.6	5156.8	37566	37928	38101	35625	21726	19701	14689	11675	5309.5	3850.2	26770	28770	25749	23723	15810
A0A0B4J2D5;A0A096LPI6;P30042;A0A096LNH5;H7C1F6;H7C2G3;A0A0B4J2H4;P30042-2;A0A096LP73;F2Z2Q0;A0A096LP12;A0A096LNJ1	A0A0B4J2D5;A0A096LPI6;P30042;A0A096LNH5;H7C1F6;H7C2G3;A0A0B4J2H4;P30042-2;A0A096LP73;F2Z2Q0;A0A096LP12	12;12;12;11;11;9;9;9;6;6;6;4	12;12;12;11;11;9;9;9;6;6;6;4	12;12;12;11;11;9;9;9;6;6;6;4	ES1 protein homolog, mitochondrial	C21orf33	12	12	60.8	87.792	60.8	60.8	60.8	60.8	248370	267200	287260	233520	258330	261940	238260	205580	156010	110260	227420	197660	246500	205940	169340	179990	152940	135190	113810	98120	328990	365650	412020	331850	313030	314540	303940	276470	229720	216770	252830	271040	261270	250340	235440
A0A0B4J2G4;Q15345;Q15345-3;A0A087WTU1;A0A087X0S7;A0A0C4DH00;A0A087WTI9	A0A0B4J2G4;Q15345;Q15345-3;A0A087WTU1;A0A087X0S7;A0A0C4DH00	12;12;11;10;9;9;1	12;12;11;10;9;9;1	12;12;11;10;9;9;1	Leucine-rich repeat-containing protein 41	LRRC41	7	12	14.4	48.039	14.3	14.4	11	9.6	88194	89350	74693	36520	21018	16998	11212	6079	3075.5	2974.5	60855	60703	61872	37211	17931	16085	12276	7160.7	4156.7	3638.1	45532	51520	44174	26136	14018	12761	10436	6267.2	3424.4	3609.7	17645	19977	15798	11430	7802.4
A0A0C4DFP4;Q96IV0-5;Q96IV0-2;Q96IV0;Q96IV0-3;H0Y2P2;C9JU75;Q96IV0-4	A0A0C4DFP4;Q96IV0-5;Q96IV0-2;Q96IV0;Q96IV0-3	5;5;5;5;4;2;1;1	5;5;5;5;4;2;1;1	5;5;5;5;4;2;1;1	Peptide-N(4)-(N-acetyl-beta-glucosaminyl)asparagine amidase	NGLY1	8	5	8.5	10.423	4.9	8.5	7.3	7.3	14765	16000	14019	10211	8592.9	6581.9	6326.5	4328.2	3625.5	2067.8	24697	21177	25017	16536	11980	8340.2	6850.6	4531.2	2592.3	2271.2	24563	26574	27166	19453	12385	9347.5	8335.8	4425.8	2848.7	2576.3	13700	15488	13346	10513	8089.9
A0A0C4DFR6;P55735-2;P55735;P55735-3;A8MXL6;E7ERC8	A0A0C4DFR6;P55735-2;P55735;P55735-3;A8MXL6	13;13;13;13;11;3	13;13;13;13;11;3	13;13;13;13;11;3	Protein SEC13 homolog	SEC13	6	13	58.2	323.31	58.2	58.2	58.2	54.8	524840	572230	590480	409480	298400	248420	158270	91647	43288	38747	912940	748800	943360	653860	375380	319320	223110	152030	96356	86331	1022500	1077900	1008200	789060	448050	326160	197200	117100	59270	45838	554140	595900	544090	426430	237040
A0A0C4DFR8;Q9UBK9;S4R2Z4	A0A0C4DFR8;Q9UBK9;S4R2Z4	4;4;2	4;4;2	4;4;2	Protein UXT	UXT	3	4	25.4	14.399	25.4	18.9	18.9	18.9	24168	26343	27387	22095	18137	19468	16115	7295.4	2281.5	1958.4	29184	29003	28963	32019	12505	16520	12106	5678.8	1971.7	1878.2	47416	53901	47772	43240	28976	29928	23771	11431	6441.6	5785.2	29311	36571	27336	32497	14802
A0A0C4DFU2;P04179;P04179-4;A0A0C4DFU1;F5H4R2;F5GYZ5;P04179-2;F5H3C5;A0A0C4DG56;P04179-3;G8JLJ2;G5E9P6;F5GXZ9	A0A0C4DFU2;P04179;P04179-4;A0A0C4DFU1;F5H4R2;F5GYZ5;P04179-2;F5H3C5;A0A0C4DG56;P04179-3;G8JLJ2	11;11;10;9;9;9;9;8;7;7;6;3;3	11;11;10;9;9;9;9;8;7;7;6;3;3	11;11;10;9;9;9;9;8;7;7;6;3;3	Superoxide dismutase;Superoxide dismutase [Mn], mitochondrial	SOD2	13	11	57.2	122.64	57.2	57.2	57.2	44.6	559660	617610	654510	570530	640140	663710	620010	596480	446760	361390	610960	543520	696690	614940	589590	588080	603830	566150	554440	502210	610490	641780	631310	598000	494270	526680	529690	493050	436230	447500	617870	679170	620940	624410	581490
A0A0C4DFX4;Q6ZRS2-3;Q6ZRS2-2;Q6ZRS2;A0A087X0E3;A0A0A0MS59	A0A0C4DFX4;Q6ZRS2-3;Q6ZRS2-2;Q6ZRS2;A0A087X0E3;A0A0A0MS59	2;2;2;2;1;1	2;2;2;2;1;1	2;2;2;2;1;1	Helicase SRCAP	SRCAP	6	2	0.5	-2	0.5	0.5	0.5	0.5	130360	125970	146110	110720	75379	75488	34522	10961	4241.6	4896.1	96764	76807	104250	84382	46481	32890	17266	6640.3	3125.7	2910.9	122410	118940	123320	109250	75830	63019	38909	30793	24277	22867	14920	14431	15042	13491	8594.7
A0A0C4DFZ2;P15289-2;P15289	A0A0C4DFZ2;P15289-2;P15289	6;6;6	6;6;6	6;6;6	Arylsulfatase A;Arylsulfatase A component B;Arylsulfatase A component C	ARSA	3	6	15.5	21.528	12.8	15.5	15.5	13.8	26676	28805	29099	23927	25908	24107	19152	16695	9791	7828.7	73456	60943	73903	61761	51179	49666	44864	32954	26393	22214	47137	53106	47564	41166	35070	29776	26083	20052	17071	16755	42614	52976	42744	46621	29978
A0A0C4DG49;P15151-3;P15151-2;P15151;A0A0A0MSA9;P15151-4	A0A0C4DG49;P15151-3;P15151-2;P15151;A0A0A0MSA9;P15151-4	7;7;7;7;6;6	7;7;7;7;6;6	7;7;7;7;6;6	Poliovirus receptor	PVR	6	7	19.4	25.438	16.1	11.3	19.4	17.7	51383	54879	70500	51148	61455	67753	64261	58794	25440	11965	53995	44843	59863	51658	40597	37298	40094	36697	14533	8887.7	76410	89734	92786	79623	71763	79662	79256	75350	39149	31245	54923	58098	51512	50356	44104
A0A0C4DG98;Q8NI27;Q8NI27-2;H0Y7U4;H0Y815;H7C477;B7ZBA0;H0Y594;B7ZB98	A0A0C4DG98;Q8NI27;Q8NI27-2	11;11;7;5;4;2;2;2;1	11;11;7;5;4;2;2;2;1	11;11;7;5;4;2;2;2;1	THO complex subunit 2	THOC2	9	11	8.4	17.126	2.6	5.9	5.5	3.4	20128	19930	18755	13154	11393	7848.7	5485.4	4084.5	2385.8	1996.7	52690	45602	46163	37028	21952	15349	13077	8461.5	5942	5689.3	38862	38188	32833	27117	14460	10096	7441.8	5516.8	3416	3427.2	9007.3	10124	6296.4	5851.3	3769.8
A0A0C4DGA2;O75521-2;O75521;F8WAW4;F1LLU7;C9JB63;F8W6J1	A0A0C4DGA2;O75521-2;O75521;F8WAW4;F1LLU7;C9JB63	11;11;11;6;6;6;5	11;11;11;6;6;6;5	11;11;11;6;6;6;5	Enoyl-CoA delta isomerase 2, mitochondrial	ECI2	7	11	39.3	56.129	36.3	37.4	39.3	26.9	126340	138840	152130	115570	121900	117380	87404	48437	19051	15125	167970	153020	190420	164140	141920	136260	106820	59991	19449	15490	174610	191260	163150	158360	133280	126670	93322	55089	22018	14344	142610	146520	150080	138160	105030
A0A0C4DGA6;Q14527;Q14527-2;H7C5K0	A0A0C4DGA6;Q14527;Q14527-2	9;9;7;3	9;9;7;3	9;9;7;3	Helicase-like transcription factor	HLTF	4	9	10.3	23.169	10.3	9.2	10.3	6.8	48382	48028	51607	37760	31013	26079	19150	13242	6385	5902.8	20377	16204	19155	14260	7965.3	3062	2343.8	1321.1	662.65	657.25	50749	48602	42921	35825	23062	14210	9429.6	7126.6	5059.4	4697.9	14768	15872	13739	11421	7778.1
A0A0C4DGB9	A0A0C4DGB9	4	2	2		PPA2	1	4	54	5.742	54	54	54	54	41600	47417	56230	45918	42942	42887	30499	23564	13092	10595	52722	48179	58451	44070	30392	30413	25959	16483	7320.7	6115.9	40974	50614	49888	43770	28962	28382	24469	16738	7118.5	5012.3	33647	39108	29783	22231	14081
A0A0C4DGG1;Q9UKS6;E9PIY1;E9PJ75;E9PNM9;E9PJ33	A0A0C4DGG1;Q9UKS6;E9PIY1;E9PJ75;E9PNM9	8;8;7;5;5;2	8;8;7;5;5;2	8;8;7;5;5;2	Protein kinase C and casein kinase substrate in neurons protein 3	PACSIN3	6	8	21.7	20.093	17.8	18.8	17.8	19.8	39553	41987	40867	23976	17173	13985	10210	7799.3	4175.2	3402.8	28469	26305	28651	18640	10673	10022	6727.4	3486.3	1953	24198	89718	96584	87992	48546	20927	13904	9077	6466.9	3805.7	3938.2	40425	43027	35559	28070	20610
A0A0C4DGH0;Q5ZPR3;H0YL10;Q5ZPR3-2;Q5ZPR3-4;Q5ZPR3-3;H0YN29;H0YK40;H0YK59	A0A0C4DGH0;Q5ZPR3;H0YL10;Q5ZPR3-2;Q5ZPR3-4;Q5ZPR3-3;H0YN29	6;6;5;5;5;4;3;2;2	6;6;5;5;5;4;3;2;2	6;6;5;5;5;4;3;2;2	CD276 antigen	CD276	9	6	22.9	13.324	10.6	10.6	13.9	17.5	8278.9	9468.9	11918	8533.4	8629.7	10009	9398.1	9655.6	5279.6	2780.5	12522	10677	13605	10892	8408.1	10321	11533	9403.3	6656.7	3072.8	16948	19884	19546	15809	13018	13655	12253	11470	8116.9	3480.3	16947	16436	14156	14668	11928
A0A0C4DGJ7;Q8WUH1;Q8WUH1-2;H0YIM9	A0A0C4DGJ7;Q8WUH1;Q8WUH1-2;H0YIM9	5;5;4;3	1;1;1;1	1;1;1;1	Protein Churchill	CHURC1;CHURC1-FNTB	4	5	59.8	3.3294	59.8	59.8	59.8	59.8	14864	10297	9825.1	6442.9	4898.8	4770.9	3575.2	2252.4	1413.6	1074.2	10618	7048.2	8105.3	6084.4	4720.6	3636.9	3748.3	2626.3	1685.6	1040.6	7532.6	5451.7	5710.1	4248.7	2588.1	2443.1	1696.1	1230.9	1233.6	993.22	7777.8	6456.9	5700.9	4858.6	3387
A0A0C4DGQ5;P04632;K7ELJ7;A0A075B7C0;K7EKD8;K7EIV0;K7EM73;K7ES78;K7EMQ1	A0A0C4DGQ5;P04632;K7ELJ7;A0A075B7C0;K7EKD8;K7EIV0;K7EM73	11;11;10;9;9;8;6;1;1	11;11;10;9;9;8;6;1;1	3;3;3;1;2;1;2;1;1	Calpain small subunit 1	CAPNS1	9	11	59.6	323.31	56.8	50.9	49.4	59.6	1036700	1072900	1125500	820990	811260	734770	671270	260790	69180	51476	851740	753220	914810	765670	565640	614960	471660	206300	51414	38962	725490	772050	577150	623300	526890	510900	372940	172920	34273	26500	587400	629770	587500	550650	416200
A0A0C4DGZ1;Q8N5P1	A0A0C4DGZ1;Q8N5P1	7;7	7;7	7;7	Zinc finger CCCH domain-containing protein 8	ZC3H8	2	7	24.6	10.74	16.2	19.2	19.9	24.2	15702	15680	16821	18279	15702	22538	15836	13179	7047.5	7195.1	32123	25851	35006	30216	25121	32392	32396	12532	4078.7	4682.8	12179	10626	11994	10064	7302.3	10324	9115.4	6328.7	2463	2174.7	11829	6956.6	7508.7	6327.3	4495.2
A0A0C4DH01;Q9NVU0-3;Q9NVU0-2;Q9NVU0-5;Q9NVU0-4;Q9NVU0	A0A0C4DH01;Q9NVU0-3;Q9NVU0-2;Q9NVU0-5;Q9NVU0-4;Q9NVU0	2;2;2;2;2;2	2;2;2;2;2;2	2;2;2;2;2;2	DNA-directed RNA polymerase III subunit RPC5	POLR3E	6	2	4	6.0289	2.5	1.5	1.5	1.5	2391.3	2978.9	3053.9	1909.5	1528.4	1272.8	1077	762.42	225.81	228.45	12274	10916	12601	5775	1850.7	1373.4	1045.7	842.74	601.84	627.01	8535.1	9298.8	8237.9	5641.8	2793.9	1884.8	1535.3	1562.2	1107.3	1207.8	5753.1	6731.2	4933.1	3004.2	1234.5
A0A0C4DH22;Q9H4G0;X6RC15;Q4VXN0;Q4VXN5;Q4VXN1;Q4VXN6;Q4VXN7;H0Y482;Q4VXN8;Q4VXN2	A0A0C4DH22;Q9H4G0	33;33;9;9;7;7;6;4;3;2;1	32;32;9;8;7;7;6;4;3;2;1	3;3;0;0;3;0;3;3;0;2;0	Band 4.1-like protein 1	EPB41L1	11	33	46	244.92	38.9	40.1	41.1	34.3	465940	505570	499570	330570	188150	134010	94968	66464	34399	30221	843260	717070	881480	674740	384820	328020	249070	128940	77423	67920	629230	682510	872360	454770	202270	139830	118710	80935	53562	45694	510230	558830	522160	423460	234510
A0A0D9SEU5;R4GMX8;Q6VN20-2;Q6VN20-3;Q6VN20	A0A0D9SEU5;R4GMX8;Q6VN20-2;Q6VN20-3;Q6VN20	4;4;4;4;4	4;4;4;4;4	4;4;4;4;4	Ran-binding protein 10	RANBP10	5	4	12.6	12.019	5	12.6	9.5	5	2698.2	3177.2	3106.8	3002	2267.1	828.88	636.87	392.27	175.18	163.83	6646.7	6346.4	7674.7	5578.1	5044.1	2264.7	1471.9	1041.7	653.77	401.05	14745	13527	14320	11875	7888.9	7216.7	4966.4	3162.1	2773.8	2513	6715	8418	7483.1	6575.4	5641.9
A0A0D9SFB3;A0A0D9SG12;A0A0D9SF53;O00571;O00571-2;A0A0J9YVQ7;A0A0J9YYH6;A0A087WVZ1;B4DLA0;A0A087WX09;D6RCM4;Q9NQI0-3;Q9NQI0-2;Q9NQI0-4;Q9NQI0;H0Y960	A0A0D9SFB3;A0A0D9SG12;A0A0D9SF53;O00571;O00571-2	35;35;35;35;34;7;6;5;5;4;2;2;2;2;2;1	34;34;34;34;33;7;6;5;5;4;2;2;2;2;2;1	9;9;9;9;9;2;4;2;3;2;0;0;0;0;0;0	ATP-dependent RNA helicase DDX3X	DDX3X	16	35	59.2	168.25	51.2	54.1	52.5	52.2	1123100	1152800	1155500	499870	335740	285570	175220	120200	62664	60886	1158100	1038200	1128600	584030	320820	233810	217760	135150	80654	82286	1403500	1425800	1176700	626880	294880	266360	181850	123690	68276	65571	1102900	1204400	994120	481520	211180
A0A0D9SFE4;A0A1B0GU67;A0A1B0GUX5	A0A0D9SFE4;A0A1B0GU67	42;24;19	42;24;19	3;0;0		DNM1	3	42	52.2	241.46	40.6	40.7	48	42.5	628760	713500	739630	545420	298550	228910	187590	150480	95827	81726	1391100	1165500	1412900	839840	363960	234720	202510	134450	91035	82232	1114900	1184600	1090400	666770	240090	187170	142640	100750	53472	44100	820000	924160	822910	533390	237680
A0A0D9SFK2;Q92614-4;Q92614;Q92614-3;Q92614-2;Q92614-5;H0YEV9	A0A0D9SFK2;Q92614-4;Q92614;Q92614-3;Q92614-2;Q92614-5	24;24;24;23;21;19;2	24;24;24;23;21;19;2	24;24;24;23;21;19;2	Unconventional myosin-XVIIIa	MYO18A	7	24	14.2	48.362	10.1	11.3	10	8.8	33583	38601	42620	27811	19937	15462	11929	8444.6	4102.6	3927.4	142780	123710	152720	124460	65282	41474	35236	21934	12235	11720	57270	60373	52625	53667	26141	19311	15056	9871.6	7678.2	6863.6	63448	71909	63558	61237	33712
A0A0D9SFS3;E9PDF2;E9PCR7;Q02218-2;Q02218;E9PFG7;Q02218-3;Q9ULD0-3;Q9ULD0-2;Q9ULD0;C9J4G7	A0A0D9SFS3;E9PDF2;E9PCR7;Q02218-2;Q02218;E9PFG7	26;26;26;26;26;22;11;6;6;6;3	26;26;26;26;26;22;11;6;6;6;3	26;26;26;26;26;22;11;6;6;6;3	2-oxoglutarate dehydrogenase, mitochondrial	OGDH	11	26	31.4	133.98	23.2	24	21.7	24.8	258200	292440	323910	261740	228800	140050	96359	54224	23455	20023	253680	229100	309690	253710	180140	96504	67130	36889	18673	17964	349670	379060	392310	346500	219700	128120	82782	46715	20335	16802	211290	236130	212570	226040	158270
A0A0D9SG71;P49459;A0A0D9SEZ6;A0A0R4J2E5;P49459-3;P49459-2	A0A0D9SG71;P49459;A0A0D9SEZ6;A0A0R4J2E5;P49459-3	3;3;2;2;2;1	3;3;2;2;2;1	2;2;1;2;1;1	Ubiquitin-conjugating enzyme E2 A	UBE2A	6	3	39.5	74.89	39.5	39.5	39.5	39.5	235250	245160	255320	206100	205920	135340	71584	46710	26578	22675	191250	175990	203300	181610	143410	101320	48493	27587	15999	14022	107340	118720	110160	97318	72122	47488	23792	13868	8109.7	6969.4	184510	196200	184510	184530	148200
A0A0D9SG72;P61764;A0A1B0GWF2;A0A1B0GVQ5;A0A1B0GTP9;P61764-2;A0A1B0GW76;A0A0D9SFQ7;A0A0D9SFW6;A0A1B0GTD8;A0A0D9SEP9;A0A0D9SEH5;A0A1B0GVV9;A0A096LP52;A0A096LP33	A0A0D9SG72;P61764;A0A1B0GWF2;A0A1B0GVQ5;A0A1B0GTP9;P61764-2;A0A1B0GW76	16;16;15;15;15;15;10;3;3;2;2;2;2;2;1	16;16;15;15;15;15;10;3;3;2;2;2;2;2;1	15;15;14;14;14;14;9;3;3;2;2;2;2;2;1	Syntaxin-binding protein 1	STXBP1	15	16	30.3	45.098	23.3	28.1	24.3	25.2	84318	89161	94925	62729	35841	38296	20952	16659	9396.7	8979.1	174950	156280	182540	136530	55508	36890	29278	17411	11364	12694	120080	130420	118390	95175	38401	33304	21997	15147	10472	9617.3	45164	51179	45351	38226	12838
A0A0D9SG79;Q9NZ09-2;Q9NZ09;Q9NZ09-3;Q9NZ09-4	A0A0D9SG79;Q9NZ09-2;Q9NZ09;Q9NZ09-3;Q9NZ09-4	4;4;4;4;4	4;4;4;4;4	4;4;4;4;4	Ubiquitin-associated protein 1	UBAP1	5	4	8.5	9.0151	7	6.8	7	3.8	65613	65309	65040	48165	25105	20569	16160	17291	4544.5	4854.2	5089.7	4342.7	5712.1	3513.7	1378.7	1188.2	842.64	344.7	173.02	268.61	25358	26410	21031	16989	7496.6	5643.5	3389.6	2328.2	1424.9	1071.5	3381.5	3945.9	3514.4	2521.4	1725.1
A0A0D9SGC1;A0A0A0MRM8;E7EW20;Q9UM54-5;Q9UM54-2;Q9UM54-6;Q9UM54-4;Q9UM54-1;Q9UM54;Q5JVM0	A0A0D9SGC1;A0A0A0MRM8;E7EW20;Q9UM54-5;Q9UM54-2;Q9UM54-6;Q9UM54-4;Q9UM54-1;Q9UM54	6;5;5;5;5;5;5;5;5;2	6;5;5;5;5;5;5;5;5;2	6;5;5;5;5;5;5;5;5;2	Unconventional myosin-VI	MYO6	10	6	4.9	24.058	1.4	3.5	1.5	0.7	4743.7	5470.8	6633	6662.5	4072.3	3699.1	2192.3	1720	694.54	835.34	14017	17410	18826	16412	10324	5850.5	3675.7	2110.2	1021	996.12	6259.4	7921	5479.3	6060.9	5100	2049.5	1014.4	855.5	274.92	622.84	3704.2	4636.7	3480.8	4936.9	5307.4
A0A0D9SGE8;Q8IWS0-5;Q8IWS0-3;Q8IWS0;Q5JRC6;Q8IWS0-4;Q8IWS0-2	A0A0D9SGE8;Q8IWS0-5;Q8IWS0-3;Q8IWS0;Q5JRC6;Q8IWS0-4;Q8IWS0-2	9;9;9;9;7;6;6	9;9;9;9;7;6;6	9;9;9;9;7;6;6	PHD finger protein 6	PHF6	7	9	26.8	57.136	12.8	26.8	16.7	17.2	19376	21244	22273	17658	14159	10616	7126.3	5316.6	2446.8	2125.5	122370	101540	118370	95981	47189	53416	25245	14946	9682.4	10332	130280	136730	117030	87993	43005	29449	21681	15443	8286.9	8459.2	11956	13237	11368	9769.8	5419.9
A0A0D9SGK2;Q93096	A0A0D9SGK2;Q93096	3;3	1;1	1;1	Protein tyrosine phosphatase type IVA 1	PTP4A1	2	3	22.3	2.9207	22.3	22.3	22.3	22.3	11420	11619	11884	8901.8	9358.8	10139	5867.3	4247.7	2726.3	1276.4	7483.2	6382	7354	6336.9	5469.4	4062.1	2488.3	1485.3	1082.9	855.66	12100	13466	13479	11564	8849.7	7312.8	4913.8	2691	1964.6	1482.4	5950.8	6537.8	5503.8	5598.5	4375.6
A0A0G2JIW1;P0DMV9;P0DMV8;P0DMV8-2;V9GZ37	A0A0G2JIW1;P0DMV9;P0DMV8;P0DMV8-2;V9GZ37	46;46;46;41;34	41;41;41;36;31	21;21;21;17;14	Heat shock 70 kDa protein 1B;Heat shock 70 kDa protein 1A	HSPA1B;HSPA1A	5	46	76.2	323.31	66.5	71.7	66.2	73.7	4680800	4888200	5156900	3893700	3812400	3785900	2532600	1174600	241210	263020	4859300	4148800	5058700	4134700	3109800	3235100	2251000	1059500	313440	361730	4641100	4737700	4341300	4121800	2775800	2790900	1854600	927530	174720	166470	3796100	3975000	3774500	3513100	2654200
A0A0G2JJ26;A0A140T9R9;A0A0G2JIT5;Q9H633;Q9H633-4;A0A0G2JJY3;A0A0G2JJ52;A0A0G2JHI3;Q9H633-3;Q9H633-2;A0A140TA46;A0A0G2JKY0;A0A096LP39	A0A0G2JJ26;A0A140T9R9;A0A0G2JIT5;Q9H633;Q9H633-4;A0A0G2JJY3;A0A0G2JJ52;A0A0G2JHI3;Q9H633-3;Q9H633-2;A0A140TA46;A0A0G2JKY0;A0A096LP39	5;5;5;5;5;4;4;4;4;4;3;3;3	5;5;5;5;5;4;4;4;4;4;3;3;3	5;5;5;5;5;4;4;4;4;4;3;3;3	Ribonuclease P protein subunit p21	RPP21;TRIM39-RPP21	13	5	47.4	15.115	35.7	20.8	42.9	27.9	13808	14429	15526	14054	10793	10483	7432.6	4067.6	1126.6	1075.7	4297.5	4201.3	4753.4	3267.7	3166.5	2029.5	1690.5	471.28	147.6	224.56	23239	24739	21214	20429	17705	15748	10029	4571.6	2500.4	1526.4	10150	12112	11690	9841.7	7912.3
A0A0G2JNZ2;A0A0G2JPP5;Q14160;Q14160-3;A0A0G2JMS7;Q14160-2;H0YCG0;H0YDF9;Q5T0G3;Q9BTT6-2;Q9BTT6	A0A0G2JNZ2;A0A0G2JPP5;Q14160;Q14160-3;A0A0G2JMS7;Q14160-2	23;23;23;23;22;22;10;4;1;1;1	23;23;23;23;22;22;10;4;1;1;1	23;23;23;23;22;22;10;4;1;1;1	Protein scribble homolog	SCRIB	11	23	17.6	66.354	8.8	16.6	14.7	11.8	131060	135070	110000	62753	61311	47774	33051	25227	12975	9815.9	191730	162870	149550	78195	72481	42573	39512	21842	13544	12581	187350	208200	156650	88615	61604	47948	48926	37077	24976	15639	146360	151710	94428	46118	31148
A0A0G2JNZ5;A0A0G2JNZ0;A0A0G2JLB3;P04062-4;P04062-5;P04062-2;P04062;P04062-3	A0A0G2JNZ5;A0A0G2JNZ0;A0A0G2JLB3;P04062-4;P04062-5;P04062-2;P04062;P04062-3	12;12;12;12;12;12;12;7	12;12;12;12;12;12;12;7	12;12;12;12;12;12;12;7	Glucosylceramidase	GBA	8	12	27.8	31.591	27.8	24.3	27.8	27.8	160920	168730	178140	133020	133000	123780	99943	78311	42726	18282	82165	73423	85956	72621	49529	50084	43031	28319	16564	7720.8	127360	137780	118070	114070	76994	79642	69409	52740	30363	11995	150460	167710	150430	141480	110630
A0A0G2JQ41;A0A1C7CYZ0;Q12979-4;Q12979-2;Q12979;B7Z683;I3L2P5;A0A0G2JRJ1;I3L3W0;Q12979-3;I3L1U8;I3L379;I3L0R7;I3NI05;A0A0G2JSE0;A0A0D9SGD7;A0A0G2JQT5;I3L4Y1;I3L2C0;H0Y554	A0A0G2JQ41;A0A1C7CYZ0;Q12979-4;Q12979-2;Q12979;B7Z683	22;22;22;22;22;16;7;6;6;6;5;3;3;3;1;1;1;1;1;1	22;22;22;22;22;16;7;6;6;6;5;3;3;3;1;1;1;1;1;1	20;20;20;20;20;14;6;6;6;5;4;2;3;3;1;1;1;1;0;0	Active breakpoint cluster region-related protein	ABR	20	22	29.6	55.759	19.7	27.5	23.8	25.5	298210	289780	242810	122350	89617	77865	47847	35121	18703	16495	548820	460770	429200	214670	143210	129490	101720	69518	43695	33780	532730	538250	357200	170710	100510	86283	60199	42518	25042	18659	532650	537710	363480	204880	121500
A0A0G2JQJ7;A0A0G2JPD5;A0A0G2JS76;A0A0G2JMX7;P10636;P10636-9;P10636-2;P10636-4;P10636-6;P10636-5;P10636-7;P10636-8;I3L170;P10636-3;I3L2Z2	A0A0G2JQJ7;A0A0G2JPD5;A0A0G2JS76;A0A0G2JMX7;P10636;P10636-9;P10636-2;P10636-4;P10636-6;P10636-5;P10636-7;P10636-8;I3L170;P10636-3	8;8;8;8;8;8;7;7;7;7;7;7;6;6;1	8;8;8;8;8;8;7;7;7;7;7;7;6;6;1	8;8;8;8;8;8;7;7;7;7;7;7;6;6;1	Microtubule-associated protein tau;Microtubule-associated protein	MAPT	15	8	13.1	23.095	7.4	13.1	8.6	9	19815	21793	25279	19205	20662	19599	15151	10294	8250.6	6583.1	79172	57594	71203	49230	32435	30156	27154	20546	17294	14512	75356	72454	73314	53507	38135	38586	31310	25891	21632	21024	11357	11385	9471.8	10134	9064.5
A0A0J9YVP6;Q9UHX1-2;A0A0J9YYL3;A0A0J9YXX5;Q9UHX1-4;Q9UHX1-6;Q9UHX1;A0A0J9YXJ8;Q9UHX1-3;Q9UHX1-5;A0A0J9YVR6;E9PQ56;A0A0J9YWM1;H0YEM1;E9PN18;E9PMU7;E9PL19;H0YCP8	A0A0J9YVP6;Q9UHX1-2;A0A0J9YYL3;A0A0J9YXX5;Q9UHX1-4;Q9UHX1-6;Q9UHX1;A0A0J9YXJ8;Q9UHX1-3;Q9UHX1-5;A0A0J9YVR6;E9PQ56;A0A0J9YWM1;H0YEM1;E9PN18	22;22;21;21;21;21;21;20;20;20;14;14;13;13;11;10;8;5	22;22;21;21;21;21;21;20;20;20;14;14;13;13;11;10;8;5	22;22;21;21;21;21;21;20;20;20;14;14;13;13;11;10;8;5	Poly(U)-binding-splicing factor PUF60	PUF60	18	22	50.4	323.31	37.8	46.3	43.3	42.1	1685700	1715800	1755800	1166300	662220	331130	209210	139810	70416	85428	1498900	1328700	1482200	1054500	461850	212780	182920	93306	46725	63469	1501700	1599700	1338400	1093000	507320	260540	185740	112050	48052	44141	1068000	1164800	1047500	835110	359800
A0A0J9YY01;A0A0J9YW50	A0A0J9YY01	12;1	12;1	2;1			2	12	4.5	25.041	2.8	3.7	3.5	3.1	12623	13403	13292	7272.7	4612.1	3214.7	2628.6	1864.5	995.91	1032.6	101510	85700	107330	73529	51608	41347	31318	17426	9739.4	9940.6	32973	34137	30439	20427	12617	9974.5	7948.9	6299.7	4598.3	3466.7	75911	86700	74019	63248	42610
A0A0R4J2E8;A8MXP9;P43243;D6REM6;B3KM87;P43243-2;D6R991;Q68E03;H0Y8T4;D6RAM9;D6RAY2;D6RBI2;D6RE02;D6RIA2;D6RBK5	A0A0R4J2E8;A8MXP9;P43243;D6REM6;B3KM87;P43243-2	16;16;16;14;11;11;7;6;6;2;2;2;2;2;1	16;16;16;14;11;11;7;6;6;2;2;2;2;2;1	16;16;16;14;11;11;7;6;6;2;2;2;2;2;1	Matrin-3	MATR3	15	16	23	61.662	15.1	20.9	14.9	15.1	134310	134230	94838	42906	35077	34224	24622	20564	10404	9740.9	207010	174300	162900	100930	75666	63908	50750	32905	16359	16263	77764	81508	50944	25616	16611	17079	12323	10116	8166.1	8354.8	65735	71523	48730	37805	24405
A0A0U1RQE4;Q5HYK7-2;Q5HYK7;Q5HYK7-3;A0A0U1RQN2;Q5HYK7-5;Q5HYK7-4	A0A0U1RQE4;Q5HYK7-2;Q5HYK7;Q5HYK7-3	12;11;11;10;4;4;4	12;11;11;10;4;4;4	12;11;11;10;4;4;4	SH3 domain-containing protein 19	SH3D19	7	12	12.6	12.509	7.4	5.4	8.7	8.8	19818	22363	22091	14090	10908	10364	7041.7	5279.9	3187.3	2867.6	19701	17630	19963	14086	9468.5	6454.8	4256.6	3428.7	2376.6	2085.4	44298	44486	42837	26926	15998	15030	10264	8105.1	4982.7	5335.1	24071	28326	21730	18795	13019
A0A0U1RQK7;A0A0A0MSA7;O43432;O43432-3;O43432-4;O43432-2	A0A0U1RQK7;A0A0A0MSA7;O43432;O43432-3;O43432-4	27;24;24;24;21;5	19;16;16;16;14;2	19;16;16;16;14;2	Eukaryotic translation initiation factor 4 gamma 3	EIF4G3	6	27	14.6	37.085	7.5	10.5	9.9	12.2	42898	47972	43196	21519	19028	14844	11635	7583.2	3340	2839.9	88933	81372	75483	34451	20121	17474	15605	9995.3	5049.7	5202.5	126510	134940	110590	59878	40654	38198	29582	21665	16762	15570	121840	133690	90044	45458	28685
A0A0U1RQQ9;Q6P3W7;F8VSC5;H0YI32;F8VPW3;H0YIK6	A0A0U1RQQ9;Q6P3W7;F8VSC5	19;19;15;3;2;1	19;19;15;3;2;1	19;19;15;3;2;1	SCY1-like protein 2	SCYL2	6	19	22.3	55.896	13.4	17.6	14.8	18.6	54298	65643	67054	50539	40990	24185	13308	8922.6	4906.8	3281.7	138920	121440	149870	120360	83307	47351	28595	17624	10609	9297.5	239580	256220	242270	191140	144650	86177	51060	30117	17473	13328	122340	135430	123930	106950	78999
A0A0U1RRE5;A0A0U1RR68	A0A0U1RRE5	3;1	3;1	3;1			2	3	64.7	18.584	64.7	64.7	64.7	64.7	138930	150760	158780	131380	139280	133760	112220	73696	49892	41917	88251	76272	94531	82716	65231	70957	69497	46353	36921	35670	97173	107360	125240	96992	78061	79675	70266	58061	49941	47793	41496	44326	43287	41089	33083
A0A0U1RRL8;Q8TB22-3;Q8TB22;Q8TB22-2;Q8TB22-4;H0Y9M1;H0Y9W3	A0A0U1RRL8;Q8TB22-3;Q8TB22;Q8TB22-2;Q8TB22-4	14;14;14;14;9;4;1	14;14;14;14;9;4;1	14;14;14;14;9;4;1	Spermatogenesis-associated protein 20	SPATA20	7	14	21.1	44.618	15	13.6	17.4	13.6	59674	68299	67411	53526	53455	38534	31118	24258	14875	9775.6	68555	58800	69210	53986	39210	28035	16848	10006	4735.7	4415.6	109140	110020	109840	97193	70666	52102	34017	29804	20427	21589	30613	30659	28660	27412	18984
A0A0U1RRM6;Q8N8S7-3;Q8N8S7-2;A0A075B6E5;A0A0U1RQP7	A0A0U1RRM6;Q8N8S7-3;Q8N8S7-2	30;28;28;12;9	30;28;28;12;9	3;1;1;0;0	Protein enabled homolog	ENAH	5	30	36	323.31	33.5	35.3	33.8	34.3	925970	998070	1046000	818170	690740	542740	354700	220330	102330	76820	888610	776900	949450	737490	493470	338080	257060	142390	58373	50256	961300	1072900	1048600	889550	605450	438170	319750	208660	100740	71415	675810	744070	672820	604240	410530
A0A0X1KG71;Q8WX92	A0A0X1KG71;Q8WX92	9;8	9;8	9;8	Negative elongation factor B	NELFB	2	9	14.8	25.018	8	8.8	13.1	6.8	48569	50596	45011	29577	20968	14924	9799.3	7571.1	3801.6	3639.5	51704	44655	49589	28864	16921	11817	8850.9	5877.2	3867.8	3149.9	100110	103610	87189	54251	29038	21827	16672	11064	5326	6835.5	103350	110600	104060	83708	60566
A0A140T8Z0;A0A0G2JH68;O60610-2;O60610-3;O60610;H9KV28;B4E2I7;E5RJ79	A0A140T8Z0;A0A0G2JH68;O60610-2;O60610-3;O60610;H9KV28	33;33;33;33;33;32;3;2	33;33;33;33;33;32;3;2	33;33;33;33;33;32;3;2	Protein diaphanous homolog 1	DIAPH1	8	33	27.9	152.56	21.2	23.2	25.7	23.5	499220	539890	550800	276260	146980	122520	88334	63391	30492	26951	893920	732430	925600	466340	139040	121410	96855	68338	39038	40171	1020400	1125800	1005100	598760	245040	211550	148990	100200	52460	48750	614140	688050	616750	370000	122810
A0A140T937;A0A140T912;A0A140T930;Q29960-2;Q29960;P30508;O19617;A0A140T962;A0A140T921;A2AEA2;A0A140T9J9;A0A140T9H5;A0A140T9U8;A0A140T9B3;Q29963;P10321;A0A140T9M5;P30501;A0A140TA05;A0A140T9L3;A0A140T9E1;A0A140T942	A0A140T937;A0A140T912;A0A140T930;Q29960-2;Q29960;P30508;O19617;A0A140T962;A0A140T921;A2AEA2;A0A140T9J9;A0A140T9H5;A0A140T9U8;A0A140T9B3;Q29963;P10321;A0A140T9M5;P30501	5;5;5;5;5;5;4;4;4;4;4;4;4;4;4;4;3;3;2;2;2;2	1;1;1;1;1;1;1;1;1;1;1;1;1;1;1;1;1;1;1;1;1;1	0;0;0;0;0;0;0;0;0;0;0;0;0;0;0;0;0;0;0;0;0;0	HLA class I histocompatibility antigen, Cw-16 alpha chain;HLA class I histocompatibility antigen, Cw-12 alpha chain;HLA class I histocompatibility antigen, Cw-6 alpha chain;HLA class I histocompatibility antigen, Cw-7 alpha chain;HLA class I histocompatibility antigen, Cw-2 alpha chain	HLA-C	22	5	17.7	2.1783	10.6	17.7	10.6	17.7	1604.8	1581.3	2266.5	1355.9	1593.4	1684	1940.4	1486.2	667.06	404.12	1274.4	1070.3	1447.8	1184.1	943.86	996.36	1102.7	595.15	144.96	328.08	2428.6	1881.1	2467.7	1940.2	1831.9	1663.1	1304.5	1206.4	693.4	576.78	3640.5	3572.8	3700	3268.9	2687.9
A0A182DWF2;A0A182DWF3;Q9NNW7-2;Q9NNW7;D3YTF8;A0A096LPK7;Q9NNW7-3;A0A096LPD9;E7EWK1;Q9NNW7-4;A0A0U1RQX0;A0A096LPH4;A0A096LPB7;A0A096LP96;A0A096LNY7	A0A182DWF2;A0A182DWF3;Q9NNW7-2;Q9NNW7;D3YTF8;A0A096LPK7;Q9NNW7-3;A0A096LPD9;E7EWK1	15;15;15;15;13;12;11;9;9;7;6;4;4;4;3	14;14;14;14;12;11;11;8;8;7;6;4;4;4;3	14;14;14;14;12;11;11;8;8;7;6;4;4;4;3	Thioredoxin reductase 2, mitochondrial	TXNRD2	15	15	40.5	81.352	40.5	34.2	30.8	34.2	134510	149840	158640	115450	133950	109060	111860	85463	52057	33843	71677	64678	80572	65613	58163	53018	54104	41730	27040	23943	93474	109380	100480	88159	73854	67340	65647	51709	37156	24892	83284	90286	83513	78944	75476
A0A1B0GUA3;Q96EK5;A0A1B0GTE6;A0A0D9SFK7;A0A1B0GUH6;A0A1B0GV79;A0A1B0GW21;A0A1B0GVY9	A0A1B0GUA3;Q96EK5	14;14;4;4;4;3;3;1	14;14;4;4;4;3;3;1	14;14;4;4;4;3;3;1	KIF1-binding protein	KIAA1279	8	14	24.3	68.387	24.3	20.3	18.4	18.6	316720	306180	270040	152680	109350	88446	61882	28439	16295	17536	206670	191990	161130	60447	33855	26819	23194	16152	8877.4	8306.2	366470	380100	253000	109440	52434	47628	34055	23915	15792	12555	178000	172780	126310	65090	35002
A0A1B0GV47;Q7Z4S6-5;Q7Z4S6-2;Q7Z4S6;Q7Z4S6-4;Q7Z4S6-6;Q7Z4S6-3;H0YHT2;H0YI78;H0YIM6;H0YIM7;H0YHG9;Q2M1P5	A0A1B0GV47;Q7Z4S6-5;Q7Z4S6-2;Q7Z4S6;Q7Z4S6-4;Q7Z4S6-6;Q7Z4S6-3;H0YHT2	32;32;32;32;32;31;31;18;11;9;6;3;1	32;32;32;32;32;31;31;18;11;9;6;3;1	30;30;30;30;30;29;29;18;11;9;4;3;0	Kinesin-like protein KIF21A	KIF21A	13	32	24.8	155.48	16.2	21.9	21.1	15.7	137310	149990	151660	104840	68047	56138	37286	31337	14139	11362	332460	269610	330460	205720	94128	73988	56793	38497	24160	22926	359340	391500	348010	262930	115350	87359	65866	46529	30181	23079	232250	250710	221800	165270	77716
A0A1B0GVD5;A0A1B0GWE8;P07339;A0A1B0GW44;A0A1B0GV23;A0A1B0GVP3;A0A1B0GU92;A0A1B0GU03;H7C469;C9JH19;F8WD96;H7C1V0;F8W787;A0A1B0GV01;A0A1B0GVF1	A0A1B0GVD5;A0A1B0GWE8;P07339;A0A1B0GW44;A0A1B0GV23;A0A1B0GVP3;A0A1B0GU92;A0A1B0GU03;H7C469;C9JH19;F8WD96	16;16;16;15;15;14;13;13;11;10;8;7;6;2;1	16;16;16;15;15;14;13;13;11;10;8;7;6;2;1	16;16;16;15;15;14;13;13;11;10;8;7;6;2;1	Cathepsin D;Cathepsin D light chain;Cathepsin D heavy chain	CTSD	15	16	49.9	258.16	45.5	49.9	46.7	49.9	1191800	1232000	1270400	997930	1067600	1005200	920780	701560	284740	127390	1187700	1076900	1222500	1058900	885010	902070	824740	644650	235430	122920	898160	968450	896110	843650	710500	721590	622920	508500	266530	113590	746310	791610	766910	802260	591980
A0A1B0GVU9;B4DDN1;H7C0R3;A0A0U1RR66;A0A0U1RQX5;A0A1B0GTT3;A0A0U1RQQ5;A0A0U1RQX9;A0A0U1RQJ6;A0A0U1RRC8;A0A0U1RRJ7;A0A0U1RR79	A0A1B0GVU9;B4DDN1	34;29;15;9;7;7;7;5;5;4;3;2	1;0;0;0;0;0;0;0;0;0;0;1	1;0;0;0;0;0;0;0;0;0;0;1		QARS	12	34	54.9	1.6415	45.9	48.2	53.3	46.3	48057	47059	52517	42572	57192	72504	67701	50255	5355	8593.6	15174	14317	16928	13659	18027	15792	30067	12379	2118.7	3485	57581	69013	67677	68599	71787	74060	127680	71274	16923	15530	11954	13736	12475	13125	11465
A0A1B0GVY1;Q96PU5-3;Q96PU5-2;Q96PU5-6;Q96PU5-5;Q96PU5-7;Q96PU5;Q96PU5-9;Q96PU5-4;K7ERN1;K7ENS6	A0A1B0GVY1;Q96PU5-3;Q96PU5-2;Q96PU5-6;Q96PU5-5;Q96PU5-7;Q96PU5;Q96PU5-9;Q96PU5-4;K7ERN1	12;12;12;12;12;12;12;11;11;8;1	6;6;6;6;6;6;6;5;5;4;1	6;6;6;6;6;6;6;5;5;4;1	E3 ubiquitin-protein ligase NEDD4-like	NEDD4L	11	12	11.9	15.314	7.7	10.7	6.9	8.9	23859	24925	26852	19167	16426	14314	10473	7945	4293.3	3065.7	55423	49890	58537	36448	19056	14626	13784	9339.7	6176.6	4722.5	18084	17555	17671	12028	7883.8	6471.6	4450.5	3196.4	3005.9	2610	14289	16537	14975	12559	8451.9
A0A1B0GW23;Q03154;A0A1B0GU86;Q03154-2;C9JMV9;Q03154-4;Q03154-3;A0A1B0GV31;A0A1B0GVA5;C9JYZ0;F8WC59;A0A1B0GTG3;A0A1B0GVZ3;A0A1B0GVG0;A0A1B0GU36;A0A1B0GUT4	A0A1B0GW23;Q03154;A0A1B0GU86;Q03154-2;C9JMV9;Q03154-4;Q03154-3;A0A1B0GV31;A0A1B0GVA5	17;17;16;15;14;14;13;11;9;8;7;4;1;1;1;1	17;17;16;15;14;14;13;11;9;8;7;4;1;1;1;1	17;17;16;15;14;14;13;11;9;8;7;4;1;1;1;1	Aminoacylase-1	ACY1;ABHD14A-ACY1	16	17	32.4	70.618	24.9	29.2	27	23.5	200570	217910	230510	185120	178850	142810	107020	85547	53750	37423	220460	210310	246890	221160	184460	150170	137360	99178	72809	57208	164830	174240	165480	156020	123260	114170	101030	81672	61798	46021	149640	171320	151710	147860	122040
A0A1B0GW38;A0A0U1RQX8;P22681;A0A0U1RR39;B5MC15;Q13191-3;Q13191-2;Q13191	A0A1B0GW38;A0A0U1RQX8;P22681;A0A0U1RR39	15;15;15;14;1;1;1;1	15;15;15;14;1;1;1;1	15;15;15;14;1;1;1;1	E3 ubiquitin-protein ligase CBL	CBL	8	15	26.9	58.881	13.1	20.5	19.3	18.8	21420	24791	24874	20759	16480	14369	7041	4046.7	1785.5	1808.8	74073	67592	82134	69184	53900	45819	27498	10681	5220.6	5441.8	97306	102330	100170	91225	68054	60811	37555	16880	7199.8	6879.6	63912	74334	65302	61547	50972
A0A1B0GWJ0;A0A1B0GTJ7;P30566;A0A0A6YY92;P30566-2;A0A1B0GTG9;A0A1B0GWF8;A0A096LNY6;A0A096LNY5;A0A096LNY4;A0A096LPA2;A0A096LP76;B4DEP1;A0A096LP72;V9GY96;A0A096LP92;A0A096LNT0	A0A1B0GWJ0;A0A1B0GTJ7;P30566;A0A0A6YY92;P30566-2;A0A1B0GTG9;A0A1B0GWF8;A0A096LNY6	21;21;21;19;17;15;15;14;8;6;5;4;4;4;3;3;1	21;21;21;19;17;15;15;14;8;6;5;4;4;4;3;3;1	21;21;21;19;17;15;15;14;8;6;5;4;4;4;3;3;1	Adenylosuccinate lyase	ADSL	17	21	53.3	193.27	39.4	49	47.9	41.5	1004100	1106600	1105400	912090	1029200	980580	838400	744600	330410	96368	1221200	1004800	1335400	1111900	899320	1036300	979850	821850	414570	122720	930290	1022300	942640	903700	767130	733930	614190	513100	278850	51616	798670	885090	807250	799510	677380
A0A1C7CYX9;Q16555;Q16555-2;E5RFU4	A0A1C7CYX9;Q16555;Q16555-2	41;32;31;5	41;32;31;5	36;27;27;3	Dihydropyrimidinase-related protein 2	DPYSL2	4	41	78.3	323.31	76.4	74.3	75.6	78.3	2572400	2939300	2992400	2345800	2691600	2252400	1984900	1428100	387150	212300	2590800	2374000	2950700	2495400	2362900	2065900	1960200	1244000	343930	214510	2647700	3039600	2856500	2632000	2277900	2002300	1699400	1128700	303870	165150	2186300	2568400	2317900	2247800	2115300
A0AVT1;A0AVT1-2;H0Y8S8;A0AVT1-3;A0AVT1-4;H0Y9U5	A0AVT1;A0AVT1-2	39;26;11;11;10;2	39;26;11;11;10;2	39;26;11;11;10;2	Ubiquitin-like modifier-activating enzyme 6	UBA6	6	39	44.8	196.73	39	35.3	37.5	39.6	1047300	1107000	1125400	779660	500610	338240	224620	158210	84339	76614	983460	802530	1007000	749980	324270	194280	155950	103770	63582	55406	1212200	1231100	1119000	937040	413980	339120	198550	158460	103320	84779	746240	854760	777420	645060	278470
A0JNW5;A0A0C4DGH6;A0JNW5-2;F8W665;F8W1I2;F8VW65;H0YHT7	A0JNW5;A0A0C4DGH6	14;10;6;2;1;1;1	14;10;6;2;1;1;1	13;10;5;2;1;1;1	UHRF1-binding protein 1-like	UHRF1BP1L	7	14	8.1	13.529	3.2	4.1	4.8	4.8	22173	27155	30677	21765	20592	17204	9325.8	3301.7	909.13	1100.5	28255	22470	29808	24054	18781	16908	11158	4970.3	2700.9	2236.7	52000	56111	48502	43893	32643	31439	19568	8795.9	3128.8	4099.3	14981	16157	14955	13346	9913.5
A0MZ66;A0MZ66-3;A0MZ66-6;A0MZ66-4;A0MZ66-5;A0MZ66-8;A0MZ66-2;A0MZ66-7	A0MZ66;A0MZ66-3;A0MZ66-6;A0MZ66-4;A0MZ66-5;A0MZ66-8;A0MZ66-2	35;33;32;31;30;26;25;13	35;33;32;31;30;26;25;13	35;33;32;31;30;26;25;13	Shootin-1	KIAA1598	8	35	58.2	159.61	42.8	52.5	46.9	47.4	1229000	1280700	1297300	688720	385250	341420	242650	167840	92704	90653	1093900	917250	1086500	627780	270560	189910	155020	100660	63802	71603	1264700	1329100	1250400	750740	270090	240920	170420	110400	54298	51201	933820	1008900	913560	565500	212020
A1L188	A1L188	3	3	3	Uncharacterized protein C17orf89	C17orf89	1	3	43.2	8.2804	43.2	43.2	43.2	43.2	18449	19214	21997	17550	18985	17838	14192	10452	8001.8	5248.7	17144	24241	25322	33725	26235	11148	19806	6416.8	7135.4	8338.2	15008	15162	14897	14770	12152	10693	8072.7	5863.7	5381.8	3817.4	1312	1876.1	1493.1	1572.5	1302.8
A1L390-3;A1L390;A0A0U1RR71;G3V311;A1L390-2;G3V3I3;G3V278;C9J7S4;C9JVL3;E7ESZ3;Q9H7P9-2	A1L390-3;A1L390;A0A0U1RR71	8;8;6;3;3;2;2;1;1;1;1	8;8;6;3;3;2;2;1;1;1;1	7;7;5;3;3;1;1;0;0;0;0	Pleckstrin homology domain-containing family G member 3	PLEKHG3	11	8	8.5	12.564	0.6	6.4	7.4	6.8	27367	28676	25081	15629	14653	10298	6613.4	6870	3314.7	2816	48056	39380	43134	27861	19104	18162	13842	7901.2	4537.4	7346.1	49778	54981	42474	30339	17271	11393	8589.4	5200.1	2453.3	2184.2	23943	28592	24937	20508	13288
A1X283;G3V144;A0A1B0GUF2;H0Y507;Q5TCZ1-3;Q5TCZ1;Q5TCZ1-2	A1X283	26;12;12;2;2;2;1	26;12;12;2;2;2;1	26;12;12;2;2;2;1	SH3 and PX domain-containing protein 2B	SH3PXD2B	7	26	28.4	58.574	19.4	25.5	25.9	20.7	156040	165320	160710	90245	54536	42109	28673	18324	10271	10206	336440	292240	334310	195680	89640	70814	57223	33789	20154	19863	514390	542960	450300	293090	132330	97212	65642	46547	24042	23757	117450	128730	109080	77195	31920
A2A274;Q99798	A2A274;Q99798	32;32	32;32	32;32	Aconitate hydratase, mitochondrial	ACO2	2	32	52.7	323.31	40.5	47.6	47.7	45.1	872680	970280	992000	797050	598720	251000	166170	114720	55284	58163	702690	622950	775600	669840	389130	194790	170160	100580	45463	48416	960820	1089400	886840	957630	544740	219830	158540	104380	56943	48017	664550	748630	711050	683380	366960
A2A2F0;Q86X10-2;Q86X10-3;Q86X10;Q86X10-4;A0A0J9YW54	A2A2F0;Q86X10-2;Q86X10-3;Q86X10;Q86X10-4;A0A0J9YW54	4;4;4;4;3;2	4;4;4;4;3;2	4;4;4;4;3;2	Ral GTPase-activating protein subunit beta	RALGAPB	6	4	2.6	3.4431	2	2.6	2.6	2.1	6351	6197.9	6742.6	4128.2	2998.2	1967.9	1759.2	1259.1	548.18	312.05	18129	14162	19034	13169	6991.1	5969	5522.9	3985.3	2335.5	2694.2	3195.6	3436	3102.6	2715.5	1087.1	656.51	999.27	471.78	294.05	226.07	9928	11307	9164.3	7044.6	3364.4
A2A2V1;P04156-2;P04156;X6RKS3	A2A2V1;P04156-2;P04156;X6RKS3	9;9;9;7	9;9;9;7	9;9;9;7	Major prion protein	PRNP	4	9	47	60.441	24.1	47	43	42.2	132710	137630	148980	101400	122860	118000	118630	97694	53947	29086	154760	141030	172760	144920	129020	123970	131280	100900	56845	34732	132570	145090	133870	130840	114070	111980	111590	96025	52582	35575	118280	125760	123860	109280	107300
A2ACR1;A0A0G2JJA7;P28065-2;P28065;A2ACR0;A0A0G2JJQ0;A0A0G2JJ13;A0A0G2JHI2	A2ACR1;A0A0G2JJA7;P28065-2;P28065	6;6;6;6;2;2;2;2	6;6;6;6;2;2;2;2	6;6;6;6;2;2;2;2	Proteasome subunit beta type;Proteasome subunit beta type-9	PSMB9	8	6	50.5	22.182	50.5	34.2	34.2	34.2	10148	11828	13743	10660	9736.8	8263.7	6409.1	4016.9	1957.2	1282.6	68953	60075	77490	65666	52653	53265	45741	29536	15915	14742	63641	69999	65667	65265	51831	50988	40163	26217	18081	14525	67243	80137	67282	68791	56932
A2RUC4;A2RUC4-2	A2RUC4;A2RUC4-2	8;6	8;6	8;6	tRNA wybutosine-synthesizing protein 5	TYW5	2	8	22.2	11.166	22.2	22.2	22.2	19.7	25447	24049	26987	20449	17085	13209	8603.2	4626.4	1907.9	2364.9	58405	51226	65428	51872	39123	34979	26892	13733	5784.5	4646	79170	85582	81176	73194	59583	53431	35462	19940	8621.8	6108	57465	64297	58275	56272	47266
A3KN83-3;A3KN83-2;A3KN83;A3KN83-4;K7ES28;Q9Y2G9-3;Q9Y2G9	A3KN83-3;A3KN83-2;A3KN83;A3KN83-4	23;23;23;13;4;4;4	23;23;23;13;4;4;4	23;23;23;13;4;4;4	Protein strawberry notch homolog 1	SBNO1	7	23	22.9	142.18	14.7	19.2	16	19.9	44854	45008	49020	33439	28634	24036	14491	11147	4755.8	4024	232000	180200	235330	156090	95452	41083	31657	19245	12990	11424	241800	244870	218500	166940	102930	61747	38700	28132	17027	13999	185250	212350	180930	159720	86722
A4D1E9;C9J8R7;C9JNI1;A4D1E9-2;F8WBY0;F8WCN4;F8WBB5;C9JEQ8;A4D1E9-3	A4D1E9;C9J8R7;C9JNI1;A4D1E9-2	4;3;3;2;1;1;1;1;1	4;3;3;2;1;1;1;1;1	4;3;3;2;1;1;1;1;1	GTP-binding protein 10	GTPBP10	9	4	13.2	6.5344	7.5	3.6	9.3	7.5	15599	19042	20756	14403	12647	10187	6394.3	1983.2	1008	720.58	45990	39293	43188	38566	28034	31402	29203	22426	15502	13583	34164	36325	31564	29215	21424	21373	16465	10187	7468.3	6616.8	9229.2	14486	10636	8693.7	15933
A4UGR9-2;A4UGR9;A4UGR9-8;A0A0A0MQZ3;A4UGR9-3	A4UGR9-2;A4UGR9;A4UGR9-8;A0A0A0MQZ3;A4UGR9-3	3;3;3;2;2	2;2;2;1;1	2;2;2;1;1	Xin actin-binding repeat-containing protein 2	XIRP2	5	3	0.7	-2	0.7	0.7	0.7	0.7	89956	105530	111330	85390	65476	25038	16273	9810.9	3347.7	4813.8	157990	140920	189370	146400	79523	25484	25072	11891	7057.7	8402.3	99413	115150	101940	93437	42616	11781	9727.8	5074.2	3978.2	3494.3	67675	86716	68871	65625	25399
A5PLN9-7;A5PLN9-2;A5PLN9-4;A5PLN9;A5PLN9-5;D6RB83	A5PLN9-7;A5PLN9-2;A5PLN9-4;A5PLN9;A5PLN9-5	4;4;4;4;4;1	4;4;4;4;4;1	4;4;4;4;4;1	Trafficking protein particle complex subunit 13	TRAPPC13	6	4	21	31.215	14.6	14.6	14.6	21	10912	11834	12673	7043.4	3801.5	3060.2	2306.7	1166.6	665.94	765.21	29649	24505	29369	18756	8612.3	7442.3	4326.9	2104.1	1658.4	907.09	27471	29623	25987	28036	14126	11968	10425	7572.2	3886.5	3340.1	29928	30536	27716	26920	11484
A5YKK6;A5YKK6-2;A5YKK6-3;A5YKK6-4;H3BMZ2;H3BNB1;H3BTH2;H3BVC9;H3BMH0;H3BT18;H3BU44;H3BR89	A5YKK6;A5YKK6-2;A5YKK6-3;A5YKK6-4	42;41;37;27;9;4;3;3;2;1;1;1	42;41;37;27;9;4;3;3;2;1;1;1	42;41;37;27;9;4;3;3;2;1;1;1	CCR4-NOT transcription complex subunit 1	CNOT1	12	42	20.7	123.71	15.9	17.9	16.4	15.9	186500	210360	219500	153250	120110	84792	58440	41760	20451	16064	360540	311850	386000	280690	144570	99230	67500	42184	26462	20779	473280	526430	466900	367120	212460	138230	93251	61170	35214	30365	294770	337690	274690	224710	124850
A6NDG6;H3BV17	A6NDG6	16;3	16;3	16;3	Phosphoglycolate phosphatase	PGP	2	16	59.8	224.46	53.3	58.9	53.3	53.3	545470	587480	601620	479720	544670	493400	440230	366110	190100	71155	497650	451630	528490	456740	409650	395900	369710	295240	171990	54247	768000	883980	776220	742650	661390	577750	520390	410570	257090	74342	517090	547640	511270	487340	430560
A6NDU8;A0A0C4DGW6	A6NDU8;A0A0C4DGW6	7;4	7;4	7;4	UPF0600 protein C5orf51	C5orf51	2	7	34.4	29.34	22.4	23.8	27.2	34.4	106060	106240	112270	81429	51438	35511	23248	16334	8895.7	6639	71611	64422	74046	52610	25763	11193	8257.7	4675.3	2055.9	2573.5	95604	102890	99480	73045	34502	17724	13413	9033.8	5525	4666.2	97754	104080	99086	79201	38163
A6NED2;G3V2I3;G3V3Q4	A6NED2;G3V2I3	10;9;1	10;9;1	10;9;1	RCC1 domain-containing protein 1	RCCD1	3	10	37.5	121.5	26.1	35.1	29.8	37.5	112160	121070	131070	101460	104990	88108	48408	28000	14745	13748	116980	102290	122040	98495	72720	62905	42121	18433	9178.1	7416.5	133900	140130	128070	117520	89297	83781	58441	30055	15433	19961	75392	82615	72847	62141	47731
A6NEM2;P51610-4;P51610-3;Q9Y5Z7	A6NEM2;P51610-4	52;52;13;1	52;52;13;1	2;2;0;0	Host cell factor 1;HCF N-terminal chain 1;HCF N-terminal chain 2;HCF N-terminal chain 3;HCF N-terminal chain 4;HCF N-terminal chain 5;HCF N-terminal chain 6;HCF C-terminal chain 1;HCF C-terminal chain 2;HCF C-terminal chain 3;HCF C-terminal chain 4;HCF C-terminal chain 5;HCF C-terminal chain 6	HCFC1	4	52	32.5	323.31	26.7	27.4	30.2	28.7	992500	1110500	1110700	862730	899640	810160	485090	285570	168940	130850	1222500	1099800	1282700	1064500	819590	728900	532820	319670	226020	160130	1488100	1665100	1458000	1327000	1067400	863870	579780	334610	210030	122860	849820	937330	832830	784050	651580
A6NFX8;Q9UKK9;A6NJU6;A6NCQ0;H0YEY4;C9JYY9	A6NFX8;Q9UKK9;A6NJU6;A6NCQ0	10;10;7;6;4;2	10;10;7;6;4;2	10;10;7;6;4;2	ADP-sugar pyrophosphatase	NUDT5	6	10	57.3	207.22	57.3	57.3	57.3	57.3	881930	902600	963620	792610	807860	916950	810060	785200	614380	482630	866390	765590	954300	810400	662580	734090	668420	585380	504530	482990	1392300	1430900	1354200	1340500	1053700	1288200	1119800	1043000	985310	1003300	838610	903090	872540	833810	705450
A6NG10;K7EMC9;Q969T9;K7EIJ0;B4DFG2;K7ENL2;K7EIN1;K7ESN4;K7EIK1	A6NG10;K7EMC9;Q969T9;K7EIJ0;B4DFG2;K7ENL2;K7EIN1;K7ESN4	7;7;7;6;6;6;4;4;3	7;7;7;6;6;6;4;4;3	7;7;7;6;6;6;4;4;3	WW domain-binding protein 2	WBP2	9	7	41.8	58.201	41.8	36	41.8	36	233760	237210	269100	216410	231170	215710	125660	64461	29104	23498	155140	148650	171770	150170	132980	118300	77259	35093	15117	13728	253550	278660	261830	235490	199030	169910	97447	40192	18816	13147	87719	95318	92518	93485	79310
A6NGJ0;P51808;F2Z328	A6NGJ0;P51808;F2Z328	3;3;2	3;3;2	3;3;2	Dynein light chain Tctex-type 3	DYNLT3	3	3	33.6	45.463	33.6	33.6	33.6	33.6	46328	56939	69169	60428	56824	40997	31283	19572	8036.2	4636.3	28384	29477	39948	32051	24311	17083	15027	11463	5372.1	2836	51672	60259	65976	62842	48339	35401	27540	21246	9630.8	3301.6	14210	18529	16634	16873	16161
A6NGP5;Q9H910;Q9H910-3;H3BMV3;H3BTV5;H3BMM8;B4E1P3	A6NGP5;Q9H910;Q9H910-3;H3BMV3;H3BTV5	16;16;16;13;10;4;4	16;16;16;13;10;4;4	2;2;2;2;0;2;2	Hematological and neurological expressed 1-like protein	HN1L	7	16	79.8	320.94	79.8	79.8	79.8	79.8	836580	808190	885580	718140	701440	751550	633290	522190	408720	328670	559390	500770	574030	490940	409710	399450	362610	296170	259590	267810	705320	730780	765500	651230	555840	507370	478890	402940	351300	402200	454050	478290	466750	432780	379340
A6NHL2-2;A6NHL2	A6NHL2-2;A6NHL2	5;5	1;1	1;1	Tubulin alpha chain-like 3	TUBAL3	2	5	11.3	69.644	11.3	11.3	11.3	11.3	135420	140290	152940	107600	106520	96104	70669	40803	20812	12545	115390	100670	116710	104190	73335	59292	43590	25458	8756.7	6306.5	97220	110070	97072	85974	69359	62376	39718	19999	6133.9	4049.6	133000	148690	139310	131700	103010
A6NHN7;A6NHB5;Q14202-2;Q14202;A6NL54;Q14202-3;A6NC58;H7C1I7;Q9UJ78-1;Q5VZL5-3;Q5VZL5-2;Q5VZL5-4;Q5VZL5	A6NHN7;A6NHB5;Q14202-2;Q14202;A6NL54;Q14202-3	10;10;10;10;8;8;1;1;1;1;1;1;1	10;10;10;10;8;8;1;1;1;1;1;1;1	9;9;9;9;7;7;1;0;0;0;0;0;0	Zinc finger MYM-type protein 3	ZMYM3	13	10	8.5	26.035	7.7	5.9	7	6.9	75324	78741	74335	52233	55796	56203	39547	31339	14534	9158.6	34421	28064	29749	23740	19171	17374	16467	12735	6791.5	5483.6	77682	71860	58260	48530	37784	36292	28962	25524	14677	10971	46607	44814	36713	31049	24562
A6NHR9-2;A6NHR9;J3KTL8;A6NHR9-3;J3QSH1	A6NHR9-2;A6NHR9;J3KTL8	17;17;11;7;1	17;17;11;7;1	17;17;11;7;1	Structural maintenance of chromosomes flexible hinge domain-containing protein 1	SMCHD1	5	17	9.6	29.94	2.5	5.8	3.5	7.6	54306	56371	49385	35795	32047	28672	19711	12373	4785.8	4416.9	59727	47941	49800	24430	18222	15404	11572	6280.1	3548.4	3753.1	18889	19181	11250	4073.1	2985.4	2802.6	1350.5	1010.8	476.94	833.11	113060	117790	72018	41564	25868
A6NHX0	A6NHX0	8	8	8	GATS-like protein 2	GATSL2	1	8	30.4	48.233	30.4	23.1	23.1	27.1	98858	107730	117620	91876	89331	77520	67126	49477	16668	7847.3	95201	83821	106990	91650	75743	78724	70676	48593	18664	9470.2	151080	157480	133560	128950	111180	106010	87404	66160	19440	10273	46754	51081	49368	47722	38136
A6NIH7	A6NIH7	4	4	3	Protein unc-119 homolog B	UNC119B	1	4	31.5	99.109	11.6	18.3	18.3	31.5	29867	30805	33868	23058	18032	9534.5	6244.4	3653.5	2179.3	1655.1	99601	91170	97773	70936	48889	27838	20056	13266	6315.3	6327.8	22651	23073	22399	18382	11491	5978.2	3020	1960.6	1454.2	975.55	53541	55647	50722	43952	26956
A6NKD9;G3V2D7;H0YJE0;G3V5D5;H0YJY5	A6NKD9	5;2;2;1;1	5;2;2;1;1	5;2;2;1;1	Coiled-coil domain-containing protein 85C	CCDC85C	5	5	14.6	12.007	9.8	9.3	10.3	9.8	20846	22574	20060	13930	12218	12652	12483	6134.4	2315.4	1614.7	14544	11901	13335	9001.6	5576.9	5307	3632.4	1659.6	807.46	806.16	17995	19254	17333	10609	9307.9	5416.9	4709.6	2513.5	1790.9	2086.2	2296.7	2296.5	2505.6	2161.5	1060.1
A6NMA8;O95825;A6NND8;A6NHJ8;C9JAL0;F8WF64;C9JZK8;O95825-2;A0A0C4DG14;H7C3I5;C9JQD0;H7C0X3;C9K0F7;H7C3S0	A6NMA8;O95825;A6NND8;A6NHJ8;C9JAL0;F8WF64;C9JZK8;O95825-2	8;8;6;6;4;4;4;4;3;3;2;2;2;1	8;8;6;6;4;4;4;4;3;3;2;2;2;1	8;8;6;6;4;4;4;4;3;3;2;2;2;1	Quinone oxidoreductase-like protein 1	CRYZL1	14	8	24.6	27.176	22.5	24.6	24.6	14.4	88866	92146	100360	77029	84081	85488	68695	53659	16897	12319	111090	96248	119360	98365	83036	101140	88881	58929	10918	10748	127380	139930	133990	118010	98853	107570	92287	68045	15251	14782	44869	49110	43731	39031	37080
A6NMH6;A6NFQ9;F8W8I8;Q92599-2;Q92599-4;Q92599;A0A087X142;Q92599-3;C9JV02;C9J4G8;A0A0A0MRP8	A6NMH6;A6NFQ9;F8W8I8;Q92599-2;Q92599-4;Q92599;A0A087X142;Q92599-3	14;14;14;14;14;14;13;11;4;3;2	11;11;11;11;11;11;10;8;3;3;2	11;11;11;11;11;11;10;8;3;3;2	Septin-8	2018-09-08	11	14	40.7	88.484	40.7	39.1	40.7	33	243300	254630	283240	234260	244100	238330	185040	131190	76240	44670	254300	219920	291960	238640	205380	208720	165320	113100	65511	51658	279520	314050	295180	266910	225520	200190	151130	99160	46239	26421	186710	205700	192910	189470	158720
A6NML8;C9J6U3;O60879-2;K4DI95;O60879-3;O60879	A6NML8;C9J6U3;O60879-2;K4DI95;O60879-3;O60879	10;10;10;9;9;9	10;10;10;9;9;9	10;10;10;9;9;9	Protein diaphanous homolog 2	DIAPH2	6	10	9.9	19.086	1.6	7.3	8.9	6.9	23127	25249	26486	10132	8786.5	7511.5	6040.3	3370.1	1732.6	1227.2	47518	42475	49283	28932	19956	13937	13829	7589.3	4584	3573.9	87243	90903	80486	36947	20949	20873	16338	12245	6996.9	6802.4	36464	37738	31098	19473	9780.9
A6NMQ1;P09884;A0A087WU64	A6NMQ1;P09884;A0A087WU64	38;38;37	38;38;37	38;38;37	DNA polymerase;DNA polymerase alpha catalytic subunit	POLA1	3	38	30.5	143.65	20.6	18.8	16.7	23.4	306920	322100	315010	202740	138540	109420	80594	53339	18300	19414	537250	415690	498750	295890	121730	89742	76605	49525	32625	34887	481610	499040	425800	308360	138990	102200	68795	52213	27451	23262	358950	381100	315330	239020	102990
A6NNI4;G8JLH6;P21926;F5GXT1;A0A087WU13	A6NNI4;G8JLH6;P21926	3;3;3;1;1	3;3;3;1;1	3;3;3;1;1	Tetraspanin;CD9 antigen	CD9	5	3	14.5	6.7675	14.5	14.5	14.5	14.5	55269	70300	89489	55488	101250	165980	167370	122290	19068	20608	24454	20018	28635	23956	25728	36656	46575	28765	4982.6	6190.1	23345	28166	31923	24919	28938	33842	29952	17941	4549.9	5096.1	44203	45961	29864	35946	53485
A6NNN6;E7ETA6;Q15154-2;Q15154;E7EV93;E9PGW9;Q15154-3;E5RGQ4;H0YBA1	A6NNN6;E7ETA6;Q15154-2;Q15154;E7EV93;E9PGW9;Q15154-3;E5RGQ4	10;10;10;10;9;7;7;6;1	10;10;10;10;9;7;7;6;1	10;10;10;10;9;7;7;6;1	Pericentriolar material 1 protein	PCM1	9	10	5.9	18.965	2.7	3.6	4.6	4.4	24337	25335	25339	20333	22888	16995	12623	8199.7	3886.3	3377.3	58026	47425	56283	42942	36134	24077	19007	12645	6364.6	6235.5	30172	28438	30804	21140	15356	13460	11098	7806.8	2992	2554.3	24635	23404	21410	19710	16991
A6PVN5;Q15257-2;F6WIT2;Q15257-3;Q15257-4;A6PVN9;Q68CR8;A6PVN6;B7ZBQ0;A6PVN7;H0Y6E5;B7ZBP9;B7ZBP7;B4DDQ6;H0Y562	A6PVN5;Q15257-2;F6WIT2;Q15257-3;Q15257-4;A6PVN9	14;14;12;12;11;10;6;6;4;4;3;2;2;2;1	14;14;12;12;11;10;6;6;4;4;3;2;2;2;1	0;0;0;0;0;0;0;0;0;0;0;0;0;0;0	Serine/threonine-protein phosphatase 2A activator	PPP2R4	15	14	49.5	60.719	49.5	49.5	49.5	49.5	726960	740330	762570	593230	601180	530820	346150	122380	66796	60947	912290	836540	958340	844810	674980	632620	421990	144560	97727	92488	787080	841060	755020	722470	611600	527470	300200	92187	50132	38959	539740	571800	557870	535590	418230
A6PVU8;Q9NNX1-3;Q9NNX1-2;Q9NNX1;Q6UWW7	A6PVU8;Q9NNX1-3;Q9NNX1-2;Q9NNX1	8;8;8;8;1	8;8;8;8;1	8;8;8;8;1	Tuftelin	TUFT1	5	8	22.1	14.628	17	20	19.4	14.6	61779	64988	70867	52179	52120	45018	22221	14787	6002.7	10057	37780	34680	33020	23453	18297	14329	13034	8957.9	6422.4	7211.5	120800	125890	109190	80985	56033	38910	27683	16511	10733	10529	15748	16989	13975	9303.3	6474.6
A8K878;P55145;H7C2D6	A8K878;P55145	10;10;2	10;10;2	10;10;2	Mesencephalic astrocyte-derived neurotrophic factor	MANF	3	10	45.4	91.093	44.9	44.9	45.4	44.9	1124600	1100100	1151200	957130	896900	1025700	850360	725200	623330	484940	997840	892090	1002900	876680	674420	703350	629950	555050	494690	486180	728650	684830	677570	629930	495070	508050	441960	400200	357280	374530	607590	634290	626780	582400	474390
A8MT72;Q2NKQ5;Q16799-3;Q16799-2;Q16799	A8MT72;Q2NKQ5;Q16799-3;Q16799-2;Q16799	2;2;2;2;2	2;2;2;2;2	2;2;2;2;2	Reticulon;Reticulon-1	RTN1	5	2	8.3	3.5064	8.3	8.3	8.3	8.3	69205	84692	101090	69439	61481	64764	61482	45528	21645	19268	26449	31827	42197	32772	27043	19996	26137	14809	7493.2	5690.9	98042	120240	96700	95785	81440	67982	67770	46814	19185	13203	37121	51875	38614	42371	37674
A8MTY9;O14972;O14972-2;A8MY26	A8MTY9;O14972;O14972-2;A8MY26	5;5;4;3	5;5;4;3	5;5;4;3	Down syndrome critical region protein 3	DSCR3	4	5	26.5	17.091	14.5	19.7	19.7	26.5	26928	29787	31100	23508	19173	9663	5618.9	4029.4	2615.1	2188.6	37704	32797	43616	33369	22532	13058	8541.1	5867.8	3320.4	2568.8	13579	16660	15471	13689	8832.9	4328.6	2750.8	1719.9	1310.6	1244.7	19132	22641	19041	18128	13857
A8MUA9;A8MU27;P55854;P55854-2	A8MUA9;A8MU27;P55854;P55854-2	3;3;3;3	3;3;3;3	1;1;1;1	Small ubiquitin-related modifier 3	SUMO3	4	3	20.7	12.147	20.7	20.7	20.7	20.7	443350	434630	459500	253470	344970	311140	279320	299280	171880	151090	269520	237840	277110	229700	146040	179660	171410	131280	121590	101950	323630	324130	316940	266360	209360	217530	225480	198910	167130	162110	378310	384030	357820	336140	196430
A8MUH2;P18859;P18859-2	A8MUH2;P18859;P18859-2	4;4;4	4;4;4	4;4;4	ATP synthase-coupling factor 6, mitochondrial	ATP5J	3	4	35.3	113.53	34.5	35.3	35.3	35.3	45352	49036	50138	36613	36692	35712	37536	59832	117900	223700	67913	58101	76804	62463	44578	33495	38246	46255	111190	270940	56183	62637	58795	51886	35468	27766	27416	41823	96810	262890	38371	41746	42534	37597	29793
A8MUM1;Q53HC9;C9JVR6;C9J0U9;D3YTH5;F8WDS8;F8WDX0;F8WB12	A8MUM1;Q53HC9;C9JVR6	11;11;6;5;5;4;2;2	11;11;6;5;5;4;2;2	11;11;6;5;5;4;2;2	Protein TSSC1	TSSC1	8	11	34.8	79.746	33.1	27.1	29.5	31.6	81239	81987	83659	62172	60740	57203	34180	22651	12911	10857	155520	136160	158380	133460	100440	74300	46691	16723	9684	8579.5	126550	130070	111900	91139	65582	60362	35496	17960	10590	11009	112240	117290	105480	95622	67134
A8MXV4	A8MXV4	9	9	9	Nucleoside diphosphate-linked moiety X motif 19, mitochondrial	NUDT19	1	9	38.7	56.053	28.8	27.2	38.7	23.2	68990	67469	72681	59002	59944	58687	36528	31294	23196	19763	116430	110780	133150	108920	88648	75690	53760	40015	30714	28460	70422	72988	70400	60931	48743	36445	21975	16233	10041	8358.1	61911	56627	57282	60710	39813
A8MYT4;Q8NEB9;M0R386;A0A0B4J2B1;K7ENH3;K7EIV6;M0R308;K7EKH3	A8MYT4;Q8NEB9	4;4;1;1;1;1;1;1	4;4;1;1;1;1;1;1	4;4;1;1;1;1;1;1	Phosphatidylinositol 3-kinase;Phosphatidylinositol 3-kinase catalytic subunit type 3	PIK3C3	8	4	5.2	5.8944	5.2	5.2	5.2	3.5	59187	65019	77652	56590	50621	43823	13516	3353.1	1879.5	4554.4	22844	23696	25772	24538	17405	17346	5425.4	2354.1	1418.8	1594.3	78471	73005	49261	64796	62688	53041	13894	5675.3	2241.3	2153.7	28440	28036	24603	27787	21348
A9UHW6;A9UHW6-2;A9UHW6-3;J3QLJ5;J3QRZ6;J3KSB8;J3QLD1;J3KSU6;J3QKW3	A9UHW6;A9UHW6-2;A9UHW6-3;J3QLJ5;J3QRZ6;J3KSB8;J3QLD1;J3KSU6	9;9;9;8;7;6;5;5;3	9;9;9;8;7;6;5;5;3	9;9;9;8;7;6;5;5;3	MIF4G domain-containing protein	MIF4GD	9	9	40.5	16.147	40.5	29.7	37.4	22.5	135460	144670	150880	103440	96350	76284	52409	25860	11232	11772	131080	118770	130510	110020	76631	64612	41247	18847	9785.4	9817.3	143500	153860	157650	124780	87779	67505	38740	17029	5442.6	5889.4	93781	97610	94031	82585	57558
A9Z1X7;Q8IYB3-2;Q8IYB3;E9PCT1;M0R088;M0R1E7	A9Z1X7;Q8IYB3-2;Q8IYB3;E9PCT1;M0R088	11;11;11;8;6;1	11;11;11;8;6;1	11;11;11;8;6;1	Serine/arginine repetitive matrix protein 1	SRRM1	6	11	13.1	23.437	7.4	11.1	10.3	5.4	2155.4	1863.1	1480.8	1427.6	1266.3	2768.2	1726	1039.7	236.36	250.99	35414	29100	28904	26271	17953	18281	16219	7406.3	2921.9	3092.9	6016.4	5932.2	5690.5	6101.7	4510.1	5355.8	4584.9	3419.7	1037.9	911.4	27348	28863	28244	29765	22765
B0QY89;Q9Y262;Q9Y262-2;B0QY90;C9JHP4;C9K0Q7;H7C3A0;H0Y7E6	B0QY89;Q9Y262;Q9Y262-2;B0QY90	26;26;25;19;8;8;6;3	26;26;25;19;8;8;6;3	26;26;25;19;8;8;6;3	Eukaryotic translation initiation factor 3 subunit L	EIF3L	8	26	41.8	323.31	40.4	38.2	41.5	37.7	1711900	1950600	2046500	1247100	1224500	655210	261220	148820	71863	77683	2011300	1732300	2312300	1367600	1122900	608280	230740	146220	57634	67581	1489000	1681000	1486400	1062600	946940	447890	131790	88757	45360	38980	1124400	1362000	1099400	848860	853850
B0QYK0;Q01844-6;Q01844-3;Q01844;Q01844-5;A0A0D9SFL3;C9JGE3;Q01844-2;Q01844-4	B0QYK0;Q01844-6;Q01844-3;Q01844;Q01844-5;A0A0D9SFL3;C9JGE3;Q01844-2	7;7;7;7;7;6;6;6;1	7;7;7;7;7;6;6;6;1	3;3;3;3;3;2;2;2;1	RNA-binding protein EWS	EWSR1	9	7	16.2	120.9	16.2	16.2	16.2	16.2	615760	611270	639830	503500	540260	519890	450520	376630	265100	169930	504590	443620	513820	448890	348290	371990	355580	278600	211300	164330	525710	545170	489440	481450	391900	369320	316080	260930	201070	170240	321800	343240	325710	310050	252080
B0QZ18;Q99829;A6PVH9;F2Z2V0;E7ENH5;Q5JX58;Q5JX59;Q5JX60;Q5JX44;Q5JX45;Q5JX56;Q5JX55;Q5JX61;Q5JX52;Q5JX54;Q5JX57;E7EV27;H0Y524;Q5JX53	B0QZ18;Q99829;A6PVH9;F2Z2V0;E7ENH5;Q5JX58;Q5JX59;Q5JX60;Q5JX44;Q5JX45;Q5JX56	12;12;11;11;9;7;7;7;7;7;6;5;5;5;4;3;3;3;1	12;12;11;11;9;7;7;7;7;7;6;5;5;5;4;3;3;3;1	12;12;11;11;9;7;7;7;7;7;6;5;5;5;4;3;3;3;1	Copine-1	CPNE1	19	12	20.3	32.808	17.5	15.9	18.8	17.2	550140	542690	555100	369000	281290	171680	94700	61428	23856	26463	470360	377910	443870	337520	153900	97460	51044	31315	14688	17771	575020	598130	506380	455140	258950	146120	74521	48312	20066	21146	400700	401100	381270	316150	144860
B1AHD1;P55769	B1AHD1;P55769	7;7	7;7	7;7	NHP2-like protein 1;NHP2-like protein 1, N-terminally processed	NHP2L1	2	7	50.8	55.582	50.8	50	50	50	317710	340530	370790	291210	330630	328650	267420	170150	72542	45904	335440	318070	385780	331670	316780	307370	267260	151870	65944	85405	381880	433670	396700	383770	323630	339300	279630	185630	82692	54425	196200	244960	228490	226620	211340
B1AJQ6;Q86Y82	B1AJQ6;Q86Y82	4;4	4;4	4;4	Syntaxin-12	STX12	2	4	20.9	8.5242	20.9	8.4	8.4	8.4	11155	11604	13705	11034	12179	12893	12210	9167.4	3354.8	1779.9	10692	8329.7	10494	8318.7	7946.7	7753.6	7348.7	5499.1	2667.5	1360.9	4092.6	4857.7	4608.9	4384.5	3766.9	4565.3	4339.6	2710.2	1453.9	592.31	8752.3	9215.2	8369.1	8105	8646.1
B1AK87;B1AK88;P47756-2;P47756;B1AK85;E9PEW5;A0A0A0MQX1;Q9HD67-3;Q9HD67	B1AK87;B1AK88;P47756-2;P47756;B1AK85	18;18;18;15;12;1;1;1;1	18;18;18;15;12;1;1;1;1	18;18;18;15;12;1;1;1;1	F-actin-capping protein subunit beta	CAPZB	9	18	70	182.57	60.4	67.7	60.4	58.1	1237300	1393800	1418900	1169400	991390	796040	581110	325530	149030	99286	1444200	1129200	1472500	1152900	779590	561490	415350	219220	127000	95979	1289500	1389200	1319400	1169300	738660	597130	431570	233730	153640	98041	1583900	1641600	1557800	1393300	990250
B1AKD8;Q5TZA2;A0A087WU09;A0A087WW81;Q5TZA2-2	B1AKD8;Q5TZA2;A0A087WU09;A0A087WW81;Q5TZA2-2	2;2;1;1;1	2;2;1;1;1	2;2;1;1;1	Rootletin	CROCC	5	2	1.3	3.2596	1.3	1.3	1.3	1.3	203370	220040	215830	180370	196680	70702	14912	11312	5283.6	6711.7	129970	120380	137510	119380	93026	40691	10789	7176.9	3441.5	4150.5	104810	117930	96881	92406	70815	28382	9713.7	6472.7	3637.5	2747.5	105070	112700	103600	105140	79749
B1AKJ5;O43847-2;O43847;G3V1R5;F5H7V1;H0Y5G9	B1AKJ5;O43847-2;O43847;G3V1R5;F5H7V1	40;40;39;36;29;14	40;40;39;36;29;14	40;40;39;36;29;14	Nardilysin	NRD1	6	40	35.3	323.31	31.4	33	31.9	32.9	1469400	1612300	1615400	1230000	1008100	447970	299380	185350	91382	103310	1747800	1462900	1847400	1451100	799770	367240	247640	146160	84678	96787	1614100	1800100	1663000	1467500	882860	378230	235670	166980	99035	91708	1225200	1316000	1238300	1132900	599660
B1AKR6;Q9NP97;H3BQI1;Q8TF09	B1AKR6;Q9NP97	5;5;1;1	5;5;1;1	5;5;1;1	Dynein light chain roadblock-type 1	DYNLRB1	4	5	48	180.96	29.1	39.9	29.1	48	106070	121430	125310	110850	126910	111410	116060	82601	56451	36051	119610	122900	140710	135200	115740	91809	102260	69406	47304	35160	153850	185390	184780	180530	164110	159760	158050	120960	97400	77956	75905	96748	82646	96043	99004
B1AMS2;Q14141-2;Q14141-4;Q14141;Q14141-3	B1AMS2;Q14141-2;Q14141-4;Q14141	14;14;14;14;6	7;7;7;7;4	7;7;7;7;4	Septin-6	2018-09-06	5	14	41.8	209.6	40.1	41.8	41.8	39.9	163080	200080	187120	152960	132500	119060	102870	83614	41890	13169	70654	66524	81426	61305	48643	47824	50816	37412	22584	8717.7	153950	173460	165590	142400	107320	107790	93397	74134	40858	15581	109480	133830	111780	114960	84787
B1ANH0;Q16774;Q16774-2;B1ANH5;B1ANG9;B1ANH6;B1ANH2;Q16774-3;B1ANH3	B1ANH0;Q16774;Q16774-2;B1ANH5;B1ANG9;B1ANH6;B1ANH2;Q16774-3	5;5;5;4;4;4;4;3;2	5;5;5;4;4;4;4;3;2	5;5;5;4;4;4;4;3;2	Guanylate kinase	GUK1	9	5	24	14.896	14.3	19.8	19.8	18.4	54314	50204	49645	28445	9084.2	7646.3	7740.4	5200.3	2925.5	3391.1	16890	13457	14612	8995.2	3200.2	2100.5	2054.5	1256.7	736.73	637.98	79757	79198	70050	42272	15718	13985	11496	8387.7	5546.5	4203.3	9460.6	9605.4	9251.9	4608.1	1648.5
B1AUU8;P42566;P42566-2;S4R3U1	B1AUU8;P42566;P42566-2	18;18;10;2	18;18;10;2	18;18;10;2	Epidermal growth factor receptor substrate 15	EPS15	4	18	26.6	71.671	19.8	23.9	16.9	18.2	73404	83822	86762	63506	48936	34614	24555	17454	11107	7976.7	206210	176220	225530	167840	91302	56766	47879	25217	15071	11711	243590	262800	246340	189120	93819	64706	45519	33150	20047	16967	274690	307340	269980	228530	111820
B2RA97;Q9Y5N5-2;Q9Y5N5	B2RA97;Q9Y5N5-2;Q9Y5N5	2;2;2	2;2;2	2;2;2	HemK methyltransferase family member 2	HEMK2;N6AMT1	3	2	8.9	4.5403	8.9	8.9	4.7	8.9	12064	12764	13559	10563	10373	6295.5	3602.6	1849.4	772.98	395.42	54538	46163	50437	41644	31400	27860	25225	14892	1844.4	2952.8	39458	42762	43493	37087	28719	16241	8278.8	3884.4	810.95	947.4	55936	61637	51862	50061	41221
B3KNS4;A0A0U1RQV1;A0A0U1RQS5;Q96A10;A0A0U1RQL9;A0A0U1RQN3	B3KNS4;A0A0U1RQV1;A0A0U1RQS5;Q96A10;A0A0U1RQL9	10;10;9;6;6;4	10;10;9;6;6;4	10;10;9;6;6;4		hCG_2043597	6	10	83.5	142.8	83.5	58.7	58.7	39.4	110020	160070	150250	120720	115410	93852	106280	87565	54145	28271	165180	169180	180950	149820	112970	108830	122050	107050	71487	61220	220950	272050	281890	242310	190110	166280	179300	157010	126160	106470	94263	109630	101840	90502	73683
B3KRD8;O76054;O76054-5;O76054-4;C9JZI9;H7C417;H7C4C6;C9JYY7;H7C1K3	B3KRD8;O76054;O76054-5;O76054-4	6;6;5;3;2;2;1;1;1	6;6;5;3;2;2;1;1;1	6;6;5;3;2;2;1;1;1	SEC14-like protein 2	SEC14L2	9	6	21.9	28.107	21.9	16.4	11.9	15.2	72669	74099	76463	54650	49785	32167	20624	16987	9882.9	7542.9	134010	127400	142400	112340	62713	42591	22376	12086	7156	7258.5	134560	157060	131540	105610	60766	26236	17850	11699	6287.6	6230.9	25883	32053	27923	22814	10763
B3KS98;O15372;A0A087WZK9;E5RJT0;E5RGU4;E5RFW7;E5RFH0;E5RHC7;E5RH59	B3KS98;O15372;A0A087WZK9	16;16;15;7;6;5;5;3;3	16;16;15;7;6;5;5;3;3	16;16;15;7;6;5;5;3;3	Eukaryotic translation initiation factor 3 subunit H	EIF3H	9	16	47.3	176.61	47	47	47	47.3	990880	1136400	1185700	624430	315320	227470	156070	85577	44225	43446	969910	834940	1083800	567820	231190	166490	112680	50241	22434	27961	1091100	1196800	976660	623280	290750	194310	130130	74184	34069	32667	1010300	1154100	901200	601800	247170
B3KTM8;Q9UBU8-2;Q9UBU8;H0YMJ0;H0YLJ3;H0YNE0;Q9UBU8-3;H0YM21;H0YLV1;H0YMT8;H0YNI8;H0YNX3	B3KTM8;Q9UBU8-2;Q9UBU8;H0YMJ0;H0YLJ3;H0YNE0;Q9UBU8-3	7;7;7;6;5;4;4;3;2;2;1;1	5;5;5;5;3;4;2;2;2;2;1;1	5;5;5;5;3;4;2;2;2;2;1;1	Mortality factor 4-like protein 1	MORF4L1	12	7	20.4	9.7723	17	16.7	20.4	14.4	8288.3	8037.1	8813.8	6913.8	4329.3	2526.6	1493.8	1155.6	556.71	613.25	12443	10571	11311	10137	4092.5	2725.3	1808.2	719.71	335.07	192.87	205930	204220	185400	149190	100190	97842	83941	55920	20362	12575	11911	12780	10850	7413.3	4232.3
B4DDF4;B4DUT8;Q99439;Q99439-2;A0A087X271;A0A087X1X5;H3BVI6;K7ES69;H3BQH0;U3KPS3;A0A087WV51;K7EQ72;K7ER02;B7Z7E1;P51911-2;P51911	B4DDF4;B4DUT8;Q99439;Q99439-2;A0A087X271;A0A087X1X5;H3BVI6	14;14;14;11;9;9;9;5;5;3;2;1;1;1;1;1	12;12;12;9;8;8;8;4;4;2;2;0;0;0;0;0	12;12;12;9;8;8;8;4;4;2;2;0;0;0;0;0	Calponin;Calponin-2	CNN2	16	14	71.5	154.54	65.8	65.8	69.1	65.8	854310	852010	895990	557120	309700	217800	145060	102890	54362	53763	742140	672440	719510	494910	182310	118590	91065	53802	36576	38824	806090	919200	671790	593140	296240	199480	148040	87275	49987	53418	672570	727230	661730	479380	154420
B4DGM3;Q969G3-2;Q969G3;Q969G3-6;Q969G3-5;Q969G3-3;Q969G3-4;J3QKS7;J3QR61;J3KT85;H7C048;K7EMQ8;J3QKX6;J3KS99;J3QL66	B4DGM3;Q969G3-2;Q969G3;Q969G3-6;Q969G3-5;Q969G3-3;Q969G3-4;J3QKS7;J3QR61	13;13;13;12;12;12;12;11;7;6;6;6;4;1;1	12;12;12;11;11;11;11;10;7;6;5;5;4;1;1	12;12;12;11;11;11;11;10;7;6;5;5;4;1;1	SWI/SNF-related matrix-associated actin-dependent regulator of chromatin subfamily E member 1	SMARCE1	15	13	33.6	33.244	27.2	30.3	31	26.7	127430	136940	125220	59732	39651	37804	31171	26028	15602	12262	241190	200760	208410	97699	48878	36134	29988	20356	14583	13459	194590	207840	167230	99578	54822	55600	42780	32681	24662	19398	54704	61689	39985	22757	10501
B4DGU4;P35222;P35222-2;E7EMJ5;C9IZ65;E9PDF9;E7EV28	B4DGU4;P35222	26;26;3;2;1;1;1	21;21;1;2;1;1;1	21;21;1;2;1;1;1	Catenin beta-1	CTNNB1	7	26	40.6	172.25	35	37.3	36.3	38	267180	291550	321280	243340	301710	294160	234960	153290	58546	45413	156290	134580	170780	146870	134770	125750	125550	66581	16092	13680	355130	396670	374570	339800	302570	292800	240970	144800	54136	48103	227420	253970	210510	194800	167780
B4DHE8;Q96DH6-2;Q96DH6;J3KTC1;J3QKT5;H0YHB7;B4DM51;Q96DH6-3;O43347	B4DHE8;Q96DH6-2;Q96DH6;J3KTC1;J3QKT5	5;5;5;4;3;2;2;2;2	5;5;5;4;3;2;2;2;2	5;5;5;4;3;2;2;2;2	RNA-binding protein Musashi homolog 2	MSI2	9	5	19.4	14.575	17	15.7	15.7	7.1	22261	26444	28840	22309	17884	16638	10352	6798.5	4780.9	3841.7	38369	33361	39458	31425	23093	16853	11337	6995.6	4294.4	3162.3	31887	35542	30058	26526	19098	13594	8233	6277.3	3957.7	3013.1	15980	18021	13570	11983	6488.3
B4DJV2;O75390;A0A0C4DGI3;H0YIC4;H0YH82;F8VPF9;F8VRI6;F8VPA1;F8VTT8;F8W1S4;F8W4S1;F8VRP1;F8VX68;F8VR34;F8W642;F8VZK9;F8VX07;F8VWQ5;F8VU34;F8W0J2	B4DJV2;O75390;A0A0C4DGI3	19;19;17;8;5;4;4;4;4;4;4;3;3;3;2;2;2;2;2;1	19;19;17;8;5;4;4;4;4;4;4;3;3;3;2;2;2;2;2;1	18;18;17;8;5;4;4;4;3;4;3;3;3;2;2;2;2;1;1;0	Citrate synthase;Citrate synthase, mitochondrial	CS	20	19	50.8	304.39	50.3	40	50.3	48.1	1201000	1360400	1386700	1104800	1124600	890090	681600	318390	142060	108750	1458600	1303400	1646700	1361000	1000500	847720	572100	214380	78438	83034	1385300	1513200	1393700	1334100	1028800	811120	494650	212880	97225	66229	821710	892130	843400	776270	600960
B4DL54;P49356-2;H0YHA3;H0YID9;H0YHB4;H0YIM3;Q8WUH1-3;H0YJ25	B4DL54;P49356-2	9;5;4;3;2;2;2;1	9;5;4;3;2;2;2;1	0;0;0;0;0;0;0;0	Protein farnesyltransferase subunit beta	CHURC1-FNTB;FNTB	8	9	21.7	50.428	21.7	21.7	21.7	21.7	271110	287730	286360	216440	198920	154670	87561	47740	21095	19157	233350	249540	260780	195920	163020	111210	88490	48817	27595	39476	321970	353660	293380	280840	202110	135510	78490	43524	23247	17596	208660	176310	174260	150350	103890
B4DQA8;E9PCW1;O95249-2;F6RU00	B4DQA8;E9PCW1;O95249-2	9;9;6;2	9;9;6;2	1;1;0;0	Golgi SNAP receptor complex member 1	GOSR1	4	9	58.6	30.681	22.4	58.6	52.3	39.7	24391	26573	30625	25118	36516	40939	36318	29079	10534	7456.3	86787	74666	94394	83075	93839	98987	100150	65837	21272	10495	51978	55510	63039	54927	46731	71371	62037	41262	14388	5134.9	17866	18337	18040	18120	22130
B4DR80;Q9Y6E0-2;Q9Y6E0;H0Y630;Q5JV98;Q5JV99	B4DR80;Q9Y6E0-2;Q9Y6E0;H0Y630;Q5JV98	16;16;16;13;8;4	16;16;16;13;8;4	9;9;9;7;5;3	Serine/threonine-protein kinase 24;Serine/threonine-protein kinase 24 36 kDa subunit;Serine/threonine-protein kinase 24 12 kDa subunit	STK24	6	16	42.5	103.06	37.9	37.9	37.9	42.5	731110	754900	753500	549120	458380	333270	169350	100830	56344	44636	930620	810960	937260	744530	555120	320140	159660	93445	67180	55757	706060	757700	686470	605960	414490	238140	91038	48865	24922	18674	682010	745750	697630	598890	445690
B4DUA7;Q9NX70;M0R3F3;Q9NX70-2	B4DUA7;Q9NX70;M0R3F3;Q9NX70-2	4;4;2;2	4;4;2;2	4;4;2;2	Mediator of RNA polymerase II transcription subunit 29	IXL;MED29	4	4	20.8	14.529	20.8	13.1	20.8	20.8	41741	43188	40403	24015	20645	15515	10715	7958.6	5982	5040.2	35088	34269	32808	19902	17012	9187.2	8548.6	5141.4	3172.6	2443.4	26125	28789	24759	17654	11218	8250.1	6278.2	4353.8	3629.6	3060.4	37535	42209	33663	31483	16639
B4DY09;Q12905;X6R6Z1;A0A0A0MRL0	B4DY09;Q12905	12;12;4;4	12;12;4;4	12;12;4;4	Interleukin enhancer-binding factor 2	ILF2	4	12	42	109.84	39.2	38.6	42	39.2	248480	282810	309650	264140	286890	382840	319550	161970	26865	23082	248700	226100	299620	266400	233820	250820	287460	93797	22654	23558	335100	381070	436050	364480	321690	315080	280930	129930	31111	25430	153230	175550	142470	158250	147220
B4E0Y9;Q9P289;Q8NBY1;Q9P289-2;Q9P289-3	B4E0Y9;Q9P289;Q8NBY1;Q9P289-2;Q9P289-3	14;14;13;11;11	8;8;7;7;6	7;7;6;6;5	Serine/threonine-protein kinase 26	STK26	5	14	36.1	32.361	24.4	28.5	31.1	30.6	17498	18129	18772	14522	10822	6229.2	3544.7	2280.6	1126	787.71	61842	51422	62206	39619	27745	21351	20039	14759	4622.3	3649.3	94633	94707	87852	62085	33682	20320	13397	8326.4	4768.2	4732.7	47665	46341	40408	28197	20480
B4E1Q4;O14730;O14730-2;J3QQL5;J3QLP4	B4E1Q4;O14730;O14730-2	7;7;6;2;1	7;7;6;2;1	7;7;6;2;1	Serine/threonine-protein kinase RIO3	RIOK3	5	7	11.3	7.4219	8.2	9.7	9.7	9.9	25192	25490	25292	20215	17711	18003	11906	6425.4	2082.8	1522.6	28524	24065	30329	22967	18096	12471	10677	6031.1	3510.3	3337.4	14277	15836	13563	9756.6	7288.3	5178.2	3712.8	1859.1	1243.4	874.82	4527.1	4546.7	4219.4	3195.7	2732.3
B4E3T4;Q93062-4;Q93062-5;Q93062;Q93062-2;Q93062-3;H0YBU9;Q6ZRY4;E5RJD7;H0YC46;E5RFP4;E5RJ31	B4E3T4;Q93062-4;Q93062-5;Q93062;Q93062-2;Q93062-3;H0YBU9	5;5;5;5;5;5;3;2;1;1;1;1	5;5;5;5;5;5;3;2;1;1;1;1	5;5;5;5;5;5;3;2;1;1;1;1	RNA-binding protein with multiple splicing	RBPMS	12	5	30.4	99.769	30.4	22.3	26.8	19.6	85658	83023	83883	54850	47764	40409	24799	15906	8542.8	8111.4	36071	27257	34200	24159	17844	16202	14089	9360.8	4610	3816.4	58687	54442	48631	33142	26465	25677	20283	16371	11775	12345	7585.7	7108.5	6118.2	5175.7	3185.5
B5MBW9;Q8WYQ3	B5MBW9;Q8WYQ3	2;2	2;2	2;2	Coiled-coil-helix-coiled-coil-helix domain-containing protein 10, mitochondrial	CHCHD10	2	2	21.5	20.216	21.5	21.5	21.5	21.5	38728	42010	47229	36359	32373	31462	20342	14194	9306.7	10343	36733	32872	39311	27434	19744	15876	11177	7089.6	4539.5	4347.4	22977	21524	19979	18057	14266	14129	10319	6051.2	3804.1	3787.1	18460	19325	18258	16711	10784
B5MBX5;B5MCP4;Q53QV2	B5MBX5;B5MCP4;Q53QV2	3;3;3	3;3;3	3;3;3	Protein LBH	LBH	3	3	65.9	94.16	65.9	47.7	65.9	47.7	53328	55611	59396	44106	40004	33998	27136	22770	15251	12258	31850	29631	32258	27539	25539	26362	22186	20817	17165	17176	31098	30852	30995	26416	21416	18211	16046	14047	13300	12948	8504	10373	8806.7	8718.8	8368.5
B5MC79;B5MC16;Q7Z624-2;Q7Z624	B5MC79;B5MC16;Q7Z624-2;Q7Z624	3;3;3;3	3;3;3;3	3;3;3;3	Calmodulin-lysine N-methyltransferase	CAMKMT	4	3	26.5	8.8314	17.6	17.6	8.1	8.8	13185	14384	16896	11475	7516.6	6702.1	4232.7	3035.9	984.09	1171.2	18221	17961	19676	13506	7130.6	4836.8	5087.9	2172.3	1423.7	2396.5	17240	17816	16237	10630	5588.7	3780.6	3537.8	2545.6	1728.7	1791.1	4342.3	4406.1	4036.6	2961.7	2062.7
B5MCF9;O00541-2;O00541;B3KXD6;H7C267;H7BYY8	B5MCF9;O00541-2;O00541;B3KXD6	15;15;15;9;4;2	15;15;15;9;4;2	15;15;15;9;4;2	Pescadillo homolog	PES1	6	15	25.2	34.015	22.6	22.6	22.2	21.5	136970	140950	130400	74854	64453	51607	32595	23091	12083	11725	185510	158940	156970	95020	65969	59131	45131	26691	16407	19460	161290	161220	156490	93131	58376	45170	31295	19463	12552	10822	119720	127540	85603	53575	28953
B5MDQ0;Q2NKX8	B5MDQ0;Q2NKX8	20;20	20;20	20;20	DNA excision repair protein ERCC-6-like	ERCC6L	2	20	17.7	37.56	10.2	15.1	15.6	14.1	100280	104710	90506	48319	39915	32668	25270	18433	9662.5	6416.9	215140	167000	172620	95836	58809	56616	44728	29706	13462	13081	177900	164720	128150	66344	46112	43886	32577	21804	10950	9541.8	232800	266860	179680	125700	80501
B7WPG3;C9IYN3;D6W592;Q8WVV9-5;Q8WVV9-4;Q8WVV9;H7C464;Q8WVV9-3;Q8WVV9-2;C9JJZ7;H7BXH8	B7WPG3;C9IYN3;D6W592;Q8WVV9-5;Q8WVV9-4;Q8WVV9;H7C464	10;10;10;10;10;10;5;3;3;2;2	9;9;9;9;9;9;4;3;3;2;2	9;9;9;9;9;9;4;3;3;2;2	Heterogeneous nuclear ribonucleoprotein L-like	HNRNPLL;HNRPLL	11	10	23	51.224	19.9	17.7	19.9	16.7	65900	65117	60877	32560	22025	17501	13911	10162	4946.4	3765	142030	120220	129740	80050	49232	51487	43747	35513	28163	24782	105440	107110	88845	54725	26103	22554	16071	12380	7793.8	6296.8	114410	120670	109530	77412	53383
B7Z2L0;Q9UHQ4;H0Y7N8;C9JTE9;H7C5E2;Q9UHQ4-2;C9IYK6;F8WB99	B7Z2L0;Q9UHQ4;H0Y7N8;C9JTE9;H7C5E2;Q9UHQ4-2;C9IYK6	4;4;3;3;3;3;2;1	4;4;3;3;3;3;2;1	4;4;3;3;3;3;2;1	B-cell receptor-associated protein 29	BCAP29	8	4	21.8	5.2492	16.3	17	16.3	5.4	8362.4	9104.2	10778	8131.2	7177.8	8099	7406.5	8352.4	4276.8	3447.6	6436.4	5027.7	7570.3	7039.2	4071.5	4586.9	4971.6	3684.4	2080.6	2242.2	49346	52079	51378	49198	37682	43930	35208	30962	21742	18472	6125.5	5311.1	5513.7	6239.5	3852.5
B7Z4W5;Q16773;Q16773-2;Q5T278;Q16773-3;Q5T276;Q5T277	B7Z4W5;Q16773;Q16773-2;Q5T278	7;7;6;4;3;2;1	7;7;6;4;3;2;1	7;7;6;4;3;2;1	Kynurenine--oxoglutarate transaminase 1	CCBL1	7	7	17.4	26.086	17.4	17.4	12.8	11.8	93752	91963	102340	77242	82005	80894	72350	58965	30907	16459	131560	114060	136080	116600	86796	86413	74971	56398	32342	20125	186050	209400	187860	171980	117910	108540	72212	54547	29670	16856	23191	24712	23047	22901	18561
B7Z879;A0A087WXL6;Q9H270;A0A087X2J4;A0A0G2JS92	B7Z879;A0A087WXL6;Q9H270	3;3;3;1;1	3;3;3;1;1	3;3;3;1;1	Vacuolar protein sorting-associated protein 11 homolog	VPS11	5	3	3.2	8.1505	1.2	3.2	2.5	3.2	3516.5	4176.3	4286.2	2369.8	1236.8	712.74	340.83	248.84	228.78	189.01	41118	34856	39241	22366	4139.5	2234.4	1876	1208.5	1026.9	778.88	7894.5	10508	8856.4	8746.5	3010.8	1536.2	1724.9	1421.6	397.69	729.58	21696	23714	20053	13448	2858.6
B7Z896;F5H3M2;Q9BVG8-5;Q9BVG8-2;Q9BVG8;Q9BVG8-6;A0A0C4DGM9;Q9BVG8-4;H3BTU1;H3BMJ1;H3BTN1;H3BMR0;H3BV47;H3BMQ3;H3BTL6;H3BUC0	B7Z896;F5H3M2;Q9BVG8-5;Q9BVG8-2;Q9BVG8;Q9BVG8-6;A0A0C4DGM9;Q9BVG8-4	13;13;13;13;13;13;10;10;4;2;2;2;2;2;2;1	13;13;13;13;13;13;10;10;4;2;2;2;2;2;2;1	13;13;13;13;13;13;10;10;4;2;2;2;2;2;2;1	Kinesin-like protein;Kinesin-like protein KIFC3	KIFC3	16	13	19.4	27.805	10.8	18.4	12.7	14.9	116230	111000	81994	53036	42128	42640	29437	21053	11709	9649.7	53553	44167	39982	23868	20203	16953	12937	9739.9	5686.7	3720.8	91958	93306	71649	42917	40355	24433	22637	16230	9841.6	7594.6	28894	28065	17051	12492	7809
B7Z9C2;P55209-3;H0YHC3;B7Z4K9	B7Z9C2;P55209-3;H0YHC3	16;14;11;4	3;2;1;0	1;0;1;0	Nucleosome assembly protein 1-like 1	NAP1L1	4	16	54.7	42.075	46.4	45.8	54.4	46.1	16164	19638	21179	14333	15922	10457	8779.9	6661.7	3595.7	2423.1	37855	31221	40098	31292	25086	16703	10791	6048.6	3829.8	2253.2	15477	16793	18664	12781	9270.4	5811.2	3015.1	1818.3	1387.1	720.45	26360	29438	28324	25774	17632
B7Z9I1;Q5T4U5;P11310;P11310-2;H0YDT5;E9PJM9;E9PRX4	B7Z9I1;Q5T4U5;P11310;P11310-2	18;18;18;18;3;3;2	18;18;18;18;3;3;2	18;18;18;18;3;3;2	Medium-chain specific acyl-CoA dehydrogenase, mitochondrial	ACADM	7	18	49.1	103.94	37.7	37.7	47.3	47.3	572490	627380	653730	531520	589160	635750	552760	368830	52652	45308	475430	414300	536060	464690	423150	482480	436430	271920	30487	37139	576950	649010	594380	590610	509830	586450	502930	311070	29133	27217	459570	497910	464270	452390	417560
B7ZC39;B7ZC38;Q9NR46;Q9NR46-2;F8WFB9;G5E9J1	B7ZC39;B7ZC38;Q9NR46;Q9NR46-2	10;10;10;10;3;1	10;10;10;10;3;1	9;9;9;9;2;1	Endophilin-B2	SH3GLB2	6	10	25.4	23.025	23.5	18.7	25.4	21.4	156040	163690	163900	108880	57903	49811	32178	21104	10059	8470.3	87198	74014	84517	57421	21365	20113	12995	8898.9	6250.5	7166.2	223470	229810	201230	134060	56680	50079	35293	19593	10922	10199	112000	114860	103420	78205	23754
B7ZL14;Q96RU3-4;Q96RU3-3;Q96RU3-5;Q96RU3-2;Q96RU3;H0Y7W6	B7ZL14;Q96RU3-4;Q96RU3-3;Q96RU3-5;Q96RU3-2;Q96RU3;H0Y7W6	10;10;10;10;10;10;8	10;10;10;10;10;10;8	10;10;10;10;10;10;8	Formin-binding protein 1	FNBP1	7	10	19.6	21.389	12.5	19.6	14.3	14	64119	74822	79986	57151	45452	32430	19537	12915	6802.6	5338.2	61337	53490	59598	41848	24602	17689	14181	8054.4	5290.7	3974.4	59483	66858	57982	41122	31282	15154	10325	7008	4150.5	3141	14785	16997	14626	9692.4	5146.4
B7ZM99;Q6UB35;A0A087WVM4;H0Y327;Q6UB35-2;Q5JYA8;Q5JYA3;Q4VXM0;Q4VXV2;Q4VXM1	B7ZM99;Q6UB35;A0A087WVM4	26;25;24;9;7;4;4;3;3;1	25;24;23;9;7;4;4;3;3;1	25;24;23;9;7;4;4;3;3;1	Monofunctional C1-tetrahydrofolate synthase, mitochondrial	MTHFD1L	10	26	28.3	81.63	22.4	27.4	26.6	26.6	269260	301430	319440	250490	224090	153640	70802	51479	25959	22855	329880	293370	361940	303960	258290	125580	87973	54576	25229	21357	384700	425110	400940	341790	228270	124540	73839	55735	34688	29660	245120	268710	249880	225830	198890
B7ZVY7;J3QR44;P21127-2;P21127;A0A0D9SEI3;A0A0D9SER5;A0A0D9SEN2;P21127-8;P21127-3;J3QR29;P21127-9;P21127-6;Q5QPR3;Q9UQ88-4;Q9UQ88-3;Q9UQ88-2;Q9UQ88;P21127-10;Q5QPR4;P21127-12;P21127-4;P21127-5;Q9UQ88-10;Q9UQ88-5;Q9UQ88-9;J3KS35;E7ESP2;A0A087WYI9;A0A087X1I0;E9PFJ2;Q9UQ88-8;Q5QPQ9	B7ZVY7;J3QR44;P21127-2;P21127;A0A0D9SEI3;A0A0D9SER5;A0A0D9SEN2;P21127-8;P21127-3;J3QR29;P21127-9;P21127-6;Q5QPR3;Q9UQ88-4;Q9UQ88-3;Q9UQ88-2;Q9UQ88;P21127-10;Q5QPR4;P21127-12;P21127-4;P21127-5;Q9UQ88-10;Q9UQ88-5;Q9UQ88-9	23;23;23;23;22;22;22;22;22;21;21;20;19;19;19;19;19;18;17;16;16;16;13;12;12;6;6;4;4;3;3;1	23;23;23;23;22;22;22;22;22;21;21;20;19;19;19;19;19;18;17;16;16;16;13;12;12;6;6;4;4;3;3;1	23;23;23;23;22;22;22;22;22;21;21;20;19;19;19;19;19;18;17;16;16;16;13;12;12;6;6;4;4;3;3;1	Cyclin-dependent kinase 11B;Cyclin-dependent kinase 11A	CDC2L1;CDK11B;CDK11A	32	23	27.1	50.145	19.3	22	20.2	20.6	113240	122860	114260	74033	72097	57827	40297	28641	13571	11031	347960	293560	297190	211720	137330	104600	88439	53575	23562	22430	181190	187950	149930	112760	75143	55017	38946	23805	13683	12832	268450	271900	206850	167640	105980
B8ZZD4;Q86VP1-2;Q86VP1;Q86VP1-4;Q86VP1-3;C9J7J4;H7C3L5;F8WBU9;C9JBZ7;V9GZ06	B8ZZD4;Q86VP1-2;Q86VP1;Q86VP1-4;Q86VP1-3	9;9;9;6;5;2;2;1;1;1	9;9;9;6;5;2;2;1;1;1	9;9;9;6;5;2;2;1;1;1	Tax1-binding protein 1	TAX1BP1	10	9	9.1	12.163	6.9	5.7	8	6.9	39988	45174	43419	28742	22503	16674	12553	9568.2	5430	4644	70739	65540	68122	46116	27113	16440	12486	6644.9	3796.8	4137.5	61694	68817	59959	42208	30690	21840	16363	12118	7702.1	9563.9	41317	38653	32056	23107	10875
B8ZZE3;B8ZZC8;Q9NRN9;B8ZZY8;H7C0M7;E7EMN2;F5H4E8	B8ZZE3;B8ZZC8;Q9NRN9;B8ZZY8;H7C0M7;E7EMN2	6;6;6;4;4;3;2	6;6;6;4;4;3;2	6;6;6;4;4;3;2	Methyltransferase-like protein 5	METTL5	7	6	27.8	14.867	27.8	27.8	27.8	27.8	123270	125190	127290	107430	118740	116940	117560	99159	73318	50115	193490	173920	209300	186960	151180	148350	122690	90945	79249	65337	193370	203290	187380	179950	155060	164230	155900	141990	119770	111610	126970	137020	127540	127350	108660
B8ZZF2;Q8N9V3;Q8N9V3-2	B8ZZF2;Q8N9V3;Q8N9V3-2	5;5;4	5;5;4	5;5;4	WD repeat, SAM and U-box domain-containing protein 1	WDSUB1	3	5	17.9	29.428	6.8	17.9	11.7	12.8	44662	47347	49286	35408	34730	26731	21853	11569	7414.3	4300.7	34026	28859	32964	26224	21088	18748	16593	9436.5	3495.5	2839.2	21604	22910	20809	19927	14749	10063	7280.1	4755.1	1840.2	692.15	26814	30149	27895	23991	20523
B8ZZG1;Q9NZW5;C9J4Q3;C9JGI8;B4DZ84;D3DX48;A0A0A0MRU0;A0A0D9SFF8;D3DX49;A0A0C4DH75;Q14168-5;Q14168-6;Q14168-2;Q14168-3;Q14168;Q14168-4	B8ZZG1;Q9NZW5;C9J4Q3	17;17;9;5;1;1;1;1;1;1;1;1;1;1;1;1	17;17;9;5;1;1;1;1;1;1;1;1;1;1;1;1	17;17;9;5;1;1;1;1;1;1;1;1;1;1;1;1	MAGUK p55 subfamily member 6	MPP6	16	17	43.7	50.341	37.9	36	33.4	41.6	245020	239570	241690	137060	96853	70569	46305	33279	14714	12127	161070	138010	158580	110990	56333	37416	27224	15370	6840.6	6722.5	309150	344350	306090	219020	103070	60831	42800	28299	15061	12941	327140	361980	322310	249890	130800
B8ZZN6;P63165;B8ZZJ0;B9A032;B8ZZ67;P63165-2	B8ZZN6;P63165;B8ZZJ0;B9A032	6;6;4;4;2;2	6;6;4;4;2;2	6;6;4;4;2;2	Small ubiquitin-related modifier 1	SUMO1	6	6	29.5	14.275	29.5	29.5	29.5	29.5	300470	346140	335670	175020	197820	128250	105180	99323	41050	37434	228860	201180	217960	170490	88056	114760	89397	58762	63093	55074	242620	280710	262910	208710	122800	119120	96617	75486	52642	41703	270600	335340	286160	252010	133360
B8ZZQ6;B8ZZA1;B8ZZW7;H7C2N1;P06454-2;P06454	B8ZZQ6;B8ZZA1;B8ZZW7;H7C2N1;P06454-2;P06454	8;8;8;8;8;8	8;8;8;8;8;8	8;8;8;8;8;8	Prothymosin alpha;Prothymosin alpha, N-terminally processed;Thymosin alpha-1	PTMA	6	8	28	208.2	26.2	28	28	28	874420	868360	990750	800280	690270	828450	627880	588200	480310	386400	962220	785300	970020	834510	536940	714620	605320	576870	502180	515820	1422800	1301400	1368200	1255800	836060	1015800	840340	764920	659130	690320	586770	550890	550690	532490	368600
B8ZZU8;Q15370;I3L0M9;Q15370-2;A0A0B4J296	B8ZZU8;Q15370;I3L0M9;Q15370-2;A0A0B4J296	11;11;10;10;6	11;11;10;10;6	11;11;10;10;6	Transcription elongation factor B polypeptide 2	TCEB2	5	11	70.8	258.44	70.8	70.8	70.8	70.8	518870	519080	537790	416070	363990	250770	113210	65617	40598	35088	711580	612910	694310	598770	422390	285950	151990	90823	57709	58284	654110	657790	611290	560820	367080	248750	128280	86315	51868	45457	692220	701350	672800	620030	418230
B8ZZZ1;Q96PC3-3;Q96PC3-4;Q96PC3;Q96PC3-2;F8W8K9;G5E966	B8ZZZ1;Q96PC3-3;Q96PC3-4;Q96PC3;Q96PC3-2;F8W8K9;G5E966	4;4;4;4;4;3;3	3;3;3;3;3;3;3	3;3;3;3;3;3;3	AP-1 complex subunit sigma-3	AP1S3	7	4	23.4	4.9755	11.7	11.7	23.4	23.4	43310	44044	42885	24942	11272	9915.1	7357.4	4954.3	2942	2293.2	88531	71153	76623	45404	16157	13368	14995	5894.6	2017.7	2727.7	145500	152850	135890	79974	26265	22427	14606	9777	4859.1	4731.9	36089	38019	29345	18216	6945.8
B9A018;Q53GS9;A0A087X1B2;Q53GS9-3;Q53GS9-2;F8WC91;A0A087WW31;C9JIU2;C9J0X5	B9A018;Q53GS9;A0A087X1B2;Q53GS9-3;Q53GS9-2	16;16;12;12;11;5;2;2;1	16;16;12;12;11;5;2;2;1	16;16;12;12;11;5;2;2;1	U4/U6.U5 tri-snRNP-associated protein 2	USP39	9	16	32.6	64.837	25	29.7	32.6	27.8	129780	134150	148290	115730	103670	59511	29251	22009	9850.2	9523.2	168960	133700	182450	158790	113570	56954	38760	22643	13180	13080	223640	234370	238730	242650	161660	90984	47182	33255	16773	12762	131590	140170	147120	147290	93338
B9ZVN9;O95602	B9ZVN9;O95602	16;16	16;16	15;15	DNA-directed RNA polymerase;DNA-directed RNA polymerase I subunit RPA1	POLR1A	2	16	10.2	42.483	6.4	7.6	9.6	7.1	34161	37959	42364	31995	28455	30170	18007	15908	9458.7	7058.5	82838	65875	78344	49987	31043	34855	28125	14366	7897.4	7089.2	117540	123830	104320	81645	51235	44443	28985	22021	13432	11557	34617	37693	30748	23780	17276
C9IYN7;Q0PNE2;C9J9N8;C9JEX8;Q0PNE2-2;C9JLH5;C9JA82;C9J2D6;F8WE64	C9IYN7;Q0PNE2;C9J9N8;C9JEX8;Q0PNE2-2;C9JLH5;C9JA82;C9J2D6	6;6;5;5;5;4;4;4;2	6;6;5;5;5;4;4;4;2	6;6;5;5;5;4;4;4;2	Elongator complex protein 6	ELP6	9	6	30.1	11.685	18.7	20.2	23.8	18.7	28310	31992	35042	25787	28558	23827	17849	12089	6185.1	4076.2	27968	27117	31862	26583	23028	23902	19913	14743	10807	7962.2	20539	21906	20189	17358	14496	12860	10145	6994.5	4024.7	2379.4	26776	30361	26844	24092	21888
C9J0I9;Q86WB0;Q86WB0-2;Q86WB0-3;F8WAU5;F8WBD7;F8WDK5;F8WF13	C9J0I9;Q86WB0;Q86WB0-2;Q86WB0-3	17;17;15;13;3;1;1;1	17;17;15;13;3;1;1;1	17;17;15;13;3;1;1;1	Nuclear-interacting partner of ALK	ZC3HC1	8	17	47.5	74.722	40.3	47.5	44	40.3	278110	280780	306510	218740	151480	124030	69442	43577	20169	18210	237660	207580	244580	169270	67737	64520	49612	33384	19646	17785	325460	333390	283400	234450	113200	105090	81856	59144	35670	36480	281590	285760	266970	210400	95134
C9J0J7;G5E9Q6;P35080-2;C9JQ45	C9J0J7;G5E9Q6;P35080-2;C9JQ45	8;8;8;4	8;8;8;4	4;4;4;0	Profilin;Profilin-2	PFN2	4	8	78	96.865	78	78	78	78	999160	1029100	904850	654110	387430	282380	181420	121470	54179	59896	1260700	1117600	1105700	744530	530800	377620	302250	241250	186250	143010	1135200	1149500	773120	539690	309280	203210	106670	73717	74031	48052	1087700	1136200	881090	619240	375940
C9J0K6;P30626-3;P30626-2;P30626;B4DHQ6;E9PG82	C9J0K6;P30626-3;P30626-2;P30626;B4DHQ6	13;13;13;13;8;1	13;13;13;13;8;1	13;13;13;13;8;1	Sorcin	SRI	6	13	74.8	84.5	68.4	74.8	74.8	74.8	738150	737420	800270	600170	580470	481210	273180	129040	52819	45979	689890	594950	718050	596050	473780	409770	212670	83728	30766	30432	813730	836820	734670	748090	585440	468180	232080	102980	37147	29139	575150	599780	592270	547340	438690
C9J2P0;P51965;P51965-3;H7C061;B7Z306;P51965-2	C9J2P0;P51965;P51965-3;H7C061;B7Z306;P51965-2	6;6;5;4;4;4	3;3;2;1;1;1	3;3;2;1;1;1	Ubiquitin-conjugating enzyme E2 E1	UBE2E1	6	6	53.7	75.151	53.7	53.7	53.7	53.7	197660	198340	207870	148510	72120	57053	44909	29939	18110	13609	189100	163350	178460	126130	51506	43213	38771	28407	15464	11706	304930	311940	293790	213850	92248	77178	60528	44126	33953	25883	239010	255310	228770	171540	56619
C9J366;Q9P0W5;Q9P0W5-6;Q9P0W5-5;Q9P0W5-2;C9JWG6;Q9P0W5-4;Q9P0W5-3	C9J366;Q9P0W5;Q9P0W5-6;Q9P0W5-5;Q9P0W5-2	5;5;5;5;4;1;1;1	5;5;5;5;4;1;1;1	5;5;5;5;4;1;1;1	Schwannomin-interacting protein 1	IQCJ-SCHIP1;SCHIP1	8	5	8.2	7.8627	1.4	4.9	8.2	3.3	1391.4	1796.3	1910.2	1256.6	1196.9	774.54	786.82	439.93	329.98	239.56	2381.4	2618.9	2723.8	2599.6	1967.7	1559.5	1207.1	304.34	302.4	230.44	18711	19998	21076	16715	12550	12453	10890	5781.1	4321.6	2198.3	1203.4	1488.6	1453.2	928.2	977.32
C9J381;P20839-2;P20839-4;P20839;P20839-3;P20839-7;P20839-5;P20839-6;C9K0R9;C9J029;H7C5T1;H7C511	C9J381;P20839-2;P20839-4;P20839;P20839-3;P20839-7;P20839-5;P20839-6	15;15;15;15;15;15;15;15;7;1;1;1	12;12;12;12;12;12;12;12;4;1;1;1	12;12;12;12;12;12;12;12;4;1;1;1	Inosine-5-monophosphate dehydrogenase;Inosine-5-monophosphate dehydrogenase 1	IMPDH1	12	15	36.3	55.993	30.6	30	31	32.6	138650	158450	159580	109510	124490	84700	59939	31395	13643	10651	146560	124040	160540	135480	113110	61473	44171	28814	17939	15599	171200	182430	166570	148860	95952	70504	46140	33467	19155	15270	95692	102700	105960	95635	78937
C9J384;Q9BQ75-2;Q9BQ75;H7C515	C9J384;Q9BQ75-2;Q9BQ75	4;4;4;1	4;4;4;1	4;4;4;1	Protein CMSS1	CMSS1	4	4	18.7	6.0275	14.2	8.4	14.2	18.7	9033.7	8259.2	9729.8	8280.2	6821	4906.2	2779.8	1872.4	2400	2003	26738	26844	34145	34413	21776	12199	12776	5541.2	4386	5436	24021	30549	29053	31870	19656	8085.9	5745.7	3335.3	2375.3	2388.4	13640	17021	13695	13947	8538.5
C9J4M6;C9J2Y9;P30876	C9J4M6;C9J2Y9;P30876	41;41;41	41;41;41	41;41;41	DNA-directed RNA polymerase;DNA-directed RNA polymerase II subunit RPB2	POLR2B	3	41	42.8	181.36	30.9	36.7	29.8	22.7	573370	624970	619620	408000	380790	337040	279130	226720	101570	54168	678030	571880	678710	477020	286440	254460	242170	176510	80951	50652	802420	862260	729200	598810	386180	321740	254650	178890	97879	40575	455630	509220	409990	355670	210920
C9J4W5;Q9GZV4;F8WCJ1;C9J7B5	C9J4W5;Q9GZV4;F8WCJ1;C9J7B5	7;7;6;6	1;1;0;0	1;1;0;0	Eukaryotic translation initiation factor 5A;Eukaryotic translation initiation factor 5A-2	EIF5A2	4	7	47	1.5656	46.1	46.1	46.1	47	90761	86421	75387	33296	14656	8213.4	6177.4	4589.1	3062.9	4116.1	127730	113210	93111	38172	9556.7	8766	8474.7	6484.8	4739.3	6614.5	92316	91598	72994	34157	11560	6110.6	4675.1	3614.3	3109	3617.4	76143	76416	62501	27010	5449.9
C9J4Z3;P61513;M0R0A1;Q6P4E4;E9PEL3;M0R2L6;G5E9R3;A6NKH3	C9J4Z3;P61513;M0R0A1;Q6P4E4;E9PEL3;M0R2L6;G5E9R3	5;5;4;4;4;4;3;1	5;5;4;4;4;4;3;1	5;5;4;4;4;4;3;1	60S ribosomal protein L37a	RPL37A	8	5	69.1	72.057	69.1	69.1	69.1	69.1	123700	147740	160870	147630	197370	334570	397470	263070	26175	31358	181150	159740	208140	200830	238190	425640	906900	251340	29988	45736	186780	196440	199210	194370	241190	249120	617030	376480	34780	46311	51338	54376	51997	52154	77358
C9J6P4;Q7Z2W4;Q7Z2W4-2;Q7Z2W4-3;Q7Z2W4-4;H7C5K1;Q7Z2W4-5	C9J6P4;Q7Z2W4;Q7Z2W4-2;Q7Z2W4-3	18;18;14;10;6;4;2	18;18;14;10;6;4;2	18;18;14;10;6;4;2	Zinc finger CCCH-type antiviral protein 1	ZC3HAV1	7	18	20.9	61.443	10.1	13.9	15	14.4	99924	110090	105610	63410	32632	25726	17233	10990	6434.6	6128.3	58219	53741	59976	38847	20264	16418	15451	9220.5	5051.2	4473.6	79728	90496	79885	51289	27094	20560	16952	12526	7715.6	5592.8	51953	58432	44757	33087	11585
C9J712;P35080;C9J2N0	C9J712;P35080;C9J2N0	6;6;4	2;2;1	2;2;1	Profilin-2;Profilin	PFN2	3	6	67	6.5661	67	67	67	67	119600	129640	144090	106680	100350	73330	50536	38934	21487	13942	50774	47431	55918	47739	41606	32960	27245	22145	14878	14293	253830	282530	198850	235270	186050	117460	60940	44089	29393	29600	155230	169400	156420	150060	122580
C9J7M8;A0A0A0MRR3;Q7Z7C8;Q7Z7C8-2;Q7Z7C8-4;C9J856;B4DZU5	C9J7M8;A0A0A0MRR3;Q7Z7C8;Q7Z7C8-2;Q7Z7C8-4;C9J856;B4DZU5	2;2;2;2;2;1;1	2;2;2;2;2;1;1	2;2;2;2;2;1;1	Transcription initiation factor TFIID subunit 8	TAF8	7	2	17.1	1.9025	6.5	17.1	6.5	17.1	4115.1	5367.9	5406	4122.8	4149.1	3170.6	2502.3	1326	561.97	460.88	8853.4	7228.7	8299.3	7234.3	6676.4	5971.5	5105.7	3758.4	1946.5	865.02	3171.9	3789.5	3389.6	3072.7	2314.3	1545	792.74	447.25	304.52	333.66	4201.2	4570.6	4049.8	4377.3	3530.9
C9J7Z4;Q8NCE0-2;Q8NCE0;Q8NCE0-5;Q8NCE0-4;Q8NCE0-3	C9J7Z4;Q8NCE0-2;Q8NCE0;Q8NCE0-5;Q8NCE0-4;Q8NCE0-3	6;6;6;5;5;5	6;6;6;5;5;5	6;6;6;5;5;5	tRNA-splicing endonuclease subunit Sen2	TSEN2	6	6	20.4	15.227	12.4	20.4	11.9	20.4	23767	27251	28758	20584	14666	9604.8	6155.8	4767.8	2394.2	3178	35123	30114	37221	25970	16521	8506.8	6179.4	4202.1	1782.6	3212	12040	12380	11737	9861.2	4481.6	2689.4	1516.4	1132.2	321.13	233.99	31701	35425	37182	26229	15162
C9J9K3;A0A0C4DG17;P08865;F8WD59	C9J9K3;A0A0C4DG17;P08865	16;16;16;5	16;16;16;5	16;16;16;5	40S ribosomal protein SA	RPSA	4	16	65	323.31	64.6	65	64.6	65	1915000	1921500	2057800	1597900	1643500	1679000	1319700	677220	154370	157320	1564400	1438200	1640900	1521000	1169300	1197600	1092000	420440	132400	124900	1538600	1644300	1491200	1512800	1218700	1242800	1052700	520580	110730	92565	1421800	1494100	1441600	1408200	1169800
C9JA08;Q96D46;C9J0B9;C9IZW9;C9K0C2;C9IY70	C9JA08;Q96D46	24;24;8;6;6;5	24;24;8;6;6;5	24;24;8;6;6;5	60S ribosomal export protein NMD3	NMD3	6	24	59.9	237.3	53.7	50.3	52.7	56.9	473460	504480	529520	378590	346320	283150	184820	96482	36511	34457	366580	323870	386970	307160	207330	188650	138410	55206	25826	23087	500730	547580	502020	433680	319900	273630	216770	118040	46879	42208	665200	730640	680500	598900	434990
C9JAX1;Q16595;H7C585;Q16595-2;Q16595-3	C9JAX1;Q16595;H7C585	6;6;5;2;2	6;6;5;2;2	6;6;5;2;2	Frataxin, mitochondrial;Frataxin intermediate form;Frataxin(56-210);Frataxin(78-210);Frataxin mature form	FXN	5	6	59.3	25.042	59.3	59.3	43.7	43.7	157360	157080	167120	131430	128380	103640	80231	54902	35294	27047	180990	164270	197820	172510	156320	144630	123440	86789	64211	64050	204720	217560	199790	201370	168920	157850	125890	102540	75422	84639	117620	118430	121850	115500	108370
C9JBG0;Q9BZG1;Q9BZG1-2;Q96PJ7;E7ES60;Q9BZG1-4;C9JY26;K7EIF2;H7C0Y7;J3QLC6;V9GY61;K7EJW7	C9JBG0;Q9BZG1;Q9BZG1-2;Q96PJ7;E7ES60;Q9BZG1-4;C9JY26;K7EIF2;H7C0Y7	10;10;9;8;8;8;7;6;6;4;2;2	10;10;9;8;8;8;7;6;6;4;2;2	10;10;9;8;8;8;7;6;6;4;2;2	Ras-related protein Rab-34	RAB34	12	10	47.6	43.86	39	36.7	42.4	37.6	172840	174190	195110	125660	123010	101890	62154	34732	17025	14252	145150	117560	145170	113830	89805	75685	39894	20304	10823	11136	427780	472960	451670	388410	285670	207300	97276	44533	16544	14860	191990	192960	189790	156590	114920
C9JBI3;P78330;C9JEJ7;F8WD74;A0A1D5RMN5	C9JBI3;P78330	10;10;2;2;1	10;10;2;2;1	10;10;2;2;1	Phosphoserine phosphatase	PSPH	5	10	61.5	75.452	61.5	57.8	61.5	57.8	667130	703510	742640	613440	665300	654600	574440	489400	340500	171090	498480	445720	510330	450440	388840	415130	397040	344400	280200	154200	712180	763160	739370	674880	604560	589480	541810	450710	349540	216050	456840	487130	463070	436200	372240
C9JCC6;Q14919;Q14919-2;E9PQX9;E9PNC7;E9PMW2	C9JCC6;Q14919;Q14919-2;E9PQX9	5;5;5;4;2;2	5;5;5;4;2;2	5;5;5;4;2;2	Dr1-associated corepressor	DRAP1	6	5	23.6	17.131	23.6	23.6	23.6	23.6	134410	148910	158910	124360	114800	96217	71599	40546	19214	11118	195160	166630	201520	164030	123250	107450	89292	54934	26054	19863	165030	165810	155270	126980	86781	77523	51484	33657	17890	14916	111540	122350	111810	100080	77337
C9JFR7;P99999	C9JFR7;P99999	7;7	7;7	5;5	Cytochrome c	CYCS	2	7	64.4	47.014	47.5	64.4	64.4	64.4	523800	490600	536350	457500	495570	508800	499880	424440	297360	137510	541300	493330	559780	545290	447970	454760	469290	398080	271410	153700	799860	804620	736000	714140	609050	607550	586580	531110	430170	231070	227150	254490	246350	249400	212890
C9JFV4;Q8IZL8;E7EV54;I3L445;I3L4P1;I3L1P4;I3L4M7	C9JFV4;Q8IZL8;E7EV54	18;18;15;6;3;1;1	18;18;15;6;3;1;1	18;18;15;6;3;1;1	Proline-, glutamic acid- and leucine-rich protein 1	PELP1	7	18	18.3	89.172	13.4	14.9	15.1	13.5	48246	50598	56703	44663	50352	49024	55724	15237	6977.3	6681.5	88544	76608	99583	89244	84383	83934	50292	25580	15564	13675	141940	150070	146300	154510	152770	159060	89803	38778	20446	18545	100350	105900	94533	88635	72918
C9JG97;C9JEH3;Q13685;C9JTS3;H7C0R2	C9JG97;C9JEH3;Q13685;C9JTS3	11;11;11;6;4	11;11;11;6;4	11;11;11;6;4	Angio-associated migratory cell protein	AAMP	5	11	28.2	41.632	26.5	28.2	26.5	28.2	509000	541530	527190	392160	408220	365340	295830	203720	65880	39202	518310	469750	541520	436190	324200	321340	287350	186880	54844	35755	400530	415350	359570	314020	249520	210810	176520	128950	52023	35121	412360	469370	410860	372910	292760
C9JHF5;Q9GZY8-4;Q9GZY8-5;Q9GZY8-3;Q9GZY8-2;Q9GZY8;A0A0A0MS29;C9JU19;H7C433	C9JHF5;Q9GZY8-4;Q9GZY8-5;Q9GZY8-3;Q9GZY8-2;Q9GZY8;A0A0A0MS29	4;4;4;4;4;4;3;1;1	4;4;4;4;4;4;3;1;1	4;4;4;4;4;4;3;1;1	Mitochondrial fission factor	MFF	9	4	65.2	52.592	19.6	45.7	19.6	39.1	15756	14540	15467	11143	9599.4	9825.7	7428.2	4661.4	2279.3	1323.5	13726	12418	12760	10040	8256.7	5242.5	4074.3	3009.9	854.87	1037.5	7683.5	8111	7048.7	5363.1	3908	3296.7	2493	1326.8	639.88	883.26	17281	18695	15265	13137	10038
C9JIF9;P13798;H7C393;H7C1U0;C9JLK2;F8WEH5;H0YFE5	C9JIF9;P13798;H7C393;H7C1U0	23;23;14;13;9;2;1	23;23;14;13;9;2;1	23;23;14;13;9;2;1	Acylamino-acid-releasing enzyme	APEH	7	23	37.3	215.33	33.8	35.8	37.3	37.3	788590	871390	917090	701870	793880	727390	703870	645590	392050	177170	841830	733320	987220	822690	713560	765010	747560	587710	424000	232520	885040	982930	895170	839820	706000	697110	631740	512950	411810	208050	644950	735240	669030	655010	570300
C9JLU1;P52434;P52434-3;P52434-4;P52434-2;P52434-5	C9JLU1;P52434;P52434-3;P52434-4;P52434-2	6;6;4;4;3;1	6;6;4;4;3;1	6;6;4;4;3;1	DNA-directed RNA polymerases I, II, and III subunit RPABC3	POLR2H	6	6	46.6	23.899	46.6	46.6	46.6	46.6	159250	166980	172740	114160	103430	83165	65014	44010	18702	10531	111700	95580	109200	85630	57903	55516	39729	25999	15561	13669	127640	140510	123180	96500	61424	56463	44580	27460	13968	7957	115780	119280	98998	83145	50128
C9JM82;B4DJ62;G3XAH0;Q99719;A0A087WWZ5;F8W9E5;E7EQM7;E7EPG2;E7EX32;Q99719-2	C9JM82;B4DJ62;G3XAH0;Q99719;A0A087WWZ5;F8W9E5;E7EQM7;E7EPG2;E7EX32;Q99719-2	6;6;6;6;3;3;3;3;3;3	6;6;6;6;3;3;3;3;3;3	6;6;6;6;3;3;3;3;3;3	Septin-5	2018-09-05	10	6	23.3	8.6769	10	23.3	10	16.3	7415.1	8696.6	7736.5	6486.2	4898.3	4139.9	3109.6	3007.2	1917.7	1451.7	40983	36301	45500	32855	27427	20601	14518	9625.6	5880.6	3999.4	5821.4	5374.5	5200.3	5139	3947.9	3641.4	2755.6	1397.5	1304.2	1345.1	15215	16051	17211	13682	11238
C9JNW5;P83731;C9JXB8	C9JNW5;P83731;C9JXB8	12;12;11	12;12;11	12;12;11	60S ribosomal protein L24	RPL24	3	12	53.3	29.873	52.7	52.7	53.3	53.3	382830	433620	479230	395140	421560	709920	501530	290040	40784	48193	267980	235820	304410	268910	245730	322030	445120	99803	22913	37044	464780	500180	497060	459250	389110	404730	543430	267790	49365	64383	242730	263890	237640	230950	203540
C9JP00;A0A0A0MQX8;Q9NR56;H7C4T5;Q9NR56-7;Q9NR56-6;Q9NR56-2;Q9NR56-5;Q9NR56-3;Q9NR56-4;Q86VM6;O95205;Q5VZF2-3;Q5VZF2-2;Q5VZF2;B1AKI6;Q9NUK0-2;Q9NUK0;C9J4T8;C9JCX1;H7C4Y1;Q9NUK0-4;Q9NUK0-3	C9JP00;A0A0A0MQX8;Q9NR56;H7C4T5;Q9NR56-7;Q9NR56-6;Q9NR56-2;Q9NR56-5;Q9NR56-3;Q9NR56-4;Q86VM6;O95205;Q5VZF2-3;Q5VZF2-2;Q5VZF2	11;11;11;10;10;10;10;10;9;9;7;6;6;6;6;4;4;4;3;3;3;3;3	11;11;11;10;10;10;10;10;9;9;7;6;6;6;6;4;4;4;3;3;3;3;3	11;11;11;10;10;10;10;10;9;9;7;6;6;6;6;4;4;4;3;3;3;3;3	Muscleblind-like protein 1;Muscleblind-like protein 2	MBNL1;MBLL;MBNL2	23	11	37.6	50.569	30.5	31.9	31.9	35.1	394560	379140	393560	275490	215320	157990	96879	62547	33617	26281	322890	269700	301110	220270	154090	102110	66739	34689	17830	15925	326820	322300	296030	234150	161620	99245	63998	33970	19363	15905	369950	363800	344570	274680	170580
C9JP16;O75718	C9JP16;O75718	9;9	9;9	9;9	Cartilage-associated protein	CRTAP	2	9	24.9	21.945	22.6	22.9	19.6	14	97673	98446	98414	68921	52431	51718	36841	28396	12851	10006	111520	87748	107730	77751	46595	48067	41479	22507	11765	9211.8	180900	189020	164920	120610	68669	58290	39659	26698	15564	13878	66752	68022	55849	42641	23966
C9JQ41;H7C525;Q4VC31;C9JBU9	C9JQ41;H7C525;Q4VC31	6;6;6;1	6;6;6;1	6;6;6;1	Coiled-coil domain-containing protein 58	CCDC58	4	6	56.2	81.009	56.2	44.6	56.2	56.2	290700	298810	328710	263300	272500	295480	242050	181380	115670	54374	201900	183600	216680	189230	158410	160780	142940	105270	67826	36200	188700	206970	201000	186230	155690	145150	121640	83088	50884	27443	121280	144080	127660	139730	102130
C9JQD4;O43447;O43447-2;H0YEL5;A6NM32;C9JAN8	C9JQD4;O43447;O43447-2;H0YEL5	8;8;6;5;2;1	8;8;6;5;2;1	8;8;6;5;2;1	Peptidyl-prolyl cis-trans isomerase;Peptidyl-prolyl cis-trans isomerase H	PPIH	6	8	56.9	20.819	33.3	56.9	52.1	56.9	131210	138140	142110	101520	76617	52474	33256	17824	8840.9	7305.4	319710	284500	343050	254250	136630	105620	53596	23533	9325.3	9739.6	285730	324260	266870	238400	144310	93511	52288	25681	13409	11649	228180	243920	239730	200660	113950
C9JRZ6;Q9NX63;F8WAR4;F8WD73	C9JRZ6;Q9NX63;F8WAR4	9;9;6;1	9;9;6;1	9;9;6;1	MICOS complex subunit MIC19	CHCHD3	4	9	31.5	19.11	31.5	24.6	28.4	21.1	51135	60419	62746	51902	83181	73308	61342	45394	26206	16508	14171	12856	15863	14275	15827	15424	10703	7632.6	5618.3	4798.4	39148	44281	51170	48138	60231	56351	49029	33083	22082	17623	31634	38042	31125	33265	36790
C9JSK8;C9J9P8;Q969M7-6;Q969M7;Q969M7-2;F8WD80;Q969M7-4;F8WDQ9;H3BSR4;C9JF62;C9JFD2;C9IZ93;Q969M7-3;Q969M7-7;H3BUI7;F8WB39;Q969M7-5;F2Z363;F8WFB7;G5E9R6;F8WCT3	C9JSK8;C9J9P8;Q969M7-6;Q969M7;Q969M7-2;F8WD80;Q969M7-4;F8WDQ9;H3BSR4;C9JF62;C9JFD2;C9IZ93;Q969M7-3;Q969M7-7;H3BUI7;F8WB39;Q969M7-5	6;6;6;6;6;5;5;4;4;4;4;4;4;4;3;3;3;2;2;2;1	6;6;6;6;6;5;5;4;4;4;4;4;4;4;3;3;3;2;2;2;1	6;6;6;6;6;5;5;4;4;4;4;4;4;4;3;3;3;2;2;2;1	NEDD8-conjugating enzyme UBE2F	UBE2F;UBE2F-SCLY	21	6	44.4	15.365	32	44.4	44.4	38.6	14330	15745	17006	13887	14508	11107	6428.3	4978.4	2204.9	1664.4	51600	46850	54274	47275	47316	33030	25161	16618	10918	10481	9458.6	8524.6	8792.3	7126.7	4569	4699.5	3205.3	2642.7	1921.9	1881.5	54417	57207	50917	47247	37576
C9JVN9;Q9H9P8-2;Q9H9P8;G3V272;G3V5S1	C9JVN9;Q9H9P8-2;Q9H9P8	7;7;7;2;1	7;7;7;2;1	7;7;7;2;1	L-2-hydroxyglutarate dehydrogenase, mitochondrial	L2HGDH	5	7	19.3	18.509	17	17	11.1	14.5	3774.9	3984.3	5125.8	3288.7	3422.8	3123.7	2057.1	1129	383.23	288.01	46942	39230	48444	39133	32548	24569	19235	8825	3659.1	2876.1	36529	40083	42264	34466	28511	24944	17703	12334	6061	4802.2	36483	38940	36419	37294	25782
C9JXC3;C9JNE2;Q9Y530;H7C5Q1;C9J5P1	C9JXC3;C9JNE2;Q9Y530	6;6;6;2;2	6;6;6;2;2	6;6;6;2;2	O-acetyl-ADP-ribose deacetylase 1	OARD1	5	6	50.4	13.968	44.2	41.6	50.4	41.6	55025	52005	53443	34517	23646	21021	17916	14342	9278.3	5243.5	169420	148170	163950	107760	49732	43900	30965	23396	15971	16173	102580	108820	81134	63533	28266	17781	13405	9473.2	6313.3	5504.8	95420	95029	91190	64841	27785
C9JXK0;Q14739;C9JES9	C9JXK0;Q14739	5;5;1	5;5;1	5;5;1	Lamin-B receptor	LBR	3	5	21.6	9.1953	16.9	16.9	12.2	21.6	72523	72607	75151	65036	83007	52023	25967	14294	7051	5870.5	84721	68780	83578	77606	63512	38330	26870	16538	10710	8460.8	58324	59533	62279	67287	45205	34183	14476	9682.8	4209.4	4330.4	62621	63520	60000	58531	54429
C9JYM0;O75817	C9JYM0;O75817	4;4	4;4	4;4	Ribonuclease P protein subunit p20	POP7	2	4	37.2	37.962	32.1	21.2	37.2	21.2	45662	50243	54921	45134	47428	60224	33011	20974	9290.3	6682.6	19723	18919	21928	17829	18345	17078	14920	7845.8	3247.7	2942.1	38562	41698	38543	35406	31549	29008	19744	10330	4091.2	3879.6	7892.2	8385.6	7116.3	7206.3	5599.8
C9JYQ9;H0Y8C2;Q6P5R6	C9JYQ9;H0Y8C2;Q6P5R6	4;4;4	3;3;3	3;3;3	60S ribosomal protein L22-like 1	RPL22L1	3	4	34.7	13.44	28.1	22.3	28.1	34.7	28224	26802	29032	20872	19919	19742	13495	5551.7	1963.7	2217.5	5333	4859.8	6198.2	4607.4	3130	3152.5	4049.7	650.43	131.45	276.09	70030	80172	62582	62582	49374	46378	41152	19864	5781.6	5717.7	16733	16791	15185	15170	11891
C9JYY6;Q92823-3;Q92823-4;Q92823-6;Q92823;Q92823-2;F8W775;A0A087X2B3;C9JH43;C9JF43;C9J8B6;H7C132	C9JYY6;Q92823-3;Q92823-4;Q92823-6;Q92823;Q92823-2;F8W775;A0A087X2B3	37;37;37;37;37;36;35;30;16;3;2;1	37;37;37;37;37;36;35;30;16;3;2;1	1;1;1;1;1;0;1;0;0;0;0;1	Neuronal cell adhesion molecule	NRCAM	12	37	37.3	320.23	32	31.4	36.2	33.6	459880	489150	521530	413200	445610	410420	358800	285880	150480	122780	424610	385560	464170	382470	300980	259940	227610	161440	113950	106820	513020	571120	545470	478190	390560	308260	245230	197220	150030	144180	332870	361390	332650	327130	277260
D3DQV9;P78344;H0Y3P2;P78344-2;H0YCH5;H0YD77;H0YEC5;H0YCF8;H0YEN8;H0YDC0;H0YD99;E9PKF8;H0YEI7;H0YE44;H0YE22;H0YEW3	D3DQV9;P78344;H0Y3P2;P78344-2;H0YCH5	38;38;36;36;22;15;14;9;8;8;7;7;4;3;3;1	38;38;36;36;22;15;14;9;8;8;7;7;4;3;3;1	38;38;36;36;22;15;14;9;8;8;7;7;4;3;3;1	Eukaryotic translation initiation factor 4 gamma 2	EIF4G2	16	38	46.7	323.31	41.8	39.8	41.2	40.9	1381400	1507700	1496100	626370	402980	379280	260840	172910	83940	72616	1579100	1384000	1514700	584190	249400	227340	209260	117470	70129	60592	1929900	2062100	1742600	783490	432370	413200	317860	190120	100130	86302	1489900	1671400	1371300	559800	214510
D3VVH9;A0A087X1A8;G3V3R7;F5H211;P54252-4;P54252-2;P54252;G3V328;C9JQV6;P54252-3;S4R399;G3V3T6;A0A087WXY4;G3V4F5;G3V4F4;G3V5H3;G3V4U9;A0A0A0MS38;G3V3T0;G3V2G2;G3V2G1;P54252-5;G3V526;E9PJN5;G3V3A6;D3VVP3;D6R9I5;G3V4B1;G3V390;G3V3S5;Q9H3M9	D3VVH9;A0A087X1A8;G3V3R7;F5H211;P54252-4;P54252-2;P54252;G3V328;C9JQV6;P54252-3;S4R399;G3V3T6;A0A087WXY4;G3V4F5;G3V4F4;G3V5H3;G3V4U9;A0A0A0MS38	7;7;7;7;7;7;7;6;6;6;5;5;5;4;4;4;4;4;3;3;3;3;2;2;1;1;1;1;1;1;1	7;7;7;7;7;7;7;6;6;6;5;5;5;4;4;4;4;4;3;3;3;3;2;2;1;1;1;1;1;1;1	7;7;7;7;7;7;7;6;6;6;5;5;5;4;4;4;4;4;3;3;3;3;2;2;1;1;1;1;1;1;1	Ataxin-3	ATXN3	31	7	21.3	10.21	4	18.9	12	10.3	2478	2675.1	3486.9	1512.3	902.21	634.45	755.82	392.77	53.06	200.75	33813	29541	35573	22281	14097	12799	8127.8	4271.9	2145.8	1265.1	19833	21660	18717	11210	6852.4	4868.4	4031.6	1432.1	1085.3	1838.1	37568	39920	36430	22331	10837
D3YTB1;F8W727;P62910;D3YTI8	D3YTB1;F8W727;P62910	9;9;9;1	9;9;9;1	9;9;9;1	60S ribosomal protein L32	RPL32	4	9	56.4	28.922	56.4	55.6	55.6	49.6	314290	350220	378250	330680	422530	688100	579050	328980	37899	47752	308250	289520	361930	362300	390670	501590	786080	174130	24950	43230	493940	555330	546680	580970	569310	484060	734460	365350	50883	74261	173400	179890	161170	176970	216890
D3YTC9;Q6NXT1;F8WB76;H7BZV9;B5MCX7;H7C3L3;C9JU48;Q6NXT1-2;C9JX82	D3YTC9;Q6NXT1;F8WB76;H7BZV9;B5MCX7;H7C3L3;C9JU48;Q6NXT1-2	4;4;2;2;2;2;2;2;1	4;4;2;2;2;2;2;2;1	4;4;2;2;2;2;2;2;1	Ankyrin repeat domain-containing protein 54	ANKRD54	9	4	16.2	11.823	10.6	16.2	16.2	16.2	12752	12940	13910	8808.3	7408.5	5364.3	3328.6	2498.3	1048.1	1002.8	39527	37121	42803	33865	24557	14842	12281	6883.9	3653.5	3498.9	30672	32828	28725	23817	14365	12184	8568.5	6316.7	3478.2	3777.4	38397	44175	38951	31401	22879
D6R938;E9PBG7;E9PF82;Q13557-8;Q13557-10;Q13557;Q13557-6;Q13557-11;Q13557-12;Q13557-9;Q13557-5;Q13557-3;Q13557-4;H0Y9J2;Q9UQM7;Q9UQM7-2;E9PBE8;E7EQE4;D6RHX9;D6RFJ0;E7ERS6;E7ETC9	D6R938;E9PBG7;E9PF82;Q13557-8;Q13557-10;Q13557;Q13557-6;Q13557-11;Q13557-12;Q13557-9;Q13557-5;Q13557-3;Q13557-4	11;11;11;11;11;11;11;11;10;10;10;10;10;4;4;4;2;2;1;1;1;1	11;11;11;11;11;11;11;11;10;10;10;10;10;4;4;4;2;2;1;1;1;1	4;4;4;4;4;4;4;4;3;3;3;3;3;3;0;0;0;0;0;0;0;0	Calcium/calmodulin-dependent protein kinase type II subunit delta	CAMK2D	22	11	21.1	59.989	17.3	13.9	17.5	13.5	98712	112110	124250	84266	62053	36129	23058	13907	6952.6	6898	192440	192000	230430	180030	96456	53587	38614	20249	9883.1	9602.2	130680	134820	125670	109990	67969	41824	30763	22569	9740.1	8665.2	36780	47693	36474	36823	23055
D6R9Z7;P15954	D6R9Z7;P15954	2;2	2;2	2;2	Cytochrome c oxidase subunit 7C, mitochondrial	COX7C	2	2	32.1	5.8572	32.1	32.1	32.1	32.1	19037	19588	21434	16846	16748	23112	18325	39260	47574	43321	1755.5	1219.7	2136	1509.8	1354.4	1273.8	1588.7	2550.2	3259.1	5166.6	18994	20337	20312	17232	15767	16756	22782	37055	62649	68066	12418	13801	13013	11890	8793.2
D6RA92;Q9UM13;D6R9Q5;D6RD74;D6RB36	D6RA92;Q9UM13;D6R9Q5;D6RD74	4;4;3;3;1	4;4;3;3;1	4;4;3;3;1	Anaphase-promoting complex subunit 10	ANAPC10	5	4	32.9	12.672	32.9	32.9	32.9	32.9	15709	18425	18822	15403	16110	10927	9202.9	3411.6	1905.7	1735.7	25976	26199	29701	25449	19555	14550	13424	5967.4	3471	2183.7	24983	28115	24470	22364	17311	13317	10107	3888.7	2360.7	1420.8	14999	17691	14896	13952	10322
D6RB92;Q5JS54-3;Q5JS54;Q5JS54-2;D6REN3;E2QRC7;H7C465	D6RB92;Q5JS54-3;Q5JS54;Q5JS54-2;D6REN3;E2QRC7;H7C465	3;3;3;3;2;2;2	3;3;3;3;2;2;2	3;3;3;3;2;2;2	Proteasome assembly chaperone 4	PSMG4	7	3	42.6	39.892	19.4	31.5	19.4	31.5	1997.3	2129.7	2009.2	1673.5	1777.4	1334.1	1224.6	1148.6	538.93	398.42	21914	17978	23754	17718	12033	12751	8411.3	6770.5	5577.2	4832	34306	34846	96662	31013	19725	19968	13490	12141	8913.5	6627.8	18829	18803	17122	16065	10340
D6RBN5;Q9NX40;D6RDK6;D6RIV2;Q9NX40-4;D6RI08;D6RDK1;D6R9T5;D6RG39;D6RIT9;Q9NX40-3;Q9NX40-2	D6RBN5;Q9NX40;D6RDK6	5;5;4;2;2;1;1;1;1;1;1;1	5;5;4;2;2;1;1;1;1;1;1;1	5;5;4;2;2;1;1;1;1;1;1;1	OCIA domain-containing protein 1	OCIAD1	12	5	21.1	15.202	16.5	21.1	16.5	21.1	38144	37928	44728	35698	36266	30449	23166	16021	7280.3	4335.6	96490	96212	101670	97957	81367	74792	66263	46584	22733	15997	32610	37022	39216	30212	21425	22939	18551	12717	7172.5	5355.4	5476.8	5668.3	5629	5175.9	4409.4
D6RBS9;D6R9D6;A0AV96-2;A0AV96;D6REZ6;B7Z8Z7;D6R9M7;D6RBP6;D6RA49;D6RFL5;Q8TBY0-2;Q8TBY0-3;Q8TBY0;D6RCT1;D6RF41;Q5T0W7;F8W9F8;Q9NQ94-5;Q9NQ94-6;Q9NQ94-3;Q9NQ94-2;Q9NQ94-4;Q9NQ94	D6RBS9;D6R9D6;A0AV96-2;A0AV96;D6REZ6;B7Z8Z7;D6R9M7;D6RBP6;D6RA49;D6RFL5	6;6;6;6;5;5;4;3;3;3;2;2;2;1;1;1;1;1;1;1;1;1;1	6;6;6;6;5;5;4;3;3;3;2;2;2;1;1;1;1;1;1;1;1;1;1	6;6;6;6;5;5;4;3;3;3;2;2;2;1;1;1;1;1;1;1;1;1;1	RNA-binding protein 47	RBM47	23	6	33.6	13.331	24.4	20.7	30	30	46404	44178	42134	22153	21786	24055	17565	12202	4108.9	3421.9	8508.2	6916.6	8574.2	5352.5	3909.4	4262.8	3372.2	2492.5	1500.9	885.07	55831	58434	48493	27843	18368	19198	14146	9425.2	5400.9	4307.1	16050	17233	13861	10691	7546.1
D6RBV2;Q12907;D6RIU4;D6RDX1;D6RBH1	D6RBV2;Q12907;D6RIU4;D6RDX1	11;11;9;8;4	11;11;9;8;4	11;11;9;8;4	Vesicular integral-membrane protein VIP36	LMAN2	5	11	43.4	118.1	32.6	43.4	39.4	40.3	35976	41401	41192	34307	36366	22882	13632	7110.9	2840.3	3117.5	259520	229420	296340	267760	250070	122240	74713	40733	21500	18978	182370	202390	193980	194860	125200	93953	62322	37033	18312	14502	229580	258080	250530	234940	224440
D6RBW1;P06730;P06730-3;P06730-2;H0Y8J7;D6RFJ3	D6RBW1;P06730;P06730-3;P06730-2;H0Y8J7	7;7;7;7;4;1	7;7;7;7;4;1	7;7;7;7;4;1	Eukaryotic translation initiation factor 4E	EIF4E	6	7	29.8	44.24	29.8	29.8	29.8	26.5	400050	436200	435480	338880	329590	291240	196520	78002	38210	35331	381310	341770	394110	336620	289930	247500	168700	59002	31133	30513	365830	393630	378690	320310	252150	210510	129270	52358	29278	22841	296820	316600	309410	286820	221240
D6RCM8;O95379-3;O95379-2;O95379;O95379-4	D6RCM8;O95379-3;O95379-2;O95379;O95379-4	5;5;5;5;5	5;5;5;5;5	5;5;5;5;5	Tumor necrosis factor alpha-induced protein 8	TNFAIP8	5	5	22.5	10.632	15.5	22.5	15.5	22.5	96066	94494	101850	80094	52948	28233	16627	9654.9	4213.2	4945.9	146860	125160	148760	122520	81056	51071	35564	20390	8377.9	7662	79660	79349	80550	67856	35633	24554	17942	12249	7406.3	5863.3	55105	51152	55931	47299	26624
D6REA0;O75879;H0Y9W6	D6REA0;O75879	3;3;1	3;3;1	3;3;1	Glutamyl-tRNA(Gln) amidotransferase subunit B, mitochondrial	PET112;GATB	3	3	5.4	3.2703	3.3	3.3	1.7	5.4	7937.7	9302.6	8510.6	5553.9	3478.7	2759.7	2005.6	1606.4	1061.4	1006.2	17235	14883	17439	8040.2	3161.4	3195.8	2488.7	1900.8	1620.9	1601.8	10794	11260	9753.9	5566.6	1922.1	1602	1109.2	1026.3	966.18	854.75	6982	7712.4	7018.1	4518.2	1742.5
D6REX3;O94979;O94979-3;O94979-4;O94979-9;O94979-2;O94979-8;O94979-6;O94979-10;H7BXG7;O94979-7;D6RHZ5;O94979-5;H0Y8V7;H0Y9K1;H0Y8W8;H0Y9T9;H0YAF5;H0Y9V3;D6RE64;D6RCQ9;D6RBT0;D6RHE8	D6REX3;O94979;O94979-3;O94979-4;O94979-9;O94979-2;O94979-8;O94979-6;O94979-10;H7BXG7;O94979-7;D6RHZ5	35;34;33;33;33;33;33;32;32;26;26;25;17;10;9;8;6;5;4;3;3;2;2	35;34;33;33;33;33;33;32;32;26;26;25;17;10;9;8;6;5;4;3;3;2;2	20;19;18;18;18;18;18;17;17;11;11;10;9;0;0;8;6;5;4;3;3;2;2	Protein transport protein Sec31A	SEC31A	23	35	31.6	188.26	25.6	27.7	27.8	29	1281900	1437900	1411000	883550	482450	364900	250850	168810	83841	75521	1398600	1209600	1447100	876360	348240	242690	197430	134370	82646	73213	1600300	1804400	1528500	1058200	398750	292940	211110	138270	79549	58465	1380000	1530900	1298700	911840	348600
D6RFG8;P27707;D6RCP9;D6RG38	D6RFG8;P27707;D6RCP9	11;11;8;1	11;11;8;1	11;11;8;1	Deoxycytidine kinase	DCK	4	11	36	107.68	36	32.5	33.4	36	481430	493050	512790	395950	398720	353760	226650	92780	33090	30412	485910	433660	509860	433040	309890	301220	176140	82518	32205	34797	392100	417760	375410	345280	267050	230130	125650	54548	15555	12734	346490	363610	351780	321970	256000
D6RGI3;D6RER5;Q9NVA2;Q9NVA2-2;D6RDU5;H0Y961;D6RDP1;D6R9Y6;H0Y9G8	D6RGI3;D6RER5;Q9NVA2;Q9NVA2-2;D6RDU5	18;18;18;17;15;8;6;6;3	18;18;18;17;15;8;6;6;3	10;10;10;9;7;3;5;5;3	Septin-11	2018-09-11	9	18	49.9	323.31	48.2	45.2	41.4	43.3	778140	898040	911680	735260	820610	815430	724560	617840	352360	100900	460720	399670	518410	435730	365140	368590	327730	240530	152770	47159	652960	765800	750140	685010	557760	571350	484350	400030	259550	71597	581930	671310	603900	600920	497570
D6RHI9;A0A087WZM2;O00584;H0YAE9;D6REQ6;A0A087WWI1;O00584-2;J3QQ64	D6RHI9;A0A087WZM2;O00584;H0YAE9;D6REQ6	5;5;5;4;4;2;2;1	5;5;5;4;4;2;2;1	5;5;5;4;4;2;2;1	Ribonuclease T2	RNASET2	8	5	24.1	18.083	14.6	19.4	20.2	19.4	11081	12618	13284	10424	11069	9132.7	7527.1	4583.6	3305.1	1114.4	51024	49688	56643	48132	39961	36766	30453	23576	12778	5931.8	38989	42752	37662	34036	27689	25974	18665	14075	8593	4370.4	6869.7	7060.7	6687.9	5408.6	4317.5
D6RJ90;Q9Y6G5;H0Y9N4;D6RC04	D6RJ90;Q9Y6G5;H0Y9N4;D6RC04	6;6;5;3	6;6;5;3	6;6;5;3	COMM domain-containing protein 10	COMMD10	4	6	32.4	41.028	26.1	32.4	26.1	32.4	126370	134510	135150	101880	87446	68776	37835	19507	10337	8600.6	172490	141980	177480	133080	92321	71884	41363	18427	9025	8859.2	166230	170910	162040	133620	93897	72969	36451	17080	7297.4	6749.9	130730	137180	121050	107690	83126
E2QRF9;O75496;H7C608;C9K0U5	E2QRF9;O75496;H7C608	6;6;5;2	6;6;5;2	6;6;5;2	Geminin	GMNN	4	6	42.5	23.972	26.3	42.5	42.5	30.2	33923	35520	40752	32150	34811	31835	27929	21256	17489	13012	55041	48496	56597	50011	42512	45423	43073	35188	31732	30201	83669	94578	100920	87566	76552	79933	72229	60353	54723	56133	70932	75560	76270	74787	58210
E5KLK1;E5KLJ6;E5KLJ9;E5KLJ5;O60313;O60313-2;H7C141;H7C3G2;H7C321	E5KLK1;E5KLJ6;E5KLJ9;E5KLJ5;O60313;O60313-2	18;18;18;18;18;18;3;1;1	18;18;18;18;18;18;3;1;1	18;18;18;18;18;18;3;1;1	Dynamin-like 120 kDa protein, mitochondrial;Dynamin-like 120 kDa protein, form S1	OPA1	9	18	20.4	48.605	15.5	17.8	18.2	12.4	76521	79974	87285	60053	49975	36270	22348	17561	9430.1	7413.9	124010	112290	132570	101320	68358	45119	39142	19817	11359	8773.5	97706	105960	95813	78326	43618	25147	19156	14307	7646.8	7086.3	47565	54296	47490	40183	26372
E5RFJ1;Q96MF7;E5RHW9;E5RIM1;A0A087WTZ8;H0YB96	E5RFJ1;Q96MF7;E5RHW9	7;7;4;3;3;1	7;7;4;3;3;1	7;7;4;3;3;1	E3 SUMO-protein ligase NSE2	NSMCE2	6	7	37.4	13.798	37.4	29.9	20.9	27.8	22438	23894	24090	16051	14053	9190.9	6677.3	5555.1	2044.9	1695.4	25597	20604	27445	20801	13202	10567	6379.4	3776.8	2117.4	2624.9	70785	67671	68537	58253	37041	32543	28409	22179	12811	12276	2116.6	2035.6	1576.8	1281	794.67
E5RG17;Q6P1N9;Q6P1N9-2;A0A0D9SGD3;E5RGF2;G5EA19;U3KQS5;H0YBX2;E5RK70;E5RG62;E5RID7;E5RI69;E5RJY6	E5RG17;Q6P1N9;Q6P1N9-2;A0A0D9SGD3;E5RGF2;G5EA19;U3KQS5;H0YBX2	17;17;15;14;13;11;11;10;7;6;2;1;1	17;17;15;14;13;11;11;10;7;6;2;1;1	17;17;15;14;13;11;11;10;7;6;2;1;1	Putative deoxyribonuclease TATDN1	TATDN1	13	17	55.9	93.133	48.1	54	53.4	48.1	497280	547690	586540	444290	474380	451720	427790	351510	219710	53826	507810	469290	531320	462410	399280	390020	382790	304580	199340	47417	447120	491410	440490	407650	337790	311070	285310	247810	164580	34414	444170	481670	459680	439900	365700
E5RGX5;Q93045;Q93045-2	E5RGX5;Q93045;Q93045-2	4;4;4	1;1;1	1;1;1	Stathmin;Stathmin-2	STMN2	3	4	16.1	11.156	16.1	16.1	16.1	16.1	222770	223480	244310	198570	222220	229640	212810	189250	157890	115870	93309	87057	96386	85745	78511	79661	84456	72680	66502	63339	112080	121660	124070	110320	95952	96683	96012	88253	70972	76988	91555	97282	94735	90888	84614
E5RGZ1;Q9H4B0-2;Q9H4B0;Q9H4B0-3	E5RGZ1;Q9H4B0-2;Q9H4B0;Q9H4B0-3	2;2;2;1	2;2;2;1	2;2;2;1	Probable tRNA N6-adenosine threonylcarbamoyltransferase, mitochondrial	OSGEPL1	4	2	10.9	2.3166	10.9	6.3	10.9	6.3	6888	7802.7	9310.8	6685.3	5285.8	4303.3	2471.4	1498	854.34	517.81	2886.2	2678.6	2982.8	2566.5	1864.3	744.58	588.87	453.58	108.78	71.553	4050.5	3719.1	3631.9	2824.8	1389	1187.1	528.3	241.49	100.6	100.52	4408.4	4714.3	4855.4	3940.5	2864.5
E5RHG8;Q15369;Q15369-2;R4GMY8	E5RHG8;Q15369;Q15369-2;R4GMY8	7;7;6;4	7;7;6;4	7;7;6;4	Transcription elongation factor B polypeptide 1	TCEB1	4	7	83.1	234.48	83.1	83.1	83.1	83.1	666260	753380	735060	573820	589230	312860	149270	93613	50881	40892	837990	799740	884550	751580	563780	309810	139900	70828	38302	39913	828830	1009300	885990	815380	669440	296600	133380	72094	35439	28610	549600	641590	599170	554020	419580
E5RIM7;O00244;E5RGN3	E5RIM7;O00244;E5RGN3	5;5;4	5;5;4	5;5;4	Copper transport protein ATOX1	ATOX1	3	5	71.2	161.63	71.2	71.2	71.2	71.2	334510	349200	361090	290160	311990	295520	282300	232000	171320	117820	368510	400470	427480	390250	362530	292360	388610	274410	216140	161810	265250	309080	302650	267990	251510	200380	215180	177130	143940	113020	205330	274620	257870	253430	278570
E5RIW3;E5RJD8;O75347;E5RHG6;O75347-2;E5RIX8	E5RIW3;E5RJD8;O75347;E5RHG6;O75347-2;E5RIX8	9;9;9;8;7;5	9;9;9;8;7;5	9;9;9;8;7;5	Tubulin-specific chaperone A	TBCA	6	9	75	40.495	75	75	75	65.5	978380	954090	1047300	845850	792410	907980	774090	681560	454220	306740	882740	752670	859060	768670	540540	723780	636540	558750	408400	323380	1175100	1161400	1177300	1134800	798360	934450	823090	721410	525470	460180	876290	886080	864880	830200	635410
E5RJR5;P63208;E7ERH2;F8W8N3;P63208-2;E5RGM3;E5RHM3;E5RGM4	E5RJR5;P63208;E7ERH2;F8W8N3;P63208-2;E5RGM3	14;14;10;10;10;7;1;1	14;14;10;10;10;7;1;1	12;12;8;8;8;5;0;0	S-phase kinase-associated protein 1	SKP1	8	14	75.5	92.194	65	58.3	65	58.3	791600	797800	845370	667070	670590	719250	616310	399300	175510	102350	718370	615330	791910	665090	580690	710810	562250	340700	155500	101180	1040000	1051100	1067900	961590	765860	850740	675720	455110	205220	133900	661050	677970	657190	635550	538550
E7EM64;Q7L5N1;H7C3T0	E7EM64;Q7L5N1	12;12;3	12;12;3	12;12;3	COP9 signalosome complex subunit 6	COPS6	3	12	48.5	198.36	43.9	46	48.5	46	372220	427080	435450	330960	336490	265770	142810	53440	22290	20672	455650	393600	522720	422780	330180	281210	140680	36822	14268	17208	502470	566660	495190	495390	395750	315340	153730	55489	24008	20360	492640	576410	507010	485790	407840
E7EMM4;A0A1B0GW68;A0A1B0GUA4;A0A1B0GTM3;A0A1B0GTZ5;Q13510;Q13510-2;A0A1B0GUH5;A0A1B0GTP7;A0A1B0GUE3;A0A1B0GUG1;A0A1B0GUW4;Q13510-3;A0A1B0GVG2;A0A1B0GU62;A0A1B0GV06;A0A1B0GUB3;A0A1B0GW48;A0A1B0GVJ1;A0A1B0GU06;A0A1B0GV95;A0A1B0GVE7;A0A1B0GUJ3;A0A1B0GVA3;A0A1B0GW66;A0A1B0GVC9;A0A1B0GV88	E7EMM4;A0A1B0GW68;A0A1B0GUA4;A0A1B0GTM3;A0A1B0GTZ5;Q13510;Q13510-2;A0A1B0GUH5;A0A1B0GTP7;A0A1B0GUE3;A0A1B0GUG1;A0A1B0GUW4;Q13510-3;A0A1B0GVG2;A0A1B0GU62;A0A1B0GV06;A0A1B0GUB3	14;14;14;14;14;14;14;13;12;11;11;11;10;8;7;7;7;6;6;6;5;5;4;3;3;3;1	14;14;14;14;14;14;14;13;12;11;11;11;10;8;7;7;7;6;6;6;5;5;4;3;3;3;1	14;14;14;14;14;14;14;13;12;11;11;11;10;8;7;7;7;6;6;6;5;5;4;3;3;3;1	Acid ceramidase;Acid ceramidase subunit alpha;Acid ceramidase subunit beta	ASAH1	27	14	33.8	57.865	33.8	31.4	33.5	31.4	421780	433730	465960	373420	364540	387180	331770	295790	213300	149110	304920	268600	316860	265260	209660	244280	227400	198080	165260	142230	271770	285190	267610	237850	196210	202300	168890	150200	122100	102370	189260	199950	191420	170520	133110
E7EMN6;P41236;G1AUC5;Q6NXS1;E7EUI7	E7EMN6;P41236;G1AUC5;Q6NXS1;E7EUI7	7;7;5;5;4	7;7;5;5;4	7;7;5;5;4	Protein phosphatase inhibitor 2;Protein phosphatase inhibitor 2-like protein 3	PPP1R2;PPP1R2P3	5	7	52.4	95.828	46.5	45.9	46.5	52.4	221750	230420	277520	192920	191000	194370	150890	130130	99684	78286	215700	189840	221280	195080	154720	183550	164300	149680	135390	136160	124510	133070	128390	113200	91978	97876	91916	79256	71841	69675	175810	181890	175340	168730	133460
E7EMZ9;E9PBC6;O95359-3;D6RAA5;Q4VXL8;O95359-6;O95359-1;O95359-5;O95359;Q4VXL4;O95359-2;H0Y911;E9PGB3;A0A0U1RRM9;H0Y9C3;H0Y9Y7;H0Y8P9;H0YA73	E7EMZ9;E9PBC6;O95359-3;D6RAA5;Q4VXL8;O95359-6;O95359-1;O95359-5;O95359;Q4VXL4;O95359-2;H0Y911	25;25;25;24;24;24;24;24;24;23;23;16;12;8;7;4;3;2	25;25;25;24;24;24;24;24;24;23;23;16;12;8;7;4;3;2	23;23;23;22;22;22;22;22;22;21;21;16;12;7;5;4;3;2	Transforming acidic coiled-coil-containing protein 2	TACC2	18	25	9.6	81.429	8.5	7.9	8	6.9	333200	376900	390840	290140	275510	189430	128220	81130	42522	34777	363970	330890	403340	330530	239190	176310	117710	65951	43124	45146	544180	623070	527370	483470	353720	254040	147770	89182	51848	60881	229660	253980	233810	210360	154030
E7ENY0;P35611-6;P35611-3;E7EV99;P35611-2;P35611;P35611-4;P35611-5;H0Y9H2;A0A0A0MSR2;D6RF25;D6RJE2;D6RAH3;H0YG19;H0YFD8	E7ENY0;P35611-6;P35611-3;E7EV99;P35611-2;P35611;P35611-4;P35611-5;H0Y9H2;A0A0A0MSR2	22;22;22;21;21;21;20;14;13;12;7;5;5;3;1	21;21;21;20;20;20;19;13;12;11;7;5;5;3;1	21;21;21;20;20;20;19;13;12;11;7;5;5;3;1	Alpha-adducin	ADD1	15	22	41.8	184.64	35	36.8	38.8	37.6	274590	291680	305560	241180	239540	215700	165690	118840	57862	36663	487560	417600	510320	413760	321630	303880	253050	161440	85027	58993	550220	593300	583450	496960	376420	339240	279520	196980	97583	60101	279380	293920	269830	245840	190680
E7EP72;Q9UFG5;K7EK56;Q9UFG5-2	E7EP72;Q9UFG5	3;3;1;1	3;3;1;1	3;3;1;1	UPF0449 protein C19orf25	C19orf25	4	3	15.2	2.7939	9.5	9.5	15.2	15.2	6029	6545.3	7290.3	5322.9	5309.1	5282.8	4082.8	3901	3035.2	2941	23933	20916	24474	20960	23378	27514	27798	24676	22962	24618	9018	10372	9616.8	8535.5	8418.6	7764.3	7813.3	7345.8	6910.5	8020.6	19171	20904	19224	18541	16422
E7EPJ7;O75962-5;O75962-4;O75962;E7EWP2;O75962-2;F5H228;C9IZQ6;O60229-3;O60229-2	E7EPJ7;O75962-5;O75962-4;O75962;E7EWP2;O75962-2;F5H228	13;13;13;13;11;11;7;1;1;1	13;13;13;13;11;11;7;1;1;1	12;12;12;12;10;10;6;0;0;0	Triple functional domain protein	TRIO	10	13	6.9	43.505	4.6	5.5	4.8	5.9	28530	32264	29691	20550	17912	8881.1	7502	5509.6	2656.4	2401.1	26394	20792	24290	16326	8441.1	7622.9	6411.7	3887.3	2079.7	2189.1	25511	23688	21025	14010	6792.1	6511.2	5287.2	3400.9	2113.9	1458.4	20727	21619	18552	13349	6102.5
E7EPN9;Q9Y520-4;Q9Y520-6;Q9Y520-3;H7C5N8;A0A0A0MS30	E7EPN9;Q9Y520-4;Q9Y520-6;Q9Y520-3	91;91;89;82;30;15	91;91;89;82;30;15	1;1;1;0;1;0	Protein PRRC2C	PRRC2C	6	91	37.5	323.31	30.2	30.6	32.6	30.2	1103300	1171800	1289200	1044300	1138700	1210600	943280	680590	333730	230780	1173200	1034400	1292900	1094100	927040	952190	892410	615170	333580	275310	1374900	1499300	1383600	1291000	1043900	1010700	931000	723370	393080	339110	537700	607300	532130	548560	451780
E7EPS8;P28827;P28827-2	E7EPS8;P28827;P28827-2	4;4;4	4;4;4	4;4;4	Protein-tyrosine-phosphatase;Receptor-type tyrosine-protein phosphatase mu	PTPRM	3	4	2.8	7.018	2.8	2.2	2.2	1.5	7260.2	8884.2	9071.6	7000.2	7557.5	5614.8	3706.8	3055.2	1654.6	1124.9	14254	12367	15516	13495	10639	9971.3	7720.1	5121	3555.1	2815.3	4914	5323.7	4743.4	5270.3	3559.2	3119.8	2313	1590.7	1165.2	891.01	5520.2	5415.8	6075	5067.8	4560.7
E7EPT4;P19404	E7EPT4;P19404	12;12	12;12	12;12	NADH dehydrogenase [ubiquinone] flavoprotein 2, mitochondrial	NDUFV2	2	12	53.6	39.984	53.6	53.6	49.2	39.7	201160	219790	230250	197540	283850	393730	301810	165960	48211	30412	245350	208350	255310	252490	308980	645530	483860	265870	74845	60624	137920	142260	140310	135260	139950	224200	184660	106620	30160	28539	140340	139880	138950	150520	166180
E7EQ69;Q9GZZ1;C9J5D1;A0A087WWJ2;Q9GZZ1-2;C9J5J3;A0A0D9SF32;C9JZU6;F8WCK0	E7EQ69;Q9GZZ1;C9J5D1;A0A087WWJ2;Q9GZZ1-2	19;19;14;11;11;6;6;4;3	19;19;14;11;11;6;6;4;3	8;8;4;3;3;3;3;4;3	N-alpha-acetyltransferase 50	NAA50	9	19	91.7	161.12	85.1	87.5	88.1	79.2	890540	917230	959690	741000	732900	604220	267850	123360	57176	51527	630660	567150	679590	579660	450470	388480	161810	73696	42934	36440	1026700	1086700	918180	926190	722980	581090	222850	112710	53354	35553	798370	853150	815380	761870	582230
E7EQB3;Q9BSV6;B0V3J0;A9C4B9;A0A0G2JNK5	E7EQB3;Q9BSV6;B0V3J0;A9C4B9;A0A0G2JNK5	13;13;11;11;11	13;13;11;11;11	13;13;11;11;11	tRNA-splicing endonuclease subunit Sen34	TSEN34	5	13	51.7	55.677	37.1	47.3	32.1	34.9	73034	78697	69561	46906	38696	21888	9139.9	5931.3	3272.4	3154.1	161740	134030	142730	99717	70172	43229	27527	17585	9767.2	9558.1	144030	144540	106500	82605	48620	29806	23862	10808	5954.5	4962.3	54530	56248	40307	32925	28361
E7EQG2;Q14240;Q14240-2;J3KSN7;E7EMV8;E9PBH4;F8WE11;C9JUF0	E7EQG2;Q14240;Q14240-2	22;22;22;6;4;3;3;1	5;5;5;1;0;0;0;0	5;5;5;1;0;0;0;0	Eukaryotic initiation factor 4A-II;Eukaryotic initiation factor 4A-II, N-terminally processed	EIF4A2	8	22	55.2	14.87	52.8	48.9	48.9	45.3	61787	66962	78109	59091	56906	47015	31890	18621	12015	7778.2	124570	115580	138240	119810	93216	75425	53463	28705	19078	19709	93722	108260	95057	92905	69768	57283	39135	20443	9791.2	8407.3	14088	16321	13664	10658	8855
E7EQT4;S4R3H4;Q9UKV3;Q9UKV3-5;Q9UKV3-3;Q9UKV3-2;G3V3B0;G3V3T3;A0A087WYN3	E7EQT4;S4R3H4;Q9UKV3;Q9UKV3-5	30;29;29;28;10;10;9;4;2	30;29;29;28;10;10;9;4;2	30;29;29;28;10;10;9;4;2	Apoptotic chromatin condensation inducer in the nucleus	ACIN1	9	30	25.5	158.1	19.2	21.5	21.1	24.1	224980	245850	288130	243210	245380	185190	121690	84720	51930	44537	222910	191540	265770	252000	187570	150100	109220	77979	50007	49497	203120	227500	248340	247070	203840	154160	106280	76352	46755	44292	121940	143920	144040	155780	132410
E7ERI8;E7EW49;O75122-3;E3W994;J3KR49;A0A0U1RQI6;O75122;B3KR06;E7ENG2;O75122-2;D6RBU8;C9J668;H7C4I5	E7ERI8;E7EW49;O75122-3;E3W994;J3KR49;A0A0U1RQI6;O75122;B3KR06;E7ENG2;O75122-2	15;15;15;14;14;14;14;12;12;12;6;5;2	15;15;15;14;14;14;14;12;12;12;6;5;2	15;15;15;14;14;14;14;12;12;12;6;5;2	CLIP-associating protein 2	CLASP2	13	15	12.7	37.833	5.4	12	6.9	7.7	27613	27233	29290	18533	10254	7018	4262.3	2769.2	1236.3	970.66	46592	40753	49547	33809	15550	11814	10434	6206.4	3901.6	3465.6	58738	73855	60613	41490	25538	20549	15883	9491.8	6302.9	5477.7	45492	52722	47145	37595	18972
E7ERS3;Q86VM9;Q86VM9-2;H3BRH3;H3BPD0;H3BRN6;H3BP01	E7ERS3;Q86VM9;Q86VM9-2	26;26;18;8;6;3;3	26;26;18;8;6;3;3	26;26;18;8;6;3;3	Zinc finger CCCH domain-containing protein 18	ZC3H18	7	26	29.1	137.87	20.6	28.2	20.7	23.5	220270	232290	232160	165860	155140	151470	122060	103350	72991	76261	151720	132220	150530	128640	100790	87182	83402	57031	41384	49519	202700	209920	187830	150770	122290	100940	89648	74784	59448	87898	69931	73971	59869	54522	41145
E7ERU0;E9PHM6;F6QMI7;F8W9J4;Q03001;Q03001-8;E7ETB9;Q03001-9;Q6P0N6;Q03001-3;A0A0U1RQJ2;Q5T0V7;E7ESK0;E7ERX3;H0YC82;Q03001-10;Q03001-13;H0YAT7;H0YC65	E7ERU0;E9PHM6;F6QMI7;F8W9J4;Q03001;Q03001-8	38;38;38;38;38;36;8;8;6;6;5;3;2;2;2;2;2;1;1	31;31;31;31;31;30;7;8;6;6;4;2;1;1;2;2;2;1;1	31;31;31;31;31;30;7;8;6;6;4;2;1;1;2;2;2;1;1	Dystonin	DST	19	38	7.5	47.35	3.1	4.7	4.7	4.3	60681	65897	73259	46325	40061	35344	23804	17171	9135.5	7423.7	176440	153020	188970	147510	131120	98650	90366	48645	18245	16711	103590	114900	96716	67743	43178	39071	29889	22766	14846	9558.9	155870	169330	139080	111070	81482
E7ESC6;Q9UIA9;E5RIW1;H0YBE1	E7ESC6;Q9UIA9	39;39;10;7	39;39;10;7	39;39;10;7	Exportin-7	XPO7	4	39	38.6	298.93	35.7	35.2	34.4	35.4	824870	912180	946140	744300	706780	418350	255890	157860	75791	72190	1055200	883310	1161300	914050	670850	388490	198100	129350	67447	65314	1366800	1485800	1422100	1263400	907200	560220	291910	225560	146400	85589	673650	745490	675030	613070	435650
E7ESG2;Q9HAW4-3;Q9HAW4;Q9HAW4-2	E7ESG2;Q9HAW4-3;Q9HAW4;Q9HAW4-2	8;8;8;7	8;8;8;7	8;8;8;7	Claspin	CLSPN	4	8	6.4	12.42	4	5.8	5.8	6.4	3364.3	3747.5	3769.6	2246.3	2447.9	1977.5	1176.9	942.57	515.03	757.58	27428	21595	22707	18784	14616	12501	11461	5443.1	3950.2	5193.1	14265	15920	13174	14129	7371.5	6027.1	5461.3	2558.2	1747.3	2067.7	23709	24905	19512	18934	14175
E7ESK7;E9PD24;E7EVZ2;E5RIR4;E5RGE1	E7ESK7;E9PD24;E7EVZ2;E5RIR4	14;10;10;9;6	1;0;0;0;0	1;0;0;0;0		YWHAZ	5	14	75.9	2.8923	75.9	73.7	74.5	74.5	17237	16048	15427	10262	9063.1	6296.1	5117	3483.6	2512.6	2548.8	4443.4	3576	4817.2	4138.2	3939	1914.2	1782.4	781.59	261.88	159.88	5410.9	5754.7	6063.9	5232.6	4719.7	4208.3	2656	1671.9	1023.7	972.5	3390.7	3995.7	3831.8	3683	2989.5
E7ET15;O15042-2;O15042;E7EW00;H0Y8D9;O15042-3;C9JDJ7;C9J5L1;H7C4V2;U3KPT1	E7ET15;O15042-2;O15042;E7EW00;H0Y8D9	11;11;11;6;6;5;3;3;3;2	11;11;11;6;6;5;3;3;3;2	11;11;11;6;6;5;3;3;3;2	U2 snRNP-associated SURP motif-containing protein	U2SURP	10	11	11.8	21.581	4.2	8.5	7.4	10.2	9990.6	10343	10303	6988.9	6408.3	5567	4376.9	3571.7	2477.6	1629.5	93438	80051	82290	53543	37865	32914	29614	20161	12562	14749	27612	27990	20795	13581	6954.7	5888.3	5243.4	3462.3	1716.7	1515.4	31226	31701	26070	15572	8386.3
E7ETB3;Q9ULA0;E7EMB6;C9JBE1	E7ETB3;Q9ULA0;E7EMB6;C9JBE1	15;15;11;8	15;15;11;8	8;8;8;2	Aspartyl aminopeptidase	DNPEP	4	15	41.2	110.03	41.2	31.6	34.9	31	437340	494030	516580	415450	459150	434510	380730	320540	165000	140480	488310	421030	553390	469530	383160	393710	371730	270830	177570	171420	372760	407690	377070	376320	300180	292510	239440	186380	140400	123510	244950	281220	252840	256180	224320
E7ETK0;A0A087WUS0;P62847-2;P62847-3;P62847;P62847-4	E7ETK0;A0A087WUS0;P62847-2;P62847-3;P62847;P62847-4	4;4;4;4;4;4	4;4;4;4;4;4	4;4;4;4;4;4	40S ribosomal protein S24	RPS24	6	4	30.5	32.55	30.5	30.5	30.5	30.5	238240	279050	307070	269210	332450	539530	438630	212900	39826	37159	203550	178200	240600	229590	222660	389100	547980	106720	12557	27355	200890	227680	236240	228120	230340	283120	376580	168810	37802	38012	142170	154690	138900	151890	158710
E7ETU5;F6Y5H0;P29558-2;P29558;E7EPF2;C9J9B2;F8W1T6;C9JIJ9;A0A1B0GUW5;Q15434;Q6XE24-3;Q6XE24-4;Q6XE24-5;Q6XE24-2;Q6XE24	E7ETU5;F6Y5H0;P29558-2;P29558;E7EPF2	4;4;4;4;2;1;1;1;1;1;1;1;1;1;1	4;4;4;4;2;1;1;1;1;1;1;1;1;1;1	4;4;4;4;2;1;1;1;1;1;1;1;1;1;1	RNA-binding motif, single-stranded-interacting protein 1	RBMS1	15	4	12.4	8.3245	9.7	9.7	9.5	6.8	20932	19021	22474	15578	13623	13122	7390.8	5896.2	3023.2	2277.9	20270	17028	19904	15852	14143	11690	10359	10703	9864.3	10780	9518.5	10150	8881	8435	5252.9	3465.3	1916.5	1222.4	926.05	802.43	13447	14192	12468	9780.8	5394.3
E7ETZ0;H0Y7A7;E7EMB3;P62158;Q96HY3;G3V226;M0QZ52;F8WBR5;G3V479;C9J7T9;P02585	E7ETZ0;H0Y7A7;E7EMB3;P62158;Q96HY3	12;12;12;12;9;5;4;3;3;1;1	12;12;12;12;9;5;4;3;3;1;1	2;2;2;2;1;0;2;1;1;0;0	Calmodulin	CALM1;CALM2	11	12	86.7	250.32	62	80.7	56	86.7	2092700	2072600	2247600	1788900	2095700	2231900	2244200	2014700	1682700	1395700	2235400	1951900	2259800	2099200	1907700	2169800	2119800	1982200	1863800	1804800	2289200	2539100	1499900	2466900	2189000	2432900	2338000	2254900	2113900	2283400	2030200	2214500	2174700	2378200	1988000
E7ETZ4;Q9Y6E2;B5MCH7;Q75MG1;B5MCE7;E9PFD4;E7EMS9;C9JF98;Q9Y6E2-2;E9PFE3;F8WDX8	E7ETZ4;Q9Y6E2;B5MCH7;Q75MG1;B5MCE7;E9PFD4	24;24;20;18;14;12;11;9;9;8;8	24;24;20;18;14;12;11;9;9;8;8	23;23;19;18;13;11;11;9;9;8;8	Basic leucine zipper and W2 domain-containing protein 2	BZW2	11	24	49.3	141.25	49	49	44.6	40.9	1664800	1675600	1736300	1241300	874050	396660	261540	186870	99803	102910	1301300	1182800	1310800	1088700	601720	209730	149680	81705	38789	46103	1675800	1768300	1589500	1351400	722930	262490	164200	105040	54572	62906	1121700	1185900	1128100	993630	541870
E7EU96;P68400;Q8NEV1;P68400-2;A0A087WY74;V9GYA2;V9GY80;V9GYW6	E7EU96;P68400;Q8NEV1;P68400-2	18;18;15;11;4;3;3;1	18;18;15;11;4;3;3;1	18;18;15;11;4;3;3;1	Casein kinase II subunit alpha;Casein kinase II subunit alpha 3	CSNK2A1;CSNK2A3	8	18	55.6	287.43	55.6	54.3	54.3	55.6	803420	910550	905700	705490	732980	620530	405560	150860	54552	44668	1051600	906360	1131800	892810	727340	649810	427450	182510	87260	83715	1201100	1353800	1178500	1085300	839870	759940	443140	174550	77631	73518	1047700	1200800	1003600	931410	736240
E7EUI8;E7EM57	E7EUI8;E7EM57	30;27	2;1	2;1	Glucose-6-phosphate 1-dehydrogenase	G6PD	2	30	87.6	6.2383	85.8	87.6	85.8	87.6	47410	51114	57617	44854	45873	42431	31857	23879	7766.2	6607.7	16318	13788	17171	15032	12373	11340	9322.4	5866.5	1952.5	1593.7	44142	44871	49601	40046	32803	30175	23919	16699	6717.6	5211.6	12758	12831	11735	11092	10387
E7EUN9;Q9NX74;J3QLD5;H3BRI6;H3BSF3;I3L0K0;H3BMK6;H3BTR3;I3L1K5;H3BQX4;H3BM64;I3L4H0;I3L4Y9	E7EUN9;Q9NX74	15;15;2;1;1;1;1;1;1;1;1;1;1	15;15;2;1;1;1;1;1;1;1;1;1;1	15;15;2;1;1;1;1;1;1;1;1;1;1	tRNA-dihydrouridine(20) synthase [NAD(P)+]-like	DUS2	13	15	41.3	75.127	29.5	38.6	38.9	35.8	108360	119170	126110	97016	91547	73093	49293	40435	20159	16212	205400	179440	210940	156430	104550	68441	49501	31110	16640	15932	140610	154360	139770	106850	65077	39188	23481	17359	9145.7	11659	132700	142450	123190	104230	68240
E7EUU4;Q04637-8;E7EX73;Q04637-7;C9K073;C9J2Z7;H7C044;C9JHW9;H7C0V6;F8WCF2;C9JIH5;C9JWH9;C9JWH7;C9J556;C9JSU8;B1AN91;B1AN92;C9JWW9	E7EUU4;Q04637-8;E7EX73;Q04637-7	68;68;65;62;21;20;17;6;5;3;3;3;2;2;2;2;2;2	68;68;65;62;21;20;17;6;5;3;3;3;2;2;2;2;2;2	0;0;0;0;0;0;0;0;0;0;0;0;0;0;0;0;0;0	Eukaryotic translation initiation factor 4 gamma 1	EIF4G1	18	68	40.1	323.31	36.3	37.4	37.9	39.6	3357500	3670400	3304600	1549700	853150	743290	557550	402600	224680	210010	3377300	2899900	2970700	1316000	518680	423860	370860	249950	151460	143410	4055700	4386700	3520800	1784900	723900	620090	474410	332900	205240	178760	3635900	3998300	3065700	1590500	501170
E7EVA0;P27816-4;B5MEG9;H0Y2V1;F8W9U4;A0A0J9YVV8;A0A0J9YW37;P27816-3	E7EVA0	87;43;39;21;18;2;2;2	87;43;39;21;18;2;2;2	22;7;8;0;0;0;0;0	Microtubule-associated protein	MAP4	8	87	39.8	323.31	36.6	35.9	36.4	34.6	4366200	4425500	4648100	3661400	3847800	4228300	3770900	3183200	1884100	1359600	3525000	3118700	3631100	3149200	2443500	2793700	2819800	2103600	1404800	1268000	4574900	4837300	4677900	4238100	3362500	3560000	3122600	2565600	1659700	1468000	3792900	4094400	3779800	3653900	2894000
E7EVC7;Q676U5-2;Q676U5;Q676U5-5;Q676U5-3;Q676U5-4;C9J1B2;C9J8C6;C9JAY7;C9JK97	E7EVC7;Q676U5-2;Q676U5;Q676U5-5;Q676U5-3;Q676U5-4	18;18;18;13;13;10;5;3;2;2	18;18;18;13;13;10;5;3;2;2	18;18;18;13;13;10;5;3;2;2	Autophagy-related protein 16-1	ATG16L1	10	18	28.4	111.09	24.5	24.8	24.8	27.2	120440	125070	133570	102760	107880	98019	58209	30882	13218	10833	290580	255650	314450	251180	209360	201850	134910	72627	47404	41862	172010	192060	180750	148020	117580	100870	57749	29438	17874	13798	261530	286410	248210	221830	167770
E7EVX8;Q8WWY3;Q8WWY3-4;Q8WWY3-2;E7EU94;E7ESX0;E7EN72;Q8WWY3-3	E7EVX8;Q8WWY3;Q8WWY3-4	9;9;5;4;3;3;3;3	9;9;5;4;3;3;3;3	9;9;5;4;3;3;3;3	U4/U6 small nuclear ribonucleoprotein Prp31	PRPF31	8	9	26.2	24.111	10.3	14.8	16.4	4.9	49826	52218	39990	21208	15090	16133	9402.5	6941.2	2808.9	3051.6	103350	85148	78534	39046	31602	25990	30584	10231	4637.5	5113.5	99259	103500	73194	34975	23076	23107	15688	10765	6772.7	5685.5	36755	45066	25229	12911	8800
E7EW69;E7EX04;B5ME97;Q9P0V9;Q9P0V9-2;Q9P0V9-3;C9JEW2;C9JNR7;F5GYV2;F5H1F2	E7EW69;E7EX04;B5ME97;Q9P0V9;Q9P0V9-2;Q9P0V9-3	13;13;13;13;13;12;2;2;1;1	12;12;12;12;12;11;2;2;1;1	12;12;12;12;12;11;2;2;1;1	Septin-10	2018-09-10	10	13	40.7	323.31	37.3	40.7	40.7	40.7	293420	332200	319550	235780	281830	216500	119960	56331	22485	24720	824740	714720	931460	791450	628670	587930	275420	105870	25673	31381	421510	489880	452500	437190	343260	276910	117070	45752	9012.3	9373	416570	472120	431330	418500	331640
E7EW77;E7EP65;A0A0C4DG21;F8WAL6;Q9NYB9-2;Q9NYB9-4;Q9NYB9;B7Z836;Q9NYB9-3;H0Y6B5;E9PEZ7;H7C3Q7;E7EUA1;F8WAU3;F8WCD7;F8WAZ8;F8WBL5;F8WEB9	E7EW77;E7EP65;A0A0C4DG21;F8WAL6;Q9NYB9-2;Q9NYB9-4;Q9NYB9;B7Z836;Q9NYB9-3;H0Y6B5;E9PEZ7	8;8;8;8;8;8;8;6;6;5;5;3;1;1;1;1;1;1	5;5;5;5;5;5;5;4;4;4;2;3;1;1;1;1;1;1	5;5;5;5;5;5;5;4;4;4;2;3;1;1;1;1;1;1	Abl interactor 2	ABI2	18	8	21.9	15.636	21.9	14.4	21.9	21.9	13848	15735	15808	13568	13226	6861.6	4175.9	2229	1154.1	547.72	14541	12838	16028	13190	10271	6728.5	4257.3	2497	1183.3	1176.8	39236	41384	36668	28615	21103	17013	11143	8475.9	4259.2	4569	49684	53073	44657	46638	34548
E7EW84;Q8TAG9-2;Q8TAG9;B1AP46	E7EW84;Q8TAG9-2;Q8TAG9;B1AP46	6;6;6;3	5;5;5;3	4;4;4;3	Exocyst complex component 6	EXOC6	4	6	8.8	10.978	4.3	5.6	7.6	4.4	7264.7	7835.6	9525.5	5247.7	3747.8	4220.9	3230	2470.6	1248.9	761.3	5406	4558	4565.4	1745.1	1658.4	1196.7	607.26	572.93	374.12	306.54	19777	20151	15969	11052	5658.8	5365.5	3451.8	2541.3	1495	1087.8	27367	28746	20863	12309	6570.4
E7EWC2;F5H7S7;Q13576;Q13576-3;Q13576-2	E7EWC2;F5H7S7;Q13576;Q13576-3;Q13576-2	4;4;4;3;3	1;1;1;1;1	1;1;1;1;1	Ras GTPase-activating-like protein IQGAP2	IQGAP2	5	4	2.2	1.6962	2.2	2.2	2.2	2.2	282030	297800	314090	238140	208650	53087	35710	29025	18988	14866	147670	120960	151930	123100	79369	19016	16920	11003	5396.8	5316.5	203230	218620	202280	177880	111170	32271	22081	17114	11127	8219.8	79697	86346	79734	73396	48727
E7EWE1;E7EQ61;Q9GZZ9;Q9GZZ9-2;C9J5W5;C9JRV9;C9J0F6	E7EWE1;E7EQ61;Q9GZZ9;Q9GZZ9-2;C9J5W5;C9JRV9	9;9;9;8;5;5;3	9;9;9;8;5;5;3	9;9;9;8;5;5;3	Ubiquitin-like modifier-activating enzyme 5	UBA5	7	9	34	49.879	31.4	22.8	20.2	17.9	95767	101330	111510	84729	73252	57884	33292	17192	7516.2	7505.3	144590	120970	173550	134170	101010	86203	64344	49021	16794	18391	121470	121850	131240	108380	74978	55955	36285	26297	12124	10096	113520	118630	118750	102500	74996
E7EX44;Q05682-3;Q05682-6;Q05682-2;Q05682;C9JEK3;C9JE79;F8WE61	E7EX44;Q05682-3;Q05682-6;Q05682-2;Q05682	41;41;40;40;38;5;2;2	3;3;3;3;1;0;0;0	3;3;3;3;1;0;0;0	Caldesmon	CALD1	8	41	61	8.2687	60.7	58.5	59.8	58.2	88185	96967	102780	77367	81654	74045	70494	56151	38881	35538	13996	11362	15538	10557	4255.3	5132.7	4650.9	3865.8	3290.6	3326.9	7188.8	7071.9	5682.8	6248.6	4369.9	5792.8	5175.2	5527.4	3821.2	3510	4505.2	4866.5	4111.1	5147.6	2295
E7EX90;Q14203-3;Q14203-4;Q14203-6;Q14203;Q14203-5;Q14203-2;Q6AWB1;E7EWF7;C9JJD0;C9JKG6;E9PCY0;C9JZA4;C9JTE5;C9JJN7;C9J1B7	E7EX90;Q14203-3;Q14203-4;Q14203-6;Q14203;Q14203-5;Q14203-2;Q6AWB1	45;45;45;45;45;40;40;28;10;5;5;5;4;4;4;3	45;45;45;45;45;40;40;28;10;5;5;5;4;4;4;3	45;45;45;45;45;40;40;28;10;5;5;5;4;4;4;3	Dynactin subunit 1	DCTN1;DKFZp686E0752	16	45	40.5	323.31	33.4	36.9	40	37.3	561950	646550	694820	474220	232010	168750	128420	86647	44843	36450	1023900	896670	1161300	819450	296940	196360	176300	95484	55322	53769	1276100	1418800	1382400	1047900	365420	278560	208000	131260	68771	61866	782320	907980	764790	681220	241760
E9PB61;Q86V81	E9PB61;Q86V81	11;11	11;11	11;11	THO complex subunit 4	ALYREF	2	11	45.5	323.31	42.4	35.2	45.5	38.3	249760	279650	296200	243890	300480	345000	283810	198890	39454	33052	171840	159240	203010	172530	175670	187620	263200	96350	27435	28489	234900	273080	244440	251130	219170	192020	229740	141980	31992	30684	206560	226900	218500	209440	199120
E9PC90;P14635;P14635-2;D6RHI0;H0YA62	E9PC90;P14635;P14635-2	11;11;10;5;4	11;11;10;5;4	10;10;9;5;3	G2/mitotic-specific cyclin-B1	CCNB1	5	11	25.4	34	23.7	25.4	25.4	23.4	186560	182860	201650	151600	143600	149450	108440	78100	32352	30078	290490	246840	306530	237410	165440	144340	119530	64508	27524	21827	333090	362880	331250	289940	213480	188670	151490	89275	48061	36588	112780	114640	118840	99015	62689
E9PDF6;O43795-2;O43795;E7EQD9;C9JYW1;H7C2Y7;C9JUP5;A0A0U1RRI3;Q9UBC5;C9K0I9;G3V342	E9PDF6;O43795-2;O43795	14;14;14;5;4;4;3;2;2;1;1	14;14;14;5;4;4;3;2;2;1;1	14;14;14;5;4;4;3;2;2;1;1	Unconventional myosin-Ib	MYO1B	11	14	14.4	21.722	9.7	8.1	11.9	9.3	67275	77620	81671	115430	58153	49368	38014	35227	19528	21061	63745	58426	73970	56608	39909	27215	28487	18214	12004	14937	128860	136880	112340	106160	78169	57402	43318	29587	18230	18344	38189	37600	30327	31386	21282
E9PDJ9;Q9UPQ0-9;Q9UPQ0-6;E7EPK0;Q9UPQ0-8;Q9UPQ0-5;H0Y8P3;G5EA03;Q9UPQ0-3;D6RJ93;Q6NVB9;Q9UPQ0-7;D6R8Y0;D6RGH8	E9PDJ9;Q9UPQ0-9;Q9UPQ0-6;E7EPK0;Q9UPQ0-8;Q9UPQ0-5;H0Y8P3;G5EA03;Q9UPQ0-3	43;43;43;42;42;42;41;41;41;10;10;9;8;1	1;1;1;0;0;0;0;0;0;0;0;0;0;0	1;1;1;0;0;0;0;0;0;0;0;0;0;0	LIM and calponin homology domains-containing protein 1	LIMCH1	14	43	44.9	-2	30.8	40.4	37.4	36.6	30080	42346	41779	48381	31006	38042	13024	6808.8	1850.9	1553	43916	31868	56445	31685	18309	8030.6	6788	3133.2	974.99	1354.5	50266	44790	42773	29064	13518	11527	7924	3453.4	1288.6	1330.8	63196	75817	61839	52319	31719
E9PDU5;A0A087X295;Q9NNW5;Q6PKC6;E9PBK6	E9PDU5;A0A087X295;Q9NNW5;Q6PKC6;E9PBK6	5;5;5;3;3	5;5;5;3;3	5;5;5;3;3	WD repeat-containing protein 6	WDR6	5	5	7.2	18.457	7.2	5.4	7.2	6.4	4718.7	4875.5	5844.6	4078.9	4373.9	3932.9	3519.4	2585.8	1041.8	903.93	3327	3508.9	4828.5	4177.2	2942	1999.9	1626.4	661.04	555.18	648.04	41475	44255	35714	27473	18386	9179.1	5772.2	4749.7	2486.8	1930.7	26853	31346	28076	25605	18085
E9PEC3;E7ETT4;E7EUY3;E7ETT1;E9PDR0;C9JQS9;E7EX59;P05166;P05166-2;F8WBI9;E7ENC1	E9PEC3;E7ETT4;E7EUY3;E7ETT1;E9PDR0;C9JQS9;E7EX59;P05166;P05166-2;F8WBI9	8;8;8;8;8;8;8;8;8;4;1	8;8;8;8;8;8;8;8;8;4;1	8;8;8;8;8;8;8;8;8;4;1	Propionyl-CoA carboxylase beta chain, mitochondrial	PCCB	11	8	24.8	23.674	18	18.7	24.8	22.5	29229	33928	35095	23540	28807	30933	24012	13736	4872	3884.1	34185	30493	38092	30937	31365	27302	25872	8952.3	3066.8	2463.1	26574	29005	27244	24502	19527	21831	17684	7565.8	3194.7	2321.4	18943	21254	19937	17194	16774
E9PEQ6;Q9UNP9;E9PKY5;Q9UNP9-2;Q9UNP9-3;E9PIB0;E9PK21	E9PEQ6;Q9UNP9;E9PKY5;Q9UNP9-2;Q9UNP9-3	12;12;10;10;10;2;1	12;12;10;10;10;2;1	11;11;9;9;9;2;1	Peptidyl-prolyl cis-trans isomerase;Peptidyl-prolyl cis-trans isomerase E	PPIE	7	12	60.4	47.142	46.8	57.6	43.6	46	531100	526610	533700	411780	335110	297690	177660	62427	25343	29610	181230	158780	161670	115030	91223	86965	69287	34527	17319	16964	289840	307790	287920	259890	175720	143950	78532	31081	12846	12962	388880	396520	367410	341170	222520
E9PER6;O15530-3;O15530;O15530-2;O15530-4;Q6A1A2;O15530-5;H3BQ10;H3BPW1	E9PER6;O15530-3;O15530;O15530-2;O15530-4;Q6A1A2;O15530-5	13;13;13;12;10;9;9;4;1	13;13;13;12;10;9;9;4;1	13;13;13;12;10;9;9;4;1	3-phosphoinositide-dependent protein kinase 1;Putative 3-phosphoinositide-dependent protein kinase 2	PDPK1;PDPK2P	9	13	27.8	29.107	17.4	25.9	21	14.6	1555.5	1922.8	2045	1253.5	482.53	450.38	303.35	112.86	100.18	47.86	172890	163700	173130	156640	84956	53855	41139	25793	15370	17251	128750	143230	116280	102270	52342	31082	25049	17106	9125.2	8026.9	39131	47243	38289	37964	22850
E9PF10;O75694-2;O75694	E9PF10;O75694-2;O75694	22;22;22	22;22;22	22;22;22	Nuclear pore complex protein Nup155	NUP155	3	22	19.9	101.87	13.6	16.3	15.9	16.5	129240	135780	135970	106190	104070	76967	43235	29542	15052	12832	119570	107010	113000	104350	82316	43117	31805	20209	11274	7925.9	194090	210660	171690	165720	120530	72841	44510	30642	14991	12216	167860	189710	165050	165050	123390
E9PF16;Q96CM8-3;Q96CM8;Q96CM8-2;Q96CM8-4;D6RF87	E9PF16;Q96CM8-3;Q96CM8;Q96CM8-2;Q96CM8-4	7;7;7;7;5;2	7;7;7;7;5;2	7;7;7;7;5;2	Acyl-CoA synthetase family member 2, mitochondrial	ACSF2	6	7	17.3	26.407	9.6	11.7	10.5	12.4	31873	29406	29963	21925	10685	9735.1	7319.3	5715.1	4609.4	3292.9	69332	55179	61138	39093	21942	15508	14199	8587.7	4377.4	4265.5	18560	20095	32966	16122	12493	9485.2	4700.9	3364.7	2000.2	1650	20774	21967	20321	14268	10275
E9PF18;A0A0A0MSE2;Q16836;Q16836-3;Q16836-2	E9PF18;A0A0A0MSE2;Q16836;Q16836-3;Q16836-2	10;10;10;10;10	10;10;10;10;10	10;10;10;10;10	Hydroxyacyl-coenzyme A dehydrogenase, mitochondrial	HADH	5	10	38.1	88.155	35.5	31.1	38.1	38.1	405210	428060	445650	356090	384910	272420	68999	34776	15551	18666	289310	250790	313120	279230	219650	209380	62701	27611	14464	15925	523880	606180	451940	525300	464100	401100	116670	55296	22522	25978	228390	251090	232040	242650	188570
E9PFU9;Q8WV99;E7EV05;B4DEN4;Q8WV99-2;B8ZZ56;A0A087X0D9;F8WEE4;C9J1R6	E9PFU9;Q8WV99;E7EV05;B4DEN4;Q8WV99-2;B8ZZ56;A0A087X0D9;F8WEE4	9;9;8;8;8;6;6;5;2	9;9;8;8;8;6;6;5;2	9;9;8;8;8;6;6;5;2	AN1-type zinc finger protein 2B	ZFAND2B	9	9	62.1	82.887	46.9	54.9	58.5	51.3	47229	52305	55190	41562	47232	42905	35459	29049	21776	16023	68475	63154	74103	62317	55710	46624	42708	34258	23350	16291	125870	139280	135280	118440	121480	91349	81205	61658	40829	27434	56269	61819	54451	52563	45263
E9PGC0;P20936-2;P20936-4;P20936;P20936-3	E9PGC0;P20936-2;P20936-4;P20936	12;12;12;12;3	12;12;12;12;3	12;12;12;12;3	Ras GTPase-activating protein 1	RASA1	5	12	15.6	28.754	11.1	14.8	14.5	9.9	75982	84880	83731	48626	29117	21967	10678	8676	4654.1	4405.4	99705	92041	105710	72512	40693	30772	26515	16987	9806.4	6387.7	139310	139620	129650	90343	29009	27056	19070	17876	12989	13193	77308	84958	80177	53792	12258
E9PGT1;Q15631;H7C1D4;Q15631-2;A0A0J9YVW2	E9PGT1;Q15631;H7C1D4	14;14;9;6;1	14;14;9;6;1	14;14;9;6;1	Translin	TSN	5	14	53.4	162.09	53.4	44.4	53.4	44.4	794110	906420	908410	712620	750000	691490	591000	525080	277330	116640	512600	492640	607910	521470	436850	376320	383160	286080	167960	83161	983170	1154200	1074300	977690	780300	685600	618590	476550	323870	137980	850240	936940	841350	827450	658080
E9PGT3;Q15418-4;Q15418;Q15418-2;Q15418-3;E9PAN7;E9PMM7;Q5SVM6;Q5SVM7	E9PGT3;Q15418-4;Q15418;Q15418-2;Q15418-3	25;25;25;25;22;6;5;4;3	15;15;15;15;13;3;1;2;2	15;15;15;15;13;3;1;2;2	Ribosomal protein S6 kinase;Ribosomal protein S6 kinase alpha-1	RPS6KA1	9	25	41	64.954	36	33.4	32.2	32.7	36993	39192	37413	25692	28907	11857	10568	6114.4	3903.7	3053.5	98610	83221	98420	74100	50774	35557	31157	23476	13940	17509	113050	114700	111600	86769	57240	40717	31842	26889	21905	20110	102800	116990	102930	86975	56518
E9PGT6;Q99627;Q99627-2;H7C3S9;F8WEF2	E9PGT6;Q99627;Q99627-2	7;7;6;3;1	7;7;6;3;1	7;7;6;3;1	COP9 signalosome complex subunit 8	COPS8	5	7	63	118.39	55.5	63	63	59	180070	204540	214540	164860	186870	155220	97482	60424	31735	14071	257700	215730	287580	240190	200590	162670	112090	62049	42880	27980	82044	93455	86464	78057	64792	57225	33505	21941	13042	7535.4	189600	198740	169320	147030	102130
E9PHM2;Q15031;C9IZR7	E9PHM2;Q15031	8;8;1	8;8;1	8;8;1	Probable leucine--tRNA ligase, mitochondrial	LARS2	3	8	12.9	21.049	7.9	8.5	11.7	7.1	176170	202940	218820	172400	170660	175700	64043	31247	10722	10332	113460	97703	114870	89989	53850	40230	27539	16024	8907.6	9508.5	115280	126560	108820	106170	69606	33868	13060	11382	7500.2	7984	14011	16360	15737	11784	5951
E9PHN6;F6XZQ7;P28161-2;P28161;E9PLF1;E9PHN7;Q5T8R1;P46439;H3BQT3;E9PGV1;H3BRM6;B9ZVX7;A0A0A0MR85;E7EWW9;Q03013-3;P09488-2;Q03013-2;Q03013;P09488	E9PHN6;F6XZQ7;P28161-2;P28161;E9PLF1;E9PHN7	5;5;5;5;4;4;2;2;1;1;1;1;1;1;1;1;1;1;1	4;4;4;4;3;3;1;1;1;1;1;1;1;1;1;1;1;1;1	4;4;4;4;3;3;1;1;1;1;1;1;1;1;1;1;1;1;1	Glutathione S-transferase Mu 2	GSTM2	19	5	21.8	4.4741	16.6	9.8	13.5	16.6	16556	17533	17725	12604	10584	8932.9	5358.8	2400.8	1398.5	883.92	13085	7552.1	9898.9	6574.9	5448.6	5971.7	9945.3	4595.9	395.51	1636.2	7371	7153.1	6184.2	5168.1	3235.4	2796.6	1824	1103.9	566.65	647.99	19785	19626	18047	14961	9420.2
E9PIE3;Q969G5	E9PIE3;Q969G5	2;2	2;2	2;2	Protein kinase C delta-binding protein	PRKCDBP	2	2	8.5	3.4318	8.5	8.5	3.8	8.5	3617.4	3366.8	4606	2710.4	3067.9	2685.7	2009.9	1010.6	586.89	528.88	9612.6	9143.7	11907	9838.7	10218	8794.9	6873.7	4066.5	1717.1	1076.3	1541	1528.5	1522.7	1136.4	758.2	798.94	779.58	364.14	180.21	186.5	4382.4	5530.5	4249.9	4569.5	4162.2
E9PJ55;Q9NUJ3;E9PP52;H0YES4;E9PS88;R4GNF5;E9PMB0	E9PJ55;Q9NUJ3	8;8;2;2;1;1;1	8;8;2;2;1;1;1	8;8;2;2;1;1;1	T-complex protein 11-like protein 1	TCP11L1	7	8	17.5	23.879	15.1	13.8	17.5	13.1	43221	45217	51085	32846	23784	24180	18132	15405	8957.4	6351.8	48262	41637	50116	29080	15817	12470	9331.2	6501.9	4735.4	3892.1	85637	90957	84078	59089	33904	29629	24198	16842	9877	8466.8	37223	41526	34821	23466	20254
E9PJ81;Q04323;Q04323-2;E9PRQ7;A0A087WTZ5;E9PS08	E9PJ81;Q04323;Q04323-2;E9PRQ7;A0A087WTZ5	15;15;15;14;9;3	15;15;15;14;9;3	15;15;15;14;9;3	UBX domain-containing protein 1	UBXN1	6	15	44.5	249.07	44.5	44.1	44.5	44.1	371030	375610	384380	259960	198420	130660	95651	71105	38662	34304	391750	363010	379070	267480	157440	88421	65814	43094	30022	28897	601330	641610	556900	452600	284080	192770	145290	107870	67313	52539	243030	255800	227900	186170	101970
E9PJK1;E9PRJ8;H0YDL9;H0YDJ9;E9PIF1;A6NMH8;P60033;E9PM31;H0YEE2	E9PJK1;E9PRJ8;H0YDL9;H0YDJ9;E9PIF1;A6NMH8;P60033	3;3;3;3;3;3;3;1;1	3;3;3;3;3;3;3;1;1	3;3;3;3;3;3;3;1;1	Tetraspanin;CD81 antigen	CD81	9	3	35.8	65.987	21.8	35.8	35.8	35.8	25944	29144	31478	21441	25420	29479	23968	18620	4118.9	4156.2	10021	9230.2	12742	10228	11616	11513	18605	10628	2372.9	2801.1	26215	27663	31646	26973	25046	36676	29424	18909	5595.2	6957.7	9190.6	10385	6925.2	7916.7	12514
E9PJM3;Q9UK99-2;Q9UK99;Q9UK99-3;B4E3U2;G3V1E0;E9PL46;Q49AF1	E9PJM3;Q9UK99-2;Q9UK99;Q9UK99-3;B4E3U2;G3V1E0	9;9;9;8;5;5;4;2	9;9;9;8;5;5;4;2	9;9;9;8;5;5;4;2	F-box only protein 3	FBXO3	8	9	23.7	51.446	16	18.4	19.1	14.4	5864.8	6510.2	7265	5843.9	5639.7	3429.9	3133.4	2229.9	1099.4	782.63	44811	38727	50152	39638	33505	22954	15099	7367.3	3952.4	3490.6	65459	75490	67677	57245	51462	38603	22617	11114	5116.7	4694.7	13023	14102	13991	13206	10298
E9PK54	E9PK54	17	1	1		HSPA8	1	17	90.2	2.9557	90.2	90.2	90.2	90.2	13010	14324	16325	10597	9358	7020.7	7126.7	3308	774.94	1138.6	13569	12893	14030	14327	10601	9835.3	10049	5453.5	1218	1453.1	6121.8	6502.8	12764	5682.4	4785.8	3712.4	3717.6	1913.3	511.94	627.8	20185	21720	22050	17966	15859
E9PK91;Q9NYF8-3;Q9NYF8-2;Q9NYF8;E9PQN2;E9PKI6;E9PK09;Q9NYF8-4;E9PJA7;H0YF00;H0YF63;H0YF14	E9PK91;Q9NYF8-3;Q9NYF8-2;Q9NYF8;E9PQN2;E9PKI6;E9PK09;Q9NYF8-4	15;15;14;14;13;13;12;9;6;2;2;1	15;15;14;14;13;13;12;9;6;2;2;1	15;15;14;14;13;13;12;9;6;2;2;1	Bcl-2-associated transcription factor 1	BCLAF1	12	15	20.4	53.61	17.2	19.1	16.2	15.4	116050	110860	118280	99714	108600	122730	68185	80991	32381	32114	138620	112080	144180	121160	114810	85274	76945	39745	20594	23087	75116	76312	74728	65669	48834	59804	39349	28127	17183	19909	47087	48694	47470	42786	36383
E9PKP7;P17480-2;P17480;E9PMM2;E9PLT2	E9PKP7;P17480-2;P17480	4;4;4;1;1	4;4;4;1;1	4;4;4;1;1	Nucleolar transcription factor 1	UBTF	5	4	4.8	5.2315	3.5	4.8	4.8	1.1	2763.9	3318.6	3102.8	1674.5	1776.5	997.68	682.09	562.66	289.99	406.47	27822	27667	29086	12947	7376.3	5857.4	5465.9	3264.5	1688.1	2146.7	26647	28179	23159	11455	7658	7125.5	5294.4	4144.8	1922.4	1295	16953	19612	15985	9689	5830.1
E9PL57;F8VSA6;E9PS38;S4R3E9	E9PL57	8;3;3;3	8;3;3;3	0;0;0;0		NEDD8-MDP1	4	8	44.7	30.191	44.7	42.9	42.9	38.8	360750	366260	417310	324830	317140	312170	227650	153120	80998	51215	394600	357370	402850	349780	273650	277290	224660	142080	86875	61403	322880	336290	287590	294460	234660	231400	184900	137450	87966	58074	229190	233780	234650	224640	168410
E9PLK3;P55786;P55786-2;A6NEC2;E9PP11;H0YDG0;A6NEC2-2;H0YCQ5;E9PJY4;E9PJ74;E9PPD4;E9PRQ5;A6NEC2-3;E9PJF9;E9PPZ2;E9PI82	E9PLK3;P55786;P55786-2	46;46;40;17;10;9;7;4;4;4;4;3;3;2;2;1	46;46;40;17;10;9;7;4;4;4;4;3;3;2;2;1	46;46;40;17;10;9;7;4;4;4;4;3;3;2;2;1	Puromycin-sensitive aminopeptidase	NPEPPS	16	46	54.1	323.31	47.8	52.6	52.1	51.5	2511900	2641200	2701200	2165300	2240500	1873400	956170	396090	194270	188110	3092200	2687400	3310100	2835900	2252000	1888800	934680	392340	208540	199070	2957200	3209200	2758100	2767900	2259000	1877900	896570	385010	181590	154570	2599800	3022600	2760800	2630500	2295100
E9PMB9;Q16798;Q6TCH8;Q16798-2;E9PNN2	E9PMB9;Q16798	8;8;3;3;1	6;6;2;2;1	6;6;2;2;1	Malic enzyme;NADP-dependent malic enzyme, mitochondrial	ME3	5	8	11.9	6.1245	9.5	10.7	11.9	7.6	43119	44754	43911	35519	36834	35395	30964	25721	10027	7058.5	51280	43371	57704	47373	43478	51653	46601	40686	23252	16125	10621	11519	10100	10922	6990.3	7271.7	5955.8	4653.8	2469.7	1739.9	16482	16130	16070	15806	16484
E9PMR4;P48509;E9PRJ3;K4DIB7;E9PP93;E9PK37;E9PJE8;E9PSA1;E9PJC8;E9PLZ6	E9PMR4;P48509;E9PRJ3	7;6;5;2;1;1;1;1;1;1	7;6;5;2;1;1;1;1;1;1	7;6;5;2;1;1;1;1;1;1	Tetraspanin;CD151 antigen	CD151	10	7	22.7	14.717	19.9	22.7	19.9	20.3	71825	78921	101720	74122	89448	127010	105570	79620	21739	15900	83643	77503	110210	101350	84733	102940	95692	64287	30704	27642	72063	81757	94945	78788	80798	105480	85990	60489	28806	26805	82715	87429	78420	76291	93531
E9PN41;A8MVV6;J3KNL1;J3KQ42;O14817	E9PN41;A8MVV6;J3KNL1;J3KQ42;O14817	2;2;2;2;2	2;2;2;2;2	2;2;2;2;2	Tetraspanin;Tetraspanin-4	TSPAN4	5	2	23.5	1.7968	23.5	23.5	6.1	6.1	7954.1	9568.4	11332	9896.3	12819	24060	17216	13820	3668.9	2994.4	12810	10148	14681	11288	9572.6	13854	13157	10612	5510.3	4870.4	11228	10655	11700	8978.2	7456.6	10276	9850.1	6297.1	1845.9	1880.8	1757.2	2009.7	1797.4	1326	1510.5
E9PNJ4;G0XQ39;Q13586;H0YDB2	E9PNJ4;G0XQ39;Q13586	5;5;5;2	5;5;5;2	5;5;5;2	Stromal interaction molecule 1	STIM1	4	5	11.3	15.087	5.1	11.1	10	7.2	2453.9	2293.1	2700.4	2050.9	2535.4	2366.5	1314.3	813.93	252.84	242.25	13507	10486	13580	10706	12123	8179.3	6606	3790.3	1834.4	2064	7674.3	8442.5	7520.1	7822.1	4848.7	5101.2	2691.1	1967.2	711.59	694.95	10242	11384	10521	8995.4	7913.6
E9PNK6;E9PPQ1;J3KNE7;Q16890-4;Q16890-3;Q16890-2;Q16890-5;Q16890;E9PNQ9	E9PNK6;E9PPQ1;J3KNE7;Q16890-4;Q16890-3;Q16890-2;Q16890-5;Q16890;E9PNQ9	5;5;5;5;5;5;5;5;4	5;5;5;5;5;5;5;5;4	5;5;5;5;5;5;5;5;4	Tumor protein D53	TPD52L1	9	5	36.7	45.216	21.1	28.3	36.7	36.7	46393	55637	62012	44485	45864	46366	36198	27185	13810	8831.6	60848	53090	61187	48408	29047	27346	25880	18000	10864	9854.4	97876	118800	92098	87821	79486	62856	56571	39144	25567	24691	101600	115000	98640	90235	69999
E9PNP3;Q9H7C9;E9PR47;E9PJP1;E9PLK9;K4DI89;Q9H7C9-3;Q9H7C9-2;E9PIQ4	E9PNP3;Q9H7C9;E9PR47;E9PJP1;E9PLK9;K4DI89;Q9H7C9-3;Q9H7C9-2;E9PIQ4	6;6;5;4;4;4;4;4;3	6;6;5;4;4;4;4;4;3	6;6;5;4;4;4;4;4;3	Mth938 domain-containing protein	AAMDC	9	6	42.6	15.081	36.2	42.6	36.2	36.2	32206	33873	36506	29223	32052	30443	24163	18919	11160	7848.3	98416	86919	103600	87228	73286	66399	60839	36246	24910	20173	96792	109400	103420	101790	74191	70163	60119	44334	23594	19919	30575	51281	30161	56234	24002
E9PNT2;E9PIR1;A0A0G2JRG8;A0A0G2JNY3;Q6ZUM4-2;Q6ZUM4;A0A0C4DGE6;Q6ZUM4-3;E9PNX6	E9PNT2;E9PIR1;A0A0G2JRG8;A0A0G2JNY3;Q6ZUM4-2;Q6ZUM4;A0A0C4DGE6;Q6ZUM4-3	5;5;5;5;5;5;4;4;2	5;5;5;5;5;5;4;4;2	5;5;5;5;5;5;4;4;2	Rho GTPase-activating protein 27	ARHGAP27	9	5	8.2	10.472	6.3	7.2	4.6	4	16021	17584	18569	15944	14861	9870.7	6341.3	3930.7	2865.6	2532.4	7598.2	6682	8064.1	7277.4	5418.6	3733.1	3933.9	1606.6	803.39	797.66	20262	21881	19501	18130	14210	10994	6474.7	5513.9	3158.2	2672.9	5389.9	5659.5	5265.2	4826.9	3589.7
E9PNW4;E9PR17;P13987;H0YET2	E9PNW4;E9PR17;P13987;H0YET2	4;4;4;2	4;4;4;2	4;4;4;2	CD59 glycoprotein	CD59	4	4	29.6	23.735	29.6	29.6	29.6	29.6	126080	141600	172200	97323	190390	168970	200400	191200	47617	50816	135470	114790	146730	116530	143180	96079	107270	73822	21062	30562	109930	137240	128530	96125	152110	118500	109540	77348	29617	34541	83260	103450	70670	69546	118230
E9PP13;E9PSG9;Q6EEV4-2;Q6EEV4	E9PP13;E9PSG9;Q6EEV4-2;Q6EEV4	3;3;3;3	3;3;3;3	3;3;3;3	DNA-directed RNA polymerase II subunit GRINL1A, isoforms 4/5	POLR2M	4	3	42.6	64.994	42.6	26.4	42.6	42.6	60367	65752	68897	49802	42768	32277	25106	19946	14927	11695	30236	28699	30606	28989	19733	16075	15217	13094	10070	8898	47013	50801	50853	40543	25867	20994	15549	12046	8772.8	8634.3	8116.9	8717.2	8005.1	6369.3	5827.7
E9PPN3;E9PS17;E9PK59;Q96KG9-4;Q96KG9-2;Q96KG9;Q96KG9-5;Q96KG9-3;Q96KG9-6;A0A0A0MQX4;H0YCI6;H0YDH0	E9PPN3;E9PS17;E9PK59;Q96KG9-4;Q96KG9-2;Q96KG9;Q96KG9-5;Q96KG9-3;Q96KG9-6;A0A0A0MQX4	8;8;8;8;8;8;7;7;7;5;3;2	8;8;8;8;8;8;7;7;7;5;3;2	8;8;8;8;8;8;7;7;7;5;3;2	N-terminal kinase-like protein	SCYL1	12	8	11.4	14.213	10.1	8.6	11.4	10.2	26363	28835	31523	22405	19593	12091	7793.1	5569.1	2826.3	2439.5	82759	69320	87464	65648	39697	21682	18151	9266.1	5337.6	4562	61112	65311	53788	44904	30823	19346	12007	9241.2	5571.5	4574.8	9803.1	9883.7	10302	7105.6	3722.6
E9PQA6;Q96EY5-3;Q96EY5;E9PLL0;M0QZK6;Q96EY5-2;E9PLZ8;E9PJW8;REV__Q96Q45-2;REV__A0A087WWU1;REV__Q96Q45-3	E9PQA6;Q96EY5-3;Q96EY5;E9PLL0;M0QZK6;Q96EY5-2	4;4;4;2;2;2;1;1;1;1;1	4;4;4;2;2;2;1;1;1;1;1	4;4;4;2;2;2;1;1;1;1;1	Multivesicular body subunit 12A	MVB12A	11	4	19.8	10.653	17.2	19.8	11	15.4	13189	12932	12506	8680.2	6957.5	5744.7	3500.7	2404.6	1259.7	1145.9	17771	13994	17085	10165	4091	2667	1640.4	1381.4	1127.3	1320.5	16273	17624	10661	10210	5283.8	3973.5	2518.3	1718.9	928.01	738.91	33760	39339	33683	26569	12902
E9PQC4;Q9BZD4	E9PQC4;Q9BZD4	3;3	3;3	3;3	Kinetochore protein Nuf2	NUF2	2	3	6	2.1895	6	6	6	4.3	12656	12246	12654	8169.2	7630.9	5648.1	3688.3	2319.9	1389.3	1029.3	4756.4	4120.5	3920.3	1231.7	436.55	448.7	422.17	202.28	90.005	176.31	47812	51971	49721	34781	30049	26459	20434	15479	7989.7	5937.8	2767.1	3403.6	2081.8	780.78	406.36
E9PR30;P62861;E9PM49	E9PR30;P62861;E9PM49	2;2;1	2;2;1	2;2;1	40S ribosomal protein S30	FAU	3	2	17.3	3.8134	17.3	17.3	17.3	17.3	17378	20877	23446	21691	31698	64267	60579	45445	8125	6540.3	39986	29780	45187	52183	73543	160360	250420	95700	19449	21187	33738	31119	36710	39135	41280	73381	97488	69207	22618	17228	4357.4	4766.4	4431.8	5424.8	7698.9
E9PRY8;P29692;P29692-2;E9PK01;E9PQZ1;A0A087X1X7;H0YE72;E9PQ49;E9PI39;E9PPR1;E9PL12;H0YE58;E9PMW7;E9PIZ1;H0YCK7;E9PK72;E9PKK3;E9PNW6;E9PQC9;E9PJD0	E9PRY8;P29692;P29692-2;E9PK01;E9PQZ1;A0A087X1X7;H0YE72;E9PQ49;E9PI39	19;19;19;16;15;14;11;11;11;9;9;8;7;7;7;4;3;2;2;2	19;19;19;16;15;14;11;11;11;9;9;8;7;7;7;4;3;2;2;2	1;1;1;1;0;1;0;1;1;1;1;0;1;1;1;0;0;0;0;0	Elongation factor 1-delta	EEF1D	20	19	29.1	323.31	29.1	29.1	29.1	29.1	3222300	3740300	3953400	2884100	2067500	641350	448760	275380	133180	158240	4191700	3497500	4841200	3653100	1403200	448500	371150	189990	111550	143240	2350800	2502700	2285200	2236400	970800	339780	227050	143730	77433	72416	2369200	2667900	2420400	2278100	827010
F1T0I1;J3KNL6;O15027-2;O15027-4;O15027-3;O15027;O15027-5;X6RGP5;A0A0C4DH09;Q8N9G1	F1T0I1;J3KNL6;O15027-2;O15027-4;O15027-3;O15027;O15027-5	41;41;38;38;38;38;38;20;14;4	41;41;38;38;38;38;38;20;14;4	41;41;38;38;38;38;38;20;14;4	Protein transport protein Sec16A	SEC16A	10	41	24.8	182.9	18	21.2	18	18.7	194000	213030	227210	160970	134060	95056	69375	47693	24162	21331	301910	242310	301630	208710	116930	92339	71823	44947	23924	23187	398000	423470	378740	313850	175370	134520	98783	69507	34109	29464	159920	186860	160140	136180	85222
F2Z2B9;Q9BSJ2;Q9BSJ2-4;Q9BSJ2-3;B3KTU7;R4GMM4	F2Z2B9;Q9BSJ2;Q9BSJ2-4;Q9BSJ2-3	8;8;8;7;3;1	8;8;8;7;3;1	8;8;8;7;3;1	Gamma-tubulin complex component 2	TUBGCP2	6	8	13.9	22.521	11.2	13.9	11.9	13.9	24969	26088	25272	16822	12804	8808.7	5448.5	3647.9	1829.2	1786.7	31126	27034	32404	23993	11674	8128.5	5894.6	3249.7	2017.2	1573.6	30330	33334	29999	21382	13514	10248	6971.6	4154.2	1378.5	1343.6	51692	58480	47818	39096	20528
F2Z2X4;Q9C0E2	F2Z2X4;Q9C0E2	23;23	23;23	23;23	Exportin-4	XPO4	2	23	23.6	70.175	19.2	18.9	21.9	18.4	213220	236580	253690	208410	191710	130110	77787	62448	34468	27697	178480	154920	190090	158880	116850	61160	34252	21487	11646	11049	239730	268660	245440	226410	157390	95019	54607	40641	22887	20881	101840	114750	105510	105620	74180
F2Z3M0;E9PPN1;H0YCV5;Q8WW01-2;Q8WW01	F2Z3M0;E9PPN1;H0YCV5;Q8WW01-2;Q8WW01	2;2;2;2;2	2;2;2;2;2	2;2;2;2;2	tRNA-splicing endonuclease subunit Sen15	TSEN15	5	2	34.5	57.566	34.5	34.5	34.5	34.5	25312	28038	25921	18826	20548	12548	5597.2	2377.7	1276.9	1347.4	34892	28607	33067	26814	35728	15152	10181	3213.2	2066.1	2221.6	51558	57093	48120	39929	34888	24387	10161	4594.6	2305.4	1237.2	42081	46718	37801	32300	30448
F5GWA4;Q9H3F6-2;Q9H3F6;F5GWK6;F5H268;B3KVY5;Q9H3F6-3;F5GY15;F5H6V0;F5H497;Q13829-2;Q13829	F5GWA4;Q9H3F6-2;Q9H3F6;F5GWK6;F5H268;B3KVY5;Q9H3F6-3	4;4;4;2;2;2;2;1;1;1;1;1	4;4;4;2;2;2;2;1;1;1;1;1	3;3;3;1;1;1;1;0;1;1;0;0	BTB/POZ domain-containing adapter for CUL3-mediated RhoA degradation protein 3	KCTD10	12	4	12.9	3.5125	8.7	3.5	10.1	10.5	39095	44938	44950	33039	36327	26105	22117	15397	7524.8	4533.7	36235	33445	37738	31579	23330	22161	18575	16994	16118	14076	11355	15329	14223	10587	12137	7571.5	6544.8	4817.9	2521.7	1145.5	24785	27457	24001	21095	13954
F5GWT4;Q9H4A3-2;Q9H4A3;Q9H4A3-5;Q9H4A3-6;Q9H4A3-7;Q9H4A3-4;F6UYG0;A0A087WYK2;Q9BYP7-3;Q9BYP7-4;Q9BYP7-2;Q9BYP7;H0YH68;A6PVV2;Q9Y3S1-3;Q96J92-3;Q96J92;K7ENT7;Q96J92-2;H0Y7J9	F5GWT4;Q9H4A3-2;Q9H4A3;Q9H4A3-5;Q9H4A3-6;Q9H4A3-7;Q9H4A3-4	43;43;43;43;43;43;28;15;5;5;5;5;5;4;4;4;3;3;2;2;1	43;43;43;43;43;43;28;15;5;5;5;5;5;4;4;4;3;3;2;2;1	38;38;38;38;38;38;27;11;2;2;2;2;2;4;0;0;1;1;0;1;0	Serine/threonine-protein kinase WNK1	WNK1	21	43	21.1	177.72	17.6	19.4	18.5	16.2	598870	636640	676810	499750	407800	269340	134510	90477	46745	41724	437240	377690	449510	348130	304710	146480	113480	54227	27305	24559	1245400	1310900	1242200	1005600	637450	390250	214450	148050	83174	102200	556490	595450	533980	481280	335090
F5GWX5;A0A0C4DGG9;Q14839;Q14839-2;Q8TDI0;K7EMY3;F2Z2R5;F5H6N4;K7EPV1;F6T542;K7ESA5;I3L229;H7C3H7;H7C0J3	F5GWX5;A0A0C4DGG9;Q14839;Q14839-2	37;37;37;37;9;6;3;2;1;1;1;1;1;1	37;37;37;37;9;6;3;2;1;1;1;1;1;1	30;30;30;30;2;1;0;2;0;0;0;0;0;0	Chromodomain-helicase-DNA-binding protein 4	CHD4	14	37	21.9	135.73	16.3	18.6	18.6	14.3	325980	334490	297250	155120	116990	104900	70140	51069	22173	21245	450680	365990	368770	182610	106240	91548	71007	46286	31055	24464	417410	429480	324310	166820	89586	70700	48692	31547	18927	17613	201760	221230	153020	82817	43810
F5GXE4;O95260-2;B4E107;Q5SQQ1	F5GXE4;O95260-2;B4E107	17;16;14;7	17;16;14;7	4;3;3;1	Arginyl-tRNA--protein transferase 1	ATE1	4	17	45.2	111.99	43.1	34.8	42.9	40.9	263570	279990	288770	227380	187060	94015	59708	47417	28706	26181	369050	311900	392070	321060	189570	83613	52248	35455	22983	24846	221830	241810	231160	206620	127030	72513	50656	31909	20247	19654	261610	288240	265330	242340	151950
F5GYJ5;Q9NX18;F8W679;M0QYN2;F5GXW4;M0R060;F5H5T6;F5H8E2	F5GYJ5;Q9NX18;F8W679;M0QYN2;F5GXW4;M0R060;F5H5T6;F5H8E2	4;4;3;3;3;3;3;2	4;4;3;3;3;3;3;2	4;4;3;3;3;3;3;2	Succinate dehydrogenase assembly factor 2, mitochondrial	SDHAF2	8	4	22.1	7.171	11.7	16.2	22.1	16.2	31786	32591	33992	25168	29142	28856	24849	17630	6708.9	4570.7	11306	9360.3	10938	9643.2	6767.3	10279	8915.2	6683	2538.8	2208.7	42824	45291	44145	41208	32650	38978	35321	27528	10130	9134.1	27717	30028	29196	28726	23226
F5GYV5;F8WCT1;Q66PJ3-2;A0A0C4DH18;Q66PJ3-5;A0A0A0MTG7;Q66PJ3-6	F5GYV5;F8WCT1;Q66PJ3-2;A0A0C4DH18;Q66PJ3-5	5;5;5;4;4;1;1	5;5;5;4;4;1;1	1;1;1;1;1;0;0	ADP-ribosylation factor-like protein 6-interacting protein 4	ARL6IP4	7	5	26.5	104.18	26.5	26.5	20.9	20.9	73582	70733	72536	65706	53326	63565	52785	34992	33447	28050	109540	98594	95752	111230	72057	71795	68739	47426	44704	55439	109570	122100	115920	112440	88172	78934	72141	54207	42262	58445	32691	35802	31088	33536	21114
F5GZ78;P49023;A0A1B0GTU4;P49023-2;P49023-3;P49023-4;A0A1B0GU60;F5H836;A0A1B0GV30;REV__D6RBA6	F5GZ78;P49023;A0A1B0GTU4;P49023-2;P49023-3;P49023-4	29;29;28;27;27;23;6;4;3;1	29;29;28;27;27;23;6;4;3;1	29;29;28;27;27;23;6;4;3;1	Paxillin	PXN	10	29	55.5	271.36	46.7	52.8	48.9	50.6	651830	667340	724500	544200	513910	479000	350050	260040	93474	57316	734480	615020	718240	588460	441330	427100	351130	208100	79655	60533	757010	790230	749210	616620	465120	415690	325100	231840	95129	74573	654220	702950	643520	563980	400150
F5GZ90;Q9NZJ0;Q9NZJ0-2	F5GZ90;Q9NZJ0	10;10;4	10;10;4	10;10;4	Denticleless protein homolog	DTL	3	10	16.4	20.133	6.1	11.8	12.6	13.2	10186	11512	11153	7139.4	6931.6	4282	2900.3	1849.4	1124.8	916.51	53728	42465	50267	37839	24094	16363	12090	6930	3962.5	2769.2	13359	15073	12379	10011	7543.9	3971.4	3338.4	1704.5	1206.7	756.42	9339	10223	8132.7	6768.4	4399.6
F5GZ97;Q9Y3C0;F5GWI9;F5GXZ7;F5H0A7;F5GXZ4;F5H2P1;H0YGN0	F5GZ97;Q9Y3C0;F5GWI9;F5GXZ7	4;4;3;3;1;1;1;1	4;4;3;3;1;1;1;1	4;4;3;3;1;1;1;1	WASH complex subunit CCDC53	CCDC53	8	4	26.9	10.186	26.9	14	26.9	7.8	51397	54176	58191	44237	36577	33896	23120	14735	7217.5	4940.1	52392	45065	56357	45011	32323	25235	17187	10365	6287.8	4981.1	94304	101180	107590	80938	50361	40165	26672	14205	6864.8	6082.5	28379	32107	28768	26083	15207
F5GZS6;P08195;J3KPF3;P08195-3;P08195-4;H0YFS2;F5GZI0;H0YFX4	F5GZS6;P08195;J3KPF3;P08195-3;P08195-4	25;25;24;24;24;9;7;4	25;25;24;24;24;9;7;4	1;1;0;0;0;0;0;0	4F2 cell-surface antigen heavy chain	SLC3A2	8	25	49.7	323.31	47.7	49.7	49.7	46.2	1209100	1320700	1755000	918500	1476500	1961600	1641300	1538700	544100	287960	1694800	1256000	1776900	1312000	1206300	1618900	1598700	1065700	377700	228200	1217800	1435900	1646700	1183800	1245500	1532300	1246400	999160	353690	177280	1549900	1563000	1070800	1072600	1178400
F5H0F9;Q9UJX4-3;Q9UJX4;F5H0N1;F5GY68;H0YFB5;Q9UJX4-2;F5GZ05;F5H3S5	F5H0F9;Q9UJX4-3;Q9UJX4;F5H0N1	7;7;7;4;3;3;2;1;1	7;7;7;4;3;3;2;1;1	7;7;7;4;3;3;2;1;1	Anaphase-promoting complex subunit 5	ANAPC5	9	7	10.8	7.0621	6.5	7.7	7.4	8.6	47950	50014	59020	52121	44597	39681	34340	24747	25170	25515	60203	49855	61288	47068	35957	25080	18854	11719	4785.8	5432.9	17111	17784	16345	14958	8631.4	6178.8	3947	3399.4	2118.2	1062.3	46136	51102	43801	44136	28758
F5H0U5;Q9NZD2;H0YFS9	F5H0U5;Q9NZD2	7;7;3	7;7;3	7;7;3	Glycolipid transfer protein	GLTP	3	7	37.4	28.159	32.1	37.4	32.1	21.6	96633	99468	102300	77596	78354	52319	26040	15762	5902.8	5888.8	142310	131470	153410	121640	94157	68124	40689	28958	22953	22961	101510	102580	93816	82989	58875	43058	24512	16519	6754.6	4866.3	8897.8	10458	9431.4	8220.8	4511.4
F5H199;Q8IXL7-2;F5H7C4;Q8IXL7;F5H6G9;H0YFW5;H7C2B7	F5H199;Q8IXL7-2;F5H7C4;Q8IXL7;F5H6G9;H0YFW5;H7C2B7	6;6;5;5;4;4;3	6;6;5;5;4;4;3	6;6;5;5;4;4;3	Methionine-R-sulfoxide reductase B3	MSRB3	7	6	48.8	26.783	42.7	48.8	33.5	48.8	91139	97853	109970	76526	71263	72649	52535	42867	35118	25538	117850	102550	132030	101940	82723	69282	61733	48048	38009	34569	107050	106410	104900	92261	74058	71579	61057	55829	46140	38088	76796	93806	81162	89027	69890
F5H1I4;Q8NG08;Q8NG08-2	F5H1I4;Q8NG08	3;3;1	3;3;1	3;3;1	DNA helicase B	HELB	3	3	3.4	3.9006	2.5	1.5	2.5	3.4	2197.4	2618.7	3079.3	2090.6	2006.2	2184.3	1028.8	461.58	443.03	523.03	1372.6	1348.3	1179.3	1027.4	775.66	592.84	397.42	358.03	117.98	96.286	5026.3	5402.6	5498	3721.8	2496.5	1744.4	1079.6	374.75	44.424	73.79	7963.6	8876.4	8155.5	7216.9	5294.2
F5H365;Q15436;Q15436-2;G3V4V1;G3V1W4;G3V3G5;G3V2R6;G3V5X8;G3V4Q2	F5H365;Q15436;Q15436-2	24;24;18;4;4;4;4;2;2	21;21;17;2;2;2;2;1;1	21;21;17;2;2;2;2;1;1	Protein transport protein Sec23A	SEC23A	9	24	38	227.06	35.2	34.8	38	35.6	524860	598420	576920	410870	249060	157910	104090	69058	31833	32356	773480	701580	839320	623960	327590	181960	164690	88598	50191	55062	1050000	1143500	973080	774440	393230	288930	193500	141450	92533	108290	392400	443270	386660	318800	140830
F5H5D3;Q9BQE3;F8VVB9;F8VRZ4;F8VS66;F8VWV9;F8VX09;F8VRK0;F8W0F6;F8VXZ7	F5H5D3;Q9BQE3	29;29;14;9;9;7;6;3;2;1	3;3;0;0;0;0;0;0;0;0	3;3;0;0;0;0;0;0;0;0	Tubulin alpha-1C chain	TUBA1C	10	29	63.6	126.49	57.4	62.8	63.4	63.6	367100	387210	401620	292250	280310	232970	159590	72298	20376	13612	507490	433670	517580	425850	291610	241690	181630	92240	32557	24564	652930	720580	592370	548440	417800	367350	234460	107030	39899	37972	486350	526300	481660	451660	322090
F5H5P2;P12694;P12694-2;H0YH31;F5GXU9	F5H5P2;P12694;P12694-2	5;5;5;2;2	5;5;5;2;2	5;5;5;2;2	2-oxoisovalerate dehydrogenase subunit alpha, mitochondrial	BCKDHA	5	5	13.4	11.976	7.1	13.4	8.1	13.4	31702	34155	38318	30356	27941	24727	16363	11972	6692.6	5736.8	23730	17838	22218	19846	15503	10009	6475.7	3094.3	1729.8	1998	38069	39757	37590	31510	24693	22614	13369	8636.6	5836.5	5545.7	41915	43436	38178	34383	24711
F5H669;Q8N684-2;Q8N684;Q8N684-3;F5H6M0;F5H047;J3QT54;F5H5B7;F5H1W4;F5H2K8;F5H6P5;F5H6A8;F5GXA3;C9JM38;C9J286;C9J323	F5H669;Q8N684-2;Q8N684;Q8N684-3;F5H6M0;F5H047;J3QT54	8;8;8;8;5;5;4;2;2;2;2;2;2;2;2;2	8;8;8;8;5;5;4;2;2;2;2;2;2;2;2;2	8;8;8;8;5;5;4;2;2;2;2;2;2;2;2;2	Cleavage and polyadenylation specificity factor subunit 7	CPSF7	16	8	22.2	46.375	22.2	16.6	22.2	19	165640	165830	181900	152250	157210	135730	76865	39378	16637	16021	174130	147810	172390	154290	121360	88101	58886	21130	4786	8526.6	111750	117980	113150	105860	86567	67952	46182	21853	10209	8639.3	53391	56442	52062	50825	42337
F5H6E2;O00159-2;O00159-3;O00159;I3L168;I3L3F5;I3L4D4;I3L501;I3L3Y6;I3L204	F5H6E2;O00159-2;O00159-3;O00159	4;4;4;4;1;1;1;1;1;1	4;4;4;4;1;1;1;1;1;1	4;4;4;4;1;1;1;1;1;1	Unconventional myosin-Ic	MYO1C	10	4	4.6	3.8721	0.7	2.8	2.5	0.7	8535.1	10630	11525	13895	5407.4	4837.3	3565.1	3012.4	1175.7	2382.9	21516	20029	23377	14200	7610.1	6430	5380.6	3133.7	1737.7	3199.9	8786.3	9094.5	8051.4	4868	2312.5	2399.8	2248.1	1390.9	455.72	499.77	3174.6	2923.7	2345.7	1690.3	967.48
F5H7D6;H0YNT2;H0YKT5;H0YKN8;H0YL70;Q04726-2;Q04726-7;Q04726-3;Q04726-6;Q04726-5;Q04726-4;Q04726;A0A0D9SES8;H0YNI7;H0YLI3;H0YKH0;H0YLW9;Q04725-2	F5H7D6;H0YNT2;H0YKT5;H0YKN8;H0YL70;Q04726-2;Q04726-7;Q04726-3;Q04726-6;Q04726-5;Q04726-4;Q04726;A0A0D9SES8;H0YNI7;H0YLI3	11;11;11;11;11;11;11;11;11;11;11;11;10;8;6;4;4;3	5;5;5;5;5;5;5;5;5;5;5;5;4;2;5;4;4;0	5;5;5;5;5;5;5;5;5;5;5;5;4;2;5;4;4;0	Transducin-like enhancer protein 3	TLE3	18	11	19.7	35.29	14.2	10.9	19.7	15.5	4467.2	5293.9	5333.7	4674.5	5148.6	4003.1	3154.3	1802.4	970.16	717.23	9415.3	8063.9	10004	8309.1	5091.8	4369.5	3136.6	1692.3	676.95	443.62	22958	25432	27123	20128	15777	13005	8470.7	4492.2	2081.6	1536.5	9644	11069	8998.3	8431.8	6417.4
F5H7I4;Q06547-2;Q06547	F5H7I4;Q06547-2;Q06547	3;3;3	3;3;3	1;1;1	GA-binding protein subunit beta-1	GABPB1	3	3	8.2	4.0835	5.6	5.6	8.2	5.6	35061	37568	35756	22816	19618	16102	12431	9107	6802.9	5916.5	11602	9713.4	8224.4	5688	3949.2	3662.7	2614.7	1919.2	1030.5	633.29	41951	45123	36825	23966	14362	12977	10136	7601.9	5638.3	6161.8	19043	17806	13867	10358	7448
F5H7K1;E7EWW0;Q7Z3J2;C9J7I2;Q7Z3J2-2;H3BV68;H3BVG8;H3BNX2;F6S1J4;H0YFG6;H3BTI5;I3L1U5;H3BRV8	F5H7K1;E7EWW0;Q7Z3J2;C9J7I2;Q7Z3J2-2;H3BV68;H3BVG8	13;13;13;10;10;8;7;2;2;1;1;1;1	13;13;13;10;10;8;7;2;2;1;1;1;1	13;13;13;10;10;8;7;2;2;1;1;1;1	UPF0505 protein C16orf62	C16orf62	13	13	14.7	25.942	12.9	12.1	12.9	13.9	58910	62372	64678	50484	40842	30289	16415	10532	5292.2	4437.2	121400	103280	115650	84307	47581	24019	19535	12741	7567.8	6162.9	87658	94134	86077	70829	42643	26335	18315	12755	9459.5	9858.4	64182	82062	55275	67121	29089
F5H7W8;Q96C57;G5EA44;F5H8B7;E7ENF1;F5H3K2;H0YGK4	F5H7W8;Q96C57;G5EA44;F5H8B7;E7ENF1	5;5;4;3;3;2;1	5;5;4;3;3;2;1	5;5;4;3;3;2;1	Uncharacterized protein C12orf43	C12orf43	7	5	24.9	13.496	24.9	21.5	24.9	8.2	22643	20316	23923	19167	28742	49228	19140	14708	9423.5	9615	98315	85956	98351	83977	70911	72623	59985	27355	14497	17742	67718	70189	65469	52606	30433	27513	19391	13762	9216.4	11653	11618	12703	11857	8758.5	6975.7
F5H8A6;P19438;F5H6V7;F5H061;P19438-5;P19438-4;F5H6Z2;F5H4T5;F5H7N1;P19438-2	F5H8A6;P19438;F5H6V7;F5H061;P19438-5;P19438-4;F5H6Z2	5;5;4;4;4;4;3;2;2;2	5;5;4;4;4;4;3;2;2;2	5;5;4;4;4;4;3;2;2;2	Tumor necrosis factor receptor superfamily member 1A;Tumor necrosis factor receptor superfamily member 1A, membrane form;Tumor necrosis factor-binding protein 1	TNFRSF1A	10	5	16.4	6.6	8.4	16.4	16.4	13.4	5907.9	6163.1	6695.8	4419.6	3639.3	4425.3	2625.2	1556.6	919.2	980.9	6169.6	5835.9	6965.1	6030.5	5366.5	3503.8	2338.2	1913.3	1210.2	1483.2	15604	16020	15170	13360	10405	8037.3	4924.9	3683.5	2380.2	2176.4	1156.3	1133.8	1076.3	928.2	912.8
F5H8F7;Q9UBL3-3;Q9UBL3;Q9UBL3-2;H0YBF6;H0YAQ0	F5H8F7;Q9UBL3-3;Q9UBL3;Q9UBL3-2	16;16;16;15;4;1	16;16;16;15;4;1	16;16;16;15;4;1	Set1/Ash2 histone methyltransferase complex subunit ASH2	ASH2L	6	16	35.6	47.518	30.5	31.9	32.3	29.2	102730	113040	108850	94646	70063	46458	28864	19388	9811.6	8371.6	118180	98837	128610	104560	62767	35205	26124	15780	6706.3	7074.5	104380	112840	110000	96223	56491	42136	24471	16986	8545.3	7171.3	70056	75660	65314	61660	36471
F5H8H2;Q03426;A0A1B0GWC2;F5H092;F5GXC0;A0A0B4J236;A0A1B0GWF3;F5H163;F5H368	F5H8H2;Q03426;A0A1B0GWC2;F5H092	11;11;7;6;4;3;3;2;2	11;11;7;6;4;3;3;2;2	11;11;7;6;4;3;3;2;2	Mevalonate kinase	MVK	9	11	42.2	72.448	38.7	35.2	40.1	28.2	59965	60947	64797	48841	48139	41230	26371	11998	5571.3	4435.9	87079	71896	82674	70511	55444	46785	33489	18521	8587.5	5103.6	203830	212220	173610	149080	105660	89064	58612	29235	11064	8617.5	119430	125170	112590	98526	77642
F6PQP6;I3L2B2;O95208-2;E9PBC1;O95208-3;O95208;I3L356;I3L2H1;O95208-5;J3KSC7;J3QLN2;J3KSF8;J3KTF6;J3KSA6	F6PQP6;I3L2B2;O95208-2;E9PBC1;O95208-3;O95208	13;13;13;12;12;12;6;6;6;2;2;1;1;1	13;13;13;12;12;12;6;6;6;2;2;1;1;1	12;12;12;11;11;11;6;6;6;1;1;1;1;1	Epsin-2	EPN2	14	13	43.5	54.493	34.7	38.1	27.9	29.1	88424	96778	101130	75673	79827	56840	39484	22270	11445	10376	138070	129710	156120	133820	106370	89885	65807	31324	16099	14123	170220	189060	168370	166130	126020	107090	70391	37499	17841	16202	79234	78926	74181	73250	53319
F6QDS0;H3BQK0;Q9UMR2-2;Q9UMR2-4;Q9UMR2;I3L352;Q9NUU7-2;H3BN59;H3BMQ5	F6QDS0;H3BQK0;Q9UMR2-2;Q9UMR2-4;Q9UMR2;I3L352;Q9NUU7-2	19;18;18;18;18;14;14;8;7	2;2;2;2;2;0;0;2;2	2;2;2;2;2;0;0;2;2	ATP-dependent RNA helicase DDX19B;ATP-dependent RNA helicase DDX19A	DDX19A;DDX19B	9	19	40.1	3.3228	38.4	37.8	37.8	37.8	30632	30762	30799	22697	7984.2	7749.8	5118.5	2875.7	1024.1	1172	8069.2	6867.6	7006.3	4250.6	1367.6	1237.7	1210.9	454.32	243.06	278.1	27160	27288	25175	14883	4038.7	4024.2	2948.6	1514.4	543.27	604.39	11018	11564	9273.8	5732.8	1572.3
F6RY50;Q96FS4;E9PIB3	F6RY50;Q96FS4	5;5;1	5;5;1	5;5;1	Signal-induced proliferation-associated protein 1	SIPA1	3	5	6.9	6.3327	5.5	1.2	5.1	3.7	10821	10387	10733	8354.2	8195	5660.5	4306	3192.8	1832.6	1502.4	1992.1	2025.8	1964.5	1295.6	994.03	570.19	763.99	410.78	336.32	288.73	17441	19757	17781	13339	9786.6	6958.2	5930.9	4862.9	3606.6	2980.8	1213	1097.1	764.51	607.15	320.2
F6U1T9;D3YTA9;H7BYZ3;P63098;A0A1B0GUC7;Q96LZ3	F6U1T9;D3YTA9;H7BYZ3;P63098	7;6;6;6;1;1	7;6;6;6;1;1	7;6;6;6;1;1	Calcineurin subunit B type 1	PPP3R1	6	7	49.4	48.939	38.1	49.4	49.4	31.9	245830	266040	271570	193020	215910	179520	157890	91626	38971	34584	190620	170490	203940	167710	129000	132970	118740	55424	27447	25686	312190	341560	302360	274150	212030	180820	141100	82589	36919	37902	267480	296310	260810	254030	205420
F6UZG9;Q8NFZ0;Q8NFZ0-2	F6UZG9;Q8NFZ0;Q8NFZ0-2	3;3;3	3;3;3	3;3;3	F-box only protein 18	FBXO18	3	3	3.1	7.503	1.9	3.1	1.9	1.2	3818	4631.3	5021.1	4027.2	5267	4358	4561	6455.6	4109.1	2152.7	5203.5	5136.7	6324.5	5048.6	4413.3	4199.6	4607.4	4609.1	3695.7	2050	13520	13883	14478	12160	9396.8	9192.7	6867.2	7134.8	6046.1	2890.3	3027.3	3393.6	2395.8	2354.3	2312.4
F6VDE0;P51531-2;P51531;F6UH26;A0A0U1RR09;F6XE55;A0A0U1RQW7;B1ALG1;A0A0U1RR83;A0A0U1RQX3;F6T8Q0;B1ALG2;A0A0U1RR26;B4DNT1;B1ALF6;A0A0U1RRF5;A0A0U1RRD6;A0A0U1RRF8;A0A0A0MSS5;A0A0U1RQU0;A0A0U1RRN2;A0A0U1RRG6;Q9HBD4;A0A0A0MT49;P51532-5;P51532-2;P51532-3;P51532-4;P51532	F6VDE0;P51531-2;P51531;F6UH26;A0A0U1RR09;F6XE55;A0A0U1RQW7;B1ALG1;A0A0U1RR83;A0A0U1RQX3;F6T8Q0;B1ALG2;A0A0U1RR26;B4DNT1;B1ALF6	4;4;4;2;2;2;2;2;2;2;2;2;2;2;2;1;1;1;1;1;1;1;1;1;1;1;1;1;1	4;4;4;2;2;2;2;2;2;2;2;2;2;2;2;1;1;1;1;1;1;1;1;1;1;1;1;1;1	2;2;2;2;2;2;2;2;2;2;2;2;2;2;2;1;1;1;1;1;1;1;1;1;1;1;1;1;1	Probable global transcription activator SNF2L2	SMARCA2	29	4	3.6	2.6376	1	2.8	1	1.8	5033.3	5850.8	5796.6	3665.1	3789.2	2922.6	2474.2	1508.9	909.33	757.29	21898	20066	21529	14897	10197	9177	8129.6	5517.2	4171.7	2894.4	7410.2	6471.1	6557.6	5619.7	3556.5	3587.6	2158.1	4257.2	1574.8	1131.6	15870	18500	15381	12288	8369
F8VNT9;F8VV56;F8W022;F8VWK8;P08962-3;P08962-2;P08962	F8VNT9;F8VV56;F8W022;F8VWK8;P08962-3;P08962-2;P08962	2;2;2;2;2;2;2	2;2;2;2;2;2;2	2;2;2;2;2;2;2	Tetraspanin;CD63 antigen	CD63	7	2	13.5	5.1778	6	13.5	13.5	13.5	3799.5	4691.5	5501.6	4589	4910.4	5779.8	7603.3	6884.4	2648	2181.1	2371.6	2033.6	3024.5	2795.5	2698.5	2618	5142.2	3144	1205	1378.1	7165.3	7623.6	9172.7	6191.6	5261.8	5847.8	8391.7	6452.3	3125	3509.3	4972.7	5812.4	5192	4529.3	3893.4
F8VQZ7;P50579-2;F8VRR3;F8VY03;F8VZX9	F8VQZ7;P50579-2;F8VRR3	26;22;19;11;5	1;1;0;0;0	1;1;0;0;0	Methionine aminopeptidase 2	METAP2	5	26	59.7	4.2846	58.1	59.1	54.5	50.3	35130	34825	39274	32205	30997	33880	27261	23469	16784	10705	3438.8	3379.7	3257.5	3085	2543.9	2518.8	2201.8	1955.2	1421	1316.4	24898	24323	23274	18690	13148	16153	12896	10490	7664.5	6521.8	8664.5	8013.3	6642.4	5278.5	4766.7
F8VSL3;P25208	F8VSL3;P25208	2;2	2;2	2;2	Nuclear transcription factor Y subunit beta	NFYB	2	2	16	7.4032	16	16	16	16	52915	57196	61621	46996	37149	37214	23329	12101	5613.1	5505.7	11673	8650	11441	9542.4	5647.5	6640.1	4318.4	1963.5	1079.1	891.38	72314	61467	62515	55024	36519	43817	21240	10873	4204	3812.9	32366	34731	30613	30231	21009
F8VV52;Q9NZN8;Q9NZN8-5;Q9NZN8-2;Q9NZN8-4;F8VP97;F8W145;F8VRS8;H0YH84;Q9NZN8-3;F8VQD8;A0A087X050;F8VVY1;F8VUB4;F8VX63;H0YI11;H0YHT6;F8VQF4;H0YHT8;F8VWH8;H0YI80	F8VV52;Q9NZN8;Q9NZN8-5;Q9NZN8-2;Q9NZN8-4;F8VP97;F8W145	16;16;14;12;12;9;8;7;5;5;4;4;4;4;4;3;2;2;1;1;1	16;16;14;12;12;9;8;7;5;5;4;4;4;4;4;3;2;2;1;1;1	16;16;14;12;12;9;8;7;5;5;4;4;4;4;4;3;2;2;1;1;1	CCR4-NOT transcription complex subunit 2	CNOT2	21	16	37.9	44.944	25.6	34.7	37.9	26.6	98836	111740	117580	82378	61490	39396	29248	19055	7979.2	6616.5	133920	109010	136970	93410	52534	30703	25038	16836	10078	10072	151680	165770	160200	112100	55657	32035	23783	16624	9478.8	8225.8	44044	48069	41053	34607	17504
F8VVA7;P61923;P61923-4;F8VXB1;F8VUC5;F8W156;F8W651;F8VXR1;F8VYZ4;P61923-5;F8VYK5;P61923-2;P61923-3	F8VVA7;P61923;P61923-4;F8VXB1;F8VUC5;F8W156;F8W651;F8VXR1;F8VYZ4;P61923-5	4;4;4;3;3;3;3;3;3;3;1;1;1	4;4;4;3;3;3;3;3;3;3;1;1;1	4;4;4;3;3;3;3;3;3;3;1;1;1	Coatomer subunit zeta-1	COPZ1	13	4	22.2	54.551	22.2	22.2	22.2	22.2	214750	243670	253350	191580	165890	83742	34460	21288	8945.5	7878.3	297140	263110	342130	251620	177970	74835	39342	19810	9832.6	8713.4	284080	306760	287680	236160	160320	77528	34472	17103	6682.7	6390.5	289330	345680	303150	265690	206330
F8VVM2;Q00325-2;Q00325;F8VZL5;F8VWR4;F8VWQ0	F8VVM2;Q00325-2;Q00325	3;3;3;1;1;1	3;3;3;1;1;1	3;3;3;1;1;1	Phosphate carrier protein, mitochondrial	SLC25A3	6	3	9.3	10.98	9.3	9.3	7.1	9.3	34391	38875	44795	34474	34202	48344	39885	55553	15474	21164	19316	13866	25572	17519	18453	20359	23122	17907	6708.6	11108	13125	13872	14326	14471	14203	21771	19021	15088	9960.5	12912	2943	3774.8	2829	3173.5	4280.8
F8VW96;Q16527;F8VQR7	F8VW96;Q16527;F8VQR7	9;9;8	9;9;8	9;9;8	Cysteine and glycine-rich protein 2	CSRP2	3	9	42.8	80.509	35.8	42.8	35.8	42.8	251400	251040	272110	215060	199680	213100	159930	139200	100220	61845	255240	223730	272980	231830	172060	196480	167650	142240	109680	89436	296490	307770	309200	270770	214450	224850	186330	167100	129890	96720	142650	145960	146090	144570	105410
F8VWL3;B7Z493;E9PJX4;Q96M96;E9PQT1;E9PNX0;Q96M96-3;F8W1R0;Q96M96-2	F8VWL3;B7Z493;E9PJX4;Q96M96	5;4;4;3;2;2;2;1;1	5;4;4;3;2;2;2;1;1	5;4;4;3;2;2;2;1;1	FYVE, RhoGEF and PH domain-containing protein 4	FGD4	9	5	6	4.4462	2.4	3.9	4.3	3	8757.4	10466	8601.5	8581.4	5919.7	4448.9	2922.9	2049	1094.5	1294.2	2735.3	1882.6	2965	1797.3	1113.7	1019.7	615.34	405.84	295.92	136.39	3304.7	4458.5	3085.3	2887.8	2724.7	1983.3	2136.4	1386.6	688.79	802.48	5935.3	7119.6	6109.7	5186.7	4869.3
F8VXG7;Q99590-2;Q99590;A0A0A0MTP7;A0A087WTB7	F8VXG7;Q99590-2;Q99590;A0A0A0MTP7	12;12;12;6;1	12;12;12;6;1	12;12;12;6;1	Protein SCAF11	SCAF11	5	12	12	45.438	6.8	11.4	10.8	7.5	56200	60653	60784	47783	49377	58730	52438	45275	16120	13069	59294	48435	56334	49386	38034	46987	57075	32179	12559	14700	40951	49838	50063	38785	28670	28749	32008	24683	9659.4	10161	23684	26143	24043	22010	18082
F8VXI9;Q14161-4;Q14161-3;Q14161;F8WAK2;Q14161-10;Q14161-8;Q14161-5;R4GNG3;Q14161-11;Q14161-7;Q14161-9;Q14161-6;F8W822;Q14161-2	F8VXI9;Q14161-4;Q14161-3;Q14161;F8WAK2;Q14161-10;Q14161-8;Q14161-5;R4GNG3;Q14161-11;Q14161-7;Q14161-9;Q14161-6;F8W822;Q14161-2	8;8;8;8;7;7;7;7;6;6;6;6;6;5;5	6;6;6;6;5;5;5;5;4;4;4;4;4;3;3	6;6;6;6;5;5;5;5;4;4;4;4;4;3;3	ARF GTPase-activating protein GIT2	GIT2	15	8	11.6	9.6344	7.2	10.2	8.9	9	16479	16860	14063	6965.6	4678	4021.3	3197.7	2034.5	978.23	1045.5	44990	36956	34795	20513	11999	9418.4	10460	4763.5	2997.7	2945.5	37755	36915	29836	21072	13512	11651	7186.6	4842.4	3095.2	3080.3	24889	22583	13797	8251.3	3888.9
F8VXU5;Q9UBQ0;Q9UBQ0-2;Q05DG7	F8VXU5;Q9UBQ0;Q9UBQ0-2	10;10;10;2	10;10;10;2	10;10;10;2	Vacuolar protein sorting-associated protein 29	VPS29	4	10	54.7	69.127	54.7	48.6	54.7	54.7	938140	950600	986220	755490	761090	704650	522570	264470	71510	50278	791010	692450	841140	708870	591980	549010	401130	197160	53215	35309	836380	908050	848790	760170	601170	523180	363620	196740	46004	25298	428600	470240	443700	419970	340180
F8VZJ2;H0YHX9;Q13765;E9PAV3-2;E9PAV3;F8W0W4;F8W1N5;F8VNW4;F8VZ58;Q9BZK3;Q9H009	F8VZJ2;H0YHX9;Q13765;E9PAV3-2;E9PAV3;F8W0W4;F8W1N5;F8VNW4	8;8;8;8;8;7;5;5;3;2;1	8;8;8;8;8;7;5;5;3;2;1	8;8;8;8;8;7;5;5;3;2;1	Nascent polypeptide-associated complex subunit alpha;Nascent polypeptide-associated complex subunit alpha, muscle-specific form	NACA	11	8	82.4	189.85	82.4	82.4	78.7	78.7	1025100	1020100	1080100	868950	884010	898290	759010	599650	405210	399240	581840	512580	581970	523740	392230	451820	427170	321230	254210	310560	840430	850280	758150	767660	601190	626560	548420	422950	318190	408640	932310	969060	918410	879000	692390
F8W038;Q8IXM2;Q8IXM2-3;H0YIS7;F8W1H0;Q8IXM2-2	F8W038;Q8IXM2;Q8IXM2-3;H0YIS7;F8W1H0	5;5;5;4;3;2	5;5;5;4;3;2	5;5;5;4;3;2	Chromatin complexes subunit BAP18	C17orf49;BAP18;RNASEK-C17orf49	6	5	45.9	27.783	45.9	39.5	45.9	36.9	148870	154830	153190	94648	86160	63788	41537	28757	14703	12070	40336	40240	45336	38127	30732	21356	16398	9223.6	6809.1	5644.9	232610	258110	213640	195840	131130	91603	59421	38245	28271	26927	101180	109050	95975	77243	57886
F8W057;Q9GZN1;F8VP72;F8W043;F8W0Q1;F8VSD1;G3V1Y1;Q9GZN1-2	F8W057;Q9GZN1;F8VP72;F8W043;F8W0Q1;F8VSD1;G3V1Y1;Q9GZN1-2	2;2;1;1;1;1;1;1	2;2;1;1;1;1;1;1	2;2;1;1;1;1;1;1	Actin-related protein 6	ACTR6	8	2	6.4	4.8476	6.4	6.4	6.4	4.5	5724.8	5691	6065.6	5428	3958.1	4233.8	2911.8	2539.7	1696.4	1673.9	36896	34463	36849	30276	21937	17624	17967	11080	7358.1	4812.5	7525.7	6742.9	5610.7	5483.1	4779.3	3847.6	2653.1	1474.1	854.9	573.13	2972.1	3102	2662.6	2622.3	1311.9
F8W108;F8WCU9;Q68CP9-3;Q68CP9;F8VWP4;A0A087WY37	F8W108;F8WCU9;Q68CP9-3;Q68CP9;F8VWP4	5;5;5;5;4;1	5;5;5;5;4;1	5;5;5;5;4;1	AT-rich interactive domain-containing protein 2	ARID2	6	5	4.2	6.6703	0.6	1.2	1.4	2.9	3178.7	3673.5	4076.3	1347.2	677.04	426.33	547.64	342.34	262.63	236.79	34644	20204	28484	22410	9820.8	25283	13350	8097.9	1476	1166.8	4305.5	4428.5	4434.3	1440.8	414.24	432.58	332.82	286.53	169.6	202.29	797.95	1513.2	933.35	307.74	234.03
F8W1A4;P54819-2;P54819;P54819-5;P54819-3;P54819-6;F8VZG5;F8VY04;P54819-4;G3V213;F8VPP1	F8W1A4;P54819-2;P54819;P54819-5;P54819-3;P54819-6;F8VZG5;F8VY04;P54819-4;G3V213	16;16;16;15;14;13;11;11;11;9;2	16;16;16;15;14;13;11;11;11;9;2	16;16;16;15;14;13;11;11;11;9;2	Adenylate kinase 2, mitochondrial;Adenylate kinase 2, mitochondrial;Adenylate kinase 2, mitochondrial, N-terminally processed	AK2	11	16	71.1	137.98	63.8	63.8	56.9	64.2	839010	850390	906190	763280	810900	862080	777830	561210	288360	78838	622540	547490	652170	574910	493450	587290	563190	432430	168640	57783	960330	1019500	1027400	960910	851980	916800	861600	681440	245910	79055	828480	860680	843760	828650	700580
F8W717;O00423;O00423-3;G3V3N9;G3V500;G3V497;G3V4H6;G3V538;G3V4U5;G3V5C8;H0YJK4;H0YJS9;G3V3J1;H0YJY3;H0YJD8	F8W717;O00423;O00423-3;G3V3N9;G3V500	24;24;24;15;13;5;5;5;4;4;4;2;2;2;1	24;24;24;15;13;5;5;5;4;4;4;2;2;2;1	23;23;23;14;12;5;5;5;4;4;4;2;2;2;1	Echinoderm microtubule-associated protein-like 1	EML1	15	24	37.2	122.26	29.6	29.8	30	28.4	154290	170360	181400	136230	116920	97778	61991	34615	17707	16221	148310	129450	157180	127800	88471	65395	39219	22046	12035	11556	324610	362160	338240	275810	158120	118980	69529	37398	18878	17379	231290	264470	229810	210150	142690
F8W8I6;P31483;P31483-3;E5RGV5;E5RG67;F8WE16	F8W8I6;P31483;P31483-3	12;12;7;5;4;2	9;9;5;3;2;1	1;1;1;1;1;0	Nucleolysin TIA-1 isoform p40	TIA1	6	12	43.1	37.745	36.6	38.4	38.4	31.9	151980	151120	158230	116880	113670	97620	54770	29102	16171	15699	91563	86341	96636	78124	62704	48519	35538	18210	9967.5	7739.7	71215	77211	73814	64005	48286	39815	24136	12716	9769.9	7175	38052	41114	35735	33266	26018
F8W8M4;A0A0A0MRL6;O14639-2;O14639;O14639-6;J3QSX6;O14639-4;O14639-3;O14639-5;H0Y7N6;F6XFR5	F8W8M4;A0A0A0MRL6;O14639-2;O14639;O14639-6;J3QSX6;O14639-4;O14639-3;O14639-5	10;10;10;10;9;6;6;6;6;4;4	10;10;10;10;9;6;6;6;6;4;4	10;10;10;10;9;6;6;6;6;4;4	Actin-binding LIM protein 1	ABLIM1	11	10	15.9	19.779	10.7	11.3	13.5	8.8	3609.2	3065.5	3978.4	2464.9	2351	2562.6	1338.1	1081.3	812.16	752.32	21256	18820	21145	16114	13781	9952.1	7338.4	4576.2	2931.6	2922.5	22217	22823	26310	18538	14544	10245	7786.7	6021.2	4862.7	4435.9	9337.6	10409	9225.9	8103.6	6810
F8W9X7;Q567U6;H7C050	F8W9X7;Q567U6	19;19;2	19;19;2	19;19;2	Coiled-coil domain-containing protein 93	CCDC93	3	19	33.7	48.748	22.4	33.7	21.1	26.5	94355	108230	117780	87721	69643	55586	27373	17788	8490.5	7534.9	141210	116850	146700	103990	58855	30474	26121	15804	10515	10432	102510	113000	99236	80940	43093	22086	15803	11781	5923.1	5610.8	129720	141340	112300	105820	57493
F8WA39;Q13613;Q13613-2;H0YDX3;Q8NEC6;F8W764;F8W8S8;E9PIH9;H7BZJ1;H7C406;E9PPP8	F8WA39;Q13613;Q13613-2;H0YDX3;Q8NEC6	9;9;7;6;5;2;2;2;1;1;1	9;9;7;6;5;2;2;2;1;1;1	9;9;7;6;5;2;2;2;1;1;1	Myotubularin-related protein 1	MTMR1	11	9	15.6	17.374	4	9.4	9.8	14.3	8538	8861.9	8824.5	5328.5	3134.3	1504.6	1005.2	690.83	313.49	226.42	32112	29935	31032	20934	12393	8554.2	6443.8	4715.6	2466.1	2965.6	31413	35911	27954	23298	11921	8700.5	6178.8	3326.7	1336.5	1163.4	32652	38842	35089	27766	17543
F8WAN1;Q69YQ0-2;Q69YQ0;C9J8U1;C9JLY8	F8WAN1;Q69YQ0-2;Q69YQ0;C9J8U1;C9JLY8	10;10;10;9;5	9;9;9;8;5	9;9;9;8;5	Cytospin-A	SPECC1L-ADORA2A;SPECC1L	5	10	12.7	24.293	7.4	8.1	12.7	9	16212	20611	24690	18691	11761	9029.7	7150.3	5502.3	3714.2	2554.9	43798	38715	47952	35597	19588	17966	12763	7719.2	4768	4756.8	48671	54504	52082	42157	23768	20648	14462	9495.9	5232.3	3973.8	8216.8	8894.7	7204.5	6099.6	3701.9
F8WAS3;Q16718;C9IZN5;A0A087X1G1;H7BYD0;Q16718-2	F8WAS3;Q16718;C9IZN5;A0A087X1G1;H7BYD0;Q16718-2	2;2;1;1;1;1	2;2;1;1;1;1	2;2;1;1;1;1	NADH dehydrogenase [ubiquinone] 1 alpha subcomplex subunit 5	NDUFA5	6	2	35.7	6.5571	35.7	35.7	35.7	22.9	17578	14859	16949	14087	15747	20038	15081	9710.3	5627.8	3340.6	15325	13602	16740	12539	10868	13767	10493	7448.9	4403.7	3228.4	40614	41243	43383	31442	25025	29247	25004	18149	9723.9	6598.9	15972	15512	13215	11432	8455.4
F8WCF6;P59998;P59998-3;F8WDD7;H7C0A3;A0A0A6YYG9;P59998-2;R4GN08;P59998-4;F8WE39;F8WDW3	F8WCF6;P59998;P59998-3;F8WDD7;H7C0A3;A0A0A6YYG9;P59998-2;R4GN08;P59998-4	10;10;10;6;6;6;6;5;5;2;1	10;10;10;6;6;6;6;5;5;2;1	10;10;10;6;6;6;6;5;5;2;1	Actin-related protein 2/3 complex subunit 4	ARPC4-TTLL3;ARPC4	11	10	60.8	258.3	53	60.8	56.9	60.8	649810	721230	743290	593190	684270	643210	574930	441100	139170	62590	816640	701910	903890	766590	689080	718780	632370	422850	188350	75692	721420	805440	758240	714280	591290	590760	490590	361890	170370	58858	684200	760860	700530	684370	591900
G3V0I5;P49821-2;P49821;B4DE93;E9PQP1;E9PMX3;E9PLC6;E9PPR0;E9PJL9;H0YE81;E9PPD6;E9PPS5;H0YD04	G3V0I5;P49821-2;P49821;B4DE93;E9PQP1	15;15;15;12;8;7;6;6;5;5;3;2;2	15;15;15;12;8;7;6;6;5;5;3;2;2	15;15;15;12;8;7;6;6;5;5;3;2;2	NADH dehydrogenase [ubiquinone] flavoprotein 1, mitochondrial	NDUFV1	13	15	40.5	102.6	40.5	30	29.8	24.5	284680	301420	317130	248540	458410	655400	484340	178740	49821	40429	183030	153790	202390	185010	302890	512910	372130	112660	18364	20253	189620	196180	182630	185370	243230	389860	300200	111330	14797	16921	149640	145540	138050	134720	183640
G3V179;E9PMJ2;J3KP39;Q9BPY3;E9PIM5;E9PMW3	G3V179;E9PMJ2;J3KP39;Q9BPY3;E9PIM5	3;3;3;3;2;1	3;3;3;3;2;1	3;3;3;3;2;1	Protein FAM118B	FAM118B	6	3	13.8	7.8357	10.2	8	8	13.8	3870.8	3465.7	4283.9	2803.6	1392.5	1005	630.32	561.94	265.95	328.78	41546	47450	38809	53659	16042	17197	14387	7272.5	4056.7	7187.8	4040.3	4515.8	4556.2	4070.1	2836.7	2413.1	1833	469.92	266.35	281.36	40148	41170	40514	35016	17492
G3V1D3;G3V180;Q9NY33;Q9NY33-4;Q9NY33-2;E9PQ14;E9PPK9;E9PKK8;E9PQF2;E9PNX5	G3V1D3;G3V180;Q9NY33;Q9NY33-4	31;31;31;30;10;9;6;5;3;3	31;31;31;30;10;9;6;5;3;3	31;31;31;30;10;9;6;5;3;3	Dipeptidyl peptidase 3	DPP3	10	31	51.5	323.31	45.6	47.6	46.8	50.7	1145700	1180200	1191900	937060	951710	777600	313410	162560	90163	87184	1156000	1024900	1220500	1037000	831200	611840	233770	118880	75705	76835	1378100	1459800	1425700	1258200	964500	761680	265350	142170	84464	79846	1108600	1127900	1108500	1037100	756670
G3V1L9;Q07157;H0YKB1;H0YLT6;A0A1B0GTW1;Q9UDY2-5;Q9UDY2-4;Q9UDY2-2;Q9UDY2-6;Q9UDY2-3;Q9UDY2;Q9UDY2-7	G3V1L9;Q07157	77;75;10;3;1;1;1;1;1;1;1;1	77;75;10;3;1;1;1;1;1;1;1;1	5;5;0;0;0;0;0;0;0;0;0;0	Tight junction protein ZO-1	TJP1	12	77	56.4	323.31	51.6	50.8	50.6	47.5	1376200	1454200	1487300	1245600	831470	573700	406510	284030	161560	145470	1756900	1476600	1756600	1488200	898060	487050	423800	274390	169150	171050	1676500	1770400	1561600	1477500	789760	518710	384540	275590	177010	153410	1033000	1113200	1013900	939280	595030
G3V1P3;Q969J3;Q969J3-2	G3V1P3;Q969J3	5;5;2	5;5;2	5;5;2	Loss of heterozygosity 12 chromosomal region 1 protein	LOH12CR1	3	5	28.8	12.347	21.5	18.1	23.2	15.8	23772	24249	26582	19867	20081	17638	12304	7494.3	3210.3	2518.5	27654	22894	30199	22331	18821	16207	12790	6635.5	2196.4	1832.4	101030	104110	93104	66859	40121	39054	24870	19282	7895.7	9304.1	9947.4	10233	9875.6	8220	6715.8
G3V1P5;Q96RN5-3;Q96RN5-2;Q96RN5;C9JM58;C9JLN7;C9JZV5;C9JGN2;C9J1I1;F8WDM6;F2Z2B7;H7C308	G3V1P5;Q96RN5-3;Q96RN5-2;Q96RN5	7;7;7;7;2;2;2;2;2;1;1;1	7;7;7;7;2;2;2;2;2;1;1;1	7;7;7;7;2;2;2;2;2;1;1;1	Mediator of RNA polymerase II transcription subunit 15	MED15	12	7	14	31.134	4.7	12.5	7.6	6.6	2266	2263.1	2477	1999.7	1634.1	1353.2	810.44	257.73	70.883	56.409	46321	38528	46717	35221	24925	16614	11547	6557.3	3650.5	3226.1	42032	43964	53768	30995	19199	13700	8329.6	5681.5	2792.3	2774.2	18824	21228	18358	17072	10375
G3V2F4;E7EPD8;Q9NUW8;Q9NUW8-2;H0YJ44;G3V3Q0;G3V5F9;G3V5B8;G3V554;G3V4W8;G3V2J6;G3V5H9;G3V2U6;Q9BRS7	G3V2F4;E7EPD8;Q9NUW8;Q9NUW8-2	7;7;7;5;3;2;2;2;2;2;2;2;2;2	7;7;7;5;3;2;2;2;2;2;2;2;2;2	7;7;7;5;3;2;2;2;2;2;2;2;2;2	Tyrosyl-DNA phosphodiesterase 1	TDP1	14	7	13.7	18.284	9.5	13.7	12.3	7.4	56899	59211	57087	33969	29411	20448	12827	7333.2	3883.3	3880.8	60555	53618	59415	36951	20518	14793	10637	5190.4	2263.6	2562.3	12183	13393	12516	7126.9	3154.6	2489.4	1958.1	1430	749.99	1075.5	38898	39970	33728	19757	6780.4
G3V2U7;P07311	G3V2U7;P07311	6;6	6;6	6;6	Acylphosphatase;Acylphosphatase-1	ACYP1	2	6	45	24.099	37.2	38	45	45	101470	98905	111600	83159	85120	68602	45680	27324	14972	13690	119880	114200	117150	101460	78562	67257	38932	14924	8444.8	10990	130830	129800	110420	102370	91528	70595	41925	27777	13020	8527.1	65680	69982	66080	60970	45127
G3V3G9;Q5TAQ9;V9GY54;Q5TAQ9-2;Q5TAQ8;H0YDY4;V9GYQ9;V9GZ39;Q5TAQ7;V9GYZ9;Q5TAQ5;A6NGE4;P0C7V8	G3V3G9;Q5TAQ9;V9GY54	18;14;10;6;5;4;3;2;2;2;2;2;2	18;14;10;6;5;4;3;2;2;2;2;2;2	12;12;8;4;3;0;1;2;0;2;0;2;2	DDB1- and CUL4-associated factor 8	DCAF8	13	18	30	64.53	15.6	26.5	23.3	26.8	55574	62475	64871	49691	47306	37588	24268	17810	9536.5	8229.4	131690	110100	133580	102520	74128	67583	43790	27469	15182	13657	163830	168980	151180	118830	80205	54816	32101	21410	13014	10113	158710	175640	156440	147180	101930
G3V4C1;G3V2Q1;P07910-2;P07910;B2R5W2;G3V4W0;B4DY08;P07910-4;G3V576;P07910-3;G3V2D6;G3V555;G3V5V7;G3V575;O60812;G3V5X6;G3V3K6;G3V251;B4DSU6;A0A0G2JPF8;A0A0G2JNQ3;P0DMR1;B7ZW38;B2RXH8;G3V4M8;G3V2H6;E5RG71;B3KT61;Q86SE5;Q86SE5-3	G3V4C1;G3V2Q1;P07910-2;P07910;B2R5W2;G3V4W0;B4DY08;P07910-4;G3V576;P07910-3;G3V2D6;G3V555;G3V5V7;G3V575	17;17;17;17;16;15;15;14;12;12;11;9;9;9;7;6;6;6;6;6;6;6;6;6;4;3;1;1;1;1	17;17;17;17;16;15;15;14;12;12;11;9;9;9;7;6;6;6;6;6;6;6;6;6;4;3;1;1;1;1	17;17;17;17;16;15;15;14;12;12;11;9;9;9;7;6;6;6;6;6;6;6;6;6;4;3;1;1;1;1	Heterogeneous nuclear ribonucleoproteins C1/C2	HNRNPC	30	17	49.7	86.465	40.1	49	49	46.2	391360	474620	448970	259980	162910	112640	82218	53832	27342	32255	657400	664990	732350	546910	238300	174890	156360	87812	48784	60607	561740	733830	663460	520730	224110	166400	123640	78100	51288	43261	359580	416700	290500	258570	132840
G3V4K3;Q9H9C1;Q9H9C1-2;G3V549	G3V4K3;Q9H9C1;Q9H9C1-2	13;13;10;1	13;13;10;1	13;13;10;1	Spermatogenesis-defective protein 39 homolog	VIPAS39	4	13	28.3	68.445	15.2	23.7	24.3	25.4	72670	79170	77471	47035	30526	24035	17775	12434	5137.4	5528	132430	110150	133150	84458	40450	36302	31517	24022	13431	9208.8	81608	89590	80754	57018	32464	26611	17698	11866	7829.6	6287.4	114310	130420	109360	82444	46307
G3V5Q5;Q9BU02;H0YJU8;G3V5B9;Q9BU02-2	G3V5Q5;Q9BU02;H0YJU8	5;5;3;2;2	5;5;3;2;2	5;5;3;2;2	Thiamine-triphosphatase	THTPA	5	5	45.7	20.868	24.3	40	20.7	35.7	5070.7	4883.8	5501.9	3802.9	2916.9	1934.2	1032.6	710.07	400.31	341.45	15812	14560	17451	13731	12895	8988.3	6609.8	5782.3	3672.4	3580.4	24750	26632	27737	19209	23890	9326.2	9880.5	9171.6	9576.6	11000	66106	65740	61257	55255	43434
G3V5R9;Q07866-9;Q07866;Q07866-7;Q07866-5;Q07866-6;Q07866-4;G3V2E7;G3V3H3;E7EVH7;Q07866-2;Q07866-10;G3V2P7;H0YG16;H0YJT3;H0YGB8;H0YJK1	G3V5R9;Q07866-9;Q07866;Q07866-7;Q07866-5;Q07866-6;Q07866-4;G3V2E7;G3V3H3;E7EVH7;Q07866-2;Q07866-10	34;34;33;33;33;33;33;32;32;32;32;32;10;8;6;2;1	34;34;33;33;33;33;33;32;32;32;32;32;10;8;6;2;1	1;1;0;1;0;1;1;0;0;0;0;0;0;1;0;0;1	Kinesin light chain 1	KLC1	17	34	52.2	288.93	52.2	50.2	52.2	48.7	1903500	2106800	2135000	1629800	1383200	472540	275340	197190	94791	97041	1823300	1447200	1934100	1517000	971920	285490	204280	117650	63377	75817	1975600	2152200	1915300	1745300	1155800	340620	193200	123640	56422	56354	1387600	1519600	1367100	1258100	825290
G3V5T0;A0A0C4DFM0;G3V4T6;A0A0A0MR33;G3V267;O43708;O43708-3;O43708-2;G3V3B9;G3V5U6	G3V5T0;A0A0C4DFM0;G3V4T6;A0A0A0MR33;G3V267;O43708;O43708-3;O43708-2	9;9;9;8;7;7;6;5;4;1	9;9;9;8;7;7;6;5;4;1	9;9;9;8;7;7;6;5;4;1	Maleylacetoacetate isomerase	GSTZ1	10	9	41.1	42.036	37.6	41.1	37.6	29.7	199590	207470	220160	163730	184590	173470	161380	100230	16527	13126	172460	156070	176390	142920	120980	120120	104110	63983	12490	13033	161920	175060	140420	144020	127730	122320	100880	65243	14078	12173	79083	84525	79832	72053	61138
G3V5T9;P24941;P24941-2;E7ESI2;K7EJ83;G3V317	G3V5T9;P24941;P24941-2;E7ESI2	17;17;15;11;3;2	15;15;13;9;2;1	13;13;12;8;0;1	Cyclin-dependent kinase 2	CDK2	6	17	52.6	116.1	51.2	40.8	41.6	46.8	247440	258070	268890	207280	197480	154240	105610	65435	33248	22205	351690	310940	375170	307490	231100	174890	140660	85437	41731	31455	246870	251640	233640	217600	160140	132850	85348	56526	26083	18177	368160	386720	365570	344590	273190
G3XAH6;P51003;G3V2A0;P51003-2;G3V3I9;A0A0C4DGK1;G3V457;H0YJL4;Q9NRJ5;H0YJ00;H7C3W0;F8WAT4;Q9BWT3-2;Q9BWT3	G3XAH6;P51003;G3V2A0	24;24;14;11;9;9;6;5;5;4;2;2;2;2	24;24;14;11;9;9;6;5;5;4;2;2;2;2	24;24;14;11;9;9;6;5;5;4;2;2;2;2	Poly(A) polymerase alpha	PAPOLA	14	24	38.3	101.24	35.6	32.2	34.7	31.8	362640	378620	396330	309790	267940	147590	89772	66033	33816	27555	690250	614640	720440	603050	439400	196220	143980	98972	59675	58787	547460	600880	527400	487040	325860	141230	83041	58474	32061	26802	458140	495820	465630	433490	304510
G3XAI2;P07942;E7EPA6	G3XAI2;P07942	47;47;17	47;47;17	47;47;17	Laminin subunit beta-1	LAMB1	3	47	34	323.31	25.6	31	30.4	30.4	471530	538110	531760	420570	361450	374470	270890	195350	97050	87360	810620	670120	862700	678330	580960	525210	387120	262060	137120	154850	437190	488960	466230	380490	288970	285280	200540	143540	76398	76194	474660	514890	462240	437550	377050
G3XAL9;P55011-3;P55011	G3XAL9;P55011-3;P55011	4;4;4	4;4;4	4;4;4	Solute carrier family 12 member 2	SLC12A2	3	4	6.6	14.752	4.4	6.6	3.3	4.1	2334.6	2329.2	2240.4	1712.3	1322.5	1129.8	1206.5	793.41	438.41	260.14	32810	29824	37399	31255	24517	28317	24506	15966	10987	8598	22665	23382	23110	18406	12458	13359	7696.1	7498.7	3350.9	2887.9	947.9	845.45	813.62	741.71	609.14
G3XAN1;Q9NV88-3;Q9NV88-2;Q9NV88;H0YBH8;E5RG70;E5RK47;E5RJ88	G3XAN1;Q9NV88-3;Q9NV88-2;Q9NV88	8;8;8;8;3;3;2;1	8;8;8;8;3;3;2;1	8;8;8;8;3;3;2;1	Integrator complex subunit 9	INTS9	8	8	21.3	49.758	17	16	21.3	17.9	15160	16084	16387	13005	13314	12019	5887.6	3753.1	1430.3	1227.9	61244	44183	56225	37997	27567	20500	12879	6222.5	3005.8	3466.5	62322	60516	57214	46297	36542	33487	18023	10588	5184.1	3860.1	24071	30109	25001	24071	18801
G3XAN8;Q9Y5J9;E9PIR3	G3XAN8;Q9Y5J9	5;5;1	5;5;1	5;5;1	Mitochondrial import inner membrane translocase subunit Tim8 B	TIMM8B	3	5	55.1	15.21	55.1	55.1	55.1	37.8	115180	125910	143530	116500	130180	122140	103660	68748	36631	24736	130860	120210	156810	136970	122120	118140	99182	67816	37899	27999	138760	148130	160270	139580	111220	109140	98265	68197	34741	26758	134450	137600	131690	128300	108650
G5E948;A0A0D9SEY1;E7ENQ1;G3XAA2;H7C360;O95819-4;O95819-2;O95819;O95819-5;O95819-3;A0A0D9SG62;C9J840;E7EX83;H7C0P6;Q9UKE5-8;Q9UKE5-5;Q9UKE5-7;Q9UKE5-3;Q9UKE5-6;Q9UKE5-2;Q9UKE5-4;Q9UKE5;E7ETN6;C9J338;I3L203;I3L1U1;H7C3Z6	G5E948;A0A0D9SEY1;E7ENQ1;G3XAA2;H7C360;O95819-4;O95819-2;O95819;O95819-5;O95819-3;A0A0D9SG62;C9J840;E7EX83;H7C0P6	24;24;23;23;23;23;23;23;23;23;22;21;21;19;7;7;7;7;7;7;7;7;3;2;1;1;1	24;24;23;23;23;23;23;23;23;23;22;21;21;19;7;7;7;7;7;7;7;7;3;2;1;1;1	1;1;1;1;1;1;1;1;1;1;1;1;1;1;0;0;0;0;0;0;0;0;0;0;0;0;0	Mitogen-activated protein kinase kinase kinase kinase 4	MAP4K4	27	24	23.6	65.673	12.8	15.5	16.4	17.4	68852	68891	70599	54799	39046	35602	14719	11116	6327.4	6002.9	178990	148870	172090	130760	88789	50779	39912	19027	8155.5	8723.9	68376	74145	60837	53215	35889	20667	13535	9186.8	4347.2	4147.8	79475	88289	81425	68846	51238
G5E9A6;P51784;Q5JXD3	G5E9A6;P51784	18;18;1	18;18;1	17;17;1	Ubiquitin carboxyl-terminal hydrolase;Ubiquitin carboxyl-terminal hydrolase 11	USP11	3	18	25.3	63.003	17.1	18.3	17.8	13.5	124240	129790	96414	55321	43227	33907	21998	15438	8605.8	8225.7	221890	185450	147450	77616	57273	49194	45239	23967	12944	12839	158040	175300	106960	67833	44889	35637	27697	17165	8460.5	7160.4	157670	165100	106070	77460	57263
G5E9C8;Q07889;Q07889-2;C9K0N6;A0A087X277;Q07890-2;Q07890	G5E9C8;Q07889	9;9;3;2;1;1;1	9;9;3;2;1;1;1	9;9;3;2;1;1;1	Son of sevenless homolog 1	SOS1	7	9	5.4	6.541	1.3	3.6	3.6	4.1	35734	40281	41633	28859	18939	13067	9094.6	6649.1	3515.7	3193.5	119730	106650	133760	101980	50198	26496	16376	7714.7	3424.9	4877.3	146550	158110	141520	119140	60730	40160	26230	16802	9800.5	8011.4	41153	43519	38784	30084	18358
G5E9L0;Q8N6H7;A0A0D9SF70;Q8N6H7-2;E9PQP3;E9PIY6;E9PMU9;H0YDX1;H0YDN9;E9PK28;E9PN48;Q8N6H7-3;E9PJT7;E9PMR9;E9PM63;H0YF45;E9PNY8;E9PM18	G5E9L0;Q8N6H7;A0A0D9SF70;Q8N6H7-2;E9PQP3;E9PIY6;E9PMU9	13;13;11;9;8;8;7;5;5;5;5;5;4;3;3;3;2;1	13;13;11;9;8;8;7;5;5;5;5;5;4;3;3;3;2;1	12;12;10;9;7;7;6;4;5;4;4;5;3;2;2;3;1;1	ADP-ribosylation factor GTPase-activating protein 2	ARFGAP2	18	13	28.8	42.077	20.9	21.1	21.1	24.7	189890	195690	207860	155610	99175	74223	54196	40504	16619	18124	183550	167520	176780	117870	60924	26390	20800	11426	4675.1	5313	206270	222900	196500	137080	56244	35605	25593	16352	10213	9728.1	248460	269930	262550	227890	157430
G5EA06;Q92552;Q92552-2;D6RH20;D6RJC7	G5EA06;Q92552;Q92552-2;D6RH20	6;6;6;5;1	6;6;6;5;1	6;6;6;5;1	28S ribosomal protein S27, mitochondrial	MRPS27	5	6	18.7	52.311	16.8	16.8	16.5	16.5	47984	54429	55711	52000	51712	21457	10690	7556.2	4335.4	4288.6	66388	51559	68760	60194	38680	20207	11932	6162.3	2911.7	3527.3	76407	84271	87463	91473	54513	27037	13701	8961.2	5379.1	4087.9	43877	47536	48272	50902	33192
G5EA30;Q92879-2;Q92879-3;Q92879;Q92879-5;Q92879-6;Q92879-4;E9PSH0;E9PQK4;E9PKU1;V9GYD9;Q5VZZ6;A0A0J9YX66;A0A1B0GU44;A0A1B0GUN8;O95319-5;O95319-2;O95319;F5H4Y5;F5H0D8;V9GY47;A0A0J9YXK1	G5EA30;Q92879-2;Q92879-3;Q92879;Q92879-5;Q92879-6;Q92879-4	12;12;12;12;11;11;11;4;3;3;3;3;3;3;3;3;3;3;2;2;1;1	12;12;12;12;11;11;11;4;3;3;3;3;3;3;3;3;3;3;2;2;1;1	9;9;9;9;8;8;8;2;1;1;0;0;0;0;0;0;0;0;0;0;0;0	CUGBP Elav-like family member 1	CELF1	22	12	23.5	26.116	13.2	21.6	21.6	19.3	91410	89476	84400	45317	31364	28326	19695	11828	5301.5	4800.3	256890	229620	208320	104510	61724	46902	36104	25574	12924	10157	321940	316400	255460	144960	82850	71375	51612	37303	21393	19747	113340	124250	95080	49436	26216
G5EA36;P30260;P30260-2;F6QPS0;I3L2Z8;I3L3H6;I3L394;I3L225;I3L328	G5EA36;P30260;P30260-2	10;10;10;4;3;3;2;1;1	10;10;10;4;3;3;2;1;1	10;10;10;4;3;3;2;1;1	Cell division cycle protein 27 homolog	CDC27	9	10	11.4	21.34	8.7	10.6	10.6	8.7	52456	59076	62441	51806	50685	35549	20652	13328	5816.7	7173.3	94588	72052	94330	76391	52676	41530	27505	16217	9640	10512	59068	68136	70177	51500	37376	29528	18139	14030	6011.7	8573.1	73044	81834	68839	60109	41220
G8JLA2;P60660-2;F8W1R7;G3V1V0;B7Z6Z4;F8VPF3;F8VZU9;F8W180;F8VXL3;H0YI43	G8JLA2;P60660-2;F8W1R7;G3V1V0;B7Z6Z4;F8VPF3;F8VZU9;F8W180	9;9;8;8;8;7;5;5;2;2	1;1;0;0;0;0;1;1;1;0	1;1;0;0;0;0;1;1;1;0	Myosin light polypeptide 6	MYL6	10	9	69.7	133.87	68.4	69.7	68.4	69.7	20252	27990	28109	23660	24283	16248	11830	7205.5	2749.5	2007.2	76417	69719	90771	75169	63068	38883	25682	13861	5683.2	4543.8	57520	70946	52084	65794	49016	25388	12225	6606.1	3123.8	2166.9	69687	86465	79245	74952	63871
G8JLB6;P31943;E9PCY7;D6RBM0;D6RIT2;D6RIU0;H0YB39;D6RAM1;D6R9T0;D6RFM3;E7EN40;D6RDU3;D6RJ04;D6RIH9;E7EQJ0;H0YBD7;E5RGV0;D6RDL0;E5RGH4;H0YAQ2;H0YBG7;D6RF17;D6R9D3	G8JLB6;P31943;E9PCY7;D6RBM0;D6RIT2;D6RIU0;H0YB39	17;17;16;11;9;9;9;8;8;8;8;8;8;8;7;7;6;5;4;4;4;2;1	17;17;16;11;9;9;9;8;8;8;8;8;8;8;7;7;6;5;4;4;4;2;1	8;8;7;5;6;5;3;5;5;5;4;5;5;5;5;2;2;4;1;1;1;2;1	Heterogeneous nuclear ribonucleoprotein H;Heterogeneous nuclear ribonucleoprotein H, N-terminally processed	HNRNPH1	23	17	47.9	323.31	38.8	45.6	42.4	47.9	1203300	1196000	1016900	443850	210840	172240	125900	75635	36814	43831	1174700	1044100	1024900	478700	180470	120480	109030	65667	38520	41393	1281800	1370300	925510	525730	190900	150040	120930	79399	49880	38155	1694000	1926000	1371700	696890	203730
G8JLQ3;P78537-2;P78537;F8W099;F8W606;A0A087WSV2;F8W036;F8VP73	G8JLQ3;P78537-2;P78537;F8W099;F8W606;A0A087WSV2;F8W036;F8VP73	4;4;4;2;2;2;2;2	4;4;4;2;2;2;2;2	4;4;4;2;2;2;2;2	Biogenesis of lysosome-related organelles complex 1 subunit 1	BLOC1S1	8	4	65.3	15.175	65.3	14.7	42.7	42.7	22114	23141	26795	20328	19095	16896	9806.3	6247.9	3129.7	2052.4	8155.7	6961.3	8830.1	6616.7	4520.8	3861.3	2626.4	809.07	288.38	152.21	36134	36945	33448	29362	21667	19566	11679	5742.9	1789.5	1562.9	51240	54560	51690	47216	34609
H0Y3X6;A0A0C4DFX9;Q9H3P2;H7C2C7;Q9H3P2-7;H7C0W2;C9JEM7;C9JHL4	H0Y3X6;A0A0C4DFX9;Q9H3P2;H7C2C7;Q9H3P2-7	5;5;5;3;3;2;2;2	5;5;5;3;3;2;2;2	5;5;5;3;3;2;2;2	Negative elongation factor A	NELFA	8	5	10.9	19.966	7	7	9.2	7	42190	44862	38426	23540	19881	16803	12675	9703	4422	2788.5	64167	55493	51506	22735	11134	8898.5	6584.1	3797.9	1662.6	1692	40123	46001	37066	19831	10861	7525	5837.1	4302.5	2350.9	2612.7	63047	72370	57702	33650	19676
H0Y4W2;F2Z2U4;Q9Y4A5-2;Q9Y4A5	H0Y4W2;F2Z2U4;Q9Y4A5-2;Q9Y4A5	5;5;5;5	5;5;5;5	5;5;5;5	Transformation/transcription domain-associated protein	TRRAP	4	5	1.5	5.9515	0.3	1.5	0.5	0.8	21468	25192	29091	24882	31002	29300	25643	18241	11825	8157.8	25920	24365	27191	24917	22220	18148	20586	13346	8508.7	8199.2	40493	45954	36797	35411	33892	30316	36877	24631	21467	16780	14453	15825	14404	13348	16065
H0Y542;G3XAF7;O75363;O75363-2;H7C1E7	H0Y542;G3XAF7;O75363;O75363-2;H7C1E7	4;4;4;4;2	4;4;4;4;2	4;4;4;4;2	Breast carcinoma-amplified sequence 1	BCAS1	5	4	10.3	4.1198	4.2	8.2	6.5	10.3	7573.3	9503.7	10191	9373.1	9278.4	8171.9	6675.7	4502.4	1915.9	1500.4	63947	49967	72368	44364	16998	4574.2	3223.4	1448.8	260.66	623.92	66511	61905	56955	40583	19064	9234.1	5888.6	4195.6	2546	1991.1	55182	62605	54525	45134	17285
H0Y5B4;H7BZ11;J3KQN4;P83881;H7BY91;H0Y3V9;R4GN19	H0Y5B4;H7BZ11;J3KQN4;P83881;H7BY91;H0Y3V9	6;6;6;6;3;3;2	6;6;6;6;3;3;2	2;2;2;2;2;2;0	60S ribosomal protein L36a	RPL36A;RPL36A-HNRNPH2	7	6	33	12.477	33	31.2	31.2	33	124470	140360	157710	141180	172540	321620	263230	159440	15839	22723	96784	97152	118230	100310	71973	98974	155590	40164	4751.9	9001.5	115250	136880	137490	141330	130230	161990	250560	141240	15362	22247	70121	76348	71304	71054	77083
H0Y5C6	H0Y5C6	17	1	1		FLNA	1	17	93.2	4.7098	92.9	93.2	93.2	93.2	9223.1	9790.6	10369	8166.1	7586.6	5428.2	4380.1	3196	1133.1	719.78	34109	30792	39465	32205	22970	18892	13408	9656	5752.5	3984.8	6930.2	8113.2	7807.3	7660.4	5620.6	4464.8	2865.4	1927.4	1356.3	1102.3	10024	12101	11313	10178	6915.7
H0Y5D5;F5H2X7;Q9ULV3-5;Q9ULV3-2;Q9ULV3;Q9BTG3;Q5SYW2;Q9ULV3-3;Q9ULV3-4;F6VD24	H0Y5D5;F5H2X7;Q9ULV3-5;Q9ULV3-2;Q9ULV3;Q9BTG3;Q5SYW2;Q9ULV3-3;Q9ULV3-4	8;8;8;8;8;7;7;6;6;2	8;8;8;8;8;7;7;6;6;2	8;8;8;8;8;7;7;6;6;2	Cip1-interacting zinc finger protein	CIZ1	10	8	12.8	25.664	6.1	10.9	9.1	10.1	53694	54127	58024	42277	37296	31590	20076	14493	7531.4	6520.5	46324	38231	48686	35829	27192	23173	18358	11467	6131.5	5290.2	21903	20870	20686	14632	11365	8340.9	5371.2	3368.2	1700.3	1466.9	19813	21415	18698	17579	12810
H0Y614;P61960;P61960-2	H0Y614;P61960	3;3;1	3;3;1	3;3;1	Ubiquitin-fold modifier 1	UFM1	3	3	37	27.698	37	37	37	37	310090	307920	327630	260260	249200	235990	193830	128690	61906	45135	463000	425510	464010	391520	303570	294840	220740	146490	89698	65592	431220	454920	425120	401250	311420	291670	215770	138030	74346	63799	646360	658880	649050	633190	468100
H0Y6K2;A0A140T9E9;A0A0G2JK44;P25440;P25440-2;P25440-3;A0A140T9V2;A0A0G2JHL0;A0A140T9F7;U3KQA6;P25440-4;E9PIQ3;A0A0G2JHN8;A0A140T9I1;H0Y799;A0A140T9X8;E9PKQ9;H0YDJ7;U3KPW0	H0Y6K2;A0A140T9E9;A0A0G2JK44;P25440;P25440-2;P25440-3;A0A140T9V2;A0A0G2JHL0;A0A140T9F7;U3KQA6;P25440-4	14;14;14;14;14;13;12;11;11;10;10;6;5;5;4;4;3;2;2	13;13;13;13;13;12;11;10;10;9;9;6;5;5;4;4;3;2;2	13;13;13;13;13;12;11;10;10;9;9;6;5;5;4;4;3;2;2	Bromodomain-containing protein 2	BRD2	19	14	20.9	26.439	11.6	19	15.6	11.4	10866	10999	11680	8800.4	7489.9	7110.8	4763.9	3290.9	1565.6	1273.5	79457	71506	68041	43767	18653	17183	12625	8097.3	3715.9	3847.5	48767	53701	47060	29977	19127	18530	12990	8115	2731.5	1686.3	29440	33242	26645	17810	9875.1
H0Y6K5;H0Y7L6;Q02447-4;Q02447-3;Q02447-5;Q02447-6;Q02447-2;Q02447	H0Y6K5;H0Y7L6;Q02447-4;Q02447-3;Q02447-5;Q02447-6;Q02447-2;Q02447	3;3;3;3;3;3;3;3	3;3;3;3;3;3;3;3	3;3;3;3;3;3;3;3	Transcription factor Sp3	SP3	8	3	4.6	6.0149	4.6	3.5	3.4	4.6	2948.4	3667.7	4026.9	3878.2	2478.7	1656.3	1036	696.19	295.03	196.55	5053.5	4055.5	5673.6	4361.8	3433.5	2312.5	1638.3	1083.7	741.3	1006.6	17811	17014	21438	13000	9017.3	8417.6	4656.2	3284.9	1751.1	1326	9286.5	10055	8262.7	7537.7	5906.3
H0Y818;P40692;P40692-3;P40692-2;E7EUC9;A0A087WX20;C9JZ54;H0Y4N0;H0Y793;H0Y806	H0Y818;P40692;P40692-3;P40692-2	13;13;12;8;3;3;2;1;1;1	13;13;12;8;3;3;2;1;1;1	13;13;12;8;3;3;2;1;1;1	DNA mismatch repair protein Mlh1	MLH1	10	13	19.4	19.141	15.8	16.2	16.2	18.1	51619	48448	37143	23901	18200	16340	13730	10823	4989.5	3995.3	96142	69451	58681	28777	20390	17628	14792	9528	5668.6	4895.3	125310	111540	75616	47926	33939	30867	22629	14879	8946.3	8033	46239	43455	28157	20580	15643
H0Y8R1;F5H5I6;H0YAK1;Q12849-5;Q12849;H0YAM1	H0Y8R1;F5H5I6;H0YAK1;Q12849-5;Q12849	5;5;5;5;5;2	5;5;5;5;5;2	5;5;5;5;5;2	G-rich sequence factor 1	GRSF1	6	5	10.8	11.842	10.8	8.4	10.8	10.8	160480	163690	145270	85193	60335	55979	36250	29836	17008	15689	69433	65090	76255	48670	32386	20630	16667	8707.7	5323	6097.1	101960	110800	105580	57769	28392	22390	16011	11298	7250.4	6183.3	66173	79611	63892	39225	18769
H0Y990	H0Y990	11	1	1		ABCE1	1	11	66.7	8.7755	66.7	53.7	53.7	56.5	16774	20124	20888	14287	17237	15488	15089	10293	5809.4	1689.8	20865	18553	22565	18360	15163	14579	14717	9743.4	4545	1393	22132	22655	19901	21450	16159	15059	11749	9154	5491.4	2079	51052	53915	46916	40405	32120
H0Y9X1;Q96EY4;D6RE67;D6RC31;D6RA57	H0Y9X1;Q96EY4;D6RE67;D6RC31;D6RA57	4;4;3;3;3	4;4;3;3;3	4;4;3;3;3	Translation machinery-associated protein 16	TMA16	5	4	14.9	6.2062	14.9	14.9	14.9	14.9	79843	82003	82632	51776	39510	37931	23212	16961	8773.6	7953.8	81821	67520	78222	52810	29313	18504	12905	5232.6	1927	2464.6	150460	142140	126310	103800	48914	41870	22683	14487	7929.9	8861.6	40319	41863	39469	29526	14764
H0YA52;Q9H0N5	H0YA52;Q9H0N5	4;4	3;3	3;3	Pterin-4-alpha-carbinolamine dehydratase 2	PCBD2	2	4	37.8	16.815	37.8	25.2	37.8	26.9	64451	69445	71870	56326	55176	51778	41160	31248	24334	17880	40621	33961	39976	35660	30034	29812	27465	20575	18467	26257	39458	40501	37207	34966	30429	29297	25100	20999	19055	19935	9571.4	9558.8	9648.8	8639	6577.5
H0YA61;F6VZ39;A6NG75;H0Y8S7;Q9H0Z9-2;Q9BX46-5;Q9BX46-2;Q9BX46;Q9H0Z9	H0YA61;F6VZ39;A6NG75;H0Y8S7;Q9H0Z9-2;Q9BX46-5;Q9BX46-2;Q9BX46;Q9H0Z9	2;2;2;2;2;2;2;2;2	2;2;2;2;2;2;2;2;2	2;2;2;2;2;2;2;2;2	RNA-binding protein 38;RNA-binding protein 24	RBM24;RBM38	9	2	25	6.5741	25	25	25	25	35519	41296	44086	37378	31767	25302	11459	8480	5301.9	6354.8	53678	46053	51970	43212	32041	31171	18740	10184	3483.8	3401.5	51777	46805	45648	40758	30809	36247	20513	11372	2760.3	1600.6	58003	56955	61316	54511	36181
H0YA80;P63146;H0Y9V2	H0YA80;P63146;H0Y9V2	2;2;1	1;1;1	1;1;1	Ubiquitin-conjugating enzyme E2 B	UBE2B	3	2	26.8	15.907	26.8	26.8	26.8	26.8	54833	53247	50824	28029	24718	19640	11967	10732	7485.8	5562.9	44210	40202	43115	32252	21726	12929	8169.7	5850.8	4745.2	4600.1	12370	12080	11969	10460	7296.4	5033.9	3497.4	2335.9	1483.1	1236.6	39723	42420	38338	33152	20326
H0YAI5;D6RA71;P78317	H0YAI5;D6RA71;P78317	2;2;2	2;2;2	2;2;2	E3 ubiquitin-protein ligase RNF4	RNF4	3	2	24.5	5.3622	8.5	24.5	24.5	24.5	7706.9	5944.4	6570	6396.8	7256.4	7331.6	5548	4015.6	3033.6	3392.8	6510.8	6223.5	7018.2	5911.2	3917.8	3171.8	2823	1909.6	1306.6	959.33	18020	15044	15986	11392	10095	10227	7097.9	5919.3	6308.8	3918.2	3859.8	2488.5	3182.6	2788.1	1559.8
H0YAN8;O15013-7;O15013-4;O15013-5;O15013;O15013-6;E9PB39	H0YAN8;O15013-7;O15013-4;O15013-5;O15013;O15013-6	13;13;13;13;13;12;2	13;13;13;13;13;12;2	13;13;13;13;13;12;2	Rho guanine nucleotide exchange factor 10	ARHGEF10	7	13	18.6	86.684	13.8	16.2	16.2	16.7	82740	88020	75642	53608	42394	36369	20818	14399	9212.5	6904	78279	63205	65700	34852	23026	26207	17814	10124	7053.4	6841.2	121550	127750	89468	58098	36683	28716	20922	14740	10302	8072.8	91225	95582	68242	43254	27666
H0YBA3;Q02297-7;Q02297;Q02297-6;Q02297-2;Q02297-11;A0A0D9SF85;E7EX30;Q02297-8;Q02297-4;Q02297-12;Q02297-3;Q02297-9;H0YCP0	H0YBA3;Q02297-7;Q02297;Q02297-6;Q02297-2;Q02297-11;A0A0D9SF85;E7EX30;Q02297-8;Q02297-4;Q02297-12;Q02297-3;Q02297-9	6;6;6;6;6;5;4;4;4;4;4;4;3;1	6;6;6;6;6;5;4;4;4;4;4;4;3;1	6;6;6;6;6;5;4;4;4;4;4;4;3;1	Pro-neuregulin-1, membrane-bound isoform;Neuregulin-1	NRG1	14	6	10.2	10.906	5.2	5.2	5.2	10.2	6665	6435.5	7206.2	5544.7	4398.7	4202	3460.6	2647.6	2053.7	1467.3	29505	22669	25125	18456	13196	12474	9620.1	6265.1	3557.2	2888.5	16933	15483	11669	9975.7	8065.5	5915.3	5602.4	3632.6	2511.6	1913	41029	42492	33228	30088	20691
H0YBF7;A0A0A0MRE5;Q9ULH1;Q9ULH1-2;E5RFD9	H0YBF7;A0A0A0MRE5;Q9ULH1;Q9ULH1-2	14;14;14;14;1	14;14;14;14;1	10;10;10;10;1	Arf-GAP with SH3 domain, ANK repeat and PH domain-containing protein 1	ASAP1	5	14	16.7	39.395	8.1	11.4	15.4	11.8	54077	56167	59313	34409	21133	13263	8305.1	5247.3	2250.8	2226.9	112010	94709	115470	76389	37432	23338	21663	14526	6444.7	5145.5	150900	158960	141630	100640	50917	33146	24406	16703	9378.5	7739.8	86236	93504	83213	66513	31573
H0YBP1;E7ESA6;Q05397-7;Q05397;Q05397-5;Q05397-2;H0YB16;H0YBZ1;E9PEI4;B4DWJ1;Q05397-6;Q05397-3;Q05397-4;E5RHD8;H0YB99;E5RI03;E5RFW9;E5RGA6;E5RJI4;E5RH48;E5RH01;E5RG66;E5RI72;E5RJQ2;E5RG80;E5RIK4;E5RG54;E5RHK7;H0YAS0;E5RJP0;E5RI29;H0YB33;E5RH08;E5RG86	H0YBP1;E7ESA6;Q05397-7;Q05397;Q05397-5;Q05397-2;H0YB16;H0YBZ1;E9PEI4	31;31;31;31;31;26;23;23;21;13;13;12;11;8;8;4;4;4;4;3;3;3;3;3;3;2;2;2;2;2;2;2;1;1	31;31;31;31;31;26;23;23;21;13;13;12;11;8;8;4;4;4;4;3;3;3;3;3;3;2;2;2;2;2;2;2;1;1	31;31;31;31;31;26;23;23;21;13;13;12;11;8;8;4;4;4;4;3;3;3;3;3;3;2;2;2;2;2;2;2;1;1	Focal adhesion kinase 1	PTK2	34	31	36	163.61	23.6	29.2	33.2	31.4	322310	336620	358220	265890	263620	235670	121060	56289	29634	24952	357530	293700	373220	300130	211140	178200	86962	42081	27456	29780	583270	607280	556200	476890	366170	288130	125450	62216	32525	30803	491020	535740	490880	463300	374830
H0YCK3;P55265-5;P55265-3;P55265-2;P55265;P55265-4	H0YCK3;P55265-5;P55265-3;P55265-2;P55265;P55265-4	20;20;20;20;20;20	20;20;20;20;20;20	20;20;20;20;20;20	Double-stranded RNA-specific adenosine deaminase	ADAR	6	20	16.7	30.682	12.1	8.8	12.7	6.8	108420	110780	103700	73723	56317	50490	35917	25262	11888	9180.9	96786	84322	85666	53350	29192	18459	16155	9151.2	6904.3	6393.1	131130	138730	131260	80984	44828	36422	24171	17514	11087	10856	69777	76818	63878	47696	22101
H0YDJ3;Q13523	H0YDJ3;Q13523	2;2	2;2	2;2	Serine/threonine-protein kinase PRP4 homolog	PRPF4B	2	2	2.6	1.7953	1.4	2.6	1.4	2.6	4890.6	5384.4	4805.9	4537.2	5061.3	3852.3	1459.3	1369.3	847.07	986.97	10203	10422	11388	11836	9301.4	4436.7	3782.6	1934.1	919.14	1008.8	2541.2	2835.1	2155.8	2186.1	1887.1	1085.3	512.3	271.35	165.41	73.787	2213.6	2285.2	1817.7	2268.9	1871
H0YDU8;P53041;A8MU39;M0R196;A0A087WY80;E7EU14	H0YDU8;P53041;A8MU39	22;22;13;1;1;1	22;22;13;1;1;1	22;22;13;1;1;1	Serine/threonine-protein phosphatase;Serine/threonine-protein phosphatase 5	PPP5C	6	22	50.3	288.27	50.3	50.3	50.3	50.3	1269100	1277000	1324300	1043100	880700	585660	270380	156580	84903	84946	1069400	908100	1088900	900940	610650	459510	232050	137920	88536	84218	1102500	1141500	1027700	914970	624160	432700	224730	140890	86055	68436	816940	842150	817700	752250	505640
H0YEB6;O60232;G3V1B8;H0YEK1;E9PN57;E9PK41	H0YEB6;O60232;G3V1B8	10;10;9;3;2;1	10;10;9;3;2;1	10;10;9;3;2;1	Sjoegren syndrome/scleroderma autoantigen 1	SSSCA1	6	10	68.4	133.36	68.4	68.4	68.4	68.4	192590	253400	239900	237520	211740	200550	165560	134040	61123	42970	210060	221120	250990	256140	184250	190580	160810	123800	69905	63517	352270	381710	388030	381810	287950	315730	247720	198010	109340	74467	144860	162780	155550	156560	128890
H0YEF3;E9PN81;Q8TDP1-2;Q8TDP1;E9PKP0;H0YE52;H0YCP5	H0YEF3;E9PN81;Q8TDP1-2;Q8TDP1;E9PKP0;H0YE52;H0YCP5	4;4;4;4;2;2;2	4;4;4;4;2;2;2	4;4;4;4;2;2;2	Ribonuclease H2 subunit C	RNASEH2C	7	4	34.8	48.607	34.8	34.8	34.8	34.8	71953	77559	79037	49616	30175	26808	17666	12825	7907.6	5615.3	149670	129720	145930	93148	31259	23087	18479	12702	8755.1	7421.1	130620	136470	125470	85198	31736	27641	17636	13196	10319	7042	49461	55479	51645	47299	27625
H0YEH2;Q5T1Z4;Q5T1Z8;Q14671-2;Q14671;Q14671-3;Q14671-4;E9PR38;E9PMX1	H0YEH2;Q5T1Z4;Q5T1Z8;Q14671-2;Q14671;Q14671-3;Q14671-4;E9PR38	8;8;8;8;8;8;6;4;1	5;5;5;5;5;5;3;1;1	5;5;5;5;5;5;3;1;1	Pumilio homolog 1	PUM1	9	8	8.4	27.844	6	5.7	7.4	6.5	3672.7	4453.6	4518.5	3160.4	2142.4	749.68	806.22	391.55	136.78	106.66	114290	91597	104310	84385	39258	29225	24105	17927	13820	13675	5606.3	6291.1	6161.3	4432.3	2551.9	1149	596.53	832.55	255.69	199.72	30201	29203	28837	23675	8572.6
H0YGR4;F5GYG5;Q9Y3B8;H0YG54;Q9Y3B8-2;Q9Y3B8-3;F5H784;H0YF66;F5H7P1;Q9BTR4;F5H6P8;H0YG37	H0YGR4;F5GYG5;Q9Y3B8;H0YG54;Q9Y3B8-2;Q9Y3B8-3	10;10;10;9;9;9;2;1;1;1;1;1	10;10;10;9;9;9;2;1;1;1;1;1	10;10;10;9;9;9;2;1;1;1;1;1	Oligoribonuclease, mitochondrial	REXO2	12	10	52.1	51.597	41.7	44.8	49	41.7	639680	657770	679690	561920	578480	579270	522040	482160	383620	279330	294730	263850	315230	290020	218160	261310	232480	207400	173780	173910	375120	414460	402560	367330	316790	316910	301230	267100	239580	229930	268850	277920	269860	259050	213680
H0YH87;V9GY86;Q99700-2;Q99700-4;Q99700;F8WB06;F8VQP2;Q99700-5;F8VVY6	H0YH87;V9GY86;Q99700-2;Q99700-4;Q99700;F8WB06;F8VQP2;Q99700-5	26;26;26;26;26;24;24;23;6	25;25;25;25;25;23;23;22;6	11;11;11;11;11;9;9;8;6	Ataxin-2	ATXN2	9	26	38.3	138.19	28.1	28.1	28.9	27.3	108890	116080	119350	90411	73096	46292	24207	13717	6830.9	6724.8	148140	129670	161150	126650	84929	51240	28463	16795	8147	7784.2	167110	177090	168580	143210	95874	67143	37060	23207	15013	12255	101170	103590	96478	84918	53441
H0YHG0;P82979;F8VZQ9	H0YHG0;P82979;F8VZQ9	12;12;10	12;12;10	12;12;10	SAP domain-containing ribonucleoprotein	SARNP	3	12	18.2	174.07	18.2	18	18.2	16.8	676860	673540	721400	530530	563050	588950	511470	412250	323820	259380	788130	704680	798080	690010	523840	602910	546450	453950	404120	376180	814940	815150	725550	719280	571390	644550	553800	489940	425060	451570	685930	702220	690630	637960	501150
H0YI20;F8VXY3;P00973-2;P00973-4;P00973;P00973-3;F8VPW7;F8VUC8	H0YI20;F8VXY3;P00973-2;P00973-4;P00973;P00973-3	3;3;3;3;3;3;1;1	3;3;3;3;3;3;1;1	3;3;3;3;3;3;1;1	2-5-oligoadenylate synthase 1	OAS1	8	3	8.9	6.4854	8.9	5.6	8.9	5.6	9754.5	10999	14528	10571	7294.2	5549.4	2696.9	2244.5	834.52	888.8	8817.4	8308.4	9935.1	7153.3	6450.8	3033.2	2196.1	1324.1	902.05	1100.9	38569	41837	45616	35738	25009	14456	8932.2	6243.6	3509.4	3651.7	9909.9	11828	10030	7438.6	6459.3
H0YIE9;O94952-1;O94952;Q4G104;H0YHF6	H0YIE9;O94952-1;O94952;Q4G104	7;7;7;6;2	7;7;7;6;2	7;7;7;6;2	F-box only protein 21	FBXO21	5	7	22.2	31.312	17	22.2	17.6	14.9	57992	66693	70747	53242	40543	28767	17616	10854	5957.4	5164.8	141000	123430	136820	98029	54580	28185	17881	10750	6946.2	5730.1	54019	61655	44374	51517	29878	19638	8929.5	5657.4	3093.4	2155.7	45331	55087	47856	44998	25793
H0YIV4;P55209;F8VY35;F5H4R6;P55209-2;F8W0J6;F8VUX1;F8W543;F8W020;F8VXI6;F8VVB5	H0YIV4;P55209;F8VY35;F5H4R6;P55209-2;F8W0J6;F8VUX1;F8W543;F8W020;F8VXI6	16;16;15;15;15;14;13;13;11;10;7	14;14;13;13;13;12;11;11;9;8;5	2;2;2;2;2;2;2;0;2;2;2	Nucleosome assembly protein 1-like 1	NAP1L1	11	16	57.7	323.31	50.1	57.1	57.4	49.9	1206100	1259500	1294000	988770	729680	431390	181650	118020	52916	55245	1293300	1023200	1364700	1043300	546070	335630	161350	85234	37998	38079	1505300	1550900	1430100	1273800	667580	352250	155100	92193	45929	44918	1363800	1408400	1352200	1154500	623090
H0YJ75;Q13362;Q13362-5;Q96B13;H0YN84;H0YJ49;H0YJU0;G3V2U3;H0YJ12;H0YJZ3	H0YJ75;Q13362;Q13362-5;Q96B13	13;13;13;7;4;4;3;3;1;1	8;8;8;4;1;2;2;3;1;1	1;1;1;0;0;0;0;0;0;0	Serine/threonine-protein phosphatase 2A 56 kDa regulatory subunit gamma isoform	PPP2R5C	10	13	22.6	19.859	16.6	20.8	21.2	17.2	136700	145490	149050	109410	79713	53587	45837	29258	17872	11792	48614	43109	52982	36791	19904	14744	11302	7898.4	5482.1	4742.4	216860	239250	216710	168820	93396	70972	53398	38436	20066	16255	70732	78295	70157	57112	33730
H0YKD8;P46779;P46779-2;P46779-3;H0YMF4;P46779-4;P46779-5;H0YLP6	H0YKD8;P46779;P46779-2;P46779-3;H0YMF4;P46779-4;P46779-5;H0YLP6	9;9;9;9;6;6;6;5	9;9;9;9;6;6;6;5	9;9;9;9;6;6;6;5	60S ribosomal protein L28	RPL28	8	9	40.6	26.723	36.5	40.6	40.6	36.5	428270	448140	508250	429040	516250	842850	570570	313340	47527	62023	520290	446380	551940	528180	526620	786290	875690	240120	90557	93225	381420	399680	422830	389780	357210	426250	568510	303470	45906	62512	298240	309930	290390	292480	284490
H0YM23;O75179-6;O75179-7;O75179-2;O75179;H0YLQ3;O75179-4;O75179-3;O75179-5	H0YM23;O75179-6;O75179-7;O75179-2;O75179	15;15;15;15;15;7;7;5;3	15;15;15;15;15;7;7;5;3	9;9;9;9;9;2;6;3;2	Ankyrin repeat domain-containing protein 17	ANKRD17	9	15	7.9	48.166	2.5	5.3	6.7	7.2	43472	50391	41154	26353	18504	14705	9604.2	6294.2	3263.3	2835	64182	51780	50419	30104	18720	12404	13094	6847	4201.6	3366.6	100890	104080	76717	44981	24105	19154	14291	9978.9	6320.5	5995.5	51749	55829	39908	26593	15700
H0YMT9	H0YMT9	12	1	1	Annexin	ANXA2	1	12	91	17.772	75.9	75.9	91	91	3638.5	3815.7	4599.3	3671	2831.9	2665	1010	538.04	437.08	459.28	1826.1	1683.5	1550.8	1601.4	1287.8	1009.7	360.07	365.06	80.555	61.852	2195.8	1818.8	2355	1460.5	1252.9	1035.7	443.88	367.96	110.25	335.39	8196.6	8019	7406.6	6550.1	5488.9
H0YNH8;Q9BZF9-2;Q9BZF9;F5H2B9;H0YN48;H0YMI1	H0YNH8;Q9BZF9-2;Q9BZF9;F5H2B9;H0YN48	6;6;6;5;3;1	6;6;6;5;3;1	6;6;6;5;3;1	Uveal autoantigen with coiled-coil domains and ankyrin repeats	UACA	6	6	3.8	7.1573	1.2	2.5	3.2	0.6	3581.9	3539.8	1691.3	638.25	691.63	623.95	412.65	175.24	310.22	72.327	39667	29287	17163	9819.1	6083.7	5023.8	4264.9	2827.4	1541.9	1946.5	18819	19481	10936	8590	5855	2664.2	2129.3	1537.9	801.16	740.46	885.37	724	653	579.9	455.39
H0YNU5;P54132;H0YLV8	H0YNU5;P54132;H0YLV8	2;2;1	2;2;1	2;2;1	Bloom syndrome protein	BLM	3	2	1.2	3.3706	1.2	1.2	1.2	1.2	57527	60112	58885	43087	48653	35178	29109	17024	9438	5057.6	23783	20930	25423	22319	19215	23289	21587	16825	13604	5172.4	146410	164780	143700	136130	96989	91945	53943	27336	14470	11045	167840	173730	155350	147530	112890
H3BLV0;B1AP13;H7BY55;P08174-4;P08174;P08174-3;P08174-5;P08174-2;P08174-6;P08174-7;B1AP15	H3BLV0;B1AP13;H7BY55;P08174-4;P08174;P08174-3;P08174-5;P08174-2;P08174-6;P08174-7;B1AP15	6;6;6;6;6;6;6;6;6;6;3	6;6;6;6;6;6;6;6;6;6;3	6;6;6;6;6;6;6;6;6;6;3	Complement decay-accelerating factor	CD55	11	6	20.2	22.704	20.2	17.5	20.2	18.1	33497	37857	42277	28758	36091	41265	34713	30495	8380.2	6920.7	34781	26238	38115	27471	25230	34883	35345	26262	6929.2	6132.8	35734	37506	39597	30548	37193	36929	28752	20547	8315.4	8814.8	25166	26578	20500	21276	21773
H3BLV9;Q96SB4-4;Q96SB4;Q96SB4-3;D6RBF8;D6RBM8	H3BLV9;Q96SB4-4;Q96SB4;Q96SB4-3	7;7;7;7;2;1	7;7;7;7;2;1	5;5;5;5;2;0	SRSF protein kinase 1	SRPK1	6	7	12.1	8.942	9.5	6.1	4.5	8.9	19642	22063	23654	20818	21321	22817	9977.7	5719.2	2908.4	2075.5	39141	34451	44782	40595	37867	32134	25089	17780	10892	7715	7475.6	9273.3	16641	11625	9443.7	5065.3	2268.2	1529.1	616.21	619.05	10303	11386	8966.4	9971.5	10250
H3BLZ3;Q8IX03-2;Q8IX03;H0YBE8;H0YAU4	H3BLZ3;Q8IX03-2;Q8IX03;H0YBE8;H0YAU4	18;18;17;13;10	18;18;17;13;10	18;18;17;13;10	Protein KIBRA	WWC1	5	18	17.3	36.143	11.3	15.5	12.8	14	81047	88959	70941	35987	29353	25186	16385	13117	8266.6	7663.9	190610	156290	156230	78309	52480	48763	40022	29167	16882	13833	197650	202940	155010	75259	48936	36265	25996	18497	11616	9771.3	10849	12763	8978.7	6683.2	16717
H3BLZ8;Q92841;Q92841-3;Q92841-1;Q92841-2;A0A0U1RQJ0;Q96NL0-4;Q96NL0-5;Q96NL0	H3BLZ8;Q92841;Q92841-3;Q92841-1;Q92841-2	35;34;33;32;31;2;1;1;1	35;34;33;32;31;2;1;1;1	26;26;24;24;24;1;0;0;0	Probable ATP-dependent RNA helicase DDX17	DDX17	9	35	54.7	253.39	50.5	47.5	50.5	52.3	1566700	1547200	1624800	1169000	830250	392100	265780	178760	85723	81202	1464600	1311200	1485800	1204800	597200	248550	218230	126360	77599	73084	1415400	1518800	1380300	1164300	592560	265450	183910	129730	79616	63434	1096900	1178300	1084600	946930	432010
H3BM14;H3BM74;Q9Y5A7-2;Q9Y5A7;F8WDB6;C9JRT6;C9J7X7;H7C5N1;F8WDL9;H7C5E1	H3BM14;H3BM74;Q9Y5A7-2;Q9Y5A7;F8WDB6	17;17;17;17;9;8;4;3;2;1	17;17;17;17;9;8;4;3;2;1	17;17;17;17;9;8;4;3;2;1	NEDD8 ultimate buster 1	NUB1	10	17	32.6	51.713	18.2	25.6	29.1	28.2	65874	67428	70398	36509	26095	25335	15497	9857.6	5477.7	4408.5	122640	102170	101670	48685	29692	24949	16785	10247	5751.5	5830.2	214990	224050	169010	88997	50364	41116	27788	18142	10227	8539.1	120020	123360	97770	55382	24393
H3BM91;Q9H0A8;H3BQF2;A0A0B4J287;Q9H0A8-2;Q9H0A8-3;H3BPG2;H3BRX0;H3BTV9	H3BM91;Q9H0A8;H3BQF2;A0A0B4J287;Q9H0A8-2;Q9H0A8-3	7;7;5;5;5;4;3;2;1	7;7;5;5;5;4;3;2;1	7;7;5;5;5;4;3;2;1	COMM domain-containing protein 4	COMMD4	9	7	45.5	28.758	45.5	26.5	25.1	35.5	229870	244840	254610	178300	146510	100620	62320	39526	17237	15171	146330	120990	146150	114450	67967	45926	25840	13012	6349.1	5067.9	121010	122700	104270	88464	62023	44111	29969	20159	9358.1	7836.9	126070	139690	119520	110100	75671
H3BMD8;P56211-2;P56211;H3BQ52;H3BTD3	H3BMD8;P56211-2;P56211;H3BQ52;H3BTD3	7;7;7;5;4	6;6;6;4;3	6;6;6;4;3	cAMP-regulated phosphoprotein 19	ARPP19	5	7	45.8	12.227	39.7	39.7	40.5	40.5	188150	193640	219620	166170	177870	178400	152310	128620	95752	67430	103270	98555	116290	104620	85532	82571	73683	58059	46548	44196	173170	179110	184350	165150	138810	137140	135550	118150	91277	95333	88998	92551	91265	90520	72259
H3BN98;I3L246;H3BV27;H3BT37;I3L303;H3BPJ2;Q15041-2;Q15041;Q15041-3	H3BN98;I3L246;H3BV27;H3BT37;I3L303	8;6;4;4;4;2;2;2;1	2;0;0;0;0;2;2;2;1	2;0;0;0;0;2;2;2;1		RPS15A	9	8	30.4	10.426	26.6	27.4	26.6	23.6	105790	117340	135370	100570	84555	84118	76957	64104	25958	21138	70539	72587	92976	78210	53647	42827	48236	28491	15057	15363	70830	80544	77462	79107	53687	48655	44566	29778	17281	12960	56879	70832	56544	61227	47068
H3BND4;Q6P996-5;Q6P996;Q6P996-3;Q6P996-4;Q86XE2;Q6P996-2;J3KNK7;Q6P474;H3BNL6;Q6XYB5;H3BU11;H3BQ54;H3BPV5;H3BM88;A0A0J9YXH6	H3BND4;Q6P996-5;Q6P996;Q6P996-3;Q6P996-4;Q86XE2	21;21;21;20;20;12;9;8;8;6;5;2;2;1;1;1	21;21;21;20;20;12;9;8;8;6;5;2;2;1;1;1	21;21;21;20;20;12;9;8;8;6;5;2;2;1;1;1	Pyridoxal-dependent decarboxylase domain-containing protein 1	PDXDC1	16	21	31.6	74.901	20.6	26.6	27	23.4	133090	142400	122560	68510	56640	41364	25437	17644	9659.8	7899.6	198240	172450	159790	84048	57023	49099	36298	22592	11551	10183	222400	235970	150330	69251	58032	36021	28090	18160	11336	8722.3	213410	223750	137920	64138	50207
H3BNT2;O75208;H3BRC0;H3BSJ5;H3BPW3;H3BVA5;H3BPC6;O75208-2;H3BPY0	H3BNT2;O75208;H3BRC0;H3BSJ5;H3BPW3;H3BVA5;H3BPC6;O75208-2	4;4;3;3;2;2;2;2;1	4;4;3;3;2;2;2;2;1	4;4;3;3;2;2;2;2;1	Ubiquinone biosynthesis protein COQ9, mitochondrial	COQ9	9	4	23.8	72.707	23.8	10.9	23.8	23.8	9431.5	10566	11817	8626.1	8965.5	6746.8	5031	2722.6	2114.1	1293.8	8052.8	7721.8	8507.4	6356	4837	3366.4	2878.4	1516.5	618.8	479.17	70821	78501	69824	62941	49143	38969	34092	21447	6118.1	3752.4	60879	68832	57752	50754	37710
H3BNU1;Q9ULP9-2;Q9ULP9;A0A0D9SFR5;H3BQ06;H3BV07	H3BNU1;Q9ULP9-2;Q9ULP9;A0A0D9SFR5;H3BQ06	11;11;11;6;6;2	11;11;11;6;6;2	11;11;11;6;6;2	TBC1 domain family member 24	TBC1D24	6	11	18.6	19.815	15.4	12.3	17.4	11	99232	115800	118180	109430	84035	64065	23108	17104	8784.3	8073.4	101300	90309	108670	77756	59757	34366	17434	9642.9	5279.2	6244.9	116420	122320	115630	99419	68231	45198	16698	14155	9417.6	8127.4	64004	71712	68033	61298	46940
H3BNX8;P20674;H3BRM5;H3BRI0;H3BV69	H3BNX8;P20674	5;5;2;2;2	5;5;2;2;2	5;5;2;2;2	Cytochrome c oxidase subunit 5A, mitochondrial	COX5A	5	5	31.4	24.83	31.4	30.7	31.4	31.4	185350	188650	196340	138430	133460	115580	88432	72764	54338	47572	79265	72493	86400	61821	46050	35066	32168	22564	17690	19462	183070	192730	186870	147110	104540	93192	78501	65801	49217	57615	162770	162870	149900	139840	101890
H3BPC9;F5GY73;Q5U623-2;Q5U623	H3BPC9;F5GY73;Q5U623-2;Q5U623	2;2;2;2	2;2;2;2	2;2;2;2	Activating transcription factor 7-interacting protein 2	ATF7IP2	4	2	4.5	-2	2.8	4.5	2.8	4.5	12539	13204	15649	11074	12362	11385	9844.8	7433.9	4214.9	2107.5	15320	13420	17892	15305	14343	19046	23835	9269.5	4356.1	4129.8	23834	25609	22062	22309	19038	18165	12934	11189	7677.1	3149.8	22385	23087	22875	22426	20344
H3BPE1;H3BQK9;Q9UPN3-2;Q9UPN3-3;Q9UPN3;Q9UPN3-4;H0Y390;Q9UPN3-5;E9PNZ4;E9PLY5;E9PLY0;H0YD69;H0Y314;H0Y4F5;H0Y6T5;E9PS75;H0YBX0;H0Y7I1;REV__O43149-2;REV__I3L141;REV__O43149	H3BPE1;H3BQK9;Q9UPN3-2;Q9UPN3-3;Q9UPN3;Q9UPN3-4;H0Y390;Q9UPN3-5	125;125;123;122;122;120;98;89;42;35;20;11;8;7;5;1;1;1;1;1;1	125;125;123;122;122;120;98;89;42;35;20;11;8;7;5;1;1;1;1;1;1	118;118;117;116;116;114;93;83;42;34;20;10;5;4;4;1;0;0;1;1;1	Microtubule-actin cross-linking factor 1, isoforms 1/2/3/5	MACF1	21	125	18.7	323.31	11.6	13.7	15.8	14.2	660350	717220	730700	532700	366320	332700	267990	261550	149580	103570	1055600	931070	1076900	768430	347380	292480	228840	153270	93503	78935	1264100	1367900	1176000	928930	425910	373130	294510	247750	170880	124030	588480	672770	549120	469110	242800
H3BPE7;P35637-2;P35637;H3BNZ4	H3BPE7;P35637-2;P35637	11;11;11;1	9;9;9;1	9;9;9;1	RNA-binding protein FUS	FUS	4	11	20.7	146.66	20.5	20.7	20.7	20.7	598120	567900	588260	469640	455390	436680	363570	267030	163180	121080	375060	323020	387580	340520	239740	245800	218910	151850	106940	99104	448710	457590	393040	410880	299860	322680	256750	180480	128160	116790	451810	476700	451280	442300	320280
H3BPG5;H3BV80;H3BMM9;H3BTC0;Q15287-3;Q15287-2;Q15287;H3BMS0	H3BPG5;H3BV80;H3BMM9;H3BTC0;Q15287-3;Q15287-2;Q15287;H3BMS0	3;3;3;3;3;3;3;2	3;3;3;3;3;3;3;2	3;3;3;3;3;3;3;2	RNA-binding protein with serine-rich domain 1	RNPS1	8	3	39.1	30.253	32.8	18	11.7	21.1	4401.5	6072.6	5935.6	6235.3	5884.1	11521	3190.1	2038.1	660.79	491.82	19764	13296	18034	14490	11584	7856.6	4529.8	2499.5	1650.5	2709	11371	13788	13276	14185	7588.2	6854.6	3926.4	2071.3	1453	2719.7	3832	3816.4	3458	3995.5	3459.4
H3BQQ2;Q86UK7-3;Q86UK7;Q86UK7-2;Q86UK7-4;H3BR87	H3BQQ2;Q86UK7-3;Q86UK7;Q86UK7-2	20;20;20;19;4;3	20;20;20;19;4;3	20;20;20;19;4;3	Zinc finger protein 598	ZNF598	6	20	25.1	57.476	14.3	20.6	17.3	20.1	50514	53187	56140	36487	32735	22350	15875	11341	5581.1	4641.6	166460	144260	160080	107920	65247	46278	38273	20389	14172	15704	129370	133650	130320	91683	56766	41217	37244	22563	11258	11600	51181	54427	49016	37955	19038
H3BQQ9;B0QYN7;P63279;H3BPC4	H3BQQ9;B0QYN7;P63279;H3BPC4	9;9;9;7	9;9;9;7	9;9;9;7	SUMO-conjugating enzyme UBC9	UBE2I	4	9	64.2	76.382	64.2	64.2	64.2	64.2	1052000	1106300	1136800	835610	777230	498110	208780	111570	52404	54951	939650	798520	920460	787820	584390	353530	166090	77723	41538	34807	950670	1016400	912830	844200	631220	384200	162020	86571	40082	31789	1037400	1110700	1125200	1024700	677120
H3BR94;Q9BTE1-2;Q9BTE1;H3BUD2;H3BS05;Q9BTE1-3;I3L0U8	H3BR94;Q9BTE1-2;Q9BTE1;H3BUD2;H3BS05;Q9BTE1-3	4;4;4;2;2;2;1	4;4;4;2;2;2;1	4;4;4;2;2;2;1	Dynactin subunit 5	DCTN5	7	4	28.4	55.864	28.4	21.9	23.2	23.2	76526	85405	90058	68277	62940	51881	38382	28565	17883	7607.3	36877	31998	39262	30561	20754	19589	17316	11443	7260.3	3023.4	32096	36559	33234	28908	20306	17732	13665	9088.4	7010.9	2203.7	28631	34235	31010	30583	23061
H3BRG4;P22695;H3BSJ9;H3BP04;A0A087WVZ4;H3BUE4;H3BUI9	H3BRG4;P22695;H3BSJ9;H3BP04	7;7;5;4;2;2;2	7;7;5;4;2;2;2	7;7;5;4;2;2;2	Cytochrome b-c1 complex subunit 2, mitochondrial	UQCRC2	7	7	21.1	18.985	14.6	13.6	14.1	3.2	34409	34680	37513	28222	26129	24788	18106	14755	6018.5	4489.1	17404	14949	19151	16229	10948	10412	8544.8	5150.1	3114.9	2219.2	42226	37632	44131	27240	15479	14901	11428	7809.6	6959.1	3203.4	4074.9	3982.1	4027.3	3511.8	1790.8
H3BRL3;O14562;H3BUM8	H3BRL3;O14562;H3BUM8	10;10;6	10;10;6	10;10;6	Ubiquitin domain-containing protein UBFD1	UBFD1	3	10	43.3	97.741	43.3	43.3	43.3	39.3	410600	414920	438070	342850	290340	168650	81277	52250	27013	26752	454960	403760	460360	384920	236190	137370	72274	41681	27544	26642	563410	576170	570530	492910	318610	171590	88798	57295	36543	34379	327340	343810	328430	310420	203670
H3BRQ0;Q96CD2;Q96CD2-2;H3BSE3;H3BQB0;H3BU34;H3BPW5;H3BU63	H3BRQ0;Q96CD2;Q96CD2-2;H3BSE3;H3BQB0	4;4;3;2;2;1;1;1	4;4;3;2;2;1;1;1	4;4;3;2;2;1;1;1	Phosphopantothenoylcysteine decarboxylase	PPCDC	8	4	28.5	17.709	21.5	22.7	28.5	28.5	11432	13513	15051	10283	10824	9595	7695.8	6118.2	4697	2942.1	28168	26968	32838	23694	21441	19656	14756	13433	11438	10986	14984	16575	17207	15407	13001	9487.9	7892.9	7052.6	6833.6	3997.7	21104	22685	23612	21542	22145
H3BRY6;B4DVT3;B4DJL6;Q96SY0-4;Q96SY0-3;Q96SY0;H3BN95;H3BP17;H3BMK7	H3BRY6;B4DVT3;B4DJL6;Q96SY0-4;Q96SY0-3;Q96SY0	9;9;9;9;9;9;1;1;1	9;9;9;9;9;9;1;1;1	9;9;9;9;9;9;1;1;1	von Willebrand factor A domain-containing protein 9	VWA9	9	9	22.4	57.149	15.4	17.3	17.3	17.9	41626	41988	43028	31315	28336	19879	10485	6349.7	3693.3	3566.2	73427	59311	73360	57602	38168	22661	17506	9998.5	6294.9	5103.5	63600	62360	59784	51317	33780	25500	14145	8393.4	3507	3546.7	39711	41620	36371	32664	21355
H3BS10;H3BP20;P06865;H3BU85;H3BTD4;P06865-2;A0A087WUJ7;H3BRP6;A0A087WTY2;H3BVH8;H3BT62;H3BQ04	H3BS10;H3BP20;P06865;H3BU85;H3BTD4	16;16;16;8;8;4;3;1;1;1;1;1	16;16;16;8;8;4;3;1;1;1;1;1	16;16;16;8;8;4;3;1;1;1;1;1	Beta-hexosaminidase;Beta-hexosaminidase subunit alpha	HEXA	12	16	30.3	59.222	27.5	28.9	28.9	27.5	517850	553520	545560	450040	472440	443310	370690	254280	71807	47745	599790	516770	625270	524740	446070	430890	367710	239590	53454	46046	591830	666330	602750	567830	462050	435730	340600	231880	75157	50488	524550	559430	523490	483750	375200
H3BSW6;Q2VPK5;Q2VPK5-5;Q2VPK5-3;H3BNM3;H3BNU5;H3BPG4	H3BSW6;Q2VPK5;Q2VPK5-5;Q2VPK5-3	7;7;6;5;1;1;1	7;7;6;5;1;1;1	7;7;6;5;1;1;1	Cytoplasmic tRNA 2-thiolation protein 2	CTU2	7	7	13.7	30.878	13.7	13.7	13.7	13.7	41155	45114	46148	33319	26893	18282	12468	7727.3	4533.3	4180.5	111740	93687	114660	89747	64277	42626	26833	17858	10304	7360.5	81860	88331	75554	64275	46596	35380	19260	12219	5654.7	5355.2	60870	66453	62834	57937	41184
H3BTA2;P60510;H3BV22;I3L4X0	H3BTA2;P60510;H3BV22	12;12;8;2	10;10;6;2	10;10;6;2	Serine/threonine-protein phosphatase;Serine/threonine-protein phosphatase 4 catalytic subunit	PPP4C	4	12	59.6	111.2	50.6	59.6	59.6	59.6	252360	267330	270890	207760	194200	163790	146120	108290	57213	28413	156410	142180	177020	138490	110560	114620	102000	74212	51098	26377	226340	229290	191410	203690	157730	155550	124300	92135	54071	26511	252250	272550	252380	224740	176380
H3BTB7;Q5JPH6;Q5JPH6-2	H3BTB7;Q5JPH6;Q5JPH6-2	14;14;14	14;14;14	14;14;14	Probable glutamate--tRNA ligase, mitochondrial	EARS2	3	14	25.5	32.984	18.4	21.9	25.5	14.4	80327	85897	80575	40881	21719	17145	13272	9796	4964.6	5782.1	173670	138000	161290	70541	32615	45301	28352	24859	18433	23015	153880	171210	140930	72203	41719	39237	32946	24355	20986	20960	45095	48402	41892	19750	6645.3
H3BTL1;Q9GZQ8;A6NCE7;Q9H492;Q9H492-2	H3BTL1;Q9GZQ8;A6NCE7;Q9H492;Q9H492-2	2;2;2;1;1	2;2;2;1;1	2;2;2;1;1	Microtubule-associated proteins 1A/1B light chain 3B;Microtubule-associated proteins 1A/1B light chain 3 beta 2;Microtubule-associated proteins 1A/1B light chain 3A	MAP1LC3B;MAP1LC3B2;MAP1LC3A	5	2	28	10.589	28	28	28	28	75455	79276	82264	67973	74059	62690	42722	16264	4963.9	5131.5	42877	38420	44413	38439	33165	30651	23278	8886.7	3563.8	1704.2	46883	56896	50121	47193	39732	34233	22943	9595.5	2642.8	1942.4	46752	49467	43669	44193	37416
H3BU49;Q9Y2Y0-2;Q9Y2Y0;H3BM52	H3BU49;Q9Y2Y0-2;Q9Y2Y0	5;5;5;2	5;5;5;2	5;5;5;2	ADP-ribosylation factor-like protein 2-binding protein	ARL2BP	4	5	43.9	40.805	43.9	22.8	43.9	22.8	170640	163690	159340	110760	80272	87782	43852	47521	14563	14272	70822	69645	73556	51454	27822	17206	13158	9264.6	5952.4	5729	141000	157750	139620	101050	55603	32690	22664	16175	9285.9	8408.7	58298	66325	58092	42742	23768
H3BUP2;H3BUN4;O60936;O60936-3;H3BM67;O60936-1;J3QLT7	H3BUP2;H3BUN4;O60936;O60936-3;H3BM67;O60936-1	7;7;7;7;6;4;2	7;7;7;7;6;4;2	5;5;5;5;4;2;2	Nucleolar protein 3	NOL3	7	7	77.6	99.645	66.7	77.6	66.7	62.1	98209	108490	106610	77484	70142	65652	56807	41779	28445	21216	51207	50110	57922	48779	41840	37528	34456	27102	20795	16292	119340	121570	123900	98211	67982	61347	51834	38936	27190	24110	40723	44671	44942	41525	36370
H7BXH2;E9PKF6;Q5H9R7-6;Q5H9R7-2;Q5H9R7;Q5H9R7-5;Q5H9R7-4;Q5H9R7-3;E9PQP7;H0YEN2;E9PK08;H0YDW1;E9PNN8;E9PJD8;E9PKG4;H0YEV0;H0YDK9	H7BXH2;E9PKF6;Q5H9R7-6;Q5H9R7-2;Q5H9R7;Q5H9R7-5;Q5H9R7-4;Q5H9R7-3;E9PQP7;H0YEN2	32;32;32;32;32;32;31;29;24;22;8;6;6;2;2;2;1	32;32;32;32;32;32;31;29;24;22;8;6;6;2;2;2;1	32;32;32;32;32;32;31;29;24;22;8;6;6;2;2;2;1	Serine/threonine-protein phosphatase 6 regulatory subunit 3	PPP6R3	17	32	46.1	323.31	41.2	44.5	42.8	45	802120	849900	893660	682920	662330	633150	404960	212170	121320	105860	697050	586500	724720	582830	429250	433920	273090	119160	73441	63273	900530	933710	834390	763770	585310	560600	319220	139270	80125	74184	587070	633200	589730	537390	425510
H7BXY6;A6NEP9;Q8NG11-3;Q8NG11-2;Q8NG11	H7BXY6;A6NEP9;Q8NG11-3;Q8NG11-2;Q8NG11	2;2;2;2;2	2;2;2;2;2	2;2;2;2;2	Tetraspanin;Tetraspanin-14	TSPAN14	5	2	9.9	3.4131	5.2	5.2	5.2	4.7	968.83	1216.8	1938.4	1347	2035.8	2783.8	2304.6	1288.8	285.12	415.45	1185.1	848.59	1456.9	956.65	1331.5	1337.7	1203.8	976.31	208.27	317.9	1842.7	1923.7	2830.2	1885.5	2231.9	3129	2409.9	1245.5	425.17	661.47	7809	8839.7	8164.7	12497	6952.4
H7BY36	H7BY36	6	2	2		EWSR1	1	6	22.4	5.3495	19.5	22.4	22.4	22.4	14200	14727	15718	13152	14105	10706	8547.6	5765.6	3337.3	2227.8	1977.4	1608.3	1864.4	1477.4	1417.6	1325.3	1166.1	584.54	345.99	305.33	8412.7	8504.9	7636	7368.2	6911.1	5972.6	4929	3791.2	2329.7	1923.1	4393.4	4894.8	4750.6	4193.3	3741.8
H7BYN3;Q00059;Q00059-2	H7BYN3;Q00059;Q00059-2	6;6;4	6;6;4	6;6;4	Transcription factor A, mitochondrial	TFAM	3	6	19.2	3.3656	16	12.8	16	12.8	9018.9	9025	10200	10111	9961.1	9224.4	5387.5	3214.3	1331.6	813.3	76710	70483	86386	91578	72810	56215	42631	21657	11686	9015	18107	19082	21181	22322	18060	19316	11240	7108.2	5243.6	4845.9	9865.8	10392	11375	11314	8366.6
H7BYN4;Q02241-2;Q02241;Q02241-3;H0YME6;H0YKQ5;H0YMJ4	H7BYN4;Q02241-2;Q02241;Q02241-3;H0YME6;H0YKQ5	6;6;6;5;4;3;1	6;6;6;5;4;3;1	6;6;6;5;4;3;1	Kinesin-like protein;Kinesin-like protein KIF23	KIF23	7	6	6.9	12.691	1.7	4.4	5	6.1	2338.7	2359.6	2423.5	1637	1053	1245.4	725.43	667.09	309.15	145.23	22641	17578	20104	14174	7453.9	5403.8	3632.1	1888.8	1003.2	1154.1	2319.2	2069.8	1973.2	1564.5	1158.1	644.33	510.13	287.99	219.29	133.85	14604	17900	13804	13046	10461
H7BYY1;F5H7S3;B7Z596;P09493-2;H0YL42;H0YK20	H7BYY1;F5H7S3;B7Z596;P09493-2	22;20;20;18;10;9	3;3;3;1;0;0	0;0;0;0;0;0	Tropomyosin alpha-1 chain	TPM1	6	22	68.1	23.502	54.8	60.1	54.8	60.5	50073	61177	62082	66120	86801	107000	54237	43385	29917	27527	19770	17043	22185	18833	18308	14885	11725	8539.2	6003.6	6761.5	36127	42117	38040	34810	40438	32977	26411	22903	18729	22413	2675.3	2874.5	3172.7	3164.9	3833.4
H7BZJ3	H7BZJ3	8	1	1		PDIA3	1	8	56.1	106.68	56.1	56.1	56.1	53.7	331090	319140	332610	229600	127130	99315	78260	56955	21897	26556	245350	217180	238610	163010	82448	75150	62370	40516	18870	23769	253050	263850	244960	168290	83033	71185	54897	33796	16400	17258	173210	173270	163160	110780	53950
H7C0G7;Q9H9Q4;C9JWV4;Q9H9Q4-2;G5E9Q8	H7C0G7;Q9H9Q4;C9JWV4;Q9H9Q4-2	5;5;3;3;2	5;5;3;3;2	5;5;3;3;2	Non-homologous end-joining factor 1	NHEJ1	5	5	23.2	31.587	23.2	23.2	23.2	23.2	37819	39931	47130	41057	45069	46884	34726	18241	8107.6	6096.6	37113	31515	38386	38889	42619	32756	22050	5930.4	1394	1382.4	102210	108490	107670	108330	107910	97983	63172	25226	16295	15449	17618	20430	16962	17379	17169
H7C1E4;P61966;P61966-2;H7BZG6;H0Y673;F6SFB5;A6NH01;P56377-2	H7C1E4;P61966;P61966-2	6;6;5;2;2;2;2;2	6;6;5;2;2;2;2;2	4;4;3;0;0;0;0;0	AP-1 complex subunit sigma-1A	AP1S1	8	6	28.8	152.67	16.8	20.4	20.4	25.1	12921	14314	14045	9140.5	5946.5	4956.6	3576	3091.5	1911.3	1878.8	89713	79157	86984	50933	36850	18436	21718	11584	8833.8	5490.2	241700	254560	230270	132360	53764	37861	26764	14234	7923	7263.5	261270	276010	218680	135790	59972
H7C1Z9;Q9NWM8	H7C1Z9;Q9NWM8	3;3	3;3	3;3	Peptidyl-prolyl cis-trans isomerase;Peptidyl-prolyl cis-trans isomerase FKBP14	FKBP14	2	3	28.1	4.2661	28.1	28.1	28.1	15.7	55925	54911	57214	46959	47422	35850	22534	14901	6782.8	6304.9	59317	54055	61308	51215	39600	32128	21997	15348	10100	8141	62913	62910	57660	48621	37525	27098	18062	13758	7199.7	6960.3	14305	14399	14244	12333	9337.9
H7C2F2	H7C2F2	3	1	1		CD99	1	3	37.8	33.374	37.8	22.4	37.8	22.4	40720	37749	42370	27295	26281	28809	26936	23927	14161	6519.1	27123	22525	25833	22330	14549	20578	15616	13190	7146.7	4356.7	37066	39201	26021	32620	25224	33552	25049	24799	10784	8918.3	32574	32027	30725	28846	18993
H7C3B5;H0Y613;Q14687-2;Q14687-3;Q14687	H7C3B5;H0Y613;Q14687-2;Q14687-3;Q14687	3;3;3;3;3	3;3;3;3;3	3;3;3;3;3	Genetic suppressor element 1	GSE1	5	3	8.4	5.5877	2.6	2.6	6.4	1.9	4875.4	5133.2	4758.8	3391.2	1796	1480.8	869.99	657.56	278.19	160.55	4694.2	4256.7	4992.5	3522.2	2301.5	755.94	632.44	443.73	79.225	260.44	8310.2	8145.1	7376.5	5805.9	2799.9	2254.6	1569.6	623.52	631.14	421.55	2062.4	2191.2	1541.7	1039.8	629.63
H7C3D8;Q7Z7K0;C9JES7	H7C3D8;Q7Z7K0;C9JES7	2;2;1	2;2;1	2;2;1	COX assembly mitochondrial protein homolog	CMC1	3	2	16.8	6.2035	16.8	16.8	16.8	16.8	57953	56101	59154	43470	39198	58136	52213	36339	33453	25178	38347	31106	38514	31511	19671	32902	28246	23196	22127	22197	65254	61231	66594	55713	34980	51683	39333	36624	32183	38438	61179	62438	64276	55717	37668
H7C3P4;F6S8M0;P15586-2;P15586;F5H4C6;H0YFA9	H7C3P4;F6S8M0;P15586-2;P15586;F5H4C6;H0YFA9	10;10;10;10;5;5	10;10;10;10;5;5	10;10;10;10;5;5	N-acetylglucosamine-6-sulfatase	GNS	6	10	21	66.007	21	21	16.7	21	405530	444120	463290	381300	425240	422420	375820	326760	243450	124180	638390	551660	679410	578350	524550	512310	508440	413770	344890	223790	342290	377570	353360	318910	292910	256190	245500	205950	175530	131960	320980	351020	327170	311580	274450
H7C3T2;Q2TAZ0;Q2TAZ0-3	H7C3T2;Q2TAZ0;Q2TAZ0-3	5;5;5	5;5;5	5;5;5	Autophagy-related protein 2 homolog A	ATG2A	3	5	3.3	6.4725	0.5	2.8	2.7	2.2	4804.8	4395.4	5523.3	4929.3	4168.6	3158.3	2058.3	701.77	291.58	505.47	11377	10187	13353	9991.8	7179.7	6568.8	4295.7	2533.7	924.88	1425.7	5167.8	5794.9	5038.1	4429.8	3506.4	2758	1474.5	980.07	514.83	242.68	9843.3	10436	9882.4	8127.1	6098.5
H7C410;P35052;H7C024;P35052-2;H7BZL4;C9J4Y6;H7BZE9	H7C410;P35052;H7C024;P35052-2	7;7;6;4;3;1;1	7;7;6;4;3;1;1	7;7;6;4;3;1;1	Glypican-1;Secreted glypican-1	GPC1	7	7	17.7	11.227	11.5	8.6	13	13.8	20703	22938	23182	17457	18735	16040	11588	7819.5	4187	2912.3	7359	6961.5	8125	5831.2	5011.3	4474.8	5106.3	3333.7	1265	1281.2	8335.7	9629.6	9560.7	6913.9	6651.1	5159.2	4717.3	2858.3	1548	1579.7	14175	15457	13649	12240	9944
H7C561;H7C0N4	H7C561	5;2	2;2	2;2		SF1	2	5	27.5	2.8064	24.1	24.1	27.5	27.5	4541.1	5841.6	5872.1	5484.8	5326.9	4678.9	3706.8	2035	1496.3	1172	1213.1	778.56	1179.3	1012.5	749.44	619.19	644.72	537.18	332.2	254.71	8786.2	8361.7	8934	6794	6283.7	6667.3	6968.6	4316.6	1938.2	1837.8	2439.5	2916.7	2429.9	2326.6	2187.4
H7C5G1;Q2TAA2;C9JE02;Q2TAA2-2;C9JDY4;C9J5J2	H7C5G1;Q2TAA2;C9JE02	5;5;4;2;1;1	5;5;4;2;1;1	5;5;4;2;1;1	Isoamyl acetate-hydrolyzing esterase 1 homolog	IAH1	6	5	23.2	50.112	23.2	23.2	23.2	15.8	235900	248610	261590	222650	249840	253790	242200	201350	109820	44555	255110	239950	296270	257110	232340	291560	367690	210650	112240	42837	203080	230630	219040	205190	184000	185950	222790	180350	87764	37593	112820	124130	115260	115620	98611
H8Y6P7;P0CAP2;P0CAP1-11;P0CAP2-2;Q9BZD3;P0CAP2-3	H8Y6P7;P0CAP2;P0CAP1-11;P0CAP2-2;Q9BZD3;P0CAP2-3	6;6;5;5;5;4	6;6;5;5;5;4	6;6;5;5;5;4	DNA-directed RNA polymerase II subunit GRINL1A;Putative GRINL1B complex locus protein 2	GCOM1;POLR2M;GCOM2	6	6	7.8	11.694	7.8	6.5	7.8	5.1	29413	33104	34495	26718	27097	21001	20122	12859	7309.8	6138.8	12957	12496	13536	10304	7605.9	7936.3	7610.6	4258.5	2053.9	2120.3	15749	20856	19930	15153	12695	8468.6	7773.4	4979.5	2977.9	2284	2517.8	3740.2	3399.3	2703.5	2496.1
I3L0A0;Q13404;Q13404-7;Q13404-2;Q13404-1;G3V2F7;Q13404-8;A0A0A0MSL3;Q13404-6;E5RIF1;D6RG00	I3L0A0;Q13404;Q13404-7;Q13404-2;Q13404-1;G3V2F7;Q13404-8;A0A0A0MSL3;Q13404-6	9;9;9;9;9;7;7;6;6;3;3	9;9;9;9;9;7;7;6;6;3;3	4;4;4;4;4;4;2;4;4;0;0	Ubiquitin-conjugating enzyme E2 variant 1	TMEM189-UBE2V1;UBE2V1	11	9	27	219.89	27	27	27	27	1152900	1145900	1204100	990750	1036600	949890	654650	284000	133500	105420	848600	778820	870250	780370	657890	650920	430970	195380	100900	82141	1001800	1065800	1015800	969440	820260	775830	538170	266620	134180	96714	789670	814300	803160	781290	648530
I3L0H8;Q9NUU7;H3BTB3;J3QRH0;H3BSL8	I3L0H8;Q9NUU7	20;20;6;3;3	20;20;6;3;3	3;3;3;3;3	ATP-dependent RNA helicase DDX19A	DDX19A	5	20	44.1	294.42	40.5	42.3	42.3	44.1	971220	984180	995460	698400	319890	199910	154110	95513	50343	47431	1002300	843170	963490	614190	310910	138180	116790	70948	42805	43136	1253500	1294200	1155400	761140	318450	190490	132970	89827	50842	42695	977680	996660	945810	645260	351850
I3L0N3;P46459;P46459-2;I3L2G1;I3L0L3;K7EQD6;I3L338;I3L4Q9	I3L0N3;P46459;P46459-2	33;33;29;7;6;5;2;2	33;33;29;7;6;5;2;2	32;32;28;7;6;5;2;2	Vesicle-fusing ATPase	NSF	8	33	44.7	175.44	39.9	32.6	41.4	36.4	1296600	1336700	1270000	962410	452030	348770	252390	180050	94912	93152	841600	707140	793980	490520	278310	150330	136370	79011	44516	47595	1086700	1236700	1110000	681260	262520	184500	133210	91236	61492	65207	906570	964220	824770	542790	251650
I3L1H5;Q9BZG8;Q9BZG8-3;Q9BZG8-2;I3L3X9;U3KQN3;A0A0A0MTR4;V9GYS2	I3L1H5;Q9BZG8;Q9BZG8-3;Q9BZG8-2	13;13;10;10;5;4;3;2	13;13;10;10;5;4;3;2	13;13;10;10;5;4;3;2	Diphthamide biosynthesis protein 1	DPH1	8	13	35.5	33.523	28.8	24.1	23.9	21.3	78722	84160	87383	67395	70830	50051	27054	17390	8391.5	6482.7	62678	51582	64463	50828	39711	32957	19928	10552	5393.3	4033.7	76446	85741	81681	70662	52949	43981	24940	14720	8669.7	7322.1	47418	48388	44487	40943	30452
I3L2B0	I3L2B0	48	3	3		CLUH	1	48	47.7	68.86	43.9	45.6	44.1	45.7	140230	159310	164010	113630	58740	24261	16359	12121	5841.9	13237	130230	107740	131580	85636	28162	9243.1	8137.9	4728.4	1772.7	4463.8	100580	114840	99970	79791	35757	14450	12509	7529	4289.2	11791	76822	86188	68723	55026	19166
I3L2J0;I3L2I4	I3L2J0	11;1	11;1	2;1		CIC	2	11	6.4	23.766	3.2	4.7	2.4	4.2	5200.5	5647.4	4938.4	3279.8	4736.9	1107.3	1657.5	744.32	290.95	117.44	56646	44351	51945	33953	26746	15937	14139	7059.5	3492.6	2736.3	5787.5	6045	4868.9	3889.5	2556.8	1839.2	1671.8	785.69	365.66	563.62	22766	22948	20160	14632	11750
I3L2L5;I3L317;I3L4Q0;C9JLW8;I3L3A7	I3L2L5;I3L317;I3L4Q0;C9JLW8	5;5;5;5;1	5;5;5;5;1	5;5;5;5;1	Protein FAM195B	FAM195B	5	5	57.6	15.106	57.6	57.6	57.6	57.6	205140	219820	226750	183720	182510	172680	139890	116410	97257	87436	37247	32636	39015	31650	29582	19364	16188	11764	10244	10206	202430	206780	201760	172360	137370	118330	104840	88336	78856	91810	59710	66582	58008	59623	48478
I3L2Z5;A0A087WWR2;P56270-3;P56270;P56270-2;H3BQI4;H3BQS2;P56270-4;I3L411;I3L4Y2;H3BPU3;I3L0M3;Q9HBE1-4;Q9HBE1-2;Q9HBE1-3;Q9HBE1	I3L2Z5;A0A087WWR2;P56270-3;P56270;P56270-2;H3BQI4	8;8;8;8;8;4;3;2;1;1;1;1;1;1;1;1	8;8;8;8;8;4;3;2;1;1;1;1;1;1;1;1	5;5;5;5;5;4;3;2;1;1;1;1;0;0;0;0	Myc-associated zinc finger protein	MAZ	16	8	37.1	10.351	28.7	27.7	25.2	32.7	24403	27894	29488	23739	20788	21998	16676	13444	5176.3	4645.2	55511	49839	61124	52344	42588	40564	44196	23560	10641	10761	69617	75437	73535	64914	49142	43488	38510	25755	15423	13058	21004	23577	22052	19689	13831
I3L305;Q9UNK0	I3L305;Q9UNK0	4;4	4;4	4;4	Syntaxin-8	STX8	2	4	30.4	6.2076	8.9	24.1	24.1	15.2	19357	17819	20367	14797	11640	16860	13237	11179	5613.9	3247.9	59184	48994	60627	46768	46737	40046	38705	32796	14952	10881	53248	54231	48203	45108	35082	37977	29150	21676	11614	9899.5	24708	25415	24216	22364	17139
I3L3Z2;Q9BRA0;I3L4V0;Q9BRA0-2;A0A0B4J297;I3L310	I3L3Z2;Q9BRA0;I3L4V0;Q9BRA0-2	4;4;2;2;1;1	4;4;2;2;1;1	4;4;2;2;1;1	N-alpha-acetyltransferase 38, NatC auxiliary subunit	NAA38	6	4	34.1	10.351	6.7	34.1	34.1	34.1	7774.7	7937.7	8674.5	5872.6	5701.5	3550.8	3038.7	2434.9	1736.4	1297	44417	40302	45311	38403	28137	15391	10431	4355.8	1835.8	2506.3	2397.6	2687.8	2556.5	2063.3	1682.6	861.38	409.06	233.33	68.259	178.27	59508	65031	59832	54246	38052
I3L413;C9J2U0;P24864-3;P24864;P24864-2;I3L1Q9	I3L413;C9J2U0;P24864-3;P24864;P24864-2;I3L1Q9	4;4;4;4;3;2	4;4;4;4;3;2	4;4;4;4;3;2	G1/S-specific cyclin-E1	CCNE1	6	4	16.3	8.39	16.3	7.8	12.7	7.8	32498	34024	38110	30015	32609	32572	13407	11114	6420.1	5570.1	17693	16551	19093	15155	11487	12585	8920.3	4807.4	2053.4	1277.2	2982	3243.2	3576.4	2246.8	1909	1722.7	765.57	620.76	573.68	472.39	34292	35293	28931	27371	21077
I3L448;Q5TC12;Q5TC12-2;Q5TC12-3;A8MRA7;H0YEW4;H0YD21;H0YDD6;H0YCA6;REV__C9JDR0;REV__Q15738	I3L448;Q5TC12;Q5TC12-2;Q5TC12-3;A8MRA7;H0YEW4;H0YD21	8;8;7;7;6;5;5;1;1;1;1	8;8;7;7;6;5;5;1;1;1;1	8;8;7;7;6;5;5;1;1;1;1	ATP synthase mitochondrial F1 complex assembly factor 1	ATPAF1	11	8	26.2	19.253	13.4	20.2	20.2	18.5	69476	71868	74218	54400	47063	36623	21641	13586	7603.9	7078.3	63509	53820	67522	50641	36616	27044	15600	9471.3	6356	5529	63983	70642	56442	55790	34147	20762	9544.6	5066.1	2636.4	1974.8	23835	22723	21357	17677	10413
I3L4Q4;Q9BUL5-4;Q9BUL5;A0A087WVQ2;I3L0Y2;Q9BUL5-2;Q9BUL5-3;I3L410;I3L1N0;I3L0X3;I3L2W6	I3L4Q4;Q9BUL5-4;Q9BUL5;A0A087WVQ2;I3L0Y2;Q9BUL5-2;Q9BUL5-3	7;7;7;5;5;5;4;3;3;1;1	7;7;7;5;5;5;4;3;3;1;1	7;7;7;5;5;5;4;3;3;1;1	PHD finger protein 23	PHF23	11	7	38.9	15.577	18.7	30	34	21.7	74169	68421	75484	53131	46707	52263	30876	25818	12625	12246	24307	20112	24884	18899	13079	11398	9096.2	5065.7	3323.2	3348.1	38932	35354	27733	25786	19930	17676	13896	8828.7	4404.6	3387.5	20433	23319	20140	16636	12223
I3L4X2;P33527;P33527-9;P33527-4;P33527-2;P33527-6;P33527-3;A0A0A0MS99;P33527-7;P33527-5;P33527-8	I3L4X2;P33527;P33527-9;P33527-4;P33527-2;P33527-6;P33527-3;A0A0A0MS99;P33527-7;P33527-5;P33527-8	22;22;22;21;21;20;20;19;19;19;18	22;22;22;21;21;20;20;19;19;19;18	22;22;22;21;21;20;20;19;19;19;18	Multidrug resistance-associated protein 1	ABCC1	11	22	18.7	81.994	15.3	13.1	16.6	14	77213	81122	93015	63524	68741	70290	38897	21230	9152.9	7403.9	162520	117150	164010	125590	113980	111340	70009	34747	16711	13994	164020	192210	203640	135950	126550	109470	60002	35270	19248	16938	155710	146480	117360	114230	113130
I3L4X3;G5E9C2;Q15653-2;Q15653;I3L1A4	I3L4X3;G5E9C2;Q15653-2;Q15653;I3L1A4	8;8;8;8;5	8;8;8;8;5	8;8;8;8;5	NF-kappa-B inhibitor beta	NFKBIB	5	8	44.2	39.094	15.5	34.3	38.6	39.9	55367	57129	58942	39150	22554	14952	10764	6842.8	5057.5	5561.4	159740	127090	152260	96189	38469	32321	22272	14095	7584.6	8852.4	123880	123580	101930	63703	20608	15068	8528.4	5455.1	3581.9	3080.5	73365	76713	67558	47883	19931
I3VM54;Q9Y2K7-4;Q9Y2K7-5;Q9Y2K7-2;Q9Y2K7;Q9Y2K7-3	I3VM54;Q9Y2K7-4;Q9Y2K7-5;Q9Y2K7-2;Q9Y2K7	5;5;5;5;5;2	5;5;5;5;5;2	5;5;5;5;5;2	Lysine-specific demethylase 2A	KDM2A	6	5	4.3	10.587	2	3.7	3.5	4.3	2856.3	2901.1	3304.2	1956.9	1002.6	513.58	398.92	254.31	128.58	102.37	22799	20530	24501	16820	12912	8852.4	7711.1	5429.4	3215.9	3883.5	37012	43214	37427	36838	30387	20925	18242	11186	5634.5	4101	3026.2	3087.6	2892.2	2644.1	982.88
J3KMX2;B9EGA3;Q92925-3;Q92925-2;Q92925;J3QWB6	J3KMX2;B9EGA3;Q92925-3;Q92925-2;Q92925;J3QWB6	9;9;9;9;9;6	9;9;9;9;9;6	9;9;9;9;9;6	SWI/SNF-related matrix-associated actin-dependent regulator of chromatin subfamily D member 2	SMARCD2	6	9	23.2	16.58	11.6	19.1	20	17.1	20632	23641	22186	13008	9631.8	8844.6	6625.7	4625.7	2574.1	2144.2	37280	31710	38847	24240	15245	16183	12944	9660.1	5905.5	6132.1	61571	58494	60796	35418	22913	21949	15509	15730	7698.4	6810.2	16910	18987	16265	13621	10697
J3KMY5;G3V3E8;E7EMS2;G3V3D1;P61916;H0YIZ1;G3V2V8;P61916-2	J3KMY5;G3V3E8;E7EMS2;G3V3D1;P61916;H0YIZ1;G3V2V8;P61916-2	7;7;7;7;7;6;5;5	7;7;7;7;7;6;5;5	7;7;7;7;7;6;5;5	Epididymal secretory protein E1	NPC2	8	7	56.1	51.359	56.1	49.3	56.1	56.1	475790	461660	500080	387090	404700	412590	394040	344570	291600	193350	289620	260510	297360	268190	224340	260580	240830	229240	202040	161240	357730	367910	351690	338640	291430	299690	275710	243960	218900	192730	298030	306570	313200	298940	271670
J3KMZ9;H0YMD1;P01130-5;P01130;P01130-3;P01130-6;P01130-4;P01130-2;H0YM92;H0YMQ3;E9PP15;Q14114-2;Q14114-4;Q14114-3;Q14114	J3KMZ9;H0YMD1;P01130-5;P01130;P01130-3;P01130-6;P01130-4;P01130-2	9;9;9;9;8;8;8;7;3;2;1;1;1;1;1	9;9;9;9;8;8;8;7;3;2;1;1;1;1;1	9;9;9;9;8;8;8;7;3;2;1;1;1;1;1	Low-density lipoprotein receptor	LDLR	15	9	11.1	60.405	9.4	11.1	9.7	11.1	30217	33252	34647	25542	27056	25667	22390	15775	7712.7	3496.1	46727	40422	50065	38086	33078	31096	24940	18365	9641.8	7719.7	47661	54964	48081	45933	39974	37925	29548	21946	12436	6741.9	86367	87170	80136	72423	59773
J3KN01;P55196;P55196-5;A8MQ02;P55196-1;P55196-3;Q5TIG5;P55196-2;P55196-6;H0Y8L4;F8W9I4;E9PFY5;H0Y7R8;H0Y948;H0Y8U8;H0Y9I0;H0YA98	J3KN01;P55196;P55196-5;A8MQ02;P55196-1;P55196-3;Q5TIG5;P55196-2;P55196-6	24;24;24;23;22;21;19;19;19;6;4;4;4;2;1;1;1	24;24;24;23;22;21;19;19;19;6;4;4;4;2;1;1;1	24;24;24;23;22;21;19;19;19;6;4;4;4;2;1;1;1	Afadin	MLLT4	17	24	14.5	47.249	10.4	10.4	11.5	11	114600	124830	130060	104620	79088	61077	43802	32171	17833	14776	47763	42895	52238	37727	23426	13289	10629	6858.9	3866.8	11340	90241	97996	88379	69190	44646	27848	18740	12906	7228.5	6923.8	43126	45837	43024	36419	24290
J3KN16;Q5VYK3;R4GMY1;F6XAQ5;R4GMY3	J3KN16;Q5VYK3	52;52;24;4;3	52;52;24;4;3	52;52;24;4;3	Proteasome-associated protein ECM29 homolog	KIAA0368;ECM29	5	52	30.9	275.6	28	24.4	26.6	27	912870	1012800	1036500	698900	321030	234800	183890	124590	63596	61478	901950	819120	1019100	727750	264610	209330	170810	109010	62090	59569	724170	805270	767140	598600	202690	167980	124820	85561	52526	42867	703370	784500	670520	550880	196350
J3KN32;Q9UKL0;H0YNY4;E9PR63;E9PQE5	J3KN32;Q9UKL0	10;10;1;1;1	10;10;1;1;1	9;9;1;0;0	REST corepressor 1	RCOR1	5	10	23.5	29.277	13.6	15.9	15.5	17.3	25296	27491	23867	13444	9200.1	5380.9	2858.1	2244.3	1582.3	1355.3	85403	75677	81633	58802	28659	14449	11252	6307.5	3597.5	3858.3	98341	104840	83071	52441	26973	16908	11636	7683.8	4471.6	3407.5	112170	126690	106040	95817	38332
J3KND3;P60660;G3V1Y7	J3KND3;P60660;G3V1Y7	9;9;6	9;9;6	1;1;1	Myosin light polypeptide 6	MYL6	3	9	69.7	202.91	68.4	69.7	68.4	69.7	1321700	1629900	1672000	1531500	1247300	775130	367510	226830	127600	126870	1201100	1061800	1259600	1053300	768910	499670	249490	128710	78045	91661	1136600	1259100	1202200	980290	707320	460270	219600	138500	76942	87297	1427400	1577400	1364500	1368200	994380
J3KNF4;O14618;E9PP76;E9PK03	J3KNF4;O14618;E9PP76	11;11;7;1	11;11;7;1	11;11;7;1	Copper chaperone for superoxide dismutase;Superoxide dismutase [Cu-Zn]	CCS	4	11	37.3	68.399	28.6	34.5	29	37.3	660950	667810	696050	500500	436880	271710	177200	110810	55790	74285	424120	391620	435170	346580	222410	156200	111830	69226	41096	40645	480650	568970	490010	435200	354100	153650	118640	60463	28590	27058	445130	480340	448350	400500	271040
J3KNF8;O43169;H3BUX2;D6RFH4;J3QR91	J3KNF8;O43169;H3BUX2;D6RFH4	5;5;4;3;2	5;5;4;3;2	5;5;4;3;2	Cytochrome b5 type B	CYB5B	5	5	54	21.992	49.3	25.3	54	54	35292	37471	44070	36776	44441	46967	41990	36809	22461	17697	13085	11529	15693	12656	9077.1	10315	12970	9472.7	4159.3	3936.9	56866	69982	64415	62145	56324	60891	64893	45899	24588	31596	34715	37549	33199	28071	25620
J3KNI1;Q9H9E3;A0A0A0MS45;Q9H9E3-3;Q9H9E3-2;H3BQB2;J3KRB5;H3BMV9;J3QLW1;E9PRT5;H3BSD2	J3KNI1;Q9H9E3;A0A0A0MS45;Q9H9E3-3;Q9H9E3-2	10;10;9;9;5;2;2;2;1;1;1	10;10;9;9;5;2;2;2;1;1;1	10;10;9;9;5;2;2;2;1;1;1	Conserved oligomeric Golgi complex subunit 4	COG4	11	10	13.3	18.702	5.2	8.6	12.3	5.7	32217	32343	28155	11031	10448	5931	3974.3	3288.4	1379.3	1256.1	45604	39519	40241	17966	11084	8871.4	8932.6	3478.6	1785.5	1851.4	40645	43573	28808	15336	9674.5	7171.8	4961.2	4172.5	2816.1	2011.4	14764	16573	11454	5662.1	2510.8
J3KNN7;Q7Z569;Q7Z569-2	J3KNN7;Q7Z569;Q7Z569-2	10;10;8	10;10;8	10;10;8	BRCA1-associated protein	BRAP	3	10	18.3	21.3	9.8	15.3	14.1	12.3	29480	30385	28114	15565	8789.3	6137.2	4387.8	3698.8	1875.3	2362.5	95335	81117	87018	53118	28688	16643	12979	7431.1	4492.7	4592.5	20813	22201	19773	13334	8458.5	7543.1	6604.2	3939.2	1768.5	2339.7	17653	21883	18183	15716	11236
J3KNQ4;Q9NVD7;E9PS97;A0A087WZB5;Q9NVD7-2	J3KNQ4;Q9NVD7;E9PS97	10;10;5;2;2	10;10;5;2;2	7;7;5;0;1	Alpha-parvin	PARVA	5	10	26.9	33.377	25	19.7	26.9	25	280490	321940	319800	216230	157380	77539	72058	56180	17400	15918	439810	370600	461720	332640	181880	84045	61829	33213	14492	15164	338200	368810	314960	272330	155780	64588	41617	27000	12665	12719	445750	482480	426540	364740	219720
J3KNW4;A0A0A0MSG2;Q14192;F8WDA8;U3KQT4;Q14192-2;C9J3S8	J3KNW4;A0A0A0MSG2;Q14192	16;16;16;3;3;3;1	16;16;16;3;3;3;1	16;16;16;3;3;3;1	Four and a half LIM domains protein 2	FHL2	7	16	47.8	242.04	47.8	45.8	42.4	45.8	807090	831840	881030	643480	524440	402660	267930	157800	68083	59576	635110	559790	656900	519030	347000	256250	185440	101280	51113	47803	951560	976880	911300	781860	511800	378900	249910	159060	71172	62721	580010	591660	583720	491480	331980
J3KP75;O75167-5;O75167-2;O75167;O75167-4;F5H858;F6TH74;H9KVA6	J3KP75;O75167-5;O75167-2;O75167;O75167-4	8;7;7;7;7;3;2;1	8;7;7;7;7;3;2;1	8;7;7;7;7;3;2;1	Phosphatase and actin regulator;Phosphatase and actin regulator 2	PHACTR2	8	8	14	34.095	6.3	11.9	12.9	7.2	23673	23498	24819	20504	23155	22699	16791	14204	9252	6283	44057	36973	47455	41173	30457	34089	29987	23828	16367	14895	31841	34018	33576	28756	23118	24063	20237	16502	11007	9307.8	7372.1	8411.5	7661.4	8306.4	6614.2
J3KPF9;A0A087X011;E9PES4;Q9Y496;H7C2F6;C9J9X2	J3KPF9;A0A087X011;E9PES4;Q9Y496	17;17;17;17;5;4	16;16;16;16;5;4	15;15;15;15;5;4	Kinesin-like protein;Kinesin-like protein KIF3A	KIF3A	6	17	27.4	46.159	24.1	18.8	22.8	21.7	57969	62429	57881	36899	17218	12656	6752.8	4537.9	1862.1	2053.5	86744	71452	80320	51956	30583	16871	14177	7797.6	4059.1	4139.5	66617	71818	72203	46261	23587	16206	12327	8376.7	4803.5	4615.1	115400	124680	106180	82573	50857
J3KPJ3;Q8N5S9;Q8N5S9-2	J3KPJ3;Q8N5S9;Q8N5S9-2	4;4;2	4;4;2	4;4;2	Calcium/calmodulin-dependent protein kinase kinase 1	CAMKK1	3	4	7.9	7.28	6.4	5.3	3.8	3.2	10641	10521	10721	8240.9	5841.7	4808	3338.4	2598.1	1653.2	1228.5	33071	27883	29152	17731	8327.5	8189	7532.9	6532	4744.3	5325.2	19251	19567	16191	10739	5215	4090.3	2246.6	1440.9	1156.6	770.67	11668	12779	11034	8607.2	4724.9
J3KPM9;P42224-2;E7EPD2;D2KFR9;E7ENM1;H7BZB5;E9PH66;Q14765	J3KPM9;P42224-2	32;32;9;9;7;3;3;2	32;32;9;9;7;3;3;2	1;1;0;0;0;0;0;0	Signal transducer and activator of transcription;Signal transducer and activator of transcription 1-alpha/beta	STAT1	8	32	49.7	249.04	48.3	43.3	47.1	43.1	1909600	1965300	1524800	458630	380450	315550	234250	168880	91832	83035	2371000	1927600	1761300	491870	324310	278150	211140	137320	79688	81855	2664700	2754200	1708000	472040	316080	273680	206660	151990	110550	99120	2039300	2108200	1369300	372080	186240
J3KPP4;O95232;D6RDI2;H0YA81;H0YBV7;H0YAR4;D6RHH0;U3KQT3;E7EN55;C9JL41;O95232-2	J3KPP4;O95232	14;14;5;5;2;2;1;1;1;1;1	14;14;5;5;2;2;1;1;1;1;1	14;14;5;5;2;2;1;1;1;1;1	Luc7-like protein 3	LUC7L3	11	14	26	58.678	22.9	23.1	22.9	23.1	196500	204400	211480	179920	148310	129890	64177	35388	16603	21286	210820	168000	206950	165820	125100	106940	70804	35826	22158	25434	171070	175480	145920	124620	89258	65898	45550	30822	21352	19762	143580	147360	130820	124190	98809
J3KPS0;Q9NXW2;Q9NXW2-2;V9GYN7	J3KPS0;Q9NXW2;Q9NXW2-2	5;5;5;2	5;5;5;2	5;5;5;2	DnaJ homolog subfamily B member 12	DNAJB12	4	5	11.7	9.998	4.9	11.5	11.7	9.5	108120	99970	103750	71870	39963	27446	20900	15417	7263.8	6875	64500	48722	59622	41951	23091	12575	9885.5	6006.5	3149.4	3751.2	66228	64979	58850	44882	17051	10774	7838.1	6161.4	3802.3	4437.4	36278	36348	33082	26571	14957
J3KQ32;Q9NTK5;Q9NTK5-2;Q9NTK5-3;C9JCJ9;C9JTK6	J3KQ32;Q9NTK5;Q9NTK5-2;Q9NTK5-3	30;30;19;18;7;7	30;30;19;18;7;7	30;30;19;18;7;7	Obg-like ATPase 1	OLA1	6	30	76.4	189.72	60.8	61.1	57.2	72.8	3121800	3346100	3366600	2645100	2429200	865520	361350	255610	109440	146750	2192400	1901100	2329800	1970600	1437900	410640	255090	149990	66939	83245	2397600	2626100	2245600	2264900	1591000	500970	273580	196060	91858	73591	1979100	2119200	2081800	1930100	1490400
J3KQ34;Q9H9Q2;Q9H9Q2-2;J3QT73;A0A087X1P5;J3KQ41;Q9H9Q2-3;J3QT95	J3KQ34;Q9H9Q2;Q9H9Q2-2;J3QT73;A0A087X1P5;J3KQ41;Q9H9Q2-3	7;7;5;4;4;4;4;1	7;7;5;4;4;4;4;1	7;7;5;4;4;4;4;1	COP9 signalosome complex subunit 7b	COPS7B	8	7	33.9	50.51	28.3	28.3	28.3	29.6	97068	106810	111270	84355	88139	65599	33794	13473	5450.2	6240.3	147940	115610	163220	132880	107470	97286	49516	20100	11334	16086	209560	214700	224210	194880	143870	133910	72554	37791	21434	18458	205040	208090	165470	176350	107970
J3KQ45;F8W8W7;O43493-2;O43493-5;O43493-3;O43493;O43493-4;O43493-6	J3KQ45;F8W8W7;O43493-2;O43493-5;O43493-3;O43493;O43493-4;O43493-6	13;13;13;13;13;13;11;8	13;13;13;13;13;13;11;8	13;13;13;13;13;13;11;8	Trans-Golgi network integral membrane protein 2	TGOLN2	8	13	32.8	53.271	28.6	27.8	32.8	24.9	76106	79102	87131	69705	70463	77109	73739	67101	34849	24541	74546	75475	80961	90234	57982	68620	66014	54792	33671	28352	89188	91982	87472	86289	63509	84956	69107	54219	38853	39602	5121.9	5498.1	4926.4	5424.1	5097.2
J3KQ72;Q9NRD1	J3KQ72;Q9NRD1	3;3	3;3	3;3	F-box only protein 6	FBXO6	2	3	13.7	8.4455	9.6	9.6	13.7	13.7	11835	12924	13330	8858.7	7938.3	8035.7	8338.2	6482.1	1337.6	1311.9	16342	15156	21879	16987	14018	14357	8111.1	4663.5	3116.1	3331.8	23348	25212	23183	20656	11598	8479.7	6042.9	3171.1	1528.9	1780.3	3168.9	3417.6	3200	2644.2	2574.2
J3KQE5;P62826;F5H018;B5MDF5;B4DV51;H0YFC6	J3KQE5;P62826;F5H018;B5MDF5;B4DV51	14;14;13;13;7;6	14;14;13;13;7;6	14;14;13;13;7;6	GTP-binding nuclear protein Ran	RAN	6	14	51.3	259.01	49.6	49.6	51.3	49.6	2007300	2083500	2288200	1790700	1762300	1919100	1529900	865440	190750	142320	1621800	1467800	1701200	1459100	1144100	1297600	1072600	704810	116530	103300	1890000	1901200	1694600	1676900	1353000	1418500	1196000	776120	145190	115400	1338000	1386900	1366100	1291700	1011400
J3KQJ1;Q8NBJ7;A8MXB9;Q8NBJ7-2;C9JL30;H7C3B2;C9J660;F8WA42;Q8NBJ7-3;E9PBT8;J3QT17;Q8NBJ7-5;E9PG02;F8WEV7;F8WES7;F8WEX5;Q8NBJ7-4	J3KQJ1;Q8NBJ7;A8MXB9;Q8NBJ7-2;C9JL30;H7C3B2;C9J660;F8WA42;Q8NBJ7-3;E9PBT8;J3QT17;Q8NBJ7-5	8;8;7;7;6;6;6;5;5;4;4;4;2;1;1;1;1	8;8;7;7;6;6;6;5;5;4;4;4;2;1;1;1;1	8;8;7;7;6;6;6;5;5;4;4;4;2;1;1;1;1	Sulfatase-modifying factor 2	SUMF2	17	8	30.3	67.711	25.9	30.3	30.3	30.3	154060	159290	163400	128020	86937	79770	55408	36067	17801	18773	220950	191320	231490	160760	118050	69514	59883	32726	14692	17732	262430	276050	244080	193100	106880	87401	60025	31427	14773	14001	239840	246780	221170	170370	118360
J3KQL8;Q9BQE5;B0QYK8;E9PM95	J3KQL8;Q9BQE5	5;5;2;2	5;5;2;2	5;5;2;2	Apolipoprotein L2	APOL2	4	5	10.2	8.0041	4.2	8.5	4.9	4.2	19914	18103	18292	11665	8741.6	7576.7	6600.9	5050.4	2533.4	2196.6	57216	49672	64700	45628	32604	23294	22809	12714	6166.2	5098.9	16908	16107	13922	9869.1	5110.3	5446.8	3838.9	2483.1	1279.3	916.91	5894.3	5853.4	4736.6	3365.8	2227
J3KR35;Q8WUD4;C9JUN5;S4R331	J3KR35;Q8WUD4;C9JUN5;S4R331	11;11;7;6	11;11;7;6	11;11;7;6	Coiled-coil domain-containing protein 12	CCDC12	4	11	55.9	137.79	50.3	55.9	55.9	43	157210	155450	157990	108470	130730	186950	170580	159760	131380	104670	278550	264400	289420	210910	167090	275030	250160	245100	220670	222410	269640	274780	263580	195050	191040	276340	257420	262010	232980	261520	136160	142390	126800	103330	98065
J3KR44;Q96FW1;F5GYN4;F5H6Q1;F5GYJ8;F5H3F0;Q96FW1-2	J3KR44;Q96FW1;F5GYN4;F5H6Q1;F5GYJ8;F5H3F0;Q96FW1-2	12;12;11;11;9;7;6	12;12;11;11;9;7;6	12;12;11;11;9;7;6	Ubiquitin thioesterase OTUB1	OTUB1	7	12	55.1	195.08	55.1	52.9	55.1	55.1	1231000	1240000	1301100	973360	904990	544400	198890	111440	54488	59560	1561300	1408700	1576800	1372900	974920	657540	242120	121450	64060	73429	1055800	1125500	1017200	957180	716220	415790	124240	68991	27486	24666	901910	940990	931560	853100	588450
J3KR97;Q9BTW9;Q9BTW9-4;Q9BTW9-5;A0A0J9YWI5;A0A0J9YVR1;I3L439;I3L0V3;I3L163;I3L3H4;I3L131;I3L143;I3L4D2;I3L500;Q9BTW9-3;I3L1S3;I3L120;A0A0J9YXU4;A0A0J9YVU1;Q9BTW9-2;A0A0J9YYG2	J3KR97;Q9BTW9;Q9BTW9-4;Q9BTW9-5	33;33;33;23;10;10;8;7;7;6;6;6;5;5;4;3;3;3;2;2;1	33;33;33;23;10;10;8;7;7;6;6;6;5;5;4;3;3;3;2;2;1	33;33;33;23;10;10;8;7;7;6;6;6;5;5;4;3;3;3;2;2;1	Tubulin-specific chaperone D	TBCD	21	33	32.1	224.05	27	26.8	28.7	27.1	769290	817270	813610	545890	352890	282560	220230	157710	78319	52691	658850	564040	666120	456950	193100	128480	115330	56821	40391	35753	926670	1012600	856370	642050	271580	222190	159720	110350	69417	64259	521810	569730	526670	387630	184530
J3KRP6;J3QS72;X6R3J2;J3QQM2;J3KT74;J3QQW2;Q15532-2;Q15532;J3QSB3;F5GWN1;J3QSG1;J3QQW6;J3QLJ7;J3QQX5;J3KT22;B4DLD3	J3KRP6;J3QS72;X6R3J2;J3QQM2;J3KT74;J3QQW2;Q15532-2;Q15532;J3QSB3;F5GWN1;J3QSG1;J3QQW6;J3QLJ7;J3QQX5;J3KT22;B4DLD3	2;2;2;2;2;2;2;2;1;1;1;1;1;1;1;1	2;2;2;2;2;2;2;2;1;1;1;1;1;1;1;1	2;2;2;2;2;2;2;2;1;1;1;1;1;1;1;1	Protein SSXT	SS18	16	2	48.3	7.3103	48.3	48.3	48.3	48.3	8642.7	8991.4	9264.9	6163	6767.1	6597.7	5280.7	3724.9	2299.9	2020.2	29636	27757	29047	23941	15332	12691	10111	7502.4	5843.7	5798.6	40794	43199	37686	31564	21333	19466	15569	13566	11457	12736	19159	20277	18002	14130	12137
J3KS15;Q14197	J3KS15;Q14197	2;2	2;2	2;2	Peptidyl-tRNA hydrolase ICT1, mitochondrial	ICT1	2	2	13	7.702	13	13	13	7.3	17379	17782	22835	19507	20394	21121	8530.9	5340	3091.6	1914.7	1529.9	1445.8	1761.3	1461.5	883.03	608.7	345.42	37.071	38.76	66.428	14908	17807	24350	15612	17361	7507.2	6327.3	3998.1	2849	1605	4272.1	6840.7	5724	5491.1	5652.2
J3KS22;J3QS36;Q7Z4W1;J3QL34;J3QS45;J3KRZ4;J3KSZ5;J3QRQ2	J3KS22;J3QS36;Q7Z4W1;J3QL34;J3QS45;J3KRZ4;J3KSZ5	10;10;10;6;5;5;5;1	10;10;10;6;5;5;5;1	10;10;10;6;5;5;5;1	L-xylulose reductase	DCXR	8	10	57.8	88.163	54.3	57.8	57.8	47.5	180650	195350	201460	150640	142040	114870	96594	60982	19984	15257	249050	227870	272660	230030	206030	173780	151460	89678	25593	20156	320040	354090	353310	311200	277610	237100	197170	124380	37786	27339	202480	218390	204170	197260	169440
J3KTA4;P17844;P17844-2;J3QRQ7;J3QSF1;J3KRZ1;J3QR02;J3KRX8;X6RLV5;J3QKN9;J3QRN5	J3KTA4;P17844;P17844-2	35;35;34;12;11;11;8;8;6;3;1	27;27;26;10;7;5;8;8;6;3;1	27;27;26;10;7;5;8;8;6;3;1	Probable ATP-dependent RNA helicase DDX5	DDX5	11	35	60.1	109.42	46.7	58.8	56.5	53.9	1383300	1343300	1395000	947820	559530	381070	288790	212360	114680	94216	1189700	1035900	1216700	892650	350990	228620	201160	123990	71061	76030	1172400	1235400	1082000	885740	322590	192020	132960	86746	58677	51443	1086000	1179500	1049200	842730	313150
J3KTL2;Q07955;Q07955-3;Q07955-2;J3KSR8;J3QQV5;J3KSW7	J3KTL2;Q07955;Q07955-3;Q07955-2	14;14;13;13;5;4;4	14;14;13;13;5;4;4	13;13;12;12;5;4;4	Serine/arginine-rich splicing factor 1	SRSF1	7	14	53.4	60.062	53.4	53.4	53.4	53.4	373990	413800	475440	392520	435270	425260	326340	185060	92484	166750	330520	296520	390570	351750	316740	286810	276700	115350	72740	157000	362360	395360	392150	401220	357570	328900	299920	156200	91534	218810	267030	308010	284270	292950	288440
J3QKK3;O43502;H7C1R0;H7C2Q5;A0A087WZ35;Q7KZJ0;J3QR58;O43502-2;J3QLQ2	J3QKK3;O43502;H7C1R0;H7C2Q5	6;6;4;3;2;2;2;2;1	6;6;4;3;2;2;2;2;1	6;6;4;3;2;2;2;2;1	DNA repair protein RAD51 homolog 3	RAD51C	9	6	18.5	14.178	13.3	13.3	15.9	6.1	7071.8	7372.1	8323.7	5809.7	4489.4	3809.6	2118.6	1381.2	757.07	831.33	14575	12235	16389	11963	8856.4	5620.9	3295.8	1860.6	1147	936.19	25377	25505	22834	18389	12774	10995	7940.8	6195.8	3150.9	2121.7	5109.5	6285.6	5471.5	5056.1	3944.4
J3QL56;O75880;J3QR42	J3QL56;O75880	6;6;1	6;6;1	6;6;1	Protein SCO1 homolog, mitochondrial	SCO1	3	6	18.1	12.501	18.1	15.2	18.1	15.6	155150	169000	170490	120640	91115	64656	46567	36207	23671	19816	157070	148050	172630	114280	79917	44928	37542	31057	20161	20877	155340	175330	159870	121850	61136	45355	33981	28255	18742	17341	132090	161550	155250	118640	91796
J3QL71;Q96FV2;Q96FV2-2;J3QQM9;J3QRJ1;J3KT79;J3QR84	J3QL71;Q96FV2;Q96FV2-2;J3QQM9	9;9;8;5;3;2;2	9;9;8;5;3;2;2	9;9;8;5;3;2;2	Secernin-2	SCRN2	7	9	27.9	79.495	26.3	17.8	27.9	26.3	102730	111450	114210	86471	75814	49805	32780	23789	11753	9931.6	134100	115760	128060	103020	73064	47471	35602	21707	10861	12632	98193	100730	97279	85441	69625	56540	32623	24553	20678	24154	65237	67497	57744	47837	31003
J3QLD9;E7EMK3;Q14254;K7EKW9	J3QLD9;E7EMK3;Q14254;K7EKW9	5;5;5;3	5;5;5;3	5;5;5;3	Flotillin-2	FLOT2	4	5	11.4	9.1327	7.7	6.1	6.5	6.8	12196	13174	16282	11425	11319	12273	7484.8	4960.8	2628.5	2662.4	25868	20356	25307	19218	19023	15301	12962	5103.8	2476.5	1839.4	22702	19530	28561	18311	13844	13383	8410.2	6319.1	2433.1	3340.1	4153	4273	3530.2	3209.1	2150.5
J3QQ67;Q07020;G3V203;H0YHA7;Q07020-2;F8VYV2;F8VUA6;A0A075B7A0;F8VXR6	J3QQ67;Q07020;G3V203;H0YHA7;Q07020-2;F8VYV2;F8VUA6;A0A075B7A0	9;9;8;8;8;7;6;5;1	9;9;8;8;8;7;6;5;1	9;9;8;8;8;7;6;5;1	60S ribosomal protein L18	RPL18	9	9	42.1	61.774	41.6	40	39.5	35.8	232020	262520	293170	286010	388980	1085400	970630	768910	26912	76253	266230	240650	310900	295090	402700	748120	1400800	396130	15783	74234	192250	200850	229920	185540	204300	232980	473340	326980	33489	49975	247980	256280	210230	241070	363940
J3QQJ0;Q9UHR5;Q9UHR5-2;J3QLH3;X6R3T8;F5H478;J3KRU5;J3QLM2;J3KS14;J3KRR6	J3QQJ0;Q9UHR5;Q9UHR5-2;J3QLH3;X6R3T8;F5H478;J3KRU5	14;13;12;10;9;7;7;5;5;5	14;13;12;10;9;7;7;5;5;5	14;13;12;10;9;7;7;5;5;5	SAP30-binding protein	SAP30BP	10	14	54.5	181.31	43.1	49.5	52	42.5	175960	181440	176220	122910	107890	93379	75147	50069	36162	31123	288710	243680	276440	206760	128130	114280	94623	65325	51245	51139	255990	263930	216300	185810	116170	110320	86313	64483	49938	54511	246790	260580	228680	193580	120760
J3QQJ5;Q9Y2L5;Q9Y2L5-2;J3KSL8;J3QSA1;J3QR00	J3QQJ5;Q9Y2L5;Q9Y2L5-2;J3KSL8	15;15;14;10;7;1	15;15;14;10;7;1	15;15;14;10;7;1	Trafficking protein particle complex subunit 8	TRAPPC8	6	15	13.4	34.452	7.2	10.6	8.8	5	4369.5	5597.7	6224.7	4284.4	3752.2	2677	2461.8	1726.5	953.4	697.67	69808	60299	80760	53562	25627	18157	11515	7376	3856.4	4402.2	92146	99747	95441	71563	40443	39579	33328	26518	22323	24231	41883	45301	42042	33920	15886
J3QQK6;P02686-2;P02686;J3KS94;J3QKN5;J3KT34;F5H7N4;F8WEU6;E9PNZ1;E9PMR5;H0YF02;E9PKX9;H0YEA2;E9PJ72;J3QL64;J3QKL5;A8MZH3;H7BYR8;P02686-6;P02686-5;P02686-4;P02686-3	J3QQK6;P02686-2;P02686;J3KS94;J3QKN5	5;5;5;4;3;1;1;1;1;1;1;1;1;1;1;1;1;1;1;1;1;1	5;5;5;4;3;1;1;1;1;1;1;1;1;1;1;1;1;1;1;1;1;1	5;5;5;4;3;1;1;1;1;1;1;1;1;1;1;1;1;1;1;1;1;1	Myelin basic protein	MBP	22	5	19.8	18.505	12.3	19.8	13	17	8860.8	8244.1	9748.1	8782.9	8414	10884	10049	6964.5	4801.7	2328.1	27348	25157	28504	24097	16574	19166	18327	14963	9218.7	7656	15154	15908	16532	12847	11055	11738	10684	9102.2	5553.3	4101.7	15204	17309	15960	17706	14991
J3QQM5;Q9BT23;J3QL69;J3KRR0	J3QQM5;Q9BT23;J3QL69	3;3;2;1	3;3;2;1	3;3;2;1	LIM domain-containing protein 2	LIMD2	4	3	25.7	6.3802	17.4	17.4	7.3	15.6	9012.3	7912.5	9455.3	6745.2	6838.9	5359.2	4535.6	3314.8	1767.3	995.76	27989	18517	22831	16993	14685	16631	9562.3	6647.5	3429.2	3535.5	10286	10235	10162	8318.1	7138.7	5871.2	5007.3	4183.8	2200.1	1444.9	8368	9607.8	9078.3	8403.7	6811
J3QQY1;Q96JB5;Q96JB5-4;J3QL86;J3QS62;Q96JB5-2;J3QL95;J3KRI2;J3KRK4;J3KS63;J3QQS7;J3KTA5	J3QQY1;Q96JB5;Q96JB5-4;J3QL86;J3QS62;Q96JB5-2	7;7;7;5;5;5;2;2;2;2;1;1	7;7;7;5;5;5;2;2;2;2;1;1	7;7;7;5;5;5;2;2;2;2;1;1	CDK5 regulatory subunit-associated protein 3	CDK5RAP3	12	7	23.8	10.82	15.7	20.6	23.8	12.5	15413	14666	15331	11125	7677.4	10024	5371.5	4182.2	2105.7	2000.9	79866	65682	72079	43611	14999	8088	6872	3402	1809.9	1974.8	75017	81709	69480	46785	19464	12637	7968.4	4697.3	2996.9	2033.1	36745	34829	29632	20557	9442.7
J3QR09;J3KTE4;P84098;J3QL15	J3QR09;J3KTE4;P84098;J3QL15	7;7;7;4	7;7;7;4	7;7;7;4	Ribosomal protein L19;60S ribosomal protein L19	RPL19	4	7	33.7	58.747	33.7	33.7	33.7	29.5	292650	328220	352000	282760	322180	464430	361190	217770	31092	31468	342410	326230	401460	320920	291660	333360	509550	150820	18845	29855	333290	366720	344530	294830	264100	255660	349530	202700	31882	36419	250730	297890	249510	235850	241260
J3QRS3;P19105;O14950;P24844;J3KTJ1;P24844-2	J3QRS3;P19105;O14950;P24844	12;12;12;8;5;5	12;12;12;8;5;5	12;12;12;8;5;5	Myosin regulatory light chain 12A;Myosin regulatory light chain 12B;Myosin regulatory light polypeptide 9	MYL12A;MYL12B;MYL9	6	12	68.9	172.31	61	64.4	64.4	68.9	1029200	1386100	1467900	1377900	1201600	882670	379200	232970	91908	87914	875480	766510	995520	814140	671020	467260	203650	96401	53112	61214	1132700	1237300	1191600	1010400	784640	594590	216360	106170	51610	47927	901550	991200	900880	888530	707820
J3QRS9;O43670;O43670-4;X6R4W8;O43670-3;J3KS31;J3QS27;J3KTL1;J3KRB6;J3KRW6;H0Y3M2	J3QRS9;O43670;O43670-4;X6R4W8;O43670-3;J3KS31	10;10;10;9;7;5;2;2;2;2;2	1;1;1;1;1;1;0;0;0;0;0	1;1;1;1;1;1;0;0;0;0;0	BUB3-interacting and GLEBS motif-containing protein ZNF207	ZNF207	11	10	30.8	17.354	30.8	18.5	20.1	27.6	20519	20143	21147	17503	18280	18357	14592	11924	6766.7	4368.8	8564.4	6552.8	8758.9	7461	6051.6	6586.9	5594.9	4957	3776.6	2799.1	6677.4	7692.2	11875	7328.7	5514.3	5384.2	4096.7	2936.3	1885.3	1700.7	20549	20091	21743	19630	15829
J3QRV5;Q6P1M3-2;Q6P1M3	J3QRV5;Q6P1M3-2;Q6P1M3	7;7;7	7;7;7	7;7;7	Lethal(2) giant larvae protein homolog 2	LLGL2	3	7	7.5	10.602	3.1	4.5	4.9	5.7	27953	29852	30996	18705	15107	6977.2	4089.7	2878	1403.7	1963	7327	4762.1	7340.8	5001.4	2143.9	840.96	731.61	513.81	138.85	326.42	18655	20584	20210	16289	9425.2	7408	4966.7	3930.9	3013.2	1821.9	32510	37627	32781	30165	17138
J3QTA2;Q99933-4;Q99933-3;Q99933-2;Q99933;C9JYK5;C9J9Y9;A0A0U1RR89;A0A0U1RQD7;F1LLU6	J3QTA2;Q99933-4;Q99933-3;Q99933-2;Q99933	5;5;5;5;5;2;1;1;1;1	5;5;5;5;5;2;1;1;1;1	5;5;5;5;5;2;1;1;1;1	BAG family molecular chaperone regulator 1	BAG1	10	5	14.8	16.905	11.3	11.9	14.8	11.9	11787	11663	12995	10974	8971.6	10934	6619.7	3883.3	1869.6	1639.8	69303	59299	70230	61166	47852	41357	32065	15458	8441.5	6782	66833	77548	69556	61967	53135	42282	28934	17945	10417	7826.1	38501	42297	39159	37127	31652
J9JIC5;Q9HAS0;J3KRR1;K7EII1;K7ERX0;K7EIQ2;J3QKQ1	J9JIC5;Q9HAS0	13;13;6;3;2;2;1	13;13;6;3;2;2;1	13;13;6;3;2;2;1	Protein Njmu-R1	C17orf75	7	13	35.1	43.097	16.7	25.3	24.7	26.5	6689.8	7918.4	8270.8	6379	7831.4	4389.5	3034.6	2347.6	1288.3	1060.3	39665	30871	41213	32403	23631	17163	9163.6	5915.2	3117.6	2944.2	101280	116100	115560	81011	57348	33123	17609	9927	5953.3	5720.9	72613	80175	72220	59658	42200
K4DI93;Q13620-1;Q13620;Q13620-3;A6NE76	K4DI93;Q13620-1;Q13620;Q13620-3	49;49;49;43;13	49;49;49;43;13	36;36;36;30;11	Cullin-4B	CUL4B	5	49	54.8	316.43	41.9	52.9	47.9	45.6	1311400	1468400	1499400	1135100	1133300	897790	532160	196960	95617	90111	1285500	1085100	1439200	1151600	856200	774600	487750	138870	79534	86029	1321300	1552400	1339100	1226600	952350	783560	435420	155860	79496	111000	1175100	1333500	1154000	1132900	844110
K7EIG1;I3L4B5;Q9Y5I4-2;Q9Y5I4	K7EIG1	50;2;1;1	1;0;0;0	0;0;0;0		CLUH	4	50	46.7	15.246	42.4	42.4	45.5	44.1	12187	13910	15214	11693	8144.8	6320.9	3979.1	2908.2	1670	1539.4	15584	13880	17991	12825	4998.8	1859.3	1976.6	1365.9	722.85	733.18	14930	18511	18257	13286	4672.3	1728.3	1336.7	1324.9	1318.3	1000.5	11520	12163	11203	9269	2767.8
K7EIK7;O95834;O95834-2;O95834-3;A0A0C4DGQ7;C9JRL6;K7EKU5;K7ERY9;K7EII6;K7EKG3;K7EIM1;K7EQR0;K7ERR2;K7ELI8;K7ELB2;K7ERR9;Q05BV3-4;Q05BV3-2;Q6ZMW3-2;Q6ZMW3;Q05BV3;Q05BV3-5	K7EIK7;O95834;O95834-2;O95834-3;A0A0C4DGQ7;C9JRL6	15;15;15;15;11;11;6;5;5;5;4;4;3;3;2;1;1;1;1;1;1;1	14;14;14;14;10;10;5;4;5;5;3;3;2;3;2;1;0;0;0;0;0;0	14;14;14;14;10;10;5;4;5;5;3;3;2;3;2;1;0;0;0;0;0;0	Echinoderm microtubule-associated protein-like 2	EML2	22	15	24.1	54.684	21.3	23.2	20.1	21.2	139860	149860	159280	121730	130150	112580	65396	40724	21132	16909	208510	177660	230430	180200	132370	124890	67553	34572	20886	21296	75518	77968	74101	67221	54286	42851	22089	9793.4	5419.7	4466.9	52228	56772	54055	51443	40361
K7EIN2;Q9BRJ7;K7ENA3;W4VSQ8;Q9BRJ7-2	K7EIN2;Q9BRJ7;K7ENA3;W4VSQ8;Q9BRJ7-2	6;6;3;3;3	6;6;3;3;3	5;5;3;3;3	Protein syndesmos	NUDT16L1	5	6	31.3	15.654	18.2	27.3	31.3	18.2	4382	4533.6	4957.9	3927.6	3427.6	2857.4	2057.3	1624.3	693.09	731.7	61446	55928	74923	62392	59789	42049	19461	9527.2	5996.6	5069.8	34613	38639	37208	35448	30587	20827	10262	6480	2951.1	2871.3	4748.1	5178.1	5090.7	4738.6	3694.9
K7EIU8;Q13485;A0A087WUF3;K7ES96;K7EIJ2;K7ENG8;K7EL18;K7EL15;K7ELK2;K7ENG1	K7EIU8;Q13485	14;14;6;6;5;5;4;3;2;2	14;14;6;6;5;5;4;3;2;2	14;14;6;6;5;5;4;3;2;2	Mothers against decapentaplegic homolog;Mothers against decapentaplegic homolog 4	SMAD4	10	14	38.2	43.747	25	21.1	36.4	34.6	114440	114520	134240	98615	84709	63631	41429	30843	16487	14108	154680	145280	169780	142910	109910	65548	40026	24299	11671	11718	97592	105470	94562	84864	55332	35708	23390	15340	8706.9	8063.6	60313	65008	61653	55564	35819
K7EIY6;Q9BV68-2;Q9BV68;U3KQF4	K7EIY6;Q9BV68-2;Q9BV68;U3KQF4	6;6;6;3	6;6;6;3	6;6;6;3	E3 ubiquitin-protein ligase RNF126	RNF126	4	6	33.2	36.396	15.9	30.4	33.2	20.8	18024	20523	20404	13766	10693	8392.8	5352	4369.3	2317.8	1923.4	54435	46843	50500	33872	21618	16101	14535	9326.5	6169.2	5536.6	70819	72258	58932	42266	25395	15855	10913	8501.9	4804	5169.4	66371	74738	56206	49881	32251
K7EJE8;K7EKE6;P36776-2;P36776;P36776-3;K7ER27;K7ERR6;K7EQF8;K7ER56	K7EJE8;K7EKE6;P36776-2;P36776;P36776-3	26;26;26;26;24;8;5;2;2	26;26;26;26;24;8;5;2;2	26;26;26;26;24;8;5;2;2	Lon protease homolog, mitochondrial	LONP1	9	26	42.1	323.31	36.1	42	38	37.3	631220	673500	691180	530710	586100	559360	424710	191700	55330	44637	561410	490000	622690	531110	464720	463610	369070	143690	41047	45681	577070	643460	597650	578930	490030	458610	356240	179480	64832	48949	476080	523930	496080	473110	428330
K7EK07;P84243;K7EMV3;B4DEB1;K7ES00;K7EP01;Q6NXT2	K7EK07;P84243;K7EMV3;B4DEB1;K7ES00;K7EP01;Q6NXT2	5;5;4;4;4;3;3	1;1;1;1;1;1;0	1;1;1;1;1;1;0	Histone H3;Histone H3.3;Histone H3.3C	H3F3B;H3F3A;H3F3C	7	5	29.5	2.4178	29.5	29.5	29.5	29.5	18676	18678	15917	8900.2	6132.2	7499.5	7290.6	17674	2990.6	4620.5	8831.1	6771.4	7387.2	3908.4	1958	1668.7	2107.2	1098.4	576.54	682.84	12716	11738	8298.1	5653.7	3709.6	3402.3	3880.1	8023	1353.9	3220.4	13514	13697	9027.8	5605.9	1884.5
K7ELH7;K7ENE2;Q8IVV7	K7ELH7;K7ENE2;Q8IVV7	2;2;2	2;2;2	2;2;2	Glucose-induced degradation protein 4 homolog	GID4	3	2	18.9	6.376	18.9	18.9	18.9	10.8	15151	18435	19150	15001	16217	13986	8149.7	3925.2	1709.4	1301.8	6272.1	5061	7212.1	5114.2	3454.3	3787	2192.6	1835.6	905.77	652.79	36417	39599	36387	35076	26039	23568	16533	7817.1	2056.7	3450.2	9869.4	9928.5	10216	9586.5	8403.6
K7ELL7;P14314;K7EPW7;K7EKX1;K7EJ70;K7EIP3;K7EL27	K7ELL7;P14314	25;24;12;7;7;2;1	25;24;12;7;7;2;1	1;0;0;0;0;0;0	Glucosidase 2 subunit beta	PRKCSH	7	25	55.9	323.31	55.7	49.7	55.7	45.4	1358200	1523200	1533300	1328400	1290600	1156500	897690	701340	461790	396860	1375500	1194800	1484200	1197900	1003700	869470	719520	545350	363380	429040	1873800	2025000	1929700	1722600	1327000	1117200	847890	638520	466500	543460	1244200	1351300	1230500	1155800	1022600
K7ELY9;E7EV84;Q14457;K7ER46;K7EN35	K7ELY9;E7EV84;Q14457	3;3;3;1;1	3;3;3;1;1	3;3;3;1;1	Beclin-1	BECN1	5	3	12.2	7.5108	7.9	7.9	7.9	8.7	13203	16031	15523	10808	10178	6037.4	3511.5	2389.2	1186.7	2121.5	7646.8	7354.5	8268.3	5730.2	3949.8	2441.7	1659.3	1000.8	327.51	453.09	16293	15570	15615	13011	7899	8853.6	4651.8	2932.2	1893.5	1437	6729.8	6831.4	5259.2	5383.8	3427.6
K7EM18;P41567;O60739;K7EQP2	K7EM18;P41567;O60739	7;7;5;2	7;7;5;2	7;7;5;2	Eukaryotic translation initiation factor 1;Eukaryotic translation initiation factor 1b	EIF1;EIF1B	4	7	71.1	246.2	59.5	69.4	71.1	71.1	627260	551290	632580	500810	419600	536850	400430	322570	182890	101630	446920	360270	418110	356740	240640	331420	253560	213240	132800	94797	544890	504410	496950	476960	326440	394720	287980	235600	130180	96957	627440	601480	611990	575080	386210
K7EM38;F8WCH0	K7EM38	15;3	2;0	2;0		ACTG1	2	15	99.2	6.356	99.2	99.2	99.2	85.7	10333	11230	9977.9	9199.9	9543	7589.8	7636.3	6469.4	5288.9	3304.7	15856	16156	17591	17513	13893	9624.2	9819.6	6790.7	6592.6	4748.5	71813	90883	325600	70325	53647	47000	42084	26394	15417	16208	32552	35932	32052	28615	22559
K7EM56;A0A0B4J2B4;S4R417;K7ELC2;P62841;K7EQJ5;S4R456;K7EJ78	K7EM56;A0A0B4J2B4;S4R417;K7ELC2;P62841;K7EQJ5	5;5;5;5;5;4;2;2	5;5;5;5;5;4;2;2	5;5;5;5;5;4;2;2	40S ribosomal protein S15	RPS15	8	5	43.8	35.663	43.8	22.3	22.3	22.3	130290	154130	174430	155950	190400	306390	242790	138790	20913	19578	41518	37983	52927	46401	46844	65141	93510	21909	3617	4843.5	128490	156740	182820	163280	170070	179690	233110	102780	13856	16141	47566	56228	48355	60168	72325
K7EM88;K7EQ49;Q8TB05;K7EM52;D3DUE0;K7EKR5;Q8TB05-2	K7EM88;K7EQ49;Q8TB05;K7EM52;D3DUE0;K7EKR5;Q8TB05-2	2;2;2;1;1;1;1	2;2;2;1;1;1;1	2;2;2;1;1;1;1	UBA-like domain-containing protein 1	UBALD1;FAM100A	7	2	19.1	7.2605	19.1	19.1	19.1	19.1	11188	22100	11726	17279	23768	7480.9	6548.1	3782.9	3165.1	1823.4	11852	9950.5	11956	8446.8	7867.4	5335.6	4742	2786.5	1973.2	2189.8	35499	33687	33089	29854	17845	16071	11953	9643	7936	6466.4	1049.3	1099	845.48	708.69	501.45
K7ENV7;K7EKW4;Q96AB3;Q96AB3-2;Q96AB3-3	K7ENV7;K7EKW4;Q96AB3;Q96AB3-2;Q96AB3-3	3;3;3;3;2	3;3;3;3;2	3;3;3;3;2	Isochorismatase domain-containing protein 2, mitochondrial	ISOC2	5	3	28.2	37.854	28.2	20.1	28.2	11.5	44666	42160	46563	34592	34446	34865	19518	12283	4507.9	2838.9	47685	34025	45313	38994	29298	32668	22745	18392	8464	3992.5	35088	40979	32851	45905	23220	22430	16773	11975	6317.8	4186.8	36085	32593	30533	25287	14457
K7EQ55;K7EK33;Q96EP5;K7EQ02;Q96EP5-2	K7EQ55;K7EK33;Q96EP5;K7EQ02;Q96EP5-2	8;8;8;7;7	8;8;8;7;7	8;8;8;7;7	DAZ-associated protein 1	DAZAP1	5	8	30	68.673	23.4	23.4	23.4	30	155680	144350	157100	114020	103580	105000	65198	40425	15216	14884	48000	39692	49680	42905	31089	27646	16283	10952	5144.3	5626.1	191320	179060	164530	143510	88801	76391	44677	27342	13824	9275.9	287180	304700	284070	276250	195050
K7EQZ3;Q9GZP8-2;K7ESI5;K7EKZ2	K7EQZ3;Q9GZP8-2	6;4;1;1	6;4;1;1	3;2;0;1	Immortalization up-regulated protein	IMUP	4	6	43.1	19.902	35.3	43.1	35.3	37.9	371600	376840	409100	350650	330650	345110	301350	269730	223220	179020	259620	239510	265560	237840	171480	201500	179340	153330	149660	150730	214350	223450	226120	204140	165470	179750	160160	150300	141570	154970	217610	229530	223070	203250	160810
K7ER00;Q9Y285;Q9Y285-2;K7EPH2;K7ER16;K7ERS0;K7EK06	K7ER00;Q9Y285;Q9Y285-2;K7EPH2	21;21;18;14;9;5;5	21;21;18;14;9;5;5	21;21;18;14;9;5;5	Phenylalanine--tRNA ligase alpha subunit	FARSA	7	21	45.8	263.26	37.2	45.8	34.5	42.2	138890	139030	140240	96890	56770	34625	26610	22845	10738	10022	429840	411600	482630	370910	183490	95649	89526	50729	28025	24824	204410	251440	193860	182330	92649	58336	41189	26167	15013	15106	224820	258370	226210	195850	99401
K7ER15;Q9H0R4;Q9H0R4-2;K7EQD2;K7EMY7;K7EJQ8;A0A1B0GXB1	K7ER15;Q9H0R4;Q9H0R4-2;K7EQD2;K7EMY7	4;4;3;2;2;1;1	4;4;3;2;2;1;1	4;4;3;2;2;1;1	Haloacid dehalogenase-like hydrolase domain-containing protein 2	HDHD2	7	4	26	15.141	7.8	26	26	7.4	35058	37157	39601	28956	31655	32136	27828	22878	15296	12490	106430	89456	100930	92834	78623	70562	63457	49856	41769	35831	154500	141690	120600	114140	99081	101300	84099	78458	45529	43240	68171	73175	61729	57713	48388
K7ERD7;O95707;A0A0A0MQS4;K7EQV2;K7ESH8	K7ERD7;O95707;A0A0A0MQS4;K7EQV2	4;4;2;2;1	4;4;2;2;1	4;4;2;2;1	Ribonuclease P protein subunit p29	POP4	5	4	28.2	17.916	20.4	28.2	19.3	28.2	24731	28207	28834	21711	19104	12323	8077.9	3976.7	2739.3	2474.9	39737	35297	44596	34499	26538	21749	14459	4147.8	2255.2	2373.1	2653.3	3606.1	3491.6	3532.1	2902.6	2165.7	1413.4	503.46	59.256	42.432	32101	36270	32450	30747	26409
K7ERP4;A0A087X2I2;A0A087WT12;K7EJ20;P36969-2;P36969;K7EKX7;K7ENB4;A0A0A0MTT1;R4GNE4;A0A087X247	K7ERP4;A0A087X2I2;A0A087WT12;K7EJ20;P36969-2;P36969;K7EKX7;K7ENB4;A0A0A0MTT1;R4GNE4	8;8;8;8;8;8;7;7;6;6;3	8;8;8;8;8;8;7;7;6;6;3	8;8;8;8;8;8;7;7;6;6;3	Glutathione peroxidase;Phospholipid hydroperoxide glutathione peroxidase, mitochondrial	GPX4	11	8	53.5	22.707	53.5	53.5	49	53.5	230610	239210	246100	183370	181230	175140	146180	84762	16387	15555	125660	139440	148020	130370	135930	100260	101970	57142	12791	12582	133260	139710	133540	118220	99676	93578	82277	56122	10165	8391.5	83527	86135	82059	80897	63095
L0R819;U3KQP1;U3KQP6;U3KQ49	L0R819;U3KQP1	6;4;2;2	5;3;1;1	5;3;1;1		ASNSD1	4	6	71.9	50.073	71.9	63.5	63.5	71.9	121120	127500	137060	112410	100940	127180	122570	116600	96130	74978	93580	81331	98766	83128	57408	78154	76231	74685	67957	64670	94266	103770	117210	96077	65630	93638	94570	93296	87834	94763	126240	132370	118440	113910	86408
M0QWZ7;Q9NP81;Q9NP81-2;M0R259;B4DJM9;M0QX29;M0R2H5;M0R1C0	M0QWZ7;Q9NP81;Q9NP81-2;M0R259	17;17;14;9;8;4;3;2	17;17;14;9;8;4;3;2	2;2;2;0;2;0;2;2	Serine--tRNA ligase, mitochondrial	SARS2	8	17	41.9	58.506	28.2	33.8	33.8	38.2	128250	137440	141160	111160	106950	61399	47908	32473	16311	14396	177860	165700	194620	149180	132840	78713	70230	46320	32055	34663	115400	133540	111650	97381	79229	40721	35535	23268	16241	13531	133090	154880	135320	120060	111620
M0QXZ5;Q96B54	M0QXZ5;Q96B54	4;4	4;4	4;4	Zinc finger protein 428	ZNF428	2	4	25.7	34.734	25.7	25.7	25.7	25.7	68162	73495	79485	61062	67089	53066	42220	34401	26709	20123	49591	44174	54732	45375	37121	32221	30237	23995	19742	18071	88612	99155	90456	83667	71892	69713	58510	50839	33943	35804	28764	29125	26626	24160	16362
M0QYG8	M0QYG8	5	2	2		GMFG	1	5	48.4	-2	48.4	48.4	48.4	48.4	17192	15459	15576	13805	13065	17889	14857	15356	12168	10033	28985	26613	34294	25321	23048	29047	24035	19632	9273.9	8991.4	15961	16064	16474	14986	10385	12456	11446	10843	10616	11190	9540.8	9124.1	9140.2	10058	7618.1
M0QYS1;P40429;Q8J015;Q6NVV1;M0QZU1;A0A096LPE0	M0QYS1;P40429;Q8J015	9;9;7;3;1;1	9;9;7;3;1;1	9;9;7;3;1;1	60S ribosomal protein L13a	RPL13A;RPL13a	6	9	34.3	31.307	34.3	34.3	34.3	33.8	330120	366510	398730	312660	407830	836810	773990	498310	38942	57022	405560	357580	453230	400590	411030	702160	1194300	298750	22948	60163	367150	394660	386090	376430	384410	481780	846630	538650	50498	84242	195880	197110	167970	173820	228550
M0QZR4;Q92888-2;Q92888;Q92888-3;Q92888-4;M0QYC1;M0R2C7;M0QYS3;M0QZH8;M0QXV6;M0R3H5	M0QZR4;Q92888-2;Q92888;Q92888-3;Q92888-4;M0QYC1	34;33;33;33;30;22;11;9;6;1;1	34;33;33;33;30;22;11;9;6;1;1	34;33;33;33;30;22;11;9;6;1;1	Rho guanine nucleotide exchange factor 1	ARHGEF1	11	34	38.1	119.27	24.9	35.8	33.5	32.6	345510	360700	319790	170370	110310	95902	70360	58038	26381	20596	533680	463360	484930	243250	145290	120160	110760	74535	37616	31172	707700	723510	568860	276000	136500	109070	79613	89232	37447	31174	546230	583060	450920	253170	120830
M0R0F0;P46782;M0R0R2;M0QZN2	M0R0F0;P46782;M0R0R2;M0QZN2	12;12;11;7	12;12;11;7	12;12;11;7	40S ribosomal protein S5;40S ribosomal protein S5, N-terminally processed	RPS5	4	12	50.5	79.054	33	50	33	33	497140	554900	629750	521650	658620	861360	617220	314940	55332	60252	1117800	1062500	1355500	1112900	1138800	1431300	1517200	524820	194610	212740	589010	659830	665290	583820	545500	513040	529610	248710	72881	66893	235280	291900	241880	255570	279890
M0R0N4;M0QYZ2;P53680;X6R390;P53680-2;M0QZ21	M0R0N4;M0QYZ2;P53680;X6R390;P53680-2;M0QZ21	4;4;4;3;3;2	4;4;4;3;3;2	4;4;4;3;3;2	AP-2 complex subunit sigma	AP2S1	6	4	25.7	9.4368	25.7	18.8	25.7	11.8	147900	148120	154700	146280	98393	54740	36448	32776	17850	15412	133360	114900	140590	104610	76998	45022	28122	16890	11927	10923	121640	133400	119540	98932	74521	55197	34086	21065	11678	10936	194010	207310	181340	152350	92041
M0R117;Q02543;M0R3D6;M0R1A7;M0R0P7	M0R117;Q02543;M0R3D6;M0R1A7;M0R0P7	8;8;7;7;6	8;8;7;7;6	8;8;7;7;6	60S ribosomal protein L18a	RPL18A	5	8	49.4	69.463	49.4	49.4	44.8	49.4	222040	240560	277990	235690	305280	714450	703590	500510	36211	63184	151330	131230	180120	184030	216600	461840	924770	237730	19309	49032	254570	281490	279500	291290	324220	434310	849490	559180	59809	92200	174260	174840	159900	170120	213970
M0R165;Q9UBC2-3;Q9UBC2;Q9UBC2-2;Q9UBC2-4;M0R2S2;M0QX30;M0R1V5;K7EJR2;M0R330;M0R3I1	M0R165;Q9UBC2-3;Q9UBC2;Q9UBC2-2;Q9UBC2-4;M0R2S2	20;20;20;20;18;13;4;4;3;3;2	20;20;20;20;18;13;4;4;3;3;2	20;20;20;20;18;13;4;4;3;3;2	Epidermal growth factor receptor substrate 15-like 1	EPS15L1	11	20	30	62.44	16.1	23.5	19.7	25.8	119430	129500	123040	65511	51725	37148	29258	17572	9139.9	9013.5	188750	158050	177550	100610	49093	40013	29463	17545	8830	10399	228270	266510	221200	149320	68890	49520	35073	25637	18426	16640	259220	284470	232730	158820	74862
M0R226;Q9BQ48	M0R226;Q9BQ48	2;2	2;2	2;2	Ribosomal protein L34;39S ribosomal protein L34, mitochondrial	MRPL34	2	2	12	5.5682	12	12	12	12	16471	17963	19881	17164	17116	17643	13907	20399	12821	7771	929.63	917.79	1030.4	1085.4	1070.7	429.45	2203.8	2105.8	1475.7	1314.8	1968.6	1929	2384.6	2600.1	2147.6	2179.4	4754.4	6025.8	6712.9	4216.8	16184	18480	18404	16876	14671
M0R2B7;P28340;M0QZR8;M0QXE6;M0QXQ2;M0R3H8;M0QZB4;M0R2I8;M0R2J2	M0R2B7;P28340;M0QZR8	42;42;29;14;11;8;4;3;1	42;42;29;14;11;8;4;3;1	42;42;29;14;11;8;4;3;1	DNA polymerase;DNA polymerase delta catalytic subunit	POLD1	9	42	44.7	219.01	40.8	39.5	38.6	40.4	442970	478070	449040	288010	264090	221080	159830	90539	38809	32056	674660	555330	595030	382530	287960	248210	196300	96994	38260	30482	583650	599720	467730	347660	252820	226820	157590	88668	36889	28376	554270	595270	471820	348570	256660
M0R300;M0R0P8;Q13459-2;Q13459;M0QZY4	M0R300;M0R0P8;Q13459-2;Q13459	6;6;6;6;1	6;6;6;6;1	6;6;6;6;1	Unconventional myosin-IXb	MYO9B	5	6	2.7	9.2455	1.6	1.4	1.5	2.7	9956.9	11876	11861	8296	7212.3	5767.9	4204	3253.3	1315.7	1159	13122	11459	12125	7752	3509.3	3414.9	2777.5	1710.4	821.02	575.52	4116.5	5370.5	4367.5	2874.4	2015.4	613	723.63	440.44	265.55	132.23	43553	50708	42512	29474	12645
O00115-2;O00115;K7ENE5	O00115-2;O00115	6;6;2	6;6;2	6;6;2	Deoxyribonuclease-2-alpha	DNASE2	3	6	20	15.47	17.7	16.4	20	15.4	97571	98297	105730	87466	90134	79090	68940	56341	42094	32547	72762	66692	77658	67454	57275	53482	50694	41727	38021	30276	36920	40332	34988	34364	28738	25969	24776	18623	17110	14796	9300.7	10652	9172	9266.2	7677.8
O00116;A0A1B0GWA2;B8ZZ81	O00116;A0A1B0GWA2	11;9;3	11;9;3	11;9;3	Alkyldihydroxyacetonephosphate synthase, peroxisomal	AGPS	3	11	21.3	55.119	14.4	20.1	15.7	14.9	28732	32915	35854	31326	32154	21550	12010	7119.1	3569.2	3525.1	56309	55991	68590	59863	53543	28808	19051	9522.7	4954.9	4361.4	52395	61764	64296	57342	46146	29944	22442	12617	7244.4	6071.8	29844	36438	34521	36992	32424
O00139-2;O00139-1;O00139-5;O00139;O00139-4;D6R9M0;H0Y8H2;Q8N4N8	O00139-2;O00139-1;O00139-5;O00139;O00139-4	19;18;18;18;18;5;2;1	19;18;18;18;18;5;2;1	17;16;16;16;16;5;2;1	Kinesin-like protein KIF2A	KIF2A	8	19	31.1	72.499	27.3	25.9	27.3	27.1	132980	136580	134650	99498	67729	51259	37953	29164	11740	10416	126290	117790	129200	94854	59752	25067	22689	11845	6207.1	7752.5	136270	145610	126990	104000	52397	32663	25412	16300	9785.4	8674	127530	138570	120120	95332	63565
O00148;O00148-2;O00148-3;K7EQN7;K7EPJ3;A0A0D9SEM9;K7EN69;K7ENP6;A0A0G2JHN7;K7EL56;K7EIL8;F6U6E2;F6S2B7;F6SXL5	O00148;O00148-2;O00148-3;K7EQN7	20;14;13;12;8;5;4;3;3;3;3;3;3;3	8;5;5;5;2;3;0;0;0;0;0;0;0;0	8;5;5;5;2;3;0;0;0;0;0;0;0;0	ATP-dependent RNA helicase DDX39A	DDX39A	14	20	52.7	26.124	51.1	48	46.4	48	203370	200540	187180	129010	77631	96054	59016	44130	14179	16070	244630	202590	218340	121900	66809	60510	53526	34507	18848	19282	169070	179180	156410	110630	57481	54800	56147	37764	12971	13624	181010	180130	154960	100660	50535
O00151	O00151	21	21	21	PDZ and LIM domain protein 1	PDLIM1	1	21	79	323.31	73.9	73.9	79	79	1407600	1503100	1631200	1273300	1293900	1075300	831560	578250	362160	279650	1097700	958030	1179600	997230	759780	719260	545720	370900	250510	231600	1124700	1179800	1167300	1062800	791570	714530	525000	369570	264050	250840	918580	968210	962960	910960	726830
O00154-6;O00154-4;O00154-7;O00154;O00154-5;K7EKP8;O00154-2;O00154-3;Q6ZUV0	O00154-6;O00154-4;O00154-7;O00154;O00154-5;K7EKP8;O00154-2;O00154-3	20;20;20;20;19;15;13;13;2	20;20;20;20;19;15;13;13;2	20;20;20;20;19;15;13;13;2	Cytosolic acyl coenzyme A thioester hydrolase	ACOT7	9	20	68.7	229.46	62.6	61.1	61.1	61.4	874090	905130	942010	765980	819720	810470	750840	676130	440210	105750	1127200	955130	1169800	1005100	852450	979560	908050	806690	565780	155900	1022300	1095500	1055500	966530	812050	846920	769560	683250	525170	126600	787240	830610	791910	756030	640320
O00160;M0QXU2;M0QY89	O00160	8;2;1	3;1;1	3;1;1	Unconventional myosin-If	MYO1F	3	8	7.2	1.7465	4.1	4	4	6.3	32733	32050	35056	28894	20649	19629	13532	12084	7966.1	7197.4	94442	77078	88589	64343	32573	37137	30921	25341	18982	21099	44945	48823	44723	37990	21174	17880	10228	7467.1	3917	4127.6	78911	79364	75579	66911	36991
O00170;E9PMH2;V9GYQ3	O00170;E9PMH2	12;8;4	12;8;4	12;8;4	AH receptor-interacting protein	AIP	3	12	42.4	63.081	33.6	42.4	33.6	35.2	208720	214890	231910	164370	107730	70545	45322	32745	16708	15374	296920	261410	322910	208870	88691	55484	39945	24117	13284	12623	324940	330610	319900	224550	101420	69712	50314	35997	27974	19279	171510	185420	170820	123630	55029
O00186	O00186	10	10	10	Syntaxin-binding protein 3	STXBP3	1	10	16.6	18.103	12	10.5	10.8	11.8	87710	81014	85338	47604	30872	25103	14570	10053	5876.5	6206.6	32592	69922	37130	56402	10378	10124	4460.3	2838.2	1637	1927.1	36262	42539	34225	25505	9748.9	9196.3	7778.7	6251.5	4061.2	3171.9	104460	199700	98713	151530	39834
O00193;E9PM92;E9PRZ9;E9PQA1	O00193;E9PM92;E9PRZ9	9;8;6;4	9;8;6;4	9;8;6;4	Small acidic protein	SMAP;C11orf58	4	9	45.4	323.31	45.4	42.1	44.8	45.4	330310	337760	367330	300860	322920	334950	319910	307280	261360	182780	642330	572630	686550	593020	471440	451360	420440	418590	406400	361110	314610	334840	331250	311630	256150	284030	289360	324920	298250	278520	506140	537600	523450	512440	384300
O00194;K7ES41;K7EJ38	O00194	7;3;1	7;3;1	6;2;1	Ras-related protein Rab-27B	RAB27B	3	7	42.2	29.295	21.6	31.7	35.3	22.9	32028	31953	36091	25249	25794	22696	18738	13519	7634.9	5759.7	29639	26420	32078	27905	26683	26290	26035	20391	9195.3	6677.2	62399	65882	67923	56652	47866	45355	39991	31388	17942	14171	21877	24533	20553	20727	22019
O00203;O00203-3;Q13367;Q13367-4;H0YBD0;F5GYB0;F5GWU4	O00203;O00203-3	37;36;6;6;3;2;2	37;36;6;6;3;2;2	33;32;2;2;3;2;2	AP-3 complex subunit beta-1	AP3B1	7	37	33.9	96.444	30	27.1	31.7	29.9	673960	745620	748450	513280	372780	228280	182410	116020	41644	40055	919660	775390	957640	661670	346530	179730	134470	83105	43099	45457	958300	1051100	901870	690040	354080	165500	118820	83751	50185	42435	675870	753990	646280	511450	249760
O00204-2;O00204	O00204-2;O00204	7;7	7;7	7;7	Sulfotransferase family cytosolic 2B member 1	SULT2B1	2	7	24.3	21.249	19.1	24.3	19.1	22.3	34496	34958	35803	26190	13854	11652	8834	5878.2	3351.1	2597.3	120050	120240	128870	74757	37276	27365	19596	10817	5544	4878.5	39048	57049	43263	25580	8389.5	7007	4559	2040.5	1325.6	903.13	52607	59240	51902	29970	8727.5
O00231;O00231-2;J3QRY4;J3QS13;J3KSW3	O00231;O00231-2	25;25;8;4;2	25;25;8;4;2	25;25;8;4;2	26S proteasome non-ATPase regulatory subunit 11	PSMD11	5	25	58.3	323.31	55.5	55.5	58.3	58.1	1585400	1847800	1932000	1380300	1313300	1162100	932610	217820	87647	88034	1498500	1366400	1780400	1340800	997500	687470	471910	138430	65502	59987	1657800	1923300	1735000	1595900	1142500	838570	502100	157050	71753	63400	1234200	1461000	1174100	1160300	911380
O00232;O00232-2;J3KTJ5;J3KSK1	O00232;O00232-2	25;23;1;1	25;23;1;1	25;23;1;1	26S proteasome non-ATPase regulatory subunit 12	PSMD12	4	25	62.5	323.31	45.8	55.9	62.5	44.1	1272200	1460600	1556400	1111500	1022700	979490	799990	162490	74407	80640	1710500	1533900	1993900	1581600	1200100	897880	601920	189400	87349	95330	1513600	1681400	1852800	1456500	1020600	849890	481490	159260	87313	79795	1049200	1240300	1031800	1041200	833230
O00233;J3KN29;F5H5V4;F5GX23;O00233-2;F5H169;F5H7X1;O00233-3	O00233;J3KN29;F5H5V4;F5GX23;O00233-2;F5H169	12;11;10;10;10;6;5;4	12;11;10;10;10;6;5;4	12;11;10;10;10;6;5;4	26S proteasome non-ATPase regulatory subunit 9	PSMD9	8	12	48	94.413	47.1	46.6	48	47.1	617810	654300	677340	572890	507810	527790	500310	428950	303170	194540	729130	648170	771130	625610	502820	448370	452080	385440	306150	225640	941730	1009800	981160	871430	600480	569810	554880	468860	368680	314650	647600	706920	645240	615650	474560
O00264;O00264-2;U3KQM0	O00264;O00264-2	6;4;1	6;4;1	5;4;0	Membrane-associated progesterone receptor component 1	PGRMC1	3	6	36.9	31.848	36.9	36.9	22.1	22.1	82261	90767	99781	77740	62347	57222	39649	28761	12949	13564	95393	89285	115410	86796	67972	50390	40454	22810	12127	15320	99215	110780	112270	96427	72734	59949	41623	25326	14435	15942	76081	84983	69121	70758	57032
O00267;O00267-2;M0QYL9;M0R105;M0R2M5	O00267;O00267-2	45;44;5;3;3	45;44;5;3;3	45;44;5;3;3	Transcription elongation factor SPT5	SUPT5H	5	45	48.9	323.31	42.5	46.6	44.8	45.7	1576900	1709900	1731400	1265600	872580	515850	314250	230760	114150	117320	1492900	1327300	1557500	1174700	591730	232000	175610	102770	54904	72930	1555600	1804000	1511100	1373000	632500	296340	179160	121840	79077	83166	1681800	1885200	1680500	1464700	749720
O00273;K7ERT1	O00273	15;4	15;4	6;0	DNA fragmentation factor subunit alpha	DFFA	2	15	55.3	173.78	55.3	43.5	55.3	52	548840	579540	607840	467840	476300	386490	264040	166920	85202	71330	472120	433390	495220	393200	314050	253560	180840	97226	57912	58958	320150	359130	332840	287100	228380	179650	122810	72544	37387	32188	293050	322140	302130	279850	215020
O00291;O00291-3;O00291-4;C9JMG5	O00291;O00291-3;O00291-4	25;24;24;5	25;24;24;5	24;23;23;5	Huntingtin-interacting protein 1	HIP1	4	25	23	78.707	19	20.2	22.1	16.8	137690	149200	152240	106890	70703	42278	31156	22701	14185	12894	206510	184920	235450	168350	75563	39946	30877	19138	10269	10974	222460	253860	242670	198130	92223	51909	39952	25702	14442	10790	171750	217080	193020	160780	69486
O00299	O00299	14	14	14	Chloride intracellular channel protein 1	CLIC1	1	14	79.7	323.31	79.7	79.7	79.7	79.7	2665300	2604900	2789400	2110100	1931700	1143800	361290	222450	112670	136160	2624100	2390000	2662400	2328100	1685500	1047300	295450	146730	67705	96618	1714700	1746300	1601000	1578400	1159500	683440	206970	128000	54281	52571	1984200	2065300	2087600	1932200	1399800
O00303;H0YDT6;A0A0D9SEZ9;E9PQV8	O00303	13;4;3;1	13;4;3;1	13;4;3;1	Eukaryotic translation initiation factor 3 subunit F	EIF3F	4	13	48.5	168.52	43.1	48.5	43.1	34.7	752030	847840	878530	532020	293500	245120	173060	131440	68039	63299	888330	773400	967300	527990	185450	151700	129310	93160	56674	56514	652790	732270	649020	409130	178010	153330	105460	76298	45218	38456	360930	436050	337900	219720	81445
O00330-3;O00330;H0YD97;O00330-2;E9PLU0;E9PRI6	O00330-3;O00330;H0YD97	15;15;8;7;5;4	15;15;8;7;5;4	15;15;8;7;5;4	Pyruvate dehydrogenase protein X component, mitochondrial	PDHX	6	15	37.7	54.801	35.8	33.5	37.7	32.1	166520	179620	190490	146060	150710	137370	105220	65488	26091	18360	149160	139010	165040	146450	121640	100880	83679	47574	21158	13983	230410	252570	231050	216480	173830	169000	154020	85601	38826	26306	71291	77860	69549	72126	61716
O00399;E5RK00;E5RFU3;E5RIK5;E5RGW9	O00399;E5RK00	7;4;2;1;1	7;4;2;1;1	7;4;2;1;1	Dynactin subunit 6	DCTN6	5	7	45.3	41.657	40	40	40	45.3	94782	100420	105780	86695	83127	73704	59774	47239	29050	13847	166500	146420	180250	147380	114250	100740	91781	64240	36483	15188	63878	72428	70503	60343	45034	38775	28726	21243	15084	6256.9	57776	65029	57185	54613	40392
O00401	O00401	17	17	17	Neural Wiskott-Aldrich syndrome protein	WASL	1	17	45.1	142.06	37.2	40.4	45.1	42	332660	352410	360310	276200	243310	154910	94523	64418	32594	30795	256830	231020	271150	217970	157370	78333	50477	26596	14962	14594	317410	323520	285330	248390	159360	98085	60451	38677	25568	20582	253290	279600	266620	247040	165300
O00410;O00410-3;H0Y8C6;O00410-2;E7ETV3;C9JMV5;E7EQT5;E7EV12;H0Y3V4;C9JZD8;C9JQT6;E7ESA1;E7ESZ1;E7EWK4;E7EX05;E7ETV8;C9JZ53;C9J875;C9JXE0	O00410;O00410-3;H0Y8C6;O00410-2	44;44;43;40;8;7;6;6;6;4;4;4;4;4;4;4;3;2;1	44;44;43;40;8;7;6;6;6;4;4;4;4;4;4;4;3;2;1	42;42;41;38;8;7;6;6;6;4;4;4;4;4;4;4;3;2;1	Importin-5	IPO5	19	44	54.9	323.31	49	49.2	51.1	52.6	2421800	2689100	2781100	2217300	2248500	1752600	953940	343120	147790	142390	2457600	2138200	2728400	2269100	1768400	1447600	736450	269870	130680	107040	2939600	3262700	2845500	2795700	2215100	1782900	881270	338590	149970	117990	2079100	2331400	2224700	2058200	1695500
O00418;H3BRH4	O00418	7;3	7;3	7;3	Eukaryotic elongation factor 2 kinase	EEF2K	2	7	9.2	8.3556	5.7	8.1	6.8	3.7	8422.1	9717.9	8577.5	5788.4	4739.1	3779.7	3042.1	977.16	466.84	380.65	33925	30579	29299	16196	16420	10262	7980.3	5123.3	2969.8	3372.9	36492	42488	28243	15521	13995	6579.1	5245.4	3578.7	1687.6	1474.4	11148	13063	7978.8	4138.9	1770.6
O00425;O00425-2	O00425	11;4	8;3	7;2	Insulin-like growth factor 2 mRNA-binding protein 3	IGF2BP3	2	11	19.2	12.234	12.8	19.2	15.4	14	15391	17994	16803	10233	8447.1	6480	5155.8	4846.6	2633.2	1510.2	67691	63593	66575	30756	21350	14146	13200	6832.6	5077.5	4590.5	43089	48203	35485	23093	15246	13097	10671	7453.5	7041.6	6649.5	10275	11436	7981.6	6302.5	5107.9
O00429;O00429-3;O00429-6;O00429-5;O00429-7;F8VZ52;B4DPZ9;B4DDQ3;F8W1W3;H0YHY4;F8VR28;F8VYL3	O00429;O00429-3;O00429-6;O00429-5;O00429-7	36;35;35;34;24;15;7;7;5;2;2;2	1;1;1;0;1;0;0;0;0;0;0;0	1;1;1;0;1;0;0;0;0;0;0;0	Dynamin-1-like protein	DNM1L	12	36	49.6	17.312	40.6	38.7	38.6	45.2	10068	9151.1	10575	7732.8	5081.2	3905.4	2517	1461.8	94.146	389.54	9746.2	7764.9	7204.1	5108.9	16686	861.61	2735.1	825.53	224.85	350.11	14231	13821	14133	9984.6	9972.3	5124.5	3696.9	2770.5	1324.7	172.37	3645	3363.2	1863.8	1721	5224.6
O00429-2;O00429-4;O00429-8;G8JLD5;F8VUJ9	O00429-2;O00429-4;O00429-8;G8JLD5	36;35;35;34;6	36;35;35;34;6	1;1;1;1;0	Dynamin-1-like protein	DNM1L	5	36	50.2	271.74	41.1	39.2	39	45.8	957350	1032000	1107000	868350	601260	280570	192380	122070	63054	56503	1045100	884710	1121400	858280	587520	196950	153310	94656	54828	51505	1459000	1572500	1407300	1172300	648750	255500	174450	119940	60771	50399	876910	928010	886680	747810	520200
O00442;O00442-2;A6NIC1	O00442;O00442-2	10;9;1	10;9;1	10;9;1	RNA 3-terminal phosphate cyclase	RTCA	3	10	30.1	31.891	19.1	21	25.7	19.7	148990	155410	159910	132550	112430	107970	77218	38726	12258	13945	151430	129950	158490	129600	94868	85752	68658	28412	10771	11726	187430	197890	174040	163790	121000	103370	72315	30110	14432	13964	76263	87841	76829	82996	66083
O00469-2;O00469;E7ETU9;O00469-3;C9JXZ0;F8WEW3	O00469-2;O00469;E7ETU9;O00469-3	31;29;28;16;11;3	31;29;28;16;11;3	31;29;28;16;11;3	Procollagen-lysine,2-oxoglutarate 5-dioxygenase 2	PLOD2	6	31	45.6	283.54	40.1	44.7	44.3	41.2	1569900	1707100	1730000	1446500	1147500	806720	573460	412300	165680	171000	1656600	1432100	1770100	1375600	1015500	610220	473610	308330	146220	171640	1668100	1832000	1613000	1463500	1021900	683560	459940	294810	155830	145200	988080	1079800	953480	851520	623790
O00471;A0A0A0MSI8;F8W9B8	O00471;A0A0A0MSI8;F8W9B8	19;18;16	18;17;15	18;17;15	Exocyst complex component 5	EXOC5	3	19	28.5	47.281	25.4	25.4	25.1	27.1	122200	129120	133900	83755	60248	50377	37102	23839	11014	8728.8	123050	101910	120020	70553	36007	25848	23517	13748	9511.5	7702.9	132140	136950	123910	79364	41595	34179	20422	13551	7491.7	8352.7	195310	212770	172510	111410	54599
O00479	O00479	5	3	3	High mobility group nucleosome-binding domain-containing protein 4	HMGN4	1	5	35.6	4.9682	25.6	34.4	34.4	35.6	50528	44417	47808	30436	27887	36647	45550	40834	10388	7525.4	80619	72423	81754	72527	56192	71431	83079	51488	21190	19079	44655	47284	46455	43539	35677	47564	44923	30742	11225	11162	36112	36295	40252	36097	29055
O00487;C9JW37	O00487	14;1	14;1	14;1	26S proteasome non-ATPase regulatory subunit 14	PSMD14	2	14	48.1	62.867	41	48.1	41	45.8	544930	634810	664990	506680	484580	459040	356600	112870	58175	54739	511890	470970	613850	491520	391700	278070	199540	78816	38776	36086	596140	711850	684330	621260	438380	337050	228350	96255	54368	45648	421040	500300	416970	431090	358700
O00499-9;O00499-7;O00499-4;O00499-6;O00499-3;O00499-2;O00499-5;O00499;O00499-10;O00499-8;O00499-11	O00499-9;O00499-7;O00499-4;O00499-6;O00499-3;O00499-2;O00499-5;O00499;O00499-10;O00499-8;O00499-11	12;12;12;12;12;12;12;12;11;11;11	12;12;12;12;12;12;12;12;11;11;11	12;12;12;12;12;12;12;12;11;11;11	Myc box-dependent-interacting protein 1	BIN1	11	12	31.1	43.713	31.1	28.6	31.1	31.1	172620	197140	197500	155300	144530	94986	82217	59526	36870	25141	158110	146270	164030	129140	82350	47926	36375	23761	14791	15070	267650	304350	292080	229840	152170	82106	55366	35326	21744	20333	129410	139710	130630	116630	75240
O00505;H0Y4S9	O00505	16;2	8;2	8;2	Importin subunit alpha-4	KPNA3	2	16	39.5	105.24	36.5	27.4	33.6	33.8	163050	181200	186920	126460	112030	86322	44242	33739	19236	11972	194130	151700	213020	158790	102790	112440	64473	62068	26246	20696	219240	205630	211140	170360	102230	96207	40410	43324	16196	9649.4	163920	169490	165200	137970	100830
O00560;O00560-3	O00560;O00560-3	7;6	7;6	1;1	Syntenin-1	SDCBP	2	7	40.3	120.33	34.6	40.3	36.9	37.9	48452	54080	57048	39627	34839	26107	23188	17031	6673.8	5986.9	157840	145550	170720	126280	90562	59756	63817	40475	20288	16691	203260	214070	195710	178920	145040	129600	133340	111040	66933	63260	105390	121860	104100	97656	72686
O00592-2;O00592	O00592-2;O00592	8;8	8;8	8;8	Podocalyxin	PODXL	2	8	15.2	53.252	15.2	13.9	15.2	11.4	43252	48764	53878	40479	49152	52172	39640	32734	12092	9200.7	67107	56677	74978	57355	55066	51593	48991	38104	14385	13953	98461	112900	118040	100020	111720	81879	65656	51018	25184	20967	43078	44653	38717	37683	35799
O00625	O00625	17	17	17	Pirin	PIR	1	17	72.1	272.51	69	72.1	72.1	71.7	666900	708590	733150	526330	483270	348620	244260	152090	66745	58115	820350	746430	844800	668310	453180	338780	257500	142800	70136	58891	898400	970320	861010	762350	490540	337980	239390	152950	69622	53782	493470	535670	495440	424680	268950
O00629;H7C4F6	O00629	17;4	17;4	9;3	Importin subunit alpha-3	KPNA4	2	17	47.4	323.31	44.1	32.1	33.4	41.7	474960	526020	528330	384190	374710	278500	142430	55379	24829	21965	575090	496000	618850	480410	339010	297790	161260	57147	33616	28400	586220	634180	573750	510280	331110	275370	132160	52511	27174	21789	562720	620600	560670	507140	356220
O00743;O00743-3;O00743-2;Q5T1S7	O00743;O00743-3;O00743-2	13;13;12;2	13;13;12;2	13;13;12;2	Serine/threonine-protein phosphatase 6 catalytic subunit;Serine/threonine-protein phosphatase 6 catalytic subunit, N-terminally processed	PPP6C	4	13	43.6	54.696	38.7	38.7	43.6	38.7	683890	710970	711180	540840	528360	494690	414970	340100	166440	88097	662340	534120	664220	538000	401170	386680	325740	269710	148080	86255	753620	776570	665770	609580	463980	439640	354050	309530	159420	91893	353640	374830	343490	302520	234610
O00754-2;O00754;M0QZ24;M0R174;M0R2P5;M0QZG6	O00754-2;O00754	17;17;4;2;2;1	17;17;4;2;2;1	17;17;4;2;2;1	Lysosomal alpha-mannosidase;Lysosomal alpha-mannosidase A peptide;Lysosomal alpha-mannosidase B peptide;Lysosomal alpha-mannosidase C peptide;Lysosomal alpha-mannosidase D peptide;Lysosomal alpha-mannosidase E peptide	MAN2B1	6	17	20.3	67.713	15.5	16.4	16.6	12.5	173700	185150	210770	166710	163990	160090	120730	103160	66404	55653	199340	149280	204120	160860	121160	135820	115570	98127	76730	68209	206360	227480	231850	200400	181190	153070	130280	99945	85278	86849	104880	113960	110080	102750	85957
O00762;O00762-2;O00762-3;O00762-4;A0A087WVK1;A0A0A0MSE8;K4DI81	O00762;O00762-2;O00762-3;O00762-4	9;7;7;5;4;3;2	9;7;7;5;4;3;2	9;7;7;5;4;3;2	Ubiquitin-conjugating enzyme E2 C	UBE2C	7	9	63.1	78.283	54.7	63.1	59.2	46.9	234080	242780	248960	151690	113870	81572	47881	31333	14168	14032	313930	293210	291830	178890	102470	55207	44665	29481	15013	14588	324110	336770	400290	201620	99824	64674	43958	30745	19181	18455	289840	312490	271430	196010	109370
O00764;F2Z2Y4;O00764-3;O00764-2;A8MV33	O00764;F2Z2Y4;O00764-3;O00764-2	17;16;15;14;1	17;16;15;14;1	17;16;15;14;1	Pyridoxal kinase	PDXK	5	17	64.7	265.62	48.7	64.4	53.2	53.2	910870	990820	1005900	821160	892250	810140	710140	539230	362430	103110	952810	864480	1013000	881400	831050	799180	715260	600510	439690	107350	915330	1061200	961360	938280	830330	754450	658980	541330	400430	106450	1035700	1130600	1070700	1029900	935390
O14497;O14497-2;H0Y488;A0A1B0GTU5;O14497-3;A0A087WUV6;H0YCU6	O14497;O14497-2;H0Y488;A0A1B0GTU5;O14497-3	27;22;18;18;18;9;1	27;22;18;18;18;9;1	27;22;18;18;18;9;1	AT-rich interactive domain-containing protein 1A	ARID1A	7	27	18.1	97.173	8.9	11.4	12.5	13.4	41679	48005	47528	31151	26380	27889	16148	12848	7437	6875.5	74572	61842	67909	39072	22117	16919	13630	9014.5	6054.2	5031.9	73710	80947	69564	40243	27464	24431	20087	14539	8589.5	4667	82985	96608	67913	49285	31152
O14530;O14530-2;B8ZZX4;F8WCJ3;F8WBV5;G3XAJ4	O14530;O14530-2;B8ZZX4	10;7;5;4;2;2	10;7;5;4;2;2	10;7;5;4;2;2	Thioredoxin domain-containing protein 9	TXNDC9	6	10	41.2	34.191	41.2	33.2	41.2	33.6	145910	167940	175100	129120	120150	75095	43853	34456	23084	18093	214670	205790	277530	222020	151520	82935	38248	21241	13159	13771	149490	168470	169830	149930	105500	64312	32336	21511	12893	12204	123420	146900	122160	128470	92972
O14531;Q5T0Q6	O14531;Q5T0Q6	15;8	14;7	14;7	Dihydropyrimidinase-related protein 4	DPYSL4	2	15	37.9	47.794	26.4	31.3	29.9	25.2	45085	47770	52469	36274	35734	27826	15353	7938.1	3260.5	2919.4	120470	104610	125700	89941	60923	47124	34238	19922	13253	11794	125250	141410	126660	109970	81088	61246	35059	19301	10001	8712.1	28827	30532	26394	25738	16325
O14545;F8VNX8;F8VVF3;O14545-2;F8VWK2;S4R2Z9	O14545;F8VNX8	14;8;6;6;3;2	14;8;6;6;3;2	14;8;6;6;3;2	TRAF-type zinc finger domain-containing protein 1	TRAFD1	6	14	27.7	41.257	25.4	19.4	26.3	26.3	59010	63282	64732	45980	43947	37500	27773	20065	11204	8373.1	55407	47895	53368	39399	30828	25726	18961	12263	6879.1	9083	74847	74882	70749	60763	42947	37335	28256	19519	13297	12806	35835	40801	35372	30609	23398
O14561;H3BNK3;I3L505	O14561;H3BNK3	3;2;1	3;2;1	3;2;1	Acyl carrier protein, mitochondrial;Acyl carrier protein	NDUFAB1	3	3	15.4	17.061	14.7	15.4	14.7	15.4	95772	116140	112710	97785	138640	108530	100310	69367	34952	18002	192300	190190	226440	208450	198630	199030	181670	133930	83441	57479	144180	170640	159640	163370	160260	145960	130030	98439	62428	47110	322600	349760	348930	352900	330270
O14578-4;O14578;H7BYJ3;O14578-3;O14578-2;H0YGG8;F5H4K4	O14578-4;O14578;H7BYJ3;O14578-3	30;28;25;24;4;2;2	30;28;25;24;4;2;2	30;28;25;24;4;2;2	Citron Rho-interacting kinase	CIT	7	30	15.2	57.53	7.3	11.4	10.8	8.5	41009	44611	50230	39391	28455	20627	13150	7629.7	3899.7	3347.3	117790	99638	124170	100790	52776	33260	23273	12345	7348	8203.8	114370	116190	117190	100170	64194	41549	39461	14640	10456	8794.3	86668	98797	90621	77171	49181
O14579;M0QXB4;O14579-3;O14579-2;M0R061	O14579;M0QXB4;O14579-3;O14579-2	11;10;9;9;5	11;10;9;9;5	11;10;9;9;5	Coatomer subunit epsilon	COPE	5	11	48.7	88.366	41.2	45.8	48.7	39.3	87875	100510	111050	84627	78544	58772	38456	18883	10755	7048.6	159230	135300	180020	145400	101590	51578	26697	16394	7155.7	7392.9	194960	219920	204390	181590	122030	67388	31636	19469	11044	8037	320680	373260	301470	321680	184880
O14602;A6NJH9	O14602;A6NJH9	9;8	1;1	1;1	Eukaryotic translation initiation factor 1A, Y-chromosomal	EIF1AY	2	9	63.9	3.7596	33.3	63.9	42.4	63.9	35094	34713	35618	28005	24631	21361	13958	7376.9	2874.9	1899.6	48138	47398	48227	43408	34953	30268	24065	6697.8	4496.4	2953.2	25266	27790	23084	23614	19469	18943	12925	4304.4	2952.6	2178.9	35666	37188	35979	33758	26628
O14617-5;O14617-2;O14617;O14617-4;O14617-3;K7ERW8;K7ELX8;A0A087WYN6	O14617-5;O14617-2;O14617;O14617-4;O14617-3	32;29;29;26;25;2;2;2	32;29;29;26;25;2;2;2	32;29;29;26;25;2;2;2	AP-3 complex subunit delta-1	AP3D1	8	32	26	157.8	20.5	20.9	18.8	22.8	403680	437570	448720	320940	239450	138240	94443	65952	37333	31695	658320	533760	691430	480370	249890	130430	95520	61499	37933	34558	760510	814870	706200	573050	305140	177530	121890	87325	62495	67009	377390	418760	369550	305000	180120
O14646-2;O14646;A0A087WVF4;H0Y8V4	O14646-2;O14646	5;5;2;1	5;5;2;1	5;5;2;1	Chromodomain-helicase-DNA-binding protein 1	CHD1	4	5	2.7	5.5492	1.1	1.6	1.6	1.1	4659.5	6644.5	3322.5	1530.7	1038.3	672.19	551.24	496.52	275.32	127.54	14635	13426	11435	7587.3	4155.6	4479.4	2040.6	1573.1	593.47	635.8	3061	3241.3	2500.7	1932.7	1223.3	771.96	560.15	330.9	253.7	68.91	4212.3	5273.9	3041.9	2699.2	4254.4
O14657;H0Y7C8	O14657	8;2	8;2	8;2	Torsin-1B	TOR1B	2	8	25.9	16.474	18.8	25.9	19.6	12.2	94994	98805	101470	84698	59454	49416	34007	23972	8928.2	9220.9	119620	98295	122490	86878	54400	38690	30019	19217	9229.5	8582.8	97803	113100	102370	83322	46054	31628	21950	14479	10001	8746.9	12468	12661	11203	8993.9	6029.7
O14672;O14672-2;H0YNC5	O14672;O14672-2	18;13;3	18;13;3	18;13;3	Disintegrin and metalloproteinase domain-containing protein 10	ADAM10	3	18	30.6	53.966	22.6	27.4	21.9	22.6	89165	103040	109340	82098	103580	116770	105900	79440	35249	18379	73118	63288	79282	62684	49130	62017	57225	41153	16004	12713	52244	55254	56448	49602	47264	52568	41472	27256	12212	10252	71548	74417	66562	63092	57288
O14732-2;O14732;K7ELF8;K7EII9;K7EL65;K7EIH6;P00540	O14732-2;O14732	8;8;2;1;1;1;1	8;8;2;1;1;1;1	8;8;2;1;1;1;1	Inositol monophosphatase 2	IMPA2	7	8	32.2	31.457	32.2	32.2	29.1	29.5	324230	345740	386060	317800	329290	343030	286130	252600	186470	128260	243880	205680	258670	184930	135980	133080	118520	105320	84418	70160	246410	259020	251380	225810	188200	182150	163070	149910	131200	114560	167510	182150	168900	154530	105780
O14737;K7EQA1;O14737-2;K7ESJ4;Q3HM38;X6R2P6	O14737;K7EQA1;O14737-2	12;10;7;3;2;2	12;10;7;3;2;2	12;10;7;3;2;2	Programmed cell death protein 5	PDCD5	6	12	72.8	51.581	72.8	72.8	72.8	72.8	1127200	1117600	1212800	965330	948090	985380	917990	798150	581720	439670	583200	542300	612980	545260	434780	462310	435820	376430	310060	274750	1044100	1108400	1013800	988530	886990	855500	784630	695620	555270	581030	802440	840640	800570	780910	647980
O14744;O14744-2;O14744-5;O14744-3;O14744-4;G3V580;H0YJX6;G3V5L5;G3V2L6;C9JSX3;G3V2X6;H0YJD3;H7BZ44;H0YJ77;G3V5T6;G3V507;H0YJY6;G3V2F5	O14744;O14744-2;O14744-5;O14744-3;O14744-4	29;28;27;26;19;13;11;10;8;8;7;6;5;4;2;1;1;1	29;28;27;26;19;13;11;10;8;8;7;6;5;4;2;1;1;1	29;28;27;26;19;13;11;10;8;8;7;6;5;4;2;1;1;1	Protein arginine N-methyltransferase 5;Protein arginine N-methyltransferase 5, N-terminally processed	PRMT5	18	29	54.8	309.05	50.1	46.8	50.1	54.8	1092300	1242800	1342100	1015900	1101000	1024600	778100	249610	84625	88543	1268700	1091300	1460500	1134000	920890	922920	732430	196420	62362	78787	1227600	1360800	1286800	1146500	936080	904640	647580	179120	50334	55204	915670	1020900	904660	877570	702550
O14745;O14745-2;J3QRP6;J3QRA3	O14745;O14745-2	23;15;11;1	23;15;11;1	23;15;11;1	Na(+)/H(+) exchange regulatory cofactor NHE-RF1	SLC9A3R1	4	23	68.4	254.35	65.1	61.5	63.1	66.5	810810	830040	897350	708610	785760	739070	594250	426570	251470	189510	706350	645210	754810	652550	593970	552730	462760	304610	198420	177010	841790	882780	842600	793980	678330	650180	506450	357270	231340	213430	606610	644960	630610	611680	534750
O14757;O14757-3;J3KN87;E7EPP6;O14757-2;E9PJI4;E9PKQ3;E9PQW7;A0A087WY91;A0A087WT52;E9PPA5;E9PM65	O14757;O14757-3;J3KN87;E7EPP6;O14757-2	11;10;9;8;8;4;4;3;2;2;2;1	11;10;9;8;8;4;4;3;2;2;2;1	11;10;9;8;8;4;4;3;2;2;2;1	Serine/threonine-protein kinase Chk1	CHEK1	12	11	30.3	35.404	20.4	18.1	24.2	21	44295	44486	47521	37120	34322	34204	22988	20413	13699	6361.4	49909	44937	51843	40079	28122	18821	11650	6155.7	2797.2	2594.7	20835	22878	21647	17325	14344	8430.5	5602.8	3248.4	2387.2	1921.8	53670	58244	54315	47484	38511
O14773-2;O14773	O14773-2;O14773	6;6	6;6	6;6	Tripeptidyl-peptidase 1	TPP1	2	6	21.9	57.057	19.7	21.9	15.3	17.5	177890	187560	193490	146940	137080	127970	85651	53579	23610	15631	78005	68525	84201	69313	56762	51033	43013	28984	12540	7944.2	32253	34545	27923	22620	20545	16578	14010	9566.6	4132.7	2136	63664	70883	69519	65452	45010
O14776-2;O14776;G3V220	O14776-2;O14776;G3V220	37;37;31	37;37;31	36;36;30	Transcription elongation regulator 1	TCERG1	3	37	32.7	145.64	31.6	27.4	32.7	29.2	993260	1004500	989740	630170	341050	276450	194620	143670	74836	74550	916720	752960	860190	580510	235750	176410	156300	85558	46167	47957	1011900	1078300	918760	697700	252130	207980	135380	84511	52571	42350	602880	633970	559740	408750	143510
O14777;I3L4G3	O14777	11;3	11;3	11;3	Kinetochore protein NDC80 homolog	NDC80	2	11	15.9	12.76	7	13.1	12.5	13.1	18278	19541	18214	11987	10755	12275	10771	6889.1	1891.6	1355.9	104260	83903	89580	47393	30044	31404	25646	17865	10290	8900.9	57684	59306	45261	27787	20224	16415	14022	9827	4878	4093.6	30257	30326	23570	13195	9510.7
O14818;O14818-2;H0Y586;O14818-4;Q8TAA3-5;Q8TAA3;A0A087WYS6;F5GY34	O14818;O14818-2;H0Y586	18;12;11;8;5;5;4;1	18;12;11;8;5;5;4;1	13;8;8;6;0;0;0;0	Proteasome subunit alpha type-7	PSMA7	8	18	72.6	323.31	64.5	71.8	72.6	72.2	1406200	1638500	1741500	1367400	1553400	1599700	1596600	1535700	813430	713180	1571700	1424000	1976200	1600000	1351200	1388800	1487000	1170900	786730	786090	1593400	1756600	1725600	1657300	1311900	1468300	1342200	1035600	840250	698810	1153600	1430600	1207200	1313700	1241500
O14828;O14828-2	O14828;O14828-2	7;5	7;5	7;5	Secretory carrier-associated membrane protein 3	SCAMP3	2	7	30.3	25.578	30.3	15.6	30.3	19.9	22615	27115	28810	26009	21349	20898	16573	11949	4682.9	4204.6	31519	26147	32340	27075	23014	26268	24892	18588	7730.5	4430	30965	35683	35407	33687	27398	32490	30043	20876	8840.6	8649.5	12380	13395	12071	12785	9171.8
O14841;A0A087WY99	O14841	14;5	14;5	14;5	5-oxoprolinase	OPLAH	2	14	13.7	29.388	8.5	9.4	13.1	8.8	49745	54337	58625	45336	44878	34201	18987	16170	7622.4	5764	56823	48720	62869	49200	34053	22339	18071	10502	6758.9	7210.4	57917	63386	58543	49135	36871	29239	20394	13209	7629.6	5791.4	23004	24447	21506	22483	16840
O14907;A0A087X282	O14907;A0A087X282	4;2	4;2	4;2	Tax1-binding protein 3	TAX1BP3	2	4	40.3	82.728	34.7	40.3	34.7	40.3	376930	359980	317990	121080	78144	68194	50900	42223	30148	29496	397320	347290	310970	125380	56592	45446	41886	23437	17514	21130	490630	477950	353890	141460	56068	44532	31921	21348	18862	20647	238190	239970	197500	88733	35575
O14908;O14908-2;K7EM11;K7ELJ2;K7ESN1	O14908	9;4;3;2;1	9;4;3;2;1	9;4;3;2;1	PDZ domain-containing protein GIPC1	GIPC1	5	9	36	125.91	31.5	24.6	31.5	31.5	189870	195510	187350	112720	78349	50621	38518	27034	13571	13012	161290	144960	150300	106160	58684	45347	33585	23483	12302	11258	29518	29935	26119	21106	12528	7664.6	5415.3	3208.5	1876.2	1741.1	137700	145840	135100	97318	54402
O14929;O14929-2;F8W9G7;F8WEW1	O14929;O14929-2	11;8;2;1	11;8;2;1	11;8;2;1	Histone acetyltransferase type B catalytic subunit	HAT1	4	11	34.6	191.1	34.6	28.9	28.6	32.7	314220	322880	329090	239850	142560	59932	42231	26029	12347	11957	395300	340250	405650	294030	145300	52977	43201	28661	18061	18763	507370	522170	468260	379670	167160	60158	37587	30893	18489	14669	471020	487730	461790	388030	199180
O14933;E9PQT7;O14933-2;E9PKW8	O14933;E9PQT7;O14933-2	4;3;2;1	4;3;2;1	4;3;2;1	Ubiquitin/ISG15-conjugating enzyme E2 L6	UBE2L6	4	4	41.8	9.5534	37.3	9.8	41.8	15	18343	17261	18819	12677	10070	10306	8148.4	6104.3	3781	2457.7	47355	42777	44571	29781	13659	7559.5	6025.2	3842.7	2427.4	2123.6	24811	28149	23941	19641	13750	10467	7619.9	6048.4	2517.4	1551	14264	15751	15431	12309	7807.7
O14936-3;O14936;O14936-4;O14936-6;O14936-2;Q5JS74;Q5JS72;O14936-5;Q5JS79	O14936-3;O14936;O14936-4;O14936-6;O14936-2;Q5JS74;Q5JS72;O14936-5	23;23;22;22;22;15;12;12;8	23;23;22;22;22;15;12;12;8	23;23;22;22;22;15;12;12;8	Peripheral plasma membrane protein CASK	CASK	9	23	28.8	57.805	21.2	20.5	20.2	24.9	158010	156170	170990	123380	119290	85875	37634	24599	10399	12957	190220	167350	207080	177170	134180	95649	55533	32227	15720	13535	181220	200120	183920	163830	126370	88295	45246	30647	18368	20439	279510	300790	273680	254480	199290
O14964;O14964-2;I3L1P5;I3L1E3;I3L165;I3L2H4	O14964;O14964-2;I3L1P5	24;22;14;7;5;4	24;22;14;7;5;4	24;22;14;7;5;4	Hepatocyte growth factor-regulated tyrosine kinase substrate	HGS	6	24	28.7	156.27	25.6	25.6	28.7	26.9	763950	820650	837250	603250	444490	184870	112060	76950	34655	34602	637330	568700	668680	523120	327120	155740	127050	80242	49457	43844	786350	852000	785700	646310	397230	208980	143580	107600	59355	45678	575520	622350	568340	499100	300460
O14965;A3KFJ1;Q5QPD4;A3KFJ0;Q5QPD2;A3KFJ2;Q5QPD1	O14965;A3KFJ1;Q5QPD4;A3KFJ0;Q5QPD2	6;4;4;4;3;2;2	6;4;4;4;3;2;2	6;4;4;4;3;2;2	Aurora kinase A	AURKA	7	6	15.4	9.2201	6.2	15.4	13.4	15.4	26298	29186	27612	22848	22955	19115	10125	4757.4	2165	1753.1	24367	21319	23906	20142	18945	13660	9452.1	4205.8	2096.7	2477.5	49396	56132	48464	45483	35988	26945	19467	12323	8368	7064.1	12913	15530	13147	12109	8825.4
O14974-5;O14974-2;O14974;O14974-4;O14974-3;F8VZN8;H0YHI8;H0YIS4;H0YIM2;H0YIS3;F8VW28;A0A0U1RQZ1;H0YHL8;H0YIL7;E1CKY7;A0A0A0MS24;O60237-4;O60237	O14974-5;O14974-2;O14974;O14974-4;O14974-3;F8VZN8	31;31;31;29;29;21;15;13;6;6;4;4;4;1;1;1;1;1	31;31;31;29;29;21;15;13;6;6;4;4;4;1;1;1;1;1	31;31;31;29;29;21;15;13;6;6;4;4;4;1;1;1;1;1	Protein phosphatase 1 regulatory subunit 12A	PPP1R12A	18	31	32.2	97.214	29.7	25.3	29.4	24	538240	612800	636500	581300	315940	227240	183300	126250	70594	56044	362970	311920	368730	283710	175370	80707	71480	44867	22522	22991	554230	635450	557900	457400	213350	141040	113140	84330	41405	29505	419740	432910	386440	329840	173570
O14976-2;O14976;A0A087X1U9;H0Y8H5;D6RAW3	O14976-2;O14976	11;11;3;3;2	11;11;3;3;2	11;11;3;3;2	Cyclin-G-associated kinase	GAK	5	11	11	35.445	8.2	9.1	9.7	7.9	32738	34833	35334	20418	15905	14474	7811.6	6655.4	3586.1	2287.7	44447	38075	40680	20895	12280	9955.7	7369.2	4596.6	1834.8	2433.6	95375	100250	82869	47688	26616	28408	20438	19304	14815	13980	38302	46644	33499	24493	15465
O14980;C9JKM9;C9J673;F8WF71;C9IZS4;C9JQ02;C9JV99;C9IYM2;C9JF49;H7BZC5	O14980	41;11;9;6;6;6;6;5;4;3	41;11;9;6;6;6;6;5;4;3	41;11;9;6;6;6;6;5;4;3	Exportin-1	XPO1	10	41	45.4	323.31	38.4	43.8	39.1	43.3	2590800	2784900	2858400	2060200	798060	517000	355000	225830	92492	97199	2553300	2288900	2797700	1984800	562370	378990	299010	160090	79432	85502	2987300	3328400	2934200	2389300	631760	429860	286370	171730	95660	86268	2179000	2369400	2209800	1744500	460540
O15014;E7ERY8	O15014	8;2	8;2	8;2	Zinc finger protein 609	ZNF609	2	8	8.1	19.472	1.3	4	6.4	4	9098	8418.4	7335.8	4459.6	4479.7	3882.8	2747.7	1706.3	987.83	871.13	22744	17324	16549	11651	7508.6	6348.9	4117.2	3227.1	2048.1	1757.6	9105.9	7438.7	7070.3	5932.2	3331.3	3568.3	2334.4	1789	619.87	612.47	3527.1	4080.7	2760.4	2799	1621.8
O15020-2;O15020	O15020-2;O15020	13;13	2;2	2;2	Spectrin beta chain, non-erythrocytic 2	SPTBN2	2	13	5	-2	3.8	4.4	4.7	4.7	81406	83909	70258	81899	94472	83136	75473	40423	23546	23613	35134	57762	51628	31812	41666	17740	31073	17959	13340	20211	68377	38449	53085	26197	42375	41055	12248	9481.7	47207	12688	43969	30639	38904	23085	19615
O15031;E2PU09;A6QRH1;A0A087WU36;H0YAM9;A6QRG9;F5H3A2;B4DHQ7;O60486;Q9Y4D7	O15031	19;6;2;2;1;1;1;1;1;1	19;6;2;2;1;1;1;1;1;1	19;6;2;2;1;1;1;1;1;1	Plexin-B2	PLXNB2	10	19	11.3	40.417	9	9.6	10.8	7.8	37778	41809	45753	34888	33720	33954	38155	37609	25012	19758	76686	64073	83548	64998	51315	48048	61355	49751	36893	37332	88052	96339	96708	73002	59212	53815	59030	50798	40696	36051	64749	65371	57004	54321	47840
O15066;O15066-2	O15066;O15066-2	10;5	9;5	6;4	Kinesin-like protein KIF3B;Kinesin-like protein KIF3B, N-terminally processed	KIF3B	2	10	15.3	22.507	11.8	14.2	12.3	7.8	65694	70306	72286	55053	44285	40378	36059	22582	8664.9	5997.8	83196	72046	83268	55007	28934	17730	13421	7867.3	4645.1	5180.9	105580	111760	100210	72140	41807	42085	37159	25864	10031	12236	23028	25457	23213	18038	10232
O15067;H0YGH1;J3KT98;J3QSG0;J3QSH6;J3KTL4;J3KTQ5;J3QL39	O15067	56;10;7;4;4;2;1;1	56;10;7;4;4;2;1;1	56;10;7;4;4;2;1;1	Phosphoribosylformylglycinamidine synthase	PFAS	8	56	58.4	323.31	49.7	52.2	57	56.1	2227600	2456200	2406200	1652400	1600900	851210	516310	347950	169510	166580	2524900	2196400	2648000	2082900	1261200	900070	553290	360450	200290	194020	2538500	2838900	2418900	2125700	1515000	932130	533820	375060	229060	191700	1365100	1517400	1346100	1189800	704660
O15084-2;O15084;O15084-4;O15084-1;B4DIW9;Q8N8A2-5;Q8N8A2-3;Q8N8A2-4;Q8N8A2;Q8N8A2-2;H7C4A0;H7C209	O15084-2;O15084;O15084-4;O15084-1;B4DIW9	9;9;9;9;8;2;2;2;2;2;1;1	9;9;9;9;8;2;2;2;2;2;1;1	8;8;8;8;8;2;2;2;2;2;1;1	Serine/threonine-protein phosphatase 6 regulatory ankyrin repeat subunit A	ANKRD28	12	9	15	37.67	9	12.9	12.9	11.2	12458	13012	13931	9388.6	7784.6	4574.9	2615.1	1812.4	1020.6	957.61	18541	16921	21475	15896	12269	8459.2	7125.7	3217.5	2080.7	2613.9	38861	41754	39519	31931	26046	15830	12267	8665.8	5890.8	5265.5	39938	45502	39121	35550	23908
O15111;Q9UPZ9-2;Q9UPZ9	O15111	7;1;1	7;1;1	6;1;1	Inhibitor of nuclear factor kappa-B kinase subunit alpha	CHUK	3	7	9.4	14.236	6.2	6.8	6.7	5.2	50168	54023	45219	21563	10039	9007.2	6740.8	3527.5	1946.1	1899.3	35894	29922	32987	17926	9615.6	10464	6447.5	4348.1	1937.9	2301.5	48761	49908	44389	28448	17481	16287	13246	9823.1	7018.3	5791.7	46234	47696	38572	24639	12236
O15116;E5RJ47;E5RH18	O15116	6;1;1	6;1;1	6;1;1	U6 snRNA-associated Sm-like protein LSm1	LSM1	3	6	51.9	122.81	42.1	36.1	47.4	46.6	58943	63968	71452	55721	64567	81766	79215	61960	30583	21532	82525	70075	89223	84783	75054	80387	78516	63381	52772	46434	61669	70732	70452	67505	69006	64071	82300	53562	29333	26909	27929	29850	29899	32294	23394
O15118;K7EQ23;O15118-2	O15118	6;2;2	6;2;2	6;2;2	Niemann-Pick C1 protein	NPC1	3	6	4.4	9.2124	3.8	2.3	3.8	3.6	13963	14772	17240	13228	15577	15196	13601	8521.7	2759.3	2400.8	3861.8	2532.3	3521.2	2540.8	3057.8	4097.6	4931.7	4028.5	2563.4	2611.4	13786	14015	18028	14561	11246	13852	13473	10006	6169.8	8390.7	18377	19309	17313	20002	13599
O15143;C9J4Z7;F8VXW2;C9JEY1;C9JQM8;C9JFG9;C9J6C8;C9JBJ7;C9K057;C9JTT6;C9JM51;F8WEB3	O15143	19;8;8;8;8;8;8;6;6;5;1;1	17;7;7;7;7;7;7;5;5;5;1;1	17;7;7;7;7;7;7;5;5;5;1;1	Actin-related protein 2/3 complex subunit 1B	ARPC1B	12	19	63.4	214.72	63.4	63.4	55.9	55.9	1093800	1201500	1239700	960350	997710	921710	702260	549960	163710	83784	923350	727380	955420	751160	525790	586450	457060	291910	109880	47335	1097900	1144200	1115700	970730	677860	689770	507750	367620	159730	55992	545820	572840	550920	509370	384570
O15144;H7C3F9;C9JTV5;G5E9J0;G5E9S7	O15144	22;7;5;5;2	22;7;5;5;2	22;7;5;5;2	Actin-related protein 2/3 complex subunit 2	ARPC2	5	22	70.7	174.6	52.7	70.3	63.7	70.7	1982100	2161200	2228100	1767900	1865900	1904500	1710200	1335100	464980	189120	1518100	1251600	1651700	1389500	1078600	1289900	1119000	768630	347420	139490	1781800	1926600	1728600	1729800	1332700	1468300	1171500	865810	415620	142780	1378800	1485200	1419700	1357700	1092900
O15145;C9JZD1;F8VR50	O15145	10;4;3	10;4;3	10;4;3	Actin-related protein 2/3 complex subunit 3	ARPC3	3	10	47.8	42.481	38.8	42.7	43.8	43.8	506470	555740	557360	444980	510480	450380	335380	225680	60333	36679	750910	630970	818530	654970	547620	532120	434840	243690	95371	40173	540140	590530	553720	525450	437880	399540	303680	184900	83094	27175	681880	738210	684710	678850	552710
O15160;E7EQB9;O15160-2;H0Y723;D6RDJ3	O15160;E7EQB9;O15160-2;H0Y723;D6RDJ3	6;5;5;4;3	6;5;5;4;3	6;5;5;4;3	DNA-directed RNA polymerases I and III subunit RPAC1	POLR1C	5	6	20.8	19.582	17.6	17.6	20.8	20.8	74997	76408	75760	48700	46185	42201	33704	25767	11500	7379.3	113130	100950	110120	70551	40139	28452	30377	18802	10495	8496	60379	66659	56200	35065	22914	20038	15748	11579	6007.6	4163.1	72413	75550	66833	48186	27804
O15164-2;O15164	O15164-2;O15164	12;12	11;11	11;11	Transcription intermediary factor 1-alpha	TRIM24	2	12	16.8	42.634	5.2	13.8	15.7	7.7	5892.4	6072.9	6023.5	2279.2	1723.9	1378.4	860.62	824.58	581.31	434.39	37642	30731	34502	15723	8560.2	6008.7	4628.2	3026.8	1550.6	1663.2	36783	41406	36823	20912	13157	12240	8675.9	6425.6	4173.4	3108	21837	23787	19427	9294.7	5303.7
O15212;A2AB88	O15212;A2AB88	11;6	11;6	11;6	Prefoldin subunit 6	PFDN6	2	11	65.9	169.72	60.5	55	60.5	60.5	748730	828280	869960	729000	763450	760180	625250	501790	279560	158480	792540	687000	857980	730660	618530	646380	587250	464310	309880	211270	834980	913850	877730	778240	649690	666360	584570	484730	325780	246910	400380	441790	403270	384420	319370
O15230;O15230-2;A0A087WYH7;A0A075B783	O15230	26;7;2;1	26;7;2;1	25;6;2;0	Laminin subunit alpha-5	LAMA5	4	26	10.6	59.665	3.4	5.5	6.2	8.1	5898.7	6582.4	7638.5	5627.3	5583.7	6089.9	4527.9	3175.2	1191	867.64	27894	23853	31385	27392	21312	18783	17304	9730.4	5155.8	5281	51909	59171	54170	48889	37891	30220	22101	14788	8708.6	6732.8	29688	33390	27575	27189	18515
O15231;O15231-3;O15231-7;O15231-4;O15231-6;O15231-8;H0Y704;O15231-5;H7BZT5;O15231-9;H7C1R1	O15231;O15231-3;O15231-7;O15231-4;O15231-6;O15231-8;H0Y704;O15231-5;H7BZT5	23;23;22;21;21;20;17;17;16;8;5	23;23;22;21;21;20;17;17;16;8;5	10;10;10;9;8;8;5;6;8;0;2	Zinc finger protein 185	ZNF185	11	23	41.5	169.65	37.2	39	38	25.5	265530	283990	300690	228090	222710	197750	144140	116480	52625	55341	160660	138060	168930	133350	104900	93996	72860	49278	28202	26030	154720	157000	160050	131350	98374	88104	62680	46234	27001	29930	70202	77723	73733	68667	52184
O15234;J3KSY7;K7EQ38	O15234;J3KSY7	14;10;1	14;10;1	14;10;1	Protein CASC3	CASC3	3	14	23.6	57.376	17.6	16.1	18.8	9.2	56689	63782	63619	49574	52725	40657	34677	36197	44514	47664	45227	39198	44437	39240	27739	24762	23382	19313	25173	30629	48327	52567	49480	40921	30832	20259	16490	16426	22156	28420	28314	30903	27296	25677	19872
O15294;O15294-3;O15294-2;O15294-4;C9JZL3	O15294;O15294-3;O15294-2;O15294-4	28;27;24;18;4	28;27;24;18;4	28;27;24;18;4	UDP-N-acetylglucosamine--peptide N-acetylglucosaminyltransferase 110 kDa subunit	OGT	5	28	34.4	168.17	31	26.3	29.3	25	423970	468470	483830	342890	209560	143280	96096	74992	46374	42594	330290	284150	351290	262710	170190	98234	78238	51209	28078	23495	494550	516080	446400	362510	179080	127850	92112	70366	42392	34898	287440	326460	279000	231220	117240
O15305;H3BV55;H3BPH4;H3BRM0;O15305-2;H3BR08;H3BM92;H3BV34;H3BT06;H3BNY9	O15305;H3BV55;H3BPH4;H3BRM0	16;15;10;8;4;2;2;2;2;2	16;15;10;8;4;2;2;2;2;2	14;13;8;8;4;2;2;2;2;2	Phosphomannomutase 2;Phosphomannomutase	PMM2	10	16	53.7	77.86	53.7	53.7	53.3	53.7	1321400	1323600	1369500	1026500	902900	603290	320430	153600	69096	73343	967750	831490	997490	838090	532890	384430	207920	86306	40735	48006	1423300	1504100	1256500	1276100	876940	579710	299260	145340	63752	66000	1565700	1639400	1601200	1470600	938780
O15344;O15344-2;C9J453;A0A087X255;A0A087X0X0;C9JZJ7;Q9UJV3-2;Q9UJV3	O15344;O15344-2;C9J453;A0A087X255	25;22;19;16;12;9;2;2	25;22;19;16;12;9;2;2	25;22;19;16;12;9;2;2	E3 ubiquitin-protein ligase Midline-1	MID1	8	25	40.5	146.04	32.2	35.4	36.1	36.4	511580	544000	561660	399550	321820	187150	121420	90496	51065	45437	358710	319300	373820	279260	162680	67871	54031	32456	19147	19094	491000	522440	492800	404390	236990	119490	80310	58228	37259	30839	311460	328270	315020	254100	134110
O15347;E9PES6;E7ES08;E7EQU1	O15347;E9PES6;E7ES08;E7EQU1	9;8;8;8	8;7;7;7	8;7;7;7	High mobility group protein B3	HMGB3	4	9	45	115.1	41	45	44.5	45	696370	668900	721150	525210	551730	561480	468310	349890	227620	179020	560240	492570	567770	495850	342320	396530	329110	214870	171330	144580	557490	564500	488700	520470	394150	423910	307080	220960	172160	158210	826620	811160	844570	760920	496980
O15355	O15355	25	25	25	Protein phosphatase 1G	PPM1G	1	25	57	323.31	57	55.5	57	57	1767700	1865200	1761400	655540	493090	350670	264770	168500	77237	92043	1575900	1332500	1472700	795610	164620	132770	107060	64286	37024	55777	2371500	2476500	2078800	1331500	404050	273740	194100	135790	95148	103820	1679500	1720900	1511700	956830	203460
O15357;A0A0A0MTP6;O15357-2;H0YFZ4;H7BXR2;H0Y5Q9;Q92835-3;Q92835-2;Q92835	O15357;A0A0A0MTP6;O15357-2	15;12;11;3;1;1;1;1;1	15;12;11;3;1;1;1;1;1	15;12;11;3;1;1;1;1;1	Phosphatidylinositol 3,4,5-trisphosphate 5-phosphatase 2	INPPL1	9	15	14.3	27.816	6	9.4	10.2	9.2	22254	25446	24564	13413	11290	9789.1	7474.7	5473.4	2403.2	1452	48645	40457	46882	23968	16312	13110	13408	7228.7	5222.9	3364.3	120630	126200	122250	66476	46828	47558	32139	23437	15967	17193	79003	90123	68703	41811	26487
O15371-2;O15371-3;O15371;B0QYA5;B0QYA6;B0QYA4;B0QYA8	O15371-2;O15371-3;O15371	22;22;22;9;5;3;3	22;22;22;9;5;3;3	22;22;22;9;5;3;3	Eukaryotic translation initiation factor 3 subunit D	EIF3D	7	22	59.9	216.36	57.5	55.9	51.9	49.1	1386800	1593500	1643800	826070	376130	348300	246760	189070	106510	99037	1411900	1227200	1579900	767080	289910	246560	229090	145050	94945	85112	1408000	1516300	1256700	654450	178480	144370	107120	71436	38654	37207	1325100	1537500	1215000	697510	213110
O15382;B3KSI3;M0QXF9;M0QZ10;O15382-2;M0QZP4;M0R2K7	O15382;B3KSI3;M0QXF9;M0QZ10;O15382-2;M0QZP4	14;13;13;12;10;8;5	14;13;13;12;10;8;5	14;13;13;12;10;8;5	Branched-chain-amino-acid aminotransferase, mitochondrial;Branched-chain-amino-acid aminotransferase	BCAT2	7	14	45.4	151.96	35.5	31.9	31.9	40.1	352750	388610	403020	333100	400390	406250	392290	322910	160420	74132	369790	343410	422020	371300	348860	372240	334870	286930	142430	81638	349090	380310	306950	331280	311210	333220	303420	261090	135950	67546	281050	307310	283930	290580	258310
O15397;O15397-2;F5H2I3;F5H244;H0YH64	O15397;O15397-2	15;11;3;3;1	14;10;3;3;1	14;10;3;3;1	Importin-8	IPO8	5	15	16.6	66.069	9	11.8	13.4	12.8	122290	124980	124780	66196	47891	34046	28140	17983	8351.8	6896.7	152420	129880	148210	78348	31134	20014	15521	9131.4	5434.5	5509	134860	152580	136690	81926	36133	25174	17411	12421	9287	8072.5	79122	86027	71989	43087	17684
O15400-2;O15400	O15400-2;O15400	5;5	5;5	5;5	Syntaxin-7	STX7	2	5	22.6	23.928	22.6	22.6	22.6	22.6	72854	75376	77724	64228	80104	90797	75614	58958	27381	12204	26355	22107	27398	22307	23094	24135	22878	17660	7232.3	3608.2	47156	50210	54546	46470	40192	46502	41317	30349	13804	7573	23563	23604	21671	20430	21865
O15446;O15446-2	O15446;O15446-2	10;10	10;10	10;10	DNA-directed RNA polymerase I subunit RPA34	CD3EAP	2	10	31	53.822	23.5	27.3	22.5	21.8	54944	61917	66220	54782	67238	75347	65220	45167	14931	15082	53277	50361	58643	53097	42727	46621	44005	21956	10059	11425	67810	75760	75337	61252	53487	55186	52383	35046	16990	20141	40170	44105	41864	40839	43261
O15460-2;O15460;A8MXE0;E7ERI1;E7ENX0;E7EPI9;C9JX45;C9JCP0;C9JN43;C9JIG4;C9JFJ1	O15460-2;O15460	19;19;6;6;6;6;5;4;3;3;1	19;19;6;6;6;6;5;4;3;3;1	19;19;6;6;6;6;5;4;3;3;1	Prolyl 4-hydroxylase subunit alpha-2	P4HA2	11	19	38.1	79.507	34.1	32.8	33.4	34.1	232570	260220	273830	219690	205230	175410	136730	108980	48873	37661	286660	241300	311210	229990	180860	151090	122880	83062	41921	45323	251510	275610	255050	212620	161590	126970	91500	59842	31249	32456	292150	304140	265380	239000	179510
O15498;O15498-2;H7C3K7	O15498;O15498-2	12;9;2	12;9;2	12;9;2	Synaptobrevin homolog YKT6	YKT6	3	12	66.7	73.617	66.7	66.7	66.7	45.5	330150	325010	384480	284740	226660	177110	126280	69507	22851	15306	520610	470340	540940	449530	274810	239710	176860	78466	28791	28015	447530	479360	449910	362900	272640	191700	144730	72138	29711	22643	345680	352410	357050	295140	190030
O15511;B1ALC0;O15511-2	O15511;B1ALC0;O15511-2	11;10;10	11;10;10	10;9;9	Actin-related protein 2/3 complex subunit 5	ARPC5	3	11	76.2	323.31	75.5	76.2	76.2	75.5	1293900	1383600	1416400	1068200	1088600	1047300	941010	741170	283570	132160	1078400	870880	1121500	912720	683060	784580	692800	474570	235300	111610	928440	1016000	804990	809850	640050	679880	550010	397420	204970	96597	852570	907010	840200	774310	618020
O15514;E9PB93;E9PHV4	O15514;E9PB93;E9PHV4	7;6;5	7;6;5	7;6;5	DNA-directed RNA polymerase II subunit RPB4	POLR2D	3	7	63.4	26.945	63.4	63.4	47.2	52.1	200000	204020	222680	166580	194840	203610	180730	149900	83919	21757	155690	137210	167270	138090	115100	132220	123740	90060	53530	14641	107970	116190	102440	100670	85699	88051	78549	61582	35518	7731	133550	148500	135610	134670	140420
O15541;Q8IZP6	O15541	12;1	12;1	12;1	RING finger protein 113A	RNF113A	2	12	44	53.128	31.5	29.2	36.4	44	179650	200100	209250	162600	172270	153220	128680	106950	64543	47923	240360	194310	246920	194880	156310	137270	123640	86559	57351	54429	114810	127610	123320	106720	93608	80792	67023	53884	37517	37993	291490	326580	300850	276340	230710
O43143;F5H658;Q14562	O43143	35;1;1	35;1;1	34;0;0	Pre-mRNA-splicing factor ATP-dependent RNA helicase DHX15	DHX15	3	35	44.7	258.76	43.4	44.2	44.4	41	1080900	1197700	1356500	1293700	1259400	1219200	881970	319780	94478	93261	920420	833270	1104800	1021200	900790	795890	581240	195780	70459	74098	1095300	1282700	1168200	1209500	1018400	916490	606820	220680	80065	76832	738150	825120	859460	914690	838990
O43148;O43148-2;K7EP06;K7EPP5;K7ERH6	O43148;O43148-2	19;19;8;5;2	19;19;8;5;2	19;19;8;5;2	mRNA cap guanine-N7 methyltransferase	RNMT	5	19	39.5	41.961	28.6	30.7	34.5	30.3	252720	274820	286310	218170	222830	220710	165150	98354	33600	25272	355160	314710	384050	300850	212670	240440	200650	111840	33058	26661	470510	506340	468450	426600	318050	335790	251840	140750	38383	34328	162620	172800	162070	153160	107110
O43149;I3L3Q3;I3L141;O43149-2	O43149	16;1;1;1	16;1;1;1	10;1;1;1	Zinc finger ZZ-type and EF-hand domain-containing protein 1	ZZEF1	4	16	5.6	30.422	3	4.7	5	3.8	65936	77595	86725	72621	75883	138480	106080	55600	2719.2	9256.5	104860	81851	106670	80667	73891	36329	32046	18328	9534.6	7841.7	94589	104550	103010	83882	69471	60386	75666	35289	7587.2	8020.7	77211	92130	72744	79068	71065
O43149-3	O43149-3	7	1	1	Zinc finger ZZ-type and EF-hand domain-containing protein 1	ZZEF1	1	7	7.3	2.2224	3.4	7.3	6.4	6.4	15046	14088	14723	10961	9473.8	7927.5	6430.8	5598.2	2597.3	1864.3	5028.2	4592.8	6788.3	4401.7	2759.2	1207.8	1109.2	541.78	743.04	718.6	10188	11960	9011.5	8350.4	5698.3	4689.2	3764.2	2936.2	1878.4	1622	5712.7	6506.4	5069	4980.8	3331.3
O43164-2;O43164;Q8NG27-2;Q8NG27-3;Q8NG27	O43164-2;O43164	5;5;1;1;1	5;5;1;1;1	5;5;1;1;1	E3 ubiquitin-protein ligase Praja-2	PJA2	5	5	7.8	5.3935	5.2	6.8	6.8	6.2	964.65	1015.2	1001.1	897.27	862.55	796.67	388.69	354.37	128.02	87.028	2598.2	2097.8	2562.6	1982.6	1451.7	963.54	969.46	482.76	154.19	305.46	10971	11884	9643.4	8203.9	6917.6	6328.9	4569.8	4278.8	2434.2	2554.8	7881.5	8701.5	6717.2	5792.3	4099.4
O43172	O43172	19	19	1	U4/U6 small nuclear ribonucleoprotein Prp4	PRPF4	1	19	48.5	129.1	34.5	44.8	43.9	39.7	235690	265330	282230	213710	147920	108330	72233	51637	27525	23300	282970	251660	334770	226970	108800	74500	49085	28868	14024	13721	303860	351770	357690	284170	139680	92343	58786	39147	21876	18209	140380	175200	155940	136560	71973
O43172-2	O43172-2	19	1	1	U4/U6 small nuclear ribonucleoprotein Prp4	PRPF4	1	19	48.4	-2	34.4	44.7	43.8	39.5	14123	14152	16759	11528	6920	4020.5	2621.5	2137.6	1032.8	985.03	36703	34748	43396	32037	15245	7206.9	8655.8	5178.2	4501.2	3581.3	70050	88600	76530	60627	35527	23624	18184	10916	10752	25910	15975	21438	18266	16620	7208
O43175;Q5SZU1	O43175;Q5SZU1	18;15	18;15	18;15	D-3-phosphoglycerate dehydrogenase	PHGDH	2	18	43.5	323.31	36	41.3	35.3	38.3	1158200	1227400	1299500	985550	1021900	806490	621960	284870	69635	61000	948020	818990	1015400	834630	656640	603600	472230	168990	40305	39276	925940	1004200	876400	829950	666100	540020	398650	170300	38671	35557	835870	928730	862520	799580	666130
O43181;H0Y9M8	O43181	5;2	5;2	5;2	NADH dehydrogenase [ubiquinone] iron-sulfur protein 4, mitochondrial	NDUFS4	2	5	31.4	14.911	31.4	31.4	31.4	31.4	8161.2	9783.2	10403	10840	17466	26629	20841	17718	15729	12746	33388	31541	35628	33195	40060	54765	47991	40994	37736	38576	27588	28042	27117	37497	61323	100940	82089	75550	65550	83111	4879.9	5476.9	5246.3	6665.1	7288.5
O43237;O43237-2;J3KRI4;B4E2E0;J3KRZ2;H3BUM4;J3KSD2;J3QKK5;H3BU48	O43237;O43237-2	20;18;8;8;6;4;2;1;1	19;18;8;7;6;4;2;1;1	19;18;8;7;6;4;2;1;1	Cytoplasmic dynein 1 light intermediate chain 2	DYNC1LI2	9	20	40.4	136.4	29.7	33.9	33.3	36	299850	333080	405540	319570	242000	144170	74501	56669	25359	25179	285800	268120	368160	312380	215520	65695	43675	26176	12376	14194	284240	335830	344810	331190	214560	79703	50900	34488	19775	18086	237700	294450	257080	285870	213130
O43242;O43242-2;H0YGV8;F5H8K4	O43242;O43242-2	34;22;5;1	34;22;5;1	34;22;5;1	26S proteasome non-ATPase regulatory subunit 3	PSMD3	4	34	62	323.31	61.8	62	61.8	59.9	1749600	1972200	2083900	1556800	1553000	1512900	1200600	372760	131690	136050	1610300	1455000	1950500	1585100	1270800	927450	651190	225580	93702	101230	2086500	2344900	2323500	2202300	1629600	1308500	818270	298060	118130	121090	1515900	1780400	1497700	1596900	1368500
O43252	O43252	22	22	20	Bifunctional 3-phosphoadenosine 5-phosphosulfate synthase 1;Sulfate adenylyltransferase;Adenylyl-sulfate kinase	PAPSS1	1	22	42.5	142.01	36.1	38	32.7	41	664460	727760	751850	605770	594090	533520	277160	125730	46038	43107	456900	381410	495990	400390	299120	235240	105590	55204	33506	30654	575070	634330	592070	543170	415950	303050	125940	72490	42179	39223	526930	582080	539420	503970	369680
O43264;O43264-2;F5H3C1	O43264;O43264-2	15;11;1	15;11;1	15;11;1	Centromere/kinetochore protein zw10 homolog	ZW10	3	15	21.3	31.796	11.4	16	13.7	19.3	56936	61034	65671	46356	30339	21513	16567	11134	5743.9	4650.3	151370	130770	170530	121570	61723	40188	31608	18736	9134.4	8572.7	167620	174620	177060	128160	59877	43435	33200	25408	17057	15097	106420	119870	107470	89806	43398
O43290;E9PQI8	O43290	11;2	11;2	11;2	U4/U6.U5 tri-snRNP-associated protein 1	SART1	2	11	17.5	39.507	9.9	17.5	14.9	14.9	11946	12919	13662	11685	9863.6	9758.8	7530.2	4646.2	2139.2	1870	51433	46759	57044	47175	33294	33358	33401	14675	7382.6	6783.6	22613	28118	29336	24602	18595	14225	11858	5744.8	2139.7	2114.6	26502	28264	27217	24319	18658
O43294-2;O43294;H3BQC4;H3BSN4;H3BS04;H3BN49;I3L209	O43294-2;O43294	20;20;8;7;3;3;1	20;20;8;7;3;3;1	20;20;8;7;3;3;1	Transforming growth factor beta-1-induced transcript 1 protein	TGFB1I1	7	20	55.4	93.209	36	38.3	53.2	41	106750	122870	122650	89130	81100	63820	46666	33520	13525	9931.3	144310	124800	139300	130050	77292	68304	49122	31492	16100	12856	73153	80532	76581	63013	44729	34648	25179	15674	9047.6	7266	52955	58630	54158	46330	32892
O43301;A0A1B0GTF3;K7ELE6;K7ENF6;Q5JX83;Q96MM6	O43301;A0A1B0GTF3	13;11;2;2;1;1	13;11;2;2;1;1	13;11;2;2;1;1	Heat shock 70 kDa protein 12A	HSPA12A	6	13	20.9	38.982	16	14.4	19	17.2	84074	84824	88831	67122	61021	43450	20027	14388	7979.3	5592.8	56533	45876	62747	44282	36061	29606	25985	17379	7140.4	13759	233950	251610	245370	210090	154030	98494	58260	45693	33246	20998	45064	49325	45002	41658	32691
O43310;O43310-2;K7EPK6;K7EK08;K7EQS5;K7EQS9	O43310;O43310-2	9;9;3;3;2;2	9;9;3;3;2;2	9;9;3;3;2;2	CBP80/20-dependent translation initiation factor	CTIF	6	9	14.4	18.578	7.4	13	7.5	9.9	5370.1	4679.1	5784.9	3650.2	3623.3	2542.1	1315.6	682.35	332.86	143.6	77761	62492	71699	59948	39345	37687	20424	10729	5943.7	9070.8	79586	76863	74105	63450	39203	36646	16697	9229.3	5840.9	9963.3	48879	52459	46459	37069	27867
O43314-2;O43314;A0A087WZV0;D6RBU4;D6RFG4;H0Y9M0	O43314-2;O43314;A0A087WZV0	27;27;26;6;2;2	27;27;26;6;2;2	8;8;8;3;2;2	Inositol hexakisphosphate and diphosphoinositol-pentakisphosphate kinase 2	PPIP5K2	6	27	24.2	86.533	14.8	17.9	22	19.1	118570	129900	134420	104750	104350	79547	46008	25850	15771	12389	214790	187570	229600	188860	142590	113690	62654	34373	19853	20676	310740	322430	315700	246740	186040	148440	69365	40900	24922	20805	225230	228690	212290	194290	149880
O43318-2;O43318;O43318-4;O43318-3;Q9UG54	O43318-2;O43318;O43318-4;O43318-3	12;11;9;8;5	12;11;9;8;5	12;11;9;8;5	Mitogen-activated protein kinase kinase kinase 7	MAP3K7	5	12	22.1	25.281	8.1	12.8	14	17.4	29445	33152	32402	21216	15930	13190	9165.8	7328.8	3050.4	2854.3	36382	29295	36404	23566	9607.9	7879.4	6339.9	4091.5	1945.5	1948.4	125950	129170	113980	78827	37248	31813	21895	14256	8618.5	7725.4	36678	43161	38275	27261	9304.2
O43324;D6RBD7;C9J1V9;O43324-2;H0YAL7;D6RCQ0;H0YAH9	O43324;D6RBD7;C9J1V9;O43324-2;H0YAL7	8;6;6;6;5;2;1	8;6;6;6;5;2;1	8;6;6;6;5;2;1	Eukaryotic translation elongation factor 1 epsilon-1	EEF1E1;EEF1E1-BLOC1S5	7	8	44.3	17.767	38.5	38.5	44.3	27.6	123160	149670	150090	77952	33224	29714	19903	11700	6934.3	7944	283460	278480	336310	139410	51757	42636	36988	23792	17856	20514	190820	227920	220550	101170	28566	24482	19362	13020	10967	10167	107330	127240	92366	54006	14033
O43353;O43353-2;E7ERW9;E5RGK6;Q16566	O43353;O43353-2	15;12;1;1;1	15;12;1;1;1	15;12;1;1;1	Receptor-interacting serine/threonine-protein kinase 2	RIPK2	5	15	34.8	81.94	22.8	30.6	24.6	30	68590	69580	71833	50980	42852	35521	26641	17703	9222.5	5054.6	149710	126660	153740	116910	81126	65560	52971	32525	17413	13104	115860	117910	106140	85403	61285	50517	39712	30110	16426	11697	143670	150260	139360	116820	79244
O43379;O43379-4;O43379-2;H7C3R4;O43379-3	O43379;O43379-4	22;22;6;4;4	22;22;6;4;4	22;22;6;4;4	WD repeat-containing protein 62	WDR62	5	22	17	42.227	9.7	12.1	12.4	14	74085	78032	65724	44474	29310	24222	17577	10865	4441.5	3828.1	101930	98327	101610	123920	53455	47063	73284	50095	12456	17285	186280	177820	135990	101180	60860	59023	46747	35881	30781	25068	89489	97463	69629	69042	44509
O43390;O43390-2;O43390-3;O43390-4;B4DT28	O43390;O43390-2;O43390-3;O43390-4;B4DT28	24;23;22;19;18	16;15;15;12;12	16;15;15;12;12	Heterogeneous nuclear ribonucleoprotein R	HNRNPR	5	24	42.3	82.912	42.3	33.6	37.8	36	164820	204430	220850	166670	91706	68827	50966	32311	14844	13742	234550	243480	308500	226180	115940	89762	71736	39600	21212	20776	250440	294290	318650	237930	118520	86099	61572	43778	30598	28818	335600	444250	334210	313570	124770
O43395;O43395-3;REV__F8WAR6;REV__F8WER6;REV__O14782	O43395	11;4;1;1;1	11;4;1;1;1	11;4;1;1;1	U4/U6 small nuclear ribonucleoprotein Prp3	PRPF3	5	11	13.8	22.158	8.8	12.7	11.7	10.2	52544	59319	62293	45999	32627	18735	12810	8866.3	4537.1	4263.3	127550	121400	156730	103730	56485	36379	33734	20169	14069	12526	117660	139100	140430	105890	47248	33097	25746	19611	14721	13188	43654	54720	49185	41674	22830
O43396;K7ER96;K7EML9;K7EPB7;K7EME7;K7EKG2	O43396;K7ER96	15;14;5;3;2;1	15;14;5;3;2;1	15;14;5;3;2;1	Thioredoxin-like protein 1	TXNL1	6	15	60.6	323.31	60.6	56.7	56.7	56.4	1103300	1155500	1205600	842540	563480	292420	194620	137090	81216	82733	1275700	1133000	1375200	1040900	451790	213100	142500	96937	53187	63816	957570	1070900	1016500	881920	436490	187900	95765	66394	40342	36898	738200	801090	728870	676430	295670
O43399;O43399-5;O43399-7;A0A087WYR3;A0A087WZ51	O43399;O43399-5;O43399-7;A0A087WYR3;A0A087WZ51	14;14;14;10;9	14;14;14;10;9	3;3;3;3;0	Tumor protein D54	TPD52L2	5	14	68.4	323.31	68.4	68.4	68.4	65	552940	629270	709930	559600	545990	585730	597650	566230	317050	250020	778000	729980	878750	771900	595410	654410	690100	560130	397220	411540	527360	575610	514520	498520	431700	385560	375850	290700	255880	264520	435790	481470	412520	440610	378870
O43399-2;O43399-4;O43399-3;O43399-6	O43399-2;O43399-4;O43399-3;O43399-6	12;12;12;11	1;1;1;1	1;1;1;1	Tumor protein D54	TPD52L2	4	12	67.2	5.9113	67.2	67.2	67.2	67.2	28017	39312	39195	31167	42269	29330	27747	21590	10665	7056.9	22572	21786	25141	21508	19763	10255	8574.6	5539	3061.3	3079.9	28062	34268	29478	22074	21249	10946	10962	7487.3	4730	4303.6	11806	16968	14334	15703	17542
O43402-2;O43402	O43402-2;O43402	3;3	3;3	3;3	ER membrane protein complex subunit 8	EMC8	2	3	31	5.1179	19.8	19	7.9	31	7775.3	7709.4	6093.4	3574	2963.1	3672.2	3765	1759.5	927	607.57	1737	1302	1297.2	741.27	527.5	501.91	497.19	285.61	84.959	73.023	2778.3	2541.6	1513.9	1192.8	655.21	1020	536.45	162.08	22.269	72.334	14208	13061	12296	11410	7005.8
O43414;H0Y4B0;O43414-3;O43414-2;F6QUN3;F6UGJ8	O43414;H0Y4B0;O43414-3;O43414-2	9;8;8;8;4;4	9;8;8;8;4;4	9;8;8;8;4;4	ERI1 exoribonuclease 3	ERI3	6	9	23.4	24.022	16.3	21.4	19	15.7	148090	146840	152130	109700	106700	92138	70956	40222	12574	8313.7	181000	159470	184530	152860	107720	113360	79176	40469	13209	11421	185090	193330	150630	163080	129050	117090	79360	40840	9754.6	6534.8	166970	176860	185760	161410	118370
O43427-2;O43427;E9PSD3;H0YCE7;E9PJW6	O43427-2;O43427;E9PSD3	8;8;7;3;3	8;8;7;3;3	8;8;7;3;3	Acidic fibroblast growth factor intracellular-binding protein	FIBP	5	8	23	11.186	14.8	10.4	23	19	5156.9	5920.8	6002.3	5411.5	4952.2	6328.3	3538.2	2680.2	1289.5	1695.8	53467	43510	49334	37195	29256	23816	13897	7499.6	4695	5003.9	42419	51753	48405	41089	31131	19820	10891	6877.6	4274	3760.7	81053	84253	75669	72617	61536
O43464;A0A0C4DG44;O43464-3;O43464-2;O43464-4;P83110-2;P83110	O43464;A0A0C4DG44;O43464-3;O43464-2;O43464-4	9;8;8;6;5;1;1	9;8;8;6;5;1;1	9;8;8;6;5;1;1	Serine protease HTRA2, mitochondrial	HTRA2	7	9	31.2	73.93	22.3	22.3	15.5	19.9	47991	53746	54569	44173	46304	44934	35388	23547	11761	5775.9	64143	57990	71411	62627	52260	47049	41236	23223	12233	7739.6	44958	52363	48986	45888	37776	35581	28318	18122	8785.1	5211.2	36360	39642	34871	34641	29591
O43488;H3BLU7;H7C5H7;Q8NHP1;O95154	O43488;H3BLU7	11;10;4;2;1	11;10;4;2;1	11;10;4;2;1	Aflatoxin B1 aldehyde reductase member 2	AKR7A2	5	11	40.9	160.56	37.9	40.9	32.6	40.9	416250	442230	445150	347580	356180	287760	124230	70064	36823	32562	397510	371280	426750	391420	284180	237910	99528	50685	31014	28968	353360	409470	350770	368850	263470	210490	85824	44629	19124	15026	249030	280910	263010	246650	198570
O43491;Q6R5J7;E9PMV8;Q6ZSX4;E9PPC9;E9PN54	O43491	55;22;17;10;5;5	55;22;17;10;5;5	1;1;1;0;0;0	Band 4.1-like protein 2	EPB41L2	6	55	57.7	323.31	55.2	47.6	54.5	52	1962500	2053300	2107000	1588500	1504200	920460	495660	369970	205890	183650	1786200	1542600	1783700	1445800	1027800	532750	301100	187140	113600	115750	1733000	1903000	1750900	1562800	1083100	640260	416070	301060	183650	154770	1302500	1344300	1252300	1127600	776510
O43516;O43516-3;O43516-2;O43516-4;E9PB87;C9JB04;B8ZZ90;C9JTB9	O43516;O43516-3;O43516-2;O43516-4;E9PB87	14;14;13;11;9;3;2;1	14;14;13;11;9;3;2;1	14;14;13;11;9;3;2;1	WAS/WASL-interacting protein family member 1	WIPF1	8	14	46.3	71.282	37.4	20.3	20.1	36.4	26274	28171	31989	25344	23501	23584	17911	13614	10016	7699.8	42943	35088	47452	33513	21899	19355	16401	14004	10693	11634	29048	32333	29397	25967	20336	18003	14308	12172	9150	7779.4	36791	39931	35620	33927	27175
O43570-2;O43570;B3KUB4	O43570-2;O43570;B3KUB4	7;7;5	7;7;5	7;7;5	Carbonic anhydrase 12	CA12	3	7	21.3	49.204	14.3	21.3	16.6	16	78335	91047	110460	75244	113220	134820	111440	79671	19037	14596	109100	88183	117780	89864	88426	85636	81610	45856	16547	14420	110470	126920	139130	113360	124760	129970	109850	76214	22118	16347	112130	125510	97488	106710	116790
O43583;F8VVL1	O43583;F8VVL1	9;7	9;7	9;7	Density-regulated protein	DENR	2	9	47.5	160.7	47.5	47.5	47	47.5	702150	690230	744370	621420	584260	719140	600270	500090	237100	116930	316710	257130	319190	277600	193470	254890	203870	155120	82099	43957	763390	801450	779660	765080	593500	705010	574710	468460	225910	121220	269070	285210	274190	274620	214750
O43592;F8WDU6;F5GYW6;F5GZM3	O43592	22;6;3;2	22;6;3;2	22;6;3;2	Exportin-T	XPOT	4	22	24.1	124.57	21.4	23.2	20.7	21.5	445440	472890	464500	310430	158040	128380	91081	61373	29073	27591	926790	804070	939730	626820	184680	117880	112090	65512	35594	43379	813300	881750	801180	605530	216830	178780	128870	94187	54965	41068	828180	900960	811710	600810	179450
O43598;O43598-2	O43598;O43598-2	7;4	7;4	1;1	2-deoxynucleoside 5-phosphate N-hydrolase 1	DNPH1	2	7	42	46.424	37.9	42	42	42	249680	260800	287020	207070	207440	185350	160850	129670	105970	73249	201010	179470	209960	177340	130280	119380	105290	87977	76810	60284	213170	226750	200520	201900	154550	139230	122990	104150	85401	75633	142690	150090	141440	131160	119210
O43615;M0QXU7;M0R301;M0QXM9;M0R124	O43615;M0QXU7	16;11;4;3;2	16;11;4;3;2	16;11;4;3;2	Mitochondrial import inner membrane translocase subunit TIM44	TIMM44	5	16	36.7	61.556	27.4	34.5	30.5	33	61335	64748	78741	56274	45964	28384	16306	10576	5639.5	4886.7	197080	161700	219090	160440	121870	65775	43537	28418	15427	13577	176520	206880	194340	157080	97705	52288	33651	24488	15734	15477	135400	154650	150710	129190	99989
O43617;A0A087WWM0;O43617-2;A0A087WYS5;A6NKE1	O43617;A0A087WWM0;O43617-2;A0A087WYS5	9;8;8;5;4	9;8;8;5;4	9;8;8;5;4	Trafficking protein particle complex subunit 3	TRAPPC3	5	9	40.6	28.473	40.6	36.7	40.6	40.6	450340	455420	472960	339940	301680	250360	177490	80369	40367	35767	207130	173450	207150	167210	108340	105130	71817	35129	17995	20404	368160	376450	305730	298270	220660	198750	116190	64131	35626	34552	171920	189010	174230	159270	122920
O43633;M0R1L7;M0R1T5;M0QXX8	O43633;M0R1L7;M0R1T5	8;7;7;1	8;7;7;1	8;7;7;1	Charged multivesicular body protein 2a	CHMP2A	4	8	33.3	145.46	26.6	26.6	26.6	33.3	423900	437730	473130	355640	372460	342180	245030	78647	30378	32686	381220	373490	428550	356850	395380	284090	209280	76250	29366	29463	402860	434130	397710	372530	332300	302250	203130	79090	23692	23023	377410	401780	392840	364200	313880
O43660;O43660-2;H0YA24;D6RA26;H0YAA2;B7Z982	O43660;O43660-2	9;8;4;4;2;1	9;8;4;4;2;1	9;8;4;4;2;1	Pleiotropic regulator 1	PLRG1	6	9	27.4	51.464	14.6	21.4	21.4	27.4	17563	20989	21589	19867	23877	19907	20045	15431	7848.2	3422.5	46742	45182	52485	56513	43856	34151	33573	21454	13129	8446.1	40163	44561	44552	45364	40559	26969	24306	17267	10457	9522.3	40063	45260	38567	47585	38583
O43665-2;O43665;O43665-3	O43665-2;O43665;O43665-3	5;5;5	5;5;5	5;5;5	Regulator of G-protein signaling 10	RGS10	3	5	36.5	60.231	36.5	36.5	36.5	36.5	168850	168530	179960	139560	128990	71623	38567	23801	15098	13977	218810	210000	224550	185550	135230	74219	38271	22089	15685	15287	154650	174750	167710	142740	121240	52622	28035	17892	11341	10181	173570	191880	177030	165530	112960
[truncated: 3,219 more rows]
[truncated: 5 more columns]
