# Supplementary material for: Anticancer Effect of Deuterium Depleted Water - Redox Disbalance Leads to Oxidative Stress
Source: Mol Cell Proteomics. 2019 Sep 13;18(12):2373–87. doi: 10.1074/mcp.RA119.001455 (PMC6885702; doi:10.1074/mcp.RA119.001455)
Supplement: Supplementry Table S16 [file 144400_2_supp_382944_pwmrxh.xlsx]

## Sheet: Table S16
Table S16. R analysis of TPP result.
id	Protein names	Gene names	Unique peptides	DTm_diff	DTm_pval	abs Log p value
Q9NZV1	Cysteine-rich motor neuron 1 protein;Processed cysteine-rich motor neuron 1 protein	CRIM1	10	-7.7189	0.179309	0.746399
Q99081	Transcription factor 12	TCF12	3	6.20103	0.0134092	1.8726
P04406	Glyceraldehyde-3-phosphate dehydrogenase	GAPDH	4	-6.05073	0.293901	0.531799
A0A0C4DGZ1	Zinc finger CCCH domain-containing protein 8	ZC3H8	7	-6.04394	0.214766	0.668034
Q9Y4B5	Microtubule cross-linking factor 1	MTCL1	7	6.01668	0.0458745	1.33843
Q6P6B1	Glutamate-rich protein 5	ERICH5	15	-6.00551	0.236983	0.625283
Q13107-2	Ubiquitin carboxyl-terminal hydrolase 4;Ubiquitin carboxyl-terminal hydrolase	USP4	3	-5.82172	0.167465	0.776077
Q9ULR0	Pre-mRNA-splicing factor ISY1 homolog	ISY1	5	-5.80053	0.216995	0.66355
P25789	Proteasome subunit alpha type-4;Proteasome subunit alpha type	PSMA4	7	-5.76612	0.295568	0.529343
F8WF27	Transmembrane 4 L6 family member 1	TM4SF1	1	-5.6671	0.0651171	1.1863
P09104	Gamma-enolase;Enolase	ENO2	10	-5.64473	0.211519	0.674651
P48634	Protein PRRC2A	PRRC2A	28	-5.4642	0.226811	0.644336
V9GZ56	U6 snRNA-associated Sm-like protein LSm4	LSM4	7	-5.44512	0.0471496	1.32652
Q9Y232-2	Chromodomain Y-like protein	CDYL	6	-5.35636	0.136314	0.865461
P49721	Proteasome subunit beta type-2	PSMB2	10	-5.33962	0.290064	0.537507
Q53GQ0	Very-long-chain 3-oxoacyl-CoA reductase	HSD17B12	3	5.29599	0.179366	0.74626
Q6DKK2	Tetratricopeptide repeat protein 19, mitochondrial	TTC19	8	-5.25016	0.173643	0.760342
O75940	Survival of motor neuron-related-splicing factor 30	SMNDC1	12	-5.18221	0.297085	0.52712
E7EVA0	Microtubule-associated protein	MAP4	22	-5.05959	0.209321	0.679188
P10253	Lysosomal alpha-glucosidase;76 kDa lysosomal alpha-glucosidase;70 kDa lysosomal alpha-glucosidase	GAA	20	-5.0284	0.264216	0.57804
Q13643	Four and a half LIM domains protein 3	FHL3	9	-4.97035	0.018104	1.74222
P37108	Signal recognition particle 14 kDa protein	SRP14	7	-4.93892	0.0513451	1.2895
Q9HAT2	Sialate O-acetylesterase	SIAE	5	-4.93281	0.238913	0.62176
Q9P0P0	E3 ubiquitin-protein ligase RNF181	RNF181	7	-4.91599	0.25882	0.587002
P22234	Multifunctional protein ADE2;Phosphoribosylaminoimidazole-succinocarboxamide synthase;Phosphoribosylaminoimidazole carboxylase	PAICS	21	-4.91143	0.236373	0.626402
F8VQZ7	Methionine aminopeptidase 2	METAP2	1	-4.8547	0.0810944	1.09101
Q9Y608-4	Leucine-rich repeat flightless-interacting protein 2	LRRFIP2	16	-4.84717	0.179146	0.746792
B8ZZE3	Methyltransferase-like protein 5	METTL5	6	-4.69152	0.257877	0.588587
Q8N465	D-2-hydroxyglutarate dehydrogenase, mitochondrial	D2HGDH	4	4.57755	0.0416529	1.38035
Q16719	Kynureninase	KYNU	26	-4.52294	0.266236	0.574734
O75607	Nucleoplasmin-3	NPM3	6	-4.43478	0.142579	0.845944
Q96EV2	RNA-binding protein 33	RBM33	2	-4.35254	0.26535	0.576181
F8VWL3	FYVE, RhoGEF and PH domain-containing protein 4	FGD4	5	4.27207	0.193353	0.71365
O43716	Glutamyl-tRNA(Gln) amidotransferase subunit C, mitochondrial	GATC	5	4.27009	0.0353099	1.4521
P09110	3-ketoacyl-CoA thiolase, peroxisomal	ACAA1	8	4.26466	0.211703	0.674274
X5D2R7	Proteasome subunit beta type;Proteasome subunit beta type-8	PSM8;PSMB8	9	-4.24626	0.0423196	1.37346
P29317	Ephrin type-A receptor 2	EPHA2	15	-4.22846	0.219903	0.657769
Q9C0D3	Protein zyg-11 homolog B	ZYG11B	3	4.22828	0.0928852	1.03205
Q5T1Z0	Phospholysine phosphohistidine inorganic pyrophosphate phosphatase	LHPP	4	4.21794	0.0619327	1.20808
O43399	Tumor protein D54	TPD52L2	3	-4.18451	0.284412	0.546052
O43660	Pleiotropic regulator 1	PLRG1	9	-4.17669	0.192983	0.714482
O14646-2	Chromodomain-helicase-DNA-binding protein 1	CHD1	5	4.17007	0.21465	0.668269
Q08380	Galectin-3-binding protein	LGALS3BP	8	-4.07512	0.199177	0.700762
Q92791	Synaptonemal complex protein SC65	LEPREL4;P3H4	4	-4.06702	0.150378	0.822817
Q7Z7E8	Ubiquitin-conjugating enzyme E2 Q1	UBE2Q1	8	-4.03133	0.0194247	1.71164
O96017	Serine/threonine-protein kinase Chk2	CHEK2	6	-3.98024	0.143643	0.842716
F8WAS3	NADH dehydrogenase [ubiquinone] 1 alpha subcomplex subunit 5	NDUFA5	2	-3.96664	0.323233	0.490484
P54259	Atrophin-1	ATN1	11	-3.94356	0.0773805	1.11137
Q96EB1	Elongator complex protein 4	ELP4	8	-3.94192	0.199412	0.700249
Q9UHG3-2	Prenylcysteine oxidase 1	PCYOX1	10	-3.91033	0.279111	0.554223
Q9UHN6-2	Transmembrane protein 2	TMEM2	11	3.86286	0.332126	0.478697
P16035	Metalloproteinase inhibitor 2	TIMP2	6	-3.83846	0.225014	0.64779
P60900	Proteasome subunit alpha type-6;Proteasome subunit alpha type	PSMA6	8	-3.82647	0.229035	0.640099
P49720	Proteasome subunit beta type-3	PSMB3	1	-3.75694	0.373521	0.427685
K7EPV0	Cytochrome c oxidase assembly factor 3 homolog, mitochondrial	COA3	1	-3.72602	0.274299	0.561775
P55327-2	Tumor protein D52	TPD52	9	-3.71035	0.271064	0.566928
P05997	Collagen alpha-2(V) chain	COL5A2	9	3.71001	0.12589	0.900008
Q9H1U4	Multiple epidermal growth factor-like domains protein 9	MEGF9	5	3.62702	0.282711	0.548658
Q4G0N4	NAD kinase 2, mitochondrial	NADK2	11	-3.59781	0.00884893	2.05311
Q9UBI6	Guanine nucleotide-binding protein G(I)/G(S)/G(O) subunit gamma-12	GNG12	3	3.57228	0.318732	0.496575
F8W108	AT-rich interactive domain-containing protein 2	ARID2	5	-3.54299	0.29359	0.532259
A0A0B4J2D5	ES1 protein homolog, mitochondrial	C21orf33	12	-3.54048	0.249851	0.602318
H0Y542	Breast carcinoma-amplified sequence 1	BCAS1	4	-3.50948	0.00292403	2.53402
E9PDU5	WD repeat-containing protein 6	WDR6	5	-3.48246	0.0184323	1.73442
Q9NPJ3-2	Acyl-coenzyme A thioesterase 13;Acyl-coenzyme A thioesterase 13, N-terminally processed	ACOT13	5	-3.42303	0.375983	0.424832
O15230	Laminin subunit alpha-5	LAMA5	25	-3.4191	0.0114605	1.9408
Q8NCW5	NAD(P)H-hydrate epimerase	APOA1BP	14	-3.40132	0.28821	0.540291
E5RIW3	Tubulin-specific chaperone A	TBCA	9	-3.37062	0.389909	0.409037
P16188	HLA class I histocompatibility antigen, A-30 alpha chain;HLA class I histocompatibility antigen, A-23 alpha chain;HLA class I histocompatibility antigen, A-11 alpha chain;HLA class I histocompatibility antigen, A-3 alpha chain;HLA class I histocompatibility antigen, A-69 alpha chain;HLA class I histocompatibility antigen, A-2 alpha chain;HLA class I histocompatibility antigen, A-68 alpha chain	HLA-A	3	-3.34103	0.324929	0.488212
P28072	Proteasome subunit beta type-6;Proteasome subunit beta type	PSMB6	11	-3.33327	0.130005	0.886039
H7C561	NA	SF1	2	3.33277	0.322419	0.49158
A6NHR9-2	Structural maintenance of chromosomes flexible hinge domain-containing protein 1	SMCHD1	17	-3.32955	9.66806e-05	4.01466
Q01813	ATP-dependent 6-phosphofructokinase, platelet type	PFKP	38	-3.30166	0.266566	0.574196
J3KQ72	F-box only protein 6	FBXO6	3	-3.28298	0.143008	0.844641
Q6YHK3-4	CD109 antigen	CD109	12	-3.27374	0.0150809	1.82157
P17096	High mobility group protein HMG-I/HMG-Y	HMGA1	6	-3.2684	0.347559	0.458971
Q92820	Gamma-glutamyl hydrolase	GGH	11	-3.26445	0.282712	0.548656
Q96CS3	FAS-associated factor 2	FAF2	5	3.25587	0.270486	0.567855
Q86VR2	Protein FAM134C	FAM134C	4	-3.25165	0.230191	0.637911
O15212	Prefoldin subunit 6	PFDN6	11	-3.24347	0.296001	0.528707
O43813	LanC-like protein 1	LANCL1	12	3.17854	0.297807	0.526065
Q12962	Transcription initiation factor TFIID subunit 10	TAF10	3	-3.16767	0.301731	0.52038
Q8IYL3	UPF0688 protein C1orf174	C1orf174	6	-3.14702	0.266033	0.575065
F5H8A6	Tumor necrosis factor receptor superfamily member 1A;Tumor necrosis factor receptor superfamily member 1A, membrane form;Tumor necrosis factor-binding protein 1	TNFRSF1A	5	3.14582	0.359445	0.444368
A0A0U1RRE5	NA	NA	3	-3.14578	0.0511286	1.29134
Q9NQ92	Coordinator of PRMT5 and differentiation stimulator	COPRS	1	-3.12839	0.0814374	1.08918
Q6P6C2-3	RNA demethylase ALKBH5	ALKBH5	9	-3.12248	0.0232444	1.63368
P23025	DNA repair protein complementing XP-A cells	XPA	2	-3.10542	0.0223844	1.65005
E7ERU0	Dystonin	DST	31	-3.09979	0.00306295	2.51386
P61457	Pterin-4-alpha-carbinolamine dehydratase	PCBD1	8	-3.09729	0.168858	0.772478
P52655	Transcription initiation factor IIA subunit 1;Transcription initiation factor IIA alpha chain;Transcription initiation factor IIA beta chain	GTF2A1	2	-3.09191	0.336375	0.473176
E9PDJ9	LIM and calponin homology domains-containing protein 1	LIMCH1	1	-3.07293	0.0337779	1.47137
O75554	WW domain-binding protein 4	WBP4	7	-3.04238	0.411004	0.386154
K7ENV7	Isochorismatase domain-containing protein 2, mitochondrial	ISOC2	3	-3.03706	0.198414	0.702427
Q92896	Golgi apparatus protein 1	GLG1	10	-3.02418	0.10505	0.978604
Q8TDQ7	Glucosamine-6-phosphate isomerase 2	GNPDA2	7	-2.98832	0.233154	0.632357
Q9P2E3	NFX1-type zinc finger-containing protein 1	ZNFX1	4	-2.98779	0.11074	0.955694
P25788-2	Proteasome subunit alpha type-3	PSMA3	7	-2.97818	0.264675	0.577287
Q96GM8	Target of EGR1 protein 1	TOE1	4	2.9623	0.0518167	1.28553
I3L2Z5	Myc-associated zinc finger protein	MAZ	5	-2.95312	0.0932898	1.03017
P31350	Ribonucleoside-diphosphate reductase subunit M2	RRM2	13	-2.93449	0.0812791	1.09002
Q9Y5V0	Zinc finger protein 706	ZNF706	4	-2.92265	0.241116	0.617775
P27816-5	Microtubule-associated protein 4;Microtubule-associated protein	MAP4	1	-2.89592	0.262145	0.581458
P78324	Tyrosine-protein phosphatase non-receptor type substrate 1;Signal-regulatory protein beta-1 isoform 3	SIRPA;SIRPB1	10	-2.89171	0.224699	0.648398
H0YNH8	Uveal autoantigen with coiled-coil domains and ankyrin repeats	UACA	6	2.8897	0.0518407	1.28533
P54727	UV excision repair protein RAD23 homolog B	RAD23B	11	-2.87676	0.322782	0.49109
A0A024RA52	Proteasome subunit alpha type;Proteasome subunit alpha type-2	PSMA2	11	-2.87132	0.184525	0.733944
Q9Y3S2	Zinc finger protein 330	ZNF330	9	2.8576	0.275318	0.560166
P42574	Caspase-3;Caspase-3 subunit p17;Caspase-3 subunit p12	CASP3	9	-2.84811	0.163224	0.787217
Q8IUC4	Rhophilin-2	RHPN2	15	-2.84426	0.30323	0.518228
Q32MZ4	Leucine-rich repeat flightless-interacting protein 1	LRRFIP1	1	-2.83477	0.226653	0.644638
O43164-2	E3 ubiquitin-protein ligase Praja-2	PJA2	5	-2.8295	0.0215815	1.66592
Q5VVL7	Lipoamide acyltransferase component of branched-chain alpha-keto acid dehydrogenase complex, mitochondrial	DBT	3	-2.78935	0.025688	1.59027
Q14157-4	Ubiquitin-associated protein 2-like	UBAP2L	2	-2.78876	0.177395	0.751059
O95466	Formin-like protein 1	FMNL1	4	-2.78841	0.0296151	1.52849
Q9UJK0	Ribosome biogenesis protein TSR3 homolog	TSR3	8	-2.78128	0.0648017	1.18841
Q9NYK5	39S ribosomal protein L39, mitochondrial	MRPL39	8	2.76759	0.125875	0.900059
P01112	GTPase HRas;GTPase HRas, N-terminally processed	HRAS	3	-2.76665	0.388191	0.410955
Q96RT1-7	Protein LAP2	ERBB2IP	16	-2.75826	0.159881	0.796204
Q9BXS6-7	Nucleolar and spindle-associated protein 1	NUSAP1	1	-2.74856	0.0259912	1.58517
Q9Y2W1	Thyroid hormone receptor-associated protein 3	THRAP3	26	-2.74106	0.351328	0.454287
J3QRS9	BUB3-interacting and GLEBS motif-containing protein ZNF207	ZNF207	1	-2.7402	0.340743	0.467573
P14618-2	Pyruvate kinase PKM;Pyruvate kinase	PKM	0	-2.73297	0.258004	0.588374
Q9ULJ6	Zinc finger MIZ domain-containing protein 1	ZMIZ1	7	2.72154	0.000477735	3.32081
Q7KZ85-2	Transcription elongation factor SPT6	SUPT6H	0	-2.71026	0.0638718	1.19469
E7ESK7	NA	YWHAZ	1	2.69083	0.0023966	2.6204
Q15363	Transmembrane emp24 domain-containing protein 2	TMED2	4	-2.6841	0.174956	0.757072
Q9H944	Mediator of RNA polymerase II transcription subunit 20	MED20	5	2.6818	0.208608	0.68067
Q9C0B5-2	Palmitoyltransferase ZDHHC5	ZDHHC5	14	-2.67569	0.228318	0.641461
B4E3T4	RNA-binding protein with multiple splicing	RBPMS	5	-2.67145	0.038754	1.41168
O95273	Cyclin-D1-binding protein 1	CCNDBP1	2	-2.65239	0.00388557	2.41054
P13929	Beta-enolase;Enolase	ENO3	6	-2.64972	0.110097	0.958224
E9PF16	Acyl-CoA synthetase family member 2, mitochondrial	ACSF2	7	2.64098	0.125849	0.900149
Q8IV08	Phospholipase D3	PLD3	12	2.63616	0.266279	0.574663
C9JQ41	Coiled-coil domain-containing protein 58	CCDC58	6	-2.63119	0.285527	0.544353
Q05D32-2	CTD small phosphatase-like protein 2	CTDSPL2	3	2.62566	0.00497403	2.30329
Q9NYJ1	Cytochrome c oxidase assembly factor 4 homolog, mitochondrial	COA4	7	2.62522	0.123526	0.90824
Q53H82	Beta-lactamase-like protein 2	LACTB2	15	2.60881	0.345104	0.46205
Q14697	Neutral alpha-glucosidase AB	GANAB	1	-2.60317	0.221864	0.653913
Q06203	Amidophosphoribosyltransferase	PPAT	20	-2.60191	0.184741	0.733436
Q9HD40-3	O-phosphoseryl-tRNA(Sec) selenium transferase	SEPSECS	3	-2.59298	0.319374	0.495701
Q9P206-2	Uncharacterized protein KIAA1522	KIAA1522	4	-2.59272	0.1925	0.71557
O00418	Eukaryotic elongation factor 2 kinase	EEF2K	7	-2.5916	0.0223087	1.65152
Q15059	Bromodomain-containing protein 3	BRD3	6	2.58711	0.289588	0.538219
P45983-3	Mitogen-activated protein kinase 8	MAPK8	5	-2.57126	0.0487201	1.31229
H3BRG4	Cytochrome b-c1 complex subunit 2, mitochondrial	UQCRC2	7	-2.56078	0.0729932	1.13672
P30046	D-dopachrome decarboxylase;D-dopachrome decarboxylase-like protein	DDT;DDTL	11	-2.53874	0.382941	0.416868
Q6ZV73-2	FYVE, RhoGEF and PH domain-containing protein 6	FGD6	11	-2.53808	0.00432184	2.36433
P35580-2	Myosin-10	MYH10	1	-2.52841	0.0862171	1.06441
O75152	Zinc finger CCCH domain-containing protein 11A	ZC3H11A	7	-2.52026	0.0687636	1.16264
Q9ULR3	Protein phosphatase 1H	PPM1H	11	2.51383	0.159648	0.796836
Q15057	Arf-GAP with coiled-coil, ANK repeat and PH domain-containing protein 2	ACAP2	18	2.51106	0.0264995	1.57676
O14933	Ubiquitin/ISG15-conjugating enzyme E2 L6	UBE2L6	4	2.50674	0.0438218	1.35831
Q9Y3Q8	TSC22 domain family protein 4	TSC22D4	4	2.49683	0.011371	1.9442
Q6PUV4	Complexin-2	CPLX2	2	-2.49049	0.181621	0.740834
Q9H3S7	Tyrosine-protein phosphatase non-receptor type 23	PTPN23	21	-2.48637	0.00228022	2.64202
P09493-9	Tropomyosin alpha-1 chain	TPM1	0	-2.47704	0.373796	0.427365
Q9H7X7	Intraflagellar transport protein 22 homolog	IFT22	4	-2.4761	0.018537	1.73196
P08397-2	Porphobilinogen deaminase	HMBS	14	-2.4677	0.0437853	1.35867
J3KNN7	BRCA1-associated protein	BRAP	10	2.46519	0.00344346	2.46301
Q9ULD2-2	Microtubule-associated tumor suppressor 1	MTUS1	6	2.46487	0.00325282	2.48774
Q96EY8	Cob(I)yrinic acid a,c-diamide adenosyltransferase, mitochondrial	MMAB	9	2.46415	0.132501	0.87778
Q709C8-3	Vacuolar protein sorting-associated protein 13C	VPS13C	12	-2.43543	0.00672564	2.17227
J3KMY5	Epididymal secretory protein E1	NPC2	7	2.42771	0.320318	0.494419
O43402-2	ER membrane protein complex subunit 8	EMC8	3	2.41487	0.165163	0.782087
Q9H3Z4-2	DnaJ homolog subfamily C member 5	DNAJC5	2	-2.41112	0.375547	0.425336
O60927	Protein phosphatase 1 regulatory subunit 11	PPP1R11	4	-2.40999	0.0441974	1.3546
Q7Z460-4	CLIP-associating protein 1	CLASP1	9	2.40962	1.08204e-05	4.96576
Q29983	MHC class I polypeptide-related sequence A	MICA	5	-2.40533	0.312302	0.505425
O60264	SWI/SNF-related matrix-associated actin-dependent regulator of chromatin subfamily A member 5	SMARCA5	7	-2.4037	0.0696986	1.15678
Q9UFW8	CGG triplet repeat-binding protein 1	CGGBP1	9	-2.40253	0.00370511	2.4312
E7ETB3	Aspartyl aminopeptidase	DNPEP	8	-2.40061	0.0630517	1.2003
Q96DX7	Tripartite motif-containing protein 44	TRIM44	3	2.39356	0.245216	0.610452
Q8NFD5	AT-rich interactive domain-containing protein 1B	ARID1B	6	-2.39105	0.0308448	1.51082
J3QL56	Protein SCO1 homolog, mitochondrial	SCO1	6	2.38737	0.227227	0.64354
Q8IVM0	Coiled-coil domain-containing protein 50	CCDC50	15	2.38633	0.385047	0.414486
G3V1P3	Loss of heterozygosity 12 chromosomal region 1 protein	LOH12CR1	5	-2.3768	0.0117198	1.93108
Q3KQV9	UDP-N-acetylhexosamine pyrophosphorylase-like protein 1	UAP1L1	5	2.37411	0.0876755	1.05712
Q8NEU8-2	DCC-interacting protein 13-beta	APPL2	8	2.36062	0.0309129	1.50986
Q86SQ4-2	G-protein coupled receptor 126	GPR126	9	-2.34952	0.219199	0.659161
Q5JU85	IQ motif and SEC7 domain-containing protein 2	IQSEC2	1	2.34832	0.14823	0.829064
Q9UEY8-2	Gamma-adducin	ADD3	10	2.34639	0.0302121	1.51982
Q13303-2	Voltage-gated potassium channel subunit beta-2	KCNAB2	10	-2.34519	0.204445	0.689423
Q92934	Bcl2-associated agonist of cell death	BAD	5	-2.33581	0.20911	0.679625
Q9HAD4	WD repeat-containing protein 41	WDR41	5	2.33425	0.0474079	1.32415
Q9NWA0	Mediator of RNA polymerase II transcription subunit 9	MED9	2	2.33228	0.35019	0.455696
O14777	Kinetochore protein NDC80 homolog	NDC80	11	-2.33029	0.114929	0.93957
A2RUC4	tRNA wybutosine-synthesizing protein 5	TYW5	8	2.32956	0.0011993	2.92107
Q86UE4	Protein LYRIC	MTDH	10	2.32329	0.319413	0.495648
Q9UBP6	tRNA (guanine-N(7)-)-methyltransferase	METTL1	8	-2.31387	0.248637	0.604434
P42226	Signal transducer and activator of transcription 6	STAT6	7	-2.31102	0.0293824	1.53191
Q8IUF8-4	Bifunctional lysine-specific demethylase and histidyl-hydroxylase MINA	MINA	7	2.30955	0.3295	0.482144
G3XAL9	Solute carrier family 12 member 2	SLC12A2	4	-2.30899	0.197704	0.703984
Q9NUI1	Peroxisomal 2,4-dienoyl-CoA reductase	DECR2	9	-2.30686	0.393012	0.405594
K7ERD7	Ribonuclease P protein subunit p29	POP4	4	2.30658	0.0143306	1.84374
Q96MH2	Protein HEXIM2	HEXIM2	3	-2.29267	0.292131	0.534423
P50749-2	Ras association domain-containing protein 2;Ras association domain-containing protein 4	RASSF2;RASSF4	2	-2.28883	0.0325854	1.48698
F5H450	NA	FZD10	1	2.27826	0.399031	0.398993
P78504	Protein jagged-1	JAG1	25	-2.27804	0.0757913	1.12038
Q8TE02	Elongator complex protein 5	ELP5	5	2.26767	0.217275	0.66299
Q9H7D7-2	WD repeat-containing protein 26	WDR26	16	-2.2532	0.356769	0.447613
O14828	Secretory carrier-associated membrane protein 3	SCAMP3	7	2.24763	0.347754	0.458728
P06756-3	Integrin alpha-V;Integrin alpha-V heavy chain;Integrin alpha-V light chain	ITGAV	22	-2.24726	0.398155	0.399948
Q96DE0	U8 snoRNA-decapping enzyme	NUDT16	5	-2.24338	0.196954	0.705636
P16383-3	GC-rich sequence DNA-binding factor 2	GCFC2	7	-2.24087	0.235005	0.628922
A0A0C4DFP4	Peptide-N(4)-(N-acetyl-beta-glucosaminyl)asparagine amidase	NGLY1	5	2.23981	0.0718871	1.14335
Q7Z4H3-2	HD domain-containing protein 2	HDDC2	9	-2.23617	0.398333	0.399754
Q70UQ0-4	Inhibitor of nuclear factor kappa-B kinase-interacting protein	IKBIP	4	-2.22364	0.126857	0.896686
O94830	Phospholipase DDHD2	DDHD2	8	-2.21909	0.301605	0.520561
Q96MW5	Conserved oligomeric Golgi complex subunit 8	COG8	5	-2.21674	0.000121416	3.91572
Q8IXQ3	Uncharacterized protein C9orf40	C9orf40	3	-2.21294	0.0545242	1.26341
A6NHN7	Zinc finger MYM-type protein 3	ZMYM3	9	-2.21087	0.197396	0.704662
Q13637	Ras-related protein Rab-32	RAB32	7	2.20838	0.306383	0.513736
Q13228	Selenium-binding protein 1	SELENBP1	19	-2.19512	0.0157262	1.80338
P82932	28S ribosomal protein S6, mitochondrial	MRPS6	5	-2.19396	0.000782183	3.10669
C9JSK8	NEDD8-conjugating enzyme UBE2F	UBE2F;UBE2F-SCLY	6	-2.18417	0.0191988	1.71673
Q12860	Contactin-1	CNTN1	19	-2.18217	0.215469	0.666615
P62316	Small nuclear ribonucleoprotein Sm D2	SNRPD2	5	-2.181	0.238058	0.623318
O95633-2	Follistatin-related protein 3	FSTL3	7	-2.1778	0.237187	0.62491
Q5JTZ9	Alanine--tRNA ligase, mitochondrial	AARS2	5	-2.17099	0.00145049	2.83848
Q9NQH7-2	Probable Xaa-Pro aminopeptidase 3	XPNPEP3	7	-2.16732	0.225353	0.647136
O15031	Plexin-B2	PLXNB2	19	-2.15249	0.159067	0.798421
A0A087X0W9	OTU domain-containing protein 6B	OTUD6B	8	-2.15101	0.0372156	1.42927
Q9H0G5	Nuclear speckle splicing regulatory protein 1	NSRP1;CCDC55	16	2.15048	0.394701	0.403732
A0A0C4DFZ2	Arylsulfatase A;Arylsulfatase A component B;Arylsulfatase A component C	ARSA	6	-2.13862	0.090424	1.04372
P36941-2	Tumor necrosis factor receptor superfamily member 3	LTBR	3	-2.13851	0.210432	0.676888
P78417	Glutathione S-transferase omega-1	GSTO1	17	-2.13319	0.384879	0.414676
B1AHD1	NHP2-like protein 1;NHP2-like protein 1, N-terminally processed	NHP2L1	7	2.13196	0.160976	0.793239
Q9BYM8	RanBP-type and C3HC4-type zinc finger-containing protein 1	RBCK1	9	-2.12333	0.0161676	1.79135
Q15527	Surfeit locus protein 2	SURF2	8	-2.12086	0.0027584	2.55934
O75674-2	TOM1-like protein 1	TOM1L1	6	2.12029	0.0782383	1.10658
A0A087WZG9	Retrotransposon-derived protein PEG10	PEG10	5	-2.116	0.135103	0.869336
O60220	Mitochondrial import inner membrane translocase subunit Tim8 A	TIMM8A	5	-2.11399	0.204489	0.689329
O76070	Gamma-synuclein	SNCG	7	2.1138	0.227587	0.642853
Q8NEZ2-2	Vacuolar protein sorting-associated protein 37A	VPS37A	3	-2.10427	0.00291341	2.5356
Q13546-2	Receptor-interacting serine/threonine-protein kinase 1	RIPK1	6	2.09225	0.00108335	2.96523
Q6WCQ1-3	Myosin phosphatase Rho-interacting protein	MPRIP	13	2.09007	0.195611	0.708606
P31949	Protein S100-A11;Protein S100-A11, N-terminally processed	S100A11	8	2.08902	0.389156	0.409877
Q5TCU3	NA	TPM2	0	-2.08792	0.258134	0.588155
B4DLJ1	Upstream stimulatory factor 2;Upstream stimulatory factor 1	USF2;USF1	3	2.08572	0.178308	0.74883
J3QLD9	Flotillin-2	FLOT2	5	-2.08095	0.197695	0.704004
P42338	Phosphatidylinositol 4,5-bisphosphate 3-kinase catalytic subunit beta isoform	PIK3CB	9	2.08013	0.322904	0.490927
P30086	Phosphatidylethanolamine-binding protein 1;Hippocampal cholinergic neurostimulating peptide	PEBP1	14	2.07891	0.40564	0.391859
Q9GZU8	Protein FAM192A	FAM192A	19	-2.07828	0.153219	0.814686
Q96EH3	Mitochondrial assembly of ribosomal large subunit protein 1	MALSU1	3	2.07787	0.144962	0.838745
O75164	Lysine-specific demethylase 4A	KDM4A	3	2.07701	0.147725	0.830547
Q93099	Homogentisate 1,2-dioxygenase	HGD	17	-2.07222	0.167832	0.775125
Q9Y2D5-6	A-kinase anchor protein 2	AKAP2	22	-2.0708	0.147646	0.830778
Q7Z5K2	Wings apart-like protein homolog	WAPAL	8	2.06735	0.0373812	1.42735
Q9NVM4-3	Protein arginine N-methyltransferase 7	PRMT7	10	-2.0591	0.0132435	1.878
Q5TCQ9-4	Membrane-associated guanylate kinase, WW and PDZ domain-containing protein 3	MAGI3	6	-2.05403	0.0117348	1.93052
P54803-4	Galactocerebrosidase	GALC	4	2.0516	0.401156	0.396687
Q03393	6-pyruvoyl tetrahydrobiopterin synthase	PTS	4	2.0459	0.379976	0.420244
F6RY50	Signal-induced proliferation-associated protein 1	SIPA1	5	-2.04244	0.0524028	1.28065
Q9UBG0	C-type mannose receptor 2	MRC2	16	-2.03816	0.167234	0.776676
P05204	Non-histone chromosomal protein HMG-17	HMGN2	3	2.03742	0.416504	0.38038
A0A087WUK2	Heterogeneous nuclear ribonucleoprotein D-like	HNRNPDL	10	-2.0346	0.112891	0.947341
J3KS22	L-xylulose reductase	DCXR	10	2.03401	0.0780247	1.10777
Q99497	Protein deglycase DJ-1	PARK7	17	2.02771	0.366304	0.436158
Q17RN3	Protein FAM98C	FAM98C	13	-2.02656	0.0241014	1.61796
A0A1B0GVD5	Cathepsin D;Cathepsin D light chain;Cathepsin D heavy chain	CTSD	16	2.02533	0.367184	0.435116
I3VM54	Lysine-specific demethylase 2A	KDM2A	5	2.02367	0.0134636	1.87084
Q6P1R4	tRNA-dihydrouridine(16/17) synthase [NAD(P)(+)]-like	DUS1L	6	2.01628	0.00131667	2.88052
O75818	Ribonuclease P protein subunit p40	RPP40	9	-2.01444	0.247262	0.606843
P17301	Integrin alpha-2	ITGA2	15	-2.0138	0.32366	0.489911
P00492	Hypoxanthine-guanine phosphoribosyltransferase	HPRT1	12	-2.00883	0.205611	0.686954
A0A0A0MSB8	Exocyst complex component 7	EXOC7	21	-2.00649	0.00273322	2.56333
Q9P021	Cysteine-rich PDZ-binding protein	CRIPT	5	2.00265	0.328197	0.483865
Q9BY43	Charged multivesicular body protein 4a	CHMP4A	13	-1.99624	0.151486	0.819628
Q6YP21-3	Kynurenine--oxoglutarate transaminase 3	CCBL2	12	-1.99601	0.394668	0.403768
Q14353	Guanidinoacetate N-methyltransferase	GAMT	5	-1.99578	0.196545	0.706538
B0QYK0	RNA-binding protein EWS	EWSR1	3	-1.99031	0.282469	0.549029
Q8IZ07	Ankyrin repeat domain-containing protein 13A	ANKRD13A	3	-1.99016	0.145878	0.836009
S4R3E2	DnaJ homolog subfamily C member 12	DNAJC12	4	1.98638	0.127923	0.893053
O43379	WD repeat-containing protein 62	WDR62	22	-1.98603	0.295477	0.529476
Q02952	A-kinase anchor protein 12	AKAP12	84	-1.98137	0.159985	0.795921
A0A087WYH0	Spermatogenesis-associated protein 33	SPATA33	4	-1.9768	0.190915	0.719159
P39060-2	Collagen alpha-1(XVIII) chain;Endostatin	COL18A1	6	-1.96613	0.301597	0.520573
A0A087WXI5	Cadherin-1;E-Cad/CTF1;E-Cad/CTF2;E-Cad/CTF3	CDH1	4	-1.96429	0.350995	0.454698
Q08AD1-2	Calmodulin-regulated spectrin-associated protein 2	CAMSAP2	19	1.96026	0.00860905	2.06504
Q9H0K6	Pseudouridylate synthase 7 homolog-like protein	PUS7L	8	-1.9563	0.00949239	2.02262
O60333-2	Kinesin-like protein KIF1B;Kinesin-like protein	KIF1B;KIF1Bbeta	11	-1.95309	0.412758	0.384305
Q9C005	Protein dpy-30 homolog	DPY30	1	-1.94578	0.293855	0.531867
P40306	Proteasome subunit beta type-10	PSMB10	5	-1.94108	0.245658	0.60967
O95219	Sorting nexin-4	SNX4	3	-1.93549	0.0100087	1.99962
O95983-2	Methyl-CpG-binding domain protein 3	MBD3	5	1.93403	0.00430303	2.36623
Q4G148-2	Glucoside xylosyltransferase 1	GXYLT1	4	-1.92971	0.13051	0.884357
P05121	Plasminogen activator inhibitor 1	SERPINE1	8	-1.92931	0.392062	0.406645
D6RHI9	Ribonuclease T2	RNASET2	5	-1.92678	0.257918	0.588519
Q9HCU8	DNA polymerase delta subunit 4	POLD4	4	1.92595	0.189535	0.72231
H0YA80	Ubiquitin-conjugating enzyme E2 B	UBE2B	1	1.92405	0.00116892	2.93222
Q9H9F9	Actin-related protein 5	ACTR5	4	1.92265	0.110734	0.955717
Q96GW9	Methionine--tRNA ligase, mitochondrial	MARS2	11	-1.92178	0.173131	0.761626
Q9H1E3	Nuclear ubiquitous casein and cyclin-dependent kinase substrate 1	NUCKS1	14	-1.92046	0.399108	0.398909
P07741	Adenine phosphoribosyltransferase	APRT	12	1.91323	0.268879	0.570444
P49903	Selenide, water dikinase 1	SEPHS1	11	-1.91248	0.143355	0.843588
Q8NFF5-2	FAD synthase;Molybdenum cofactor biosynthesis protein-like region;FAD synthase region	FLAD1	15	-1.90743	0.000323848	3.48966
A0A087WUD1	Zinc finger protein 787	ZNF787	9	-1.89982	0.285401	0.544545
A0A0G2JNW7	Solute carrier family 12 member 7	SLC12A7	2	1.89502	0.38641	0.412952
Q04941	Proteolipid protein 2	PLP2	2	-1.89199	0.37069	0.43099
Q9C035	Tripartite motif-containing protein 5	TRIM5	3	-1.88728	0.125399	0.901704
Q8N4C8-2	Misshapen-like kinase 1	MINK1	8	-1.88589	0.00629414	2.20106
Q9NPD3	Exosome complex component RRP41	EXOSC4	6	1.87818	0.32547	0.487489
Q9BVK6	Transmembrane emp24 domain-containing protein 9	TMED9	3	-1.87724	0.245824	0.609376
Q5VIR6-4	Vacuolar protein sorting-associated protein 53 homolog	VPS53	12	-1.87545	0.0259898	1.5852
Q7L2J0	7SK snRNA methylphosphate capping enzyme	MEPCE	14	-1.87118	0.0248117	1.60534
Q9BZL4	Protein phosphatase 1 regulatory subunit 12C	PPP1R12C	8	-1.86636	0.000195586	3.70866
Q9BSH4	Translational activator of cytochrome c oxidase 1	TACO1	10	-1.86476	0.0349756	1.45624
Q9UNQ2	Probable dimethyladenosine transferase	DIMT1	9	-1.8633	0.2025	0.693575
A0A096LP75	Putative WAS protein family homolog 3;WAS protein family homolog 2;WAS protein family homolog 1	WASH3P;WASH2P;WASH1	4	-1.86262	0.000587766	3.2308
Q6ZNW5	GDP-D-glucose phosphorylase 1	GDPGP1	4	-1.86084	0.00430998	2.36552
P98088	Mucin-5AC	MUC5AC	7	1.86057	0.282824	0.548484
Q8TDH9	Biogenesis of lysosome-related organelles complex 1 subunit 5	BLOC1S5;BLOC1S5-TXNDC5	4	-1.85904	0.0456461	1.3406
A0A0B4J2A0	Sedoheptulokinase	TRPV1;SHPK	8	1.85552	0.179668	0.74553
O95229	ZW10 interactor	ZWINT	5	-1.85507	0.0840754	1.07533
Q13216	DNA excision repair protein ERCC-8	ERCC8	6	-1.85229	0.29812	0.525609
E9PFU9	AN1-type zinc finger protein 2B	ZFAND2B	9	1.85022	0.220518	0.656556
Q96B23-2	Uncharacterized protein C18orf25	C18orf25;ARKL1	8	-1.84671	0.220856	0.65589
Q9H2D6-5	TRIO and F-actin-binding protein	TRIOBP	4	-1.84412	0.131023	0.882652
Q07065	Cytoskeleton-associated protein 4	CKAP4	15	-1.84264	0.237361	0.62459
O14672	Disintegrin and metalloproteinase domain-containing protein 10	ADAM10	18	-1.8387	0.381438	0.418576
Q96IF1	LIM domain-containing protein ajuba	AJUBA	6	-1.83815	0.0738988	1.13136
Q70CQ2	Ubiquitin carboxyl-terminal hydrolase 34	USP34	16	-1.83498	1.28691e-06	5.89045
O00560	Syntenin-1	SDCBP	1	1.83459	0.142561	0.845998
Q96S55-2	ATPase WRNIP1	WRNIP1	8	-1.83363	0.228048	0.641974
H3BLV0	Complement decay-accelerating factor	CD55	6	-1.83261	0.417412	0.379435
Q14554	Protein disulfide-isomerase A5	PDIA5	11	1.83195	0.00996871	2.00136
Q9BWE0	Replication initiator 1	REPIN1	6	-1.83176	0.112215	0.94995
Q9Y4K0	Lysyl oxidase homolog 2	LOXL2	5	-1.82956	0.200609	0.69765
Q9BX68	Histidine triad nucleotide-binding protein 2, mitochondrial	HINT2	6	1.82546	0.230753	0.636853
Q96GS4	Uncharacterized protein C17orf59	C17orf59	10	-1.82502	0.156936	0.804279
Q5T6F2	Ubiquitin-associated protein 2	UBAP2	24	-1.82427	0.040818	1.38915
E9PHM2	Probable leucine--tRNA ligase, mitochondrial	LARS2	8	-1.82325	0.00775024	2.11068
A0A0C4DGB9	NA	PPA2	2	-1.82107	0.176217	0.753952
Q9UJX2	Cell division cycle protein 23 homolog	CDC23	7	1.81804	0.0119142	1.92394
Q9UGT4	Sushi domain-containing protein 2	SUSD2	4	-1.81801	0.342054	0.465905
Q15818	Neuronal pentraxin-1	NPTX1	7	-1.81753	0.0614328	1.2116
O00592-2	Podocalyxin	PODXL	8	-1.81731	0.368944	0.43304
P28482	Mitogen-activated protein kinase 1	MAPK1	16	1.81663	0.0875859	1.05757
Q92734-2	Protein TFG	TFG	15	-1.81582	0.217158	0.663224
Q9NZJ4-2	Sacsin	SACS	6	-1.81531	0.362498	0.440694
P67775	Serine/threonine-protein phosphatase 2A catalytic subunit alpha isoform	PPP2CA	0	-1.81173	0.0574803	1.24048
Q5R372-4	Rab GTPase-activating protein 1-like	RABGAP1L	6	-1.80959	0.011498	1.93938
Q9HCC0	Methylcrotonoyl-CoA carboxylase beta chain, mitochondrial	MCCC2	21	-1.8091	0.160787	0.79375
O43583	Density-regulated protein	DENR	9	1.80829	0.404395	0.393194
P18669	Phosphoglycerate mutase 1	PGAM1	20	1.80714	0.422145	0.374538
O43818	U3 small nucleolar RNA-interacting protein 2	RRP9	18	1.80023	0.232584	0.633419
Q9H0W9-2	Ester hydrolase C11orf54	C11orf54	11	1.79089	0.25839	0.587724
Q14657	EKC/KEOPS complex subunit LAGE3	LAGE3	6	1.79	0.285452	0.544466
Q8TAP6-2	Centrosomal protein of 76 kDa	CEP76	8	-1.78728	0.386341	0.413029
Q96S59	Ran-binding protein 9	RANBP9	6	-1.78616	0.144976	0.838705
I3L413	G1/S-specific cyclin-E1	CCNE1	4	-1.78085	0.176637	0.752917
P0CG12	Chromosome transmission fidelity protein 8 homolog isoform 2	CHTF8	7	-1.78081	0.194114	0.711943
A0A087WTM1	Roundabout homolog 1	ROBO1	8	-1.7684	0.174987	0.756994
A0A0G2JQJ7	Microtubule-associated protein tau;Microtubule-associated protein	MAPT	8	-1.76439	0.214225	0.66913
Q9BW30	Tubulin polymerization-promoting protein family member 3	TPPP3	5	-1.76301	0.215793	0.665963
Q9UID3-2	Vacuolar protein sorting-associated protein 51 homolog	VPS51	7	-1.76153	0.156143	0.806477
O43670-2	BUB3-interacting and GLEBS motif-containing protein ZNF207	ZNF207	1	-1.75399	0.320473	0.494209
Q4VC05	B-cell CLL/lymphoma 7 protein family member A	BCL7A	3	1.74036	0.0239663	1.6204
X6RLX0	ELKS/Rab6-interacting/CAST family member 1	ERC1	23	-1.73968	0.000473655	3.32454
O94842-3	TOX high mobility group box family member 4	TOX4	8	-1.73409	0.292075	0.534505
Q96SZ6-5	CDK5 regulatory subunit-associated protein 1	CDK5RAP1	3	-1.7339	0.169458	0.770939
Q8WV07	Oral cancer-overexpressed protein 1	ORAOV1	4	-1.73034	0.337643	0.471542
C9JM82	Septin-5	2018-09-05	6	1.73002	0.102769	0.988138
K7EN05	Transcription elongation factor 1 homolog	ELOF1	1	-1.72537	0.245003	0.610829
Q5NDL2	EGF domain-specific O-linked N-acetylglucosamine transferase	EOGT	9	1.72353	0.0179289	1.74645
Q9H7Z6	Histone acetyltransferase KAT8	KAT8	5	1.72146	0.174536	0.758115
Q15643	Thyroid receptor-interacting protein 11	TRIP11	14	-1.71856	0.175044	0.756853
P25786	Proteasome subunit alpha type-1	PSMA1	23	-1.71689	0.328268	0.483772
Q86WQ0	Nuclear receptor 2C2-associated protein	NR2C2AP	3	1.71686	0.196734	0.70612
Q15388	Mitochondrial import receptor subunit TOM20 homolog	TOMM20	2	-1.71642	0.248042	0.605475
Q96JH7	Deubiquitinating protein VCIP135	VCPIP1	19	-1.71504	0.108259	0.965535
Q8N142	Adenylosuccinate synthetase isozyme 1	ADSSL1	2	-1.71451	0.41239	0.384692
Q9Y5B8-2	Nucleoside diphosphate kinase 7	NME7	7	1.71323	0.0297554	1.52643
P17275	Transcription factor jun-B	JUNB	5	-1.70806	0.0575834	1.2397
Q658Y4	Protein FAM91A1	FAM91A1	16	-1.70585	0.0294959	1.53024
U3KQ85	Protein C10	C12orf57	4	-1.70542	0.000375072	3.42588
B1AMS2	Septin-6	2018-09-06	7	1.70483	0.40473	0.392835
O14773-2	Tripeptidyl-peptidase 1	TPP1	6	-1.70249	0.146824	0.833204
Q9Y613	FH1/FH2 domain-containing protein 1	FHOD1	16	-1.70247	0.0184912	1.73304
P33316	Deoxyuridine 5-triphosphate nucleotidohydrolase, mitochondrial	DUT	1	1.70149	0.106734	0.971698
Q8WV22	Non-structural maintenance of chromosomes element 1 homolog	NSMCE1	8	-1.69719	0.0253001	1.59688
H3BND4	Pyridoxal-dependent decarboxylase domain-containing protein 1	PDXDC1	21	-1.69501	0.00920594	2.03593
O95197-3	Reticulon-3;Reticulon	RTN3	4	1.69416	0.140339	0.852821
P46926	Glucosamine-6-phosphate isomerase 1;Glucosamine-6-phosphate isomerase	GNPDA1	12	-1.69333	0.303451	0.517912
Q96K17	Transcription factor BTF3 homolog 4;Transcription factor BTF3	BTF3L4	5	-1.68895	0.132134	0.878986
Q96HW7	Integrator complex subunit 4	INTS4	9	-1.68894	0.109331	0.961257
P20618	Proteasome subunit beta type-1	PSMB1	14	-1.68728	0.350317	0.455539
P15144	Aminopeptidase N	ANPEP	12	1.68648	0.434078	0.362432
O95817	BAG family molecular chaperone regulator 3	BAG3	16	-1.68332	0.146043	0.83552
P04150-2	Glucocorticoid receptor	NR3C1	12	-1.68292	0.11692	0.93211
Q9BYV8-5	Centrosomal protein of 41 kDa	CEP41	3	1.68291	0.0905266	1.04322
Q7Z3E2	Coiled-coil domain-containing protein 186	CCDC186	7	-1.68258	0.0243242	1.61396
H0Y990	NA	ABCE1	1	-1.68043	0.369788	0.432048
Q07954	Prolow-density lipoprotein receptor-related protein 1;Low-density lipoprotein receptor-related protein 1 85 kDa subunit;Low-density lipoprotein receptor-related protein 1 515 kDa subunit;Low-density lipoprotein receptor-related protein 1 intracellular domain	LRP1	8	1.67823	0.212956	0.671709
O15014	Zinc finger protein 609	ZNF609	8	1.67291	0.180037	0.744639
Q9Y2Z4	Tyrosine--tRNA ligase, mitochondrial;Tyrosine--tRNA ligase	YARS2	9	-1.65852	0.00118245	2.92722
Q8N9Z2	Coiled-coil domain-containing protein 71L	CCDC71L	2	1.65787	0.236901	0.625433
H0YEB6	Sjoegren syndrome/scleroderma autoantigen 1	SSSCA1	10	1.65661	0.283375	0.547638
REV_O43683-2	NA	NA	1	-1.65589	0.265215	0.576402
O60921	Checkpoint protein HUS1	HUS1	7	-1.6514	0.0506565	1.29536
O95544	NAD kinase	NADK	4	-1.6512	0.29029	0.537168
Q8NFH3	Nucleoporin Nup43	NUP43	11	-1.65019	0.377069	0.42358
O15514	DNA-directed RNA polymerase II subunit RPB4	POLR2D	7	1.64987	0.423513	0.373133
Q969M3	Protein YIPF5;Protein YIPF	YIPF5	2	-1.64833	0.322517	0.491447
O14732-2	Inositol monophosphatase 2	IMPA2	8	-1.64557	0.155058	0.809507
A6NFX8	ADP-sugar pyrophosphatase	NUDT5	10	-1.64048	0.301441	0.520798
Q7L523	Ras-related GTP-binding protein A;Ras-related GTP-binding protein B	RRAGA;RRAGB	7	1.64033	0.222948	0.651797
Q99808	Equilibrative nucleoside transporter 1	SLC29A1	4	-1.63765	0.370598	0.431097
P42785	Lysosomal Pro-X carboxypeptidase	PRCP	11	-1.63326	0.399515	0.398467
Q9H269	Vacuolar protein sorting-associated protein 16 homolog	VPS16	10	-1.63088	0.431204	0.365317
Q96BZ8	Leukocyte receptor cluster member 1	LENG1	9	-1.63047	0.139926	0.854103
P05023-4	Sodium/potassium-transporting ATPase subunit alpha-1	ATP1A1	31	-1.62972	0.355757	0.448847
Q9Y4P8-3	WD repeat domain phosphoinositide-interacting protein 2	WIPI2	4	1.62815	0.396645	0.401598
O75828	Carbonyl reductase [NADPH] 3	CBR3	9	1.62791	0.209114	0.679618
Q9H1K1	Iron-sulfur cluster assembly enzyme ISCU, mitochondrial	ISCU	8	-1.62721	0.196894	0.705767
O76041-2	Nebulette	NEBL	5	1.62188	0.158129	0.800989
A5PLN9-7	Trafficking protein particle complex subunit 13	TRAPPC13	4	1.61826	0.0460504	1.33677
E7ET15	U2 snRNP-associated SURP motif-containing protein	U2SURP	11	-1.61655	0.00469188	2.32865
P51148	Ras-related protein Rab-5C	RAB5C	8	-1.61364	0.193017	0.714405
P13073	Cytochrome c oxidase subunit 4 isoform 1, mitochondrial	COX4I1	7	-1.60871	0.130668	0.883832
Q92692	Nectin-2	PVRL2	10	1.60771	0.430854	0.36567
P21589-2	5-nucleotidase	NT5E	7	1.60649	0.44219	0.354391
F5GWA4	BTB/POZ domain-containing adapter for CUL3-mediated RhoA degradation protein 3	KCTD10	3	1.60509	0.232961	0.632718
P18084	Integrin beta-5	ITGB5	10	-1.60498	0.386335	0.413036
Q9NYB0	Telomeric repeat-binding factor 2-interacting protein 1	TERF2IP	10	1.60263	0.0321814	1.4924
O14602	Eukaryotic translation initiation factor 1A, Y-chromosomal	EIF1AY	1	1.60209	0.162266	0.789773
A0A0A0MRI1	GPALPP motifs-containing protein 1	GPALPP1	9	-1.6015	0.0507888	1.29423
P13284	Gamma-interferon-inducible lysosomal thiol reductase	IFI30	2	-1.60068	0.255845	0.592024
Q9Y3C4	EKC/KEOPS complex subunit TPRKB	TPRKB	5	1.59793	0.264862	0.57698
Q9H8U3	AN1-type zinc finger protein 3	ZFAND3	8	-1.59693	0.179234	0.746579
P19971	Thymidine phosphorylase	TYMP	12	-1.59323	0.288289	0.540172
Q13425	Beta-2-syntrophin	SNTB2	9	-1.58848	0.184068	0.735023
P27348	14-3-3 protein theta	YWHAQ	14	1.58814	0.266034	0.575063
Q16775	Hydroxyacylglutathione hydrolase, mitochondrial	HAGH	13	1.58177	0.232425	0.633718
P11766	Alcohol dehydrogenase class-3	ADH5	16	1.58109	0.406096	0.391371
Q9NQS3-3	Nectin-3	PVRL3	1	1.57693	0.36575	0.436815
P09497-2	Clathrin light chain B	CLTB	12	-1.57644	0.206712	0.684633
A0A0D9SGE8	PHD finger protein 6	PHF6	9	-1.57195	0.0280778	1.55164
Q92845-4	Kinesin-associated protein 3	KIFAP3	6	1.56835	0.0868515	1.06122
Q9Y639-3	Neuroplastin	NPTN;DKFZp566H1924	6	-1.56748	0.414807	0.382154
A0A0A0MT32	Lysosomal acid lipase/cholesteryl ester hydrolase	LIPA	4	1.56702	0.434281	0.362229
Q6IQ49-2	Protein SDE2 homolog	SDE2	9	-1.56674	0.0384137	1.41551
Q14126	Desmoglein-2	DSG2	20	-1.56608	0.222744	0.652194
O00399	Dynactin subunit 6	DCTN6	7	-1.56395	0.235291	0.628395
O95104-2	Splicing factor, arginine/serine-rich 15	SCAF4	5	-1.56205	0.0470044	1.32786
A0A087WT44	Heme oxygenase 2	HMOX2	10	-1.56062	0.249441	0.603033
P02144	Myoglobin	MB	3	-1.55746	0.237783	0.623819
Q99598	Translin-associated protein X	TSNAX;DISC1	17	-1.55466	0.36847	0.433598
Q9HCN4	GPN-loop GTPase 1	GPN1	7	1.55304	0.110876	0.955164
Q96GY0	Zinc finger C2HC domain-containing protein 1A	ZC2HC1A	12	-1.55246	0.26201	0.581682
E9PNJ4	Stromal interaction molecule 1	STIM1	5	-1.54553	0.156321	0.805982
Q5MIZ7-2	Serine/threonine-protein phosphatase 4 regulatory subunit 3B	SMEK2	11	-1.54394	0.00347103	2.45954
Q9BTY2	Plasma alpha-L-fucosidase	FUCA2	8	-1.54272	0.287796	0.540915
C9JP16	Cartilage-associated protein	CRTAP	9	-1.54022	0.0545781	1.26298
Q15181	Inorganic pyrophosphatase	PPA1	22	1.53458	0.393631	0.404911
Q9NX55	Huntingtin-interacting protein K	HYPK	4	-1.53415	0.0784493	1.10541
P14854	Cytochrome c oxidase subunit 6B1	COX6B1	7	-1.53354	0.192887	0.714698
Q14116-2	Interleukin-18	IL18	12	1.53342	0.395415	0.402947
I3L2L5	Protein FAM195B	FAM195B	5	-1.53337	0.168808	0.772608
Q5T7W0-4	Zinc finger protein 618	ZNF618	8	-1.52972	0.106406	0.973032
O00330-3	Pyruvate dehydrogenase protein X component, mitochondrial	PDHX	15	1.52595	0.113019	0.946847
Q8IWV7	E3 ubiquitin-protein ligase UBR1	UBR1	9	1.52576	0.0783889	1.10575
E5RFJ1	E3 SUMO-protein ligase NSE2	NSMCE2	7	-1.52347	0.0489829	1.30996
G5E9L0	ADP-ribosylation factor GTPase-activating protein 2	ARFGAP2	12	1.52183	0.0353881	1.45114
Q00534	Cyclin-dependent kinase 6	CDK6	12	-1.51643	0.0589765	1.22932
Q9GZT3-2	SRA stem-loop-interacting RNA-binding protein, mitochondrial	SLIRP	9	-1.51526	0.0338406	1.47056
P20020-6	Plasma membrane calcium-transporting ATPase 1;Calcium-transporting ATPase	ATP2B1	14	-1.5141	0.324845	0.488324
Q7Z406	Myosin-14	MYH14	26	-1.5105	0.0552566	1.25762
Q9ULE0	Protein WWC3	WWC3	3	-1.50991	0.0668801	1.1747
Q9NYV4-2	Cyclin-dependent kinase 12	CDK12	14	1.5093	0.231477	0.635492
P02792	Ferritin light chain	FTL	6	1.50361	0.24649	0.608201
P56524-2	Histone deacetylase 4	HDAC4	9	-1.50339	0.16679	0.777831
P51397	Death-associated protein 1	DAP	8	-1.50227	0.195397	0.709082
P46783	40S ribosomal protein S10	RPS10	2	1.50168	0.0425927	1.37066
P04350	Tubulin beta-4A chain	TUBB4A	2	1.50142	0.192475	0.715627
E9PGT6	COP9 signalosome complex subunit 8	COPS8	7	-1.49356	0.028091	1.55143
P31942-2	Heterogeneous nuclear ribonucleoprotein H3	HNRNPH3	8	1.48956	0.12208	0.913356
H3BMD8	cAMP-regulated phosphoprotein 19	ARPP19	6	-1.48847	0.158977	0.798666
P84095	Rho-related GTP-binding protein RhoG	RHOG	8	-1.48831	0.395014	0.403387
P46199	Translation initiation factor IF-2, mitochondrial	MTIF2	8	-1.48736	0.231646	0.635176
Q8NI08-2	Nuclear receptor coactivator 7	NCOA7	12	-1.48548	0.00253266	2.59642
P08754	Guanine nucleotide-binding protein G(k) subunit alpha	GNAI3	4	-1.48432	0.258155	0.58812
C9J8T0	Selenocysteine-specific elongation factor	EEFSEC	1	-1.47975	0.320047	0.494786
Q8WUR7	UPF0235 protein C15orf40	C15orf40	4	-1.47933	0.351573	0.453985
Q5JRI1	Serine/arginine-rich splicing factor 10	SRSF10	3	-1.47785	0.362251	0.440991
H7BYN4	Kinesin-like protein;Kinesin-like protein KIF23	KIF23	6	1.47684	0.133442	0.874708
Q13509	Tubulin beta-3 chain	TUBB3	10	1.47632	0.27043	0.567946
O94992	Protein HEXIM1	HEXIM1	11	-1.47552	0.0867683	1.06164
Q9BTA9-2	WW domain-containing adapter protein with coiled-coil	WAC	8	-1.4729	0.192339	0.715932
Q9ULW0	Targeting protein for Xklp2	TPX2	22	-1.47278	0.320975	0.493529
Q8WW12	PEST proteolytic signal-containing nuclear protein	PCNP	14	-1.4719	0.266491	0.574318
Q9BT09	Protein canopy homolog 3	CNPY3	9	-1.46789	0.223462	0.650796
P49458	Signal recognition particle 9 kDa protein	SRP9	7	-1.46624	0.171528	0.765664
Q9H977	WD repeat-containing protein 54	WDR54	5	1.46323	0.0950685	1.02196
Q9BRX2	Protein pelota homolog	PELO	8	-1.46244	0.049922	1.30171
Q8N4T8	Carbonyl reductase family member 4	CBR4	4	-1.45926	0.429231	0.367309
REV_G8JLG1	NA	NA	2	1.45511	0.202821	0.692887
P08237	ATP-dependent 6-phosphofructokinase, muscle type	PFKM	27	-1.45497	0.26577	0.575494
Q9H5Q4	Dimethyladenosine transferase 2, mitochondrial	TFB2M	8	-1.45329	0.227246	0.643503
C9JFV4	Proline-, glutamic acid- and leucine-rich protein 1	PELP1	18	-1.45323	0.25388	0.595371
Q9NS91	E3 ubiquitin-protein ligase RAD18	RAD18	10	-1.45197	0.220173	0.657235
Q9UKK6	NTF2-related export protein 1;NTF2-related export protein 2	NXT1;NXT2	1	-1.44995	0.0444632	1.352
J3KMX2	SWI/SNF-related matrix-associated actin-dependent regulator of chromatin subfamily D member 2	SMARCD2	9	1.44991	0.0738405	1.13171
Q96BJ3	Axin interactor, dorsalization-associated protein	AIDA	11	1.44874	0.0147332	1.8317
Q9H410-4	Kinetochore-associated protein DSN1 homolog	DSN1	8	1.44823	0.031335	1.50397
Q00169	Phosphatidylinositol transfer protein alpha isoform	PITPNA	18	1.44739	0.101583	0.993179
Q13428	Treacle protein	TCOF1	1	-1.44643	0.335425	0.474404
J9JIC5	Protein Njmu-R1	C17orf75	13	-1.44614	0.0240711	1.6185
O60294	tRNA wybutosine-synthesizing protein 4	LCMT2	4	1.44482	0.069928	1.15535
Q9Y5V3	Melanoma-associated antigen D1	MAGED1	5	-1.4427	0.138853	0.857444
Q147X3	N-alpha-acetyltransferase 30	NAA30	9	1.44111	0.133766	0.873654
Q15811-10	Intersectin-1	ITSN1	16	1.43934	0.00641326	2.19292
Q7L266	Isoaspartyl peptidase/L-asparaginase;Isoaspartyl peptidase/L-asparaginase alpha chain;Isoaspartyl peptidase/L-asparaginase beta chain	ASRGL1	5	-1.43914	0.222904	0.651882
P46734	Dual specificity mitogen-activated protein kinase kinase 3	MAP2K3	10	-1.43874	0.048807	1.31152
Q8N2M8	CLK4-associating serine/arginine rich protein	CLASRP	8	-1.43722	0.0854474	1.0683
Q8WXI9	Transcriptional repressor p66-beta	GATAD2B	13	-1.43717	0.0938281	1.02767
Q14232	Translation initiation factor eIF-2B subunit alpha	EIF2B1	15	1.43224	0.248418	0.604818
P08758	Annexin A5;Annexin	ANXA5	23	-1.43132	0.185432	0.731815
Q8TCY9-2	Up-regulator of cell proliferation	URGCP	5	-1.43131	0.0153522	1.81383
Q8WWH5	Probable tRNA pseudouridine synthase 1	TRUB1	7	-1.42437	0.178038	0.749486
O95758-1	Polypyrimidine tract-binding protein 3	PTBP3	2	-1.42287	0.229764	0.638719
H0YEF3	Ribonuclease H2 subunit C	RNASEH2C	4	1.42268	0.000645682	3.18998
Q15942	Zyxin	ZYX	26	-1.41984	0.182859	0.737883
Q9UMX0	Ubiquilin-1	UBQLN1	1	-1.41924	0.164464	0.783928
Q9HA77	Probable cysteine--tRNA ligase, mitochondrial	CARS2	12	-1.41789	0.314694	0.502111
P50452	Serpin B8	SERPINB8	7	1.41776	0.119651	0.922085
P62070	Ras-related protein R-Ras2	RRAS2	7	-1.41414	0.335097	0.474829
Q14257	Reticulocalbin-2	RCN2	12	-1.4141	0.205053	0.688134
P02462-2	Collagen alpha-1(IV) chain;Arresten	COL4A1	4	1.4138	0.44396	0.352656
U3KQS8	DNA-directed RNA polymerases I, II, and III subunit RPABC2	POLR2F	1	-1.41107	0.32467	0.488557
Q9NSK0	Kinesin light chain 4	KLC4	10	-1.4108	0.2037	0.691009
E7ERS3	Zinc finger CCCH domain-containing protein 18	ZC3H18	26	-1.40863	0.130179	0.885458
Q9UNS1-2	Protein timeless homolog	TIMELESS	10	-1.40852	0.294612	0.530749
A0A075B6E4	Transcription cofactor vestigial-like protein 4	VGLL4	7	-1.40268	0.253987	0.595188
P37275-3	Zinc finger E-box-binding homeobox 1	ZEB1	4	-1.39963	0.250298	0.601542
P14550	Alcohol dehydrogenase [NADP(+)]	AKR1A1	21	1.39892	0.0390547	1.40833
Q92542-2	Nicastrin	NCSTN	4	-1.39683	0.128272	0.891869
Q9NX24	H/ACA ribonucleoprotein complex subunit 2	NHP2	5	-1.39659	0.455737	0.341286
Q0VDG4-2	Secernin-3	SCRN3	7	1.39566	0.156722	0.804871
P54709	Sodium/potassium-transporting ATPase subunit beta-3	ATP1B3	4	-1.39413	0.315561	0.500917
A0A0A0MS52	Calcium/calmodulin-dependent protein kinase type II subunit gamma	CAMK2G	6	1.39221	0.0256338	1.59119
Q7Z6M1	Rab9 effector protein with kelch motifs	RABEPK	19	-1.38996	0.3084	0.510885
Q6PI48	Aspartate--tRNA ligase, mitochondrial	DARS2	31	-1.38849	0.267292	0.573014
Q8NDC0	MAPK-interacting and spindle-stabilizing protein-like	MAPK1IP1L	1	-1.38836	0.321941	0.492223
Q96IZ0	PRKC apoptosis WT1 regulator protein	PAWR	15	1.38828	0.352658	0.452646
Q9BW92	Threonine--tRNA ligase, mitochondrial	TARS2	9	-1.38762	0.12388	0.907
P13995	Bifunctional methylenetetrahydrofolate dehydrogenase/cyclohydrolase, mitochondrial;NAD-dependent methylenetetrahydrofolate dehydrogenase;Methenyltetrahydrofolate cyclohydrolase	MTHFD2	13	-1.38622	0.0958337	1.01848
P80217	Interferon-induced 35 kDa protein	IFI35	11	-1.38419	0.155877	0.807219
A0A0G2JNZ5	Glucosylceramidase	GBA	12	1.38328	0.344295	0.46307
J3KSG3	ADP-ribosylation factor-binding protein GGA3	GGA3	1	-1.38265	0.0359952	1.44375
Q9NXH9	tRNA (guanine(26)-N(2))-dimethyltransferase	TRMT1	19	1.38129	0.328516	0.483444
Q13630	GDP-L-fucose synthase	TSTA3	12	-1.37735	0.378201	0.422278
Q86Y56	Dynein assembly factor 5, axonemal	DNAAF5	21	1.37719	0.129589	0.887432
P13674-2	Prolyl 4-hydroxylase subunit alpha-1	P4HA1	25	-1.37494	0.256852	0.590317
Q9NW64	Pre-mRNA-splicing factor RBM22	RBM22	13	1.37408	0.0580068	1.23652
Q9BTZ2	Dehydrogenase/reductase SDR family member 4;Dehydrogenase/reductase SDR family member 4-like 2	DHRS4;DHRS4L2	10	1.37267	0.369831	0.431997
Q9NPH2-2	Inositol-3-phosphate synthase 1	ISYNA1	14	-1.37212	0.212705	0.672222
Q9UET6-2	Putative tRNA (cytidine(32)/guanosine(34)-2-O)-methyltransferase	FTSJ1	3	1.37156	0.0142496	1.8462
A0A087WT18	Putative monooxygenase p33MONOX	KIAA1191	2	-1.37146	0.0316751	1.49928
P0DN76	Splicing factor U2AF 35 kDa subunit	U2AF1	3	1.36969	0.142449	0.846342
F8WA39	Myotubularin-related protein 1	MTMR1	9	1.36652	0.011031	1.95738
Q13325-2	Interferon-induced protein with tetratricopeptide repeats 5	IFIT5	6	1.36542	0.191179	0.718561
Q8N5M4	Tetratricopeptide repeat protein 9C	TTC9C	5	-1.3649	0.00159973	2.79595
P26447	Protein S100-A4	S100A4	6	1.36404	0.240429	0.619013
A1L390-3	Pleckstrin homology domain-containing family G member 3	PLEKHG3	7	1.36281	0.0370958	1.43068
H7C3B5	Genetic suppressor element 1	GSE1	3	-1.36238	0.0162369	1.7895
A0A0A0MRY0	TBC1 domain family member 22A	TBC1D22A	9	1.36235	0.161517	0.791782
O14965	Aurora kinase A	AURKA	6	-1.36219	0.116752	0.932735
Q96AE4	Far upstream element-binding protein 1	FUBP1	2	-1.35768	0.286797	0.542425
G3V1P5	Mediator of RNA polymerase II transcription subunit 15	MED15	7	-1.35696	0.0865508	1.06273
Q86V48-2	Leucine zipper protein 1	LUZP1	12	-1.35594	0.0259539	1.5858
Q9H974	Queuine tRNA-ribosyltransferase subunit QTRTD1	QTRTD1	9	-1.35328	0.0573739	1.24129
Q92995-2	Ubiquitin carboxyl-terminal hydrolase 13	USP13	7	-1.35271	0.198735	0.701726
B4DGU4	Catenin beta-1	CTNNB1	21	-1.35168	0.290293	0.537163
P25398	40S ribosomal protein S12	RPS12	7	1.34955	0.28126	0.550892
C9JYM0	Ribonuclease P protein subunit p20	POP7	4	-1.34729	0.253445	0.596115
S4R3N1	MOB-like protein phocein	HSPE1-MOB4;MOB4	0	-1.34628	0.229137	0.639905
P05067-7	Amyloid beta A4 protein;N-APP;Soluble APP-alpha;Soluble APP-beta;C99;Beta-amyloid protein 42;Beta-amyloid protein 40;C83;P3(42);P3(40);C80;Gamma-secretase C-terminal fragment 59;Gamma-secretase C-terminal fragment 57;Gamma-secretase C-terminal fragment 50;C31	APP	10	-1.34306	0.093857	1.02753
P63244	Guanine nucleotide-binding protein subunit beta-2-like 1;Guanine nucleotide-binding protein subunit beta-2-like 1, N-terminally processed	GNB2L1	14	1.34113	0.336678	0.472786
Q6P3S6	F-box only protein 42	FBXO42	4	-1.34061	0.29763	0.526323
Q9Y312	Protein AAR2 homolog	AAR2	8	-1.34033	0.14392	0.84188
P51649	Succinate-semialdehyde dehydrogenase, mitochondrial	ALDH5A1	14	-1.33992	0.356522	0.447914
J3KRP6	Protein SSXT	SS18	2	-1.33982	0.107736	0.96764
Q9UNT1	Rab-like protein 2B;Rab-like protein 2A	RABL2B;RABL2A	3	1.33883	0.118674	0.925643
Q9Y281-3	Cofilin-2	CFL2	10	1.33746	0.27606	0.558997
Q12797	Aspartyl/asparaginyl beta-hydroxylase	ASPH	21	-1.33493	0.208156	0.68161
Q86V88	Magnesium-dependent phosphatase 1	MDP1	3	-1.33434	0.371448	0.430102
Q9BU89	Deoxyhypusine hydroxylase	DOHH	7	-1.33267	0.0377642	1.42292
Q9H9H4	Vacuolar protein sorting-associated protein 37B	VPS37B	4	1.32505	0.057158	1.24292
A6PVU8	Tuftelin	TUFT1	8	-1.32463	0.0474751	1.32353
Q06124	Tyrosine-protein phosphatase non-receptor type 11	PTPN11	1	-1.32457	0.0353363	1.45178
Q5JVS0	Intracellular hyaluronan-binding protein 4	HABP4	7	1.32282	0.259633	0.58564
P36954	DNA-directed RNA polymerase II subunit RPB9	POLR2I	6	-1.32157	0.125279	0.90212
P61129	Zinc finger CCCH domain-containing protein 6	ZC3H6	1	-1.32095	0.23406	0.630672
Q3V6T2-2	Girdin	CCDC88A	18	-1.32081	0.0172661	1.76281
Q96E09	Protein FAM122A	FAM122A	4	-1.31655	0.175032	0.756883
P51149	Ras-related protein Rab-7a	RAB7A	15	1.31468	0.366521	0.435901
Q96QC0	Serine/threonine-protein phosphatase 1 regulatory subunit 10	PPP1R10	9	1.31364	0.0608845	1.21549
Q9UBF6	RING-box protein 2	RNF7	2	-1.31279	0.183472	0.73643
Q9H694-2	Protein bicaudal C homolog 1	BICC1	7	-1.31188	0.000966871	3.01463
O95685	Protein phosphatase 1 regulatory subunit 3D	PPP1R3D	1	-1.31064	0.022103	1.65555
B9ZVN9	DNA-directed RNA polymerase;DNA-directed RNA polymerase I subunit RPA1	POLR1A	15	-1.30853	0.123144	0.909586
Q8IYB7	DIS3-like exonuclease 2	DIS3L2	25	-1.30834	0.0746027	1.12725
J3KQL8	Apolipoprotein L2	APOL2	5	-1.3059	0.0838233	1.07664
P10768	S-formylglutathione hydrolase	ESD	11	1.30583	0.223343	0.651028
Q32P28	Prolyl 3-hydroxylase 1	LEPRE1	11	-1.30024	0.0515316	1.28793
A0A087WVP1	Protocadherin Fat 1;Protocadherin Fat 1, nuclear form	FAT1	11	-1.29993	0.238775	0.622011
P11717	Cation-independent mannose-6-phosphate receptor	IGF2R	21	1.29865	0.250902	0.600495
A0A087WXS7	ATPase ASNA1	ASNA1	10	1.2986	0.0876601	1.0572
D6RB92	Proteasome assembly chaperone 4	PSMG4	3	-1.29844	0.405192	0.392339
A0A1B0GW38	E3 ubiquitin-protein ligase CBL	CBL	15	1.29749	0.0402933	1.39477
Q96G28	Cilia- and flagella-associated protein 36	CFAP36	5	1.29638	0.124406	0.905159
Q9Y296	Trafficking protein particle complex subunit 4	TRAPPC4	10	-1.29627	0.0803638	1.09494
O95989	Diphosphoinositol polyphosphate phosphohydrolase 1	NUDT3	4	1.29431	0.287627	0.541171
J3KPP4	Luc7-like protein 3	LUC7L3	14	-1.29207	0.0727083	1.13842
H3BR94	Dynactin subunit 5	DCTN5	4	1.2914	0.290948	0.536185
B4E1Q4	Serine/threonine-protein kinase RIO3	RIOK3	7	-1.29036	0.130635	0.88394
Q9H098-2	Protein FAM107B	FAM107B	11	-1.29002	0.302212	0.519689
P06753-2	NA	TPM3;DKFZp686J1372	0	-1.28999	0.318429	0.496987
Q00839-2	Heterogeneous nuclear ribonucleoprotein U	HNRNPU	2	-1.28644	0.0422159	1.37452
A0A087WUQ6	Glutathione peroxidase;Glutathione peroxidase 1	GPX1	12	-1.28612	0.287713	0.54104
B4DHE8	RNA-binding protein Musashi homolog 2	MSI2	5	-1.28273	0.0581945	1.23512
Q13542	Eukaryotic translation initiation factor 4E-binding protein 2	EIF4EBP2	4	1.28195	0.252457	0.597813
P54922	[Protein ADP-ribosylarginine] hydrolase	ADPRH	3	-1.28064	0.138036	0.860007
P05161	Ubiquitin-like protein ISG15	ISG15	5	1.28029	0.0299271	1.52393
Q06546	GA-binding protein alpha chain	GABPA	8	1.27823	0.104033	0.982827
Q9UI30-2	Multifunctional methyltransferase subunit TRM112-like protein	TRMT112	6	-1.27762	0.305458	0.515049
P00491	Purine nucleoside phosphorylase	PNP	17	-1.2765	0.320956	0.493555
P49247	Ribose-5-phosphate isomerase	RPIA	14	-1.27626	0.227089	0.643803
A0A0A0MRU5	Ceroid-lipofuscinosis neuronal protein 5	CLN5	5	-1.27549	0.205865	0.686417
Q9H444	Charged multivesicular body protein 4b	CHMP4B	14	-1.27291	0.178706	0.747862
O00233	26S proteasome non-ATPase regulatory subunit 9	PSMD9	12	-1.26915	0.258774	0.587079
P30533	Alpha-2-macroglobulin receptor-associated protein	LRPAP1	18	-1.2639	0.269545	0.569369
Q8NAF0	Zinc finger protein 579	ZNF579	14	-1.26123	0.0078321	2.10612
A0A087WW77	Lethal(2) giant larvae protein homolog 1	LLGL1	11	1.25898	0.100458	0.998014
O75934	Pre-mRNA-splicing factor SPF27	BCAS2	8	-1.25798	0.145193	0.838054
Q86U90	YrdC domain-containing protein, mitochondrial	YRDC	7	-1.25619	0.0513383	1.28956
A0A075B793	GRIP1-associated protein 1	GRIPAP1	19	-1.25431	0.290142	0.53739
Q96A00-2	Protein phosphatase 1 regulatory subunit 14A	PPP1R14A	4	-1.25417	0.276815	0.557811
P29372-5	DNA-3-methyladenine glycosylase	MPG	5	1.25336	0.219224	0.659112
P52943	Cysteine-rich protein 2	CRIP2	9	-1.25154	0.258956	0.586775
P13716	Delta-aminolevulinic acid dehydratase	ALAD	12	-1.25109	0.282236	0.549388
Q15042	Rab3 GTPase-activating protein catalytic subunit	RAB3GAP1	19	-1.25059	0.0133651	1.87403
REV_Q8N9V7	NA	NA	1	1.25025	0.0275527	1.55984
P31146	Coronin-1A;Coronin	CORO1A	5	-1.24968	0.147618	0.83086
Q14118	Dystroglycan;Alpha-dystroglycan;Beta-dystroglycan	DAG1	16	-1.24779	0.458889	0.338292
Q9UKB1-2	F-box/WD repeat-containing protein 11	FBXW11	4	-1.2474	0.0806563	1.09336
P46777	60S ribosomal protein L5	RPL5	22	1.24573	0.388849	0.410219
O75822	Eukaryotic translation initiation factor 3 subunit J	EIF3J	18	1.24451	0.0773602	1.11148
Q9UHW5	GPN-loop GTPase 3	GPN3	4	-1.2437	0.208544	0.680803
G3V2F4	Tyrosyl-DNA phosphodiesterase 1	TDP1	7	-1.24253	0.00146797	2.83328
Q9Y5S9	RNA-binding protein 8A	RBM8A	1	1.23762	0.0949837	1.02235
J3QQJ5	Trafficking protein particle complex subunit 8	TRAPPC8	15	-1.23597	0.0706244	1.15105
Q9UN37	Vacuolar protein sorting-associated protein 4A	VPS4A	11	-1.23501	0.0039826	2.39983
P60174-1	Triosephosphate isomerase	TPI1	22	1.23478	0.399483	0.398502
Q8IYB1	Protein MB21D2	MB21D2	11	-1.23301	0.327558	0.484712
Q9Y2H0-3	Disks large-associated protein 4	DLGAP4	15	1.23299	0.182775	0.738084
O75695	Protein XRP2	RP2	5	-1.23209	0.171332	0.766161
Q9UBV8	Peflin	PEF1	4	1.23187	0.162509	0.789123
Q9UI12	V-type proton ATPase subunit H	ATP6V1H	12	1.23049	0.146504	0.834151
Q7Z7F0	UPF0469 protein KIAA0907	KIAA0907	7	1.22906	0.159761	0.79653
P25815	Protein S100-P	S100P	2	1.22885	0.348616	0.457652
O43852	Calumenin	CALU	3	-1.22786	0.34461	0.462672
C9J9K3	40S ribosomal protein SA	RPSA	16	1.22633	0.250088	0.601906
E7EUN9	tRNA-dihydrouridine(20) synthase [NAD(P)+]-like	DUS2	15	-1.22504	0.000342817	3.46494
Q8NDH3-5	Probable aminopeptidase NPEPL1	NPEPL1	13	1.22446	0.437675	0.358848
Q8N5M1	ATP synthase mitochondrial F1 complex assembly factor 2	ATPAF2	6	1.22364	0.349302	0.456799
P15529-15	Membrane cofactor protein	CD46	1	1.22289	0.410256	0.386945
P61224-3	Ras-related protein Rap-1b	RAP1B	0	1.22228	0.447542	0.349166
B4E0Y9	Serine/threonine-protein kinase 26	STK26	7	-1.22003	0.0946328	1.02396
Q86WJ1-2	Chromodomain-helicase-DNA-binding protein 1-like	CHD1L	2	-1.21973	0.189479	0.722439
Q6JHV3	Ubiquitin carboxyl-terminal hydrolase;Ubiquitin carboxyl-terminal hydrolase 3	USP3	14	1.2195	0.0258894	1.58688
Q9P0R6	GSK3-beta interaction protein	GSKIP	3	-1.21826	0.357572	0.446636
P61221	ATP-binding cassette sub-family E member 1	ABCE1	22	1.21495	0.455393	0.341614
Q9Y399	28S ribosomal protein S2, mitochondrial	MRPS2	3	1.21412	0.227923	0.642212
Q5JTD0-2	Tight junction-associated protein 1	TJAP1	9	1.21412	0.0623315	1.20529
P49366	Deoxyhypusine synthase	DHPS	16	-1.214	0.351038	0.454646
P61962	DDB1- and CUL4-associated factor 7	DCAF7	7	1.21009	0.0353585	1.45151
P16070-18	CD44 antigen	CD44	12	-1.20927	0.429881	0.366651
Q09666-2	Neuroblast differentiation-associated protein AHNAK	AHNAK	1	1.20885	0.113251	0.945957
P32321	Deoxycytidylate deaminase	DCTD	10	-1.20737	0.421625	0.375073
Q9UHP3	Ubiquitin carboxyl-terminal hydrolase 25	USP25	11	-1.20551	0.158524	0.799905
REV_O60861-2	NA	NA	2	1.20372	0.256685	0.590599
H0YHG0	SAP domain-containing ribonucleoprotein	SARNP	12	-1.20329	0.298581	0.524938
Q9BUR4	Telomerase Cajal body protein 1	WRAP53	14	-1.203	0.0731542	1.13576
Q5T5P2-3	Sickle tail protein homolog	KIAA1217	3	1.20072	0.383392	0.416357
O95716	Ras-related protein Rab-3D	RAB3D	2	-1.20004	0.416668	0.38021
P08047-2	Transcription factor Sp1	SP1	6	-1.199	0.0238585	1.62236
Q15075	Early endosome antigen 1	EEA1	78	-1.19827	0.168796	0.772638
P84077	ADP-ribosylation factor 1	ARF1	1	-1.19719	0.256056	0.591666
C9JYQ9	60S ribosomal protein L22-like 1	RPL22L1	3	1.19624	0.34795	0.458484
A0A087X211	Protein CIP2A	KIAA1524	21	-1.19584	0.0539891	1.26769
Q7Z6B7-2	SLIT-ROBO Rho GTPase-activating protein 1	SRGAP1	8	1.19529	0.2959	0.528855
P20338	Ras-related protein Rab-4A	RAB4A	8	-1.19501	0.39155	0.407213
P31040	Succinate dehydrogenase [ubiquinone] flavoprotein subunit, mitochondrial	SDHA	23	1.19452	0.327869	0.484299
I3L4X2	Multidrug resistance-associated protein 1	ABCC1	22	-1.19316	0.338146	0.470896
A0A0C4DH01	DNA-directed RNA polymerase III subunit RPC5	POLR3E	2	-1.19296	0.0683293	1.16539
O75781	Paralemmin-1	PALM	8	1.19135	0.403026	0.394667
B7WPG3	Heterogeneous nuclear ribonucleoprotein L-like	HNRNPLL;HNRPLL	9	1.18958	0.0182322	1.73916
Q9HB07	UPF0160 protein MYG1, mitochondrial	C12orf10	13	-1.18933	0.245487	0.609971
Q9BS40	Latexin	LXN	4	1.1892	0.0248073	1.60542
Q96GD0	Pyridoxal phosphate phosphatase	PDXP	10	1.18885	0.156416	0.805717
REV_Q5TZA2	NA	NA	4	-1.18733	0.0924252	1.03421
Q8N961	Ankyrin repeat and BTB/POZ domain-containing protein 2	ABTB2	2	-1.1861	0.234218	0.630381
A0A0G2JJ26	Ribonuclease P protein subunit p21	RPP21;TRIM39-RPP21	5	1.18446	0.231422	0.635595
Q9UPX8-3	SH3 and multiple ankyrin repeat domains protein 2	SHANK2	11	-1.1815	0.060645	1.21721
J3QRV5	Lethal(2) giant larvae protein homolog 2	LLGL2	7	1.17957	0.0513337	1.2896
K7EM18	Eukaryotic translation initiation factor 1;Eukaryotic translation initiation factor 1b	EIF1;EIF1B	7	-1.1784	0.451571	0.345274
P84085	ADP-ribosylation factor 5	ARF5	4	1.17779	0.251614	0.599265
E7EPN9	Protein PRRC2C	PRRC2C	1	-1.17613	0.358771	0.445183
A6NHL2-2	Tubulin alpha chain-like 3	TUBAL3	1	1.17361	0.0748047	1.12607
Q8IW52	SLIT and NTRK-like protein 4	SLITRK4	1	1.17237	0.305249	0.515346
P09012	U1 small nuclear ribonucleoprotein A	SNRPA	9	-1.17167	0.257763	0.58878
A0A087WTS0	Glutathione peroxidase;Glutathione peroxidase 2	GPX2	9	-1.16972	0.2107	0.676336
P06748	Nucleophosmin	NPM1	19	1.16833	0.446621	0.350061
Q8IWP9	Coiled-coil domain-containing protein 28A	CCDC28A	3	-1.16787	0.455394	0.341613
Q9BSE5	Agmatinase, mitochondrial	AGMAT	8	-1.16738	0.331663	0.479303
Q9ULC4	Malignant T-cell-amplified sequence 1	MCTS1	9	1.16711	0.308849	0.510253
P09496-2	Clathrin light chain A	CLTA	13	-1.16488	0.16258	0.788933
Q9Y3D6	Mitochondrial fission 1 protein	FIS1	5	-1.16356	0.0896077	1.04765
X6R5C5	Carboxypeptidase;Lysosomal protective protein;Lysosomal protective protein 32 kDa chain;Lysosomal protective protein 20 kDa chain	CTSA	8	-1.16298	0.293271	0.532731
Q8TAP9	M-phase-specific PLK1-interacting protein	MPLKIP	2	-1.15785	0.261297	0.582866
REV_O15226	NA	NA	1	-1.15784	0.229173	0.639836
CON_P12763	NA	NA	11	1.15679	0.252901	0.59705
P06576	ATP synthase subunit beta, mitochondrial;ATP synthase subunit beta	ATP5B	23	-1.1567	0.451706	0.345144
Q9NZI8	Insulin-like growth factor 2 mRNA-binding protein 1	IGF2BP1	18	-1.15598	0.0885765	1.05268
P60891	Ribose-phosphate pyrophosphokinase 1	PRPS1	6	1.15502	0.39558	0.402766
Q14061	Cytochrome c oxidase copper chaperone	COX17	5	-1.1544	0.402529	0.395203
Q8IYB8	ATP-dependent RNA helicase SUPV3L1, mitochondrial	SUPV3L1	12	1.15393	0.125034	0.902972
P09493-3	Tropomyosin alpha-1 chain	TPM1	0	-1.15312	0.405715	0.391779
O75882-2	Attractin	ATRN	8	1.15293	0.424093	0.372539
O95067	G2/mitotic-specific cyclin-B2	CCNB2;CCNB2V	7	1.15274	0.0102093	1.991
Q6PJG6	BRCA1-associated ATM activator 1	BRAT1	8	-1.15214	0.223967	0.649816
Q9BTL3	RNMT-activating mini protein	FAM103A1	5	-1.15013	0.179567	0.745773
Q9Y6M5	Zinc transporter 1	SLC30A1	7	-1.14911	0.421685	0.375012
Q96EM0	Trans-3-hydroxy-L-proline dehydratase	L3HYPDH	12	1.14648	0.310007	0.508628
Q9BSY4	Coiled-coil-helix-coiled-coil-helix domain-containing protein 5	CHCHD5	6	1.14387	0.0986553	1.00588
Q96AY3	Peptidyl-prolyl cis-trans isomerase FKBP10	FKBP10	24	-1.14366	0.150644	0.822049
H0YAN8	Rho guanine nucleotide exchange factor 10	ARHGEF10	13	-1.1428	0.0654766	1.18391
Q6ZN18-2	Zinc finger protein AEBP2	AEBP2	6	-1.14137	0.240578	0.618744
Q04828	Aldo-keto reductase family 1 member C1	AKR1C1	3	-1.1413	0.0948772	1.02284
P46937-7	Transcriptional coactivator YAP1	YAP1	13	-1.14016	0.159566	0.797058
P17174	Aspartate aminotransferase, cytoplasmic	GOT1	19	-1.13914	0.296643	0.527766
B5MBW9	Coiled-coil-helix-coiled-coil-helix domain-containing protein 10, mitochondrial	CHCHD10	2	1.13875	0.223623	0.650483
P01111	GTPase NRas	NRAS	3	1.13705	0.422044	0.374642
REV_E9PMZ8	NA	NA	1	-1.13582	0.455702	0.341319
P63096	Guanine nucleotide-binding protein G(i) subunit alpha-1	GNAI1	3	-1.13444	0.308641	0.510547
E7EVC7	Autophagy-related protein 16-1	ATG16L1	18	-1.13378	0.114651	0.940623
P46736-2	Lys-63-specific deubiquitinase BRCC36	BRCC3	12	1.13338	0.342241	0.465667
Q9BYC8	39S ribosomal protein L32, mitochondrial	MRPL32	3	1.1303	0.427959	0.368598
P36871	Phosphoglucomutase-1	PGM1	30	1.12751	0.36514	0.43754
P55263	Adenosine kinase	ADK	18	1.12727	0.360936	0.44257
Q96R06	Sperm-associated antigen 5	SPAG5	7	-1.12625	0.296275	0.528304
J3QQM5	LIM domain-containing protein 2	LIMD2	3	1.12498	0.392144	0.406554
Q13443	Disintegrin and metalloproteinase domain-containing protein 9	ADAM9	8	-1.12478	0.42612	0.370468
Q8NBT2-2	Kinetochore protein Spc24	SPC24	3	1.12334	0.0452781	1.34411
A0A0X1KG71	Negative elongation factor B	NELFB	9	1.12254	0.0065228	2.18557
A0A087WYV8	Fibrillin-2	FBN2	12	1.12217	0.390586	0.408283
H0YA61	RNA-binding protein 38;RNA-binding protein 24	RBM24;RBM38	2	1.12116	0.271928	0.565547
E9PK54	NA	HSPA8	1	1.11792	0.414489	0.382487
Q8NCN5	Pyruvate dehydrogenase phosphatase regulatory subunit, mitochondrial	PDPR	13	1.11779	0.099053	1.00413
P57740	Nuclear pore complex protein Nup107	NUP107	20	1.11744	0.0871635	1.05967
P61964	WD repeat-containing protein 5	WDR5	13	-1.11658	0.286148	0.54341
Q9BVS5	tRNA (adenine(58)-N(1))-methyltransferase, mitochondrial	TRMT61B	5	1.11649	0.452089	0.344776
Q7Z3Z5	Mediator of RNA polymerase II transcription subunit 12	TNRC11;MED12	4	1.11404	0.352923	0.45232
Q9UMX1-2	Suppressor of fused homolog	SUFU	4	1.11119	0.0554724	1.25592
O00425	Insulin-like growth factor 2 mRNA-binding protein 3	IGF2BP3	7	-1.11078	0.108071	0.966291
O75330-2	Hyaluronan mediated motility receptor	HMMR	9	-1.10846	0.10012	0.999481
B3KVZ3	Centromere protein H	CENPH	2	-1.1078	0.116206	0.934771
P12277	Creatine kinase B-type	CKB	7	1.10708	0.329722	0.481852
Q96SI1	BTB/POZ domain-containing protein KCTD15	KCTD15	12	-1.10701	0.38604	0.413367
CON_Q3KNV1	Keratin, type II cytoskeletal 7	KRT7	25	1.10637	0.177961	0.749676
R4GMU1	GDH/6PGL endoplasmic bifunctional protein;Glucose 1-dehydrogenase;6-phosphogluconolactonase	H6PD	8	-1.10422	0.16563	0.780861
P20340-2	Ras-related protein Rab-6A;Ras-related protein Rab-6B	RAB6A;RAB6B	9	-1.10386	0.368384	0.433699
Q8WZA0	Protein LZIC	LZIC	8	-1.10351	0.298628	0.52487
P07858	Cathepsin B;Cathepsin B light chain;Cathepsin B heavy chain	CTSB	11	1.10277	0.347942	0.458493
Q9HBU6	Ethanolamine kinase 1	ETNK1	10	1.10238	0.145536	0.83703
Q969W3-2	Protein FAM104A	FAM104A	4	1.10184	0.393092	0.405505
Q9HD15	Steroid receptor RNA activator 1	SRA1	10	1.10047	0.0804202	1.09463
Q14764	Major vault protein	MVP	22	-1.10024	0.327584	0.484678
P62633-8	Cellular nucleic acid-binding protein	CNBP	1	-1.09857	0.284817	0.545434
Q6ZVM7-3	TOM1-like protein 2	TOM1L2	4	-1.09412	0.289223	0.538767
Q3KQU3-4	MAP7 domain-containing protein 1	MAP7D1	12	-1.09302	0.276766	0.557888
Q86X02	Cerebellar degeneration-related protein 2-like	CDR2L	7	1.09175	0.076801	1.11463
A0A0B4J2G4	Leucine-rich repeat-containing protein 41	LRRC41	12	1.08634	0.0432901	1.36361
Q9NQT8	Kinesin-like protein KIF13B;Kinesin-like protein	KIF13B	7	-1.0862	0.131803	0.880075
Q9UJ83-2	2-hydroxyacyl-CoA lyase 1	HACL1	10	-1.08574	0.324077	0.489352
O43414	ERI1 exoribonuclease 3	ERI3	9	1.08554	0.27251	0.564618
A0A0G2JNZ2	Protein scribble homolog	SCRIB	23	-1.08532	0.120343	0.919579
Q6AI12	Ankyrin repeat domain-containing protein 40	ANKRD40	3	-1.0852	0.170857	0.767368
K7ERP4	Glutathione peroxidase;Phospholipid hydroperoxide glutathione peroxidase, mitochondrial	GPX4	8	1.08329	0.381916	0.418032
P26583	High mobility group protein B2	HMGB2	11	-1.08257	0.229288	0.639618
Q13153	Serine/threonine-protein kinase PAK 1;Non-specific serine/threonine protein kinase	PAK1	9	1.08175	0.176095	0.754253
P51116	Fragile X mental retardation syndrome-related protein 2	FXR2	3	-1.08093	0.11951	0.922596
Q9NP61	ADP-ribosylation factor GTPase-activating protein 3	ARFGAP3	11	1.08024	0.0810058	1.09148
Q86UY8	5-nucleotidase domain-containing protein 3	NT5DC3	10	1.07971	0.167521	0.775931
Q13642-1	Four and a half LIM domains protein 1	FHL1	16	-1.0795	0.35452	0.45036
P40261	Nicotinamide N-methyltransferase	NNMT	10	1.07662	0.134845	0.870164
Q8NCE2-2	Myotubularin-related protein 14	MTMR14	4	1.07658	0.191316	0.71825
Q07617	Sperm-associated antigen 1	SPAG1	8	1.07548	0.0093442	2.02946
O43617	Trafficking protein particle complex subunit 3	TRAPPC3	9	1.07447	0.182701	0.738258
A0A0A0MTR2	Prolyl 3-hydroxylase OGFOD1	OGFOD1	16	-1.07445	0.220007	0.657563
A0A0A0MQS1	Pyrroline-5-carboxylate reductase;Pyrroline-5-carboxylate reductase 3	PYCRL	11	1.07284	0.31136	0.506738
Q8N4X5-2	Actin filament-associated protein 1-like 2	AFAP1L2	22	1.07197	0.00750984	2.12437
P0DI82	Trafficking protein particle complex subunit 2B;Trafficking protein particle complex subunit 2	TRAPPC2B;TRAPPC2	2	-1.07179	0.1264	0.898253
Q3SY69	Mitochondrial 10-formyltetrahydrofolate dehydrogenase	ALDH1L2	3	-1.0715	0.167165	0.776854
P34059	N-acetylgalactosamine-6-sulfatase	GALNS	11	-1.06809	0.149253	0.826076
Q8WVM8	Sec1 family domain-containing protein 1	SCFD1	11	1.06693	0.0071116	2.14803
K7EIN2	Protein syndesmos	NUDT16L1	5	1.06544	0.0808195	1.09248
Q6GQQ9-2	OTU domain-containing protein 7B	OTUD7B	9	-1.06536	0.00762197	2.11793
A0A087WT20	DDB1- and CUL4-associated factor 13	DCAF13	4	-1.06535	0.174198	0.758956
Q9ULX6	A-kinase anchor protein 8-like	AKAP8L	5	1.06505	0.136359	0.865317
Q9BTY7	Protein HGH1 homolog	HGH1	10	1.06418	0.222275	0.653109
Q9NWV8	BRISC and BRCA1-A complex member 1	BABAM1	11	1.06348	0.379229	0.421098
A0A0A6YY96	Iron-responsive element-binding protein 2	IREB2	19	-1.06103	0.0247583	1.60628
E7EPJ7	Triple functional domain protein	TRIO	12	-1.06017	0.0908646	1.04161
A6NDG6	Phosphoglycolate phosphatase	PGP	16	1.05999	0.460978	0.33632
Q96GK7	Fumarylacetoacetate hydrolase domain-containing protein 2A;Fumarylacetoacetate hydrolase domain-containing protein 2B	FAHD2A;FAHD2B	12	1.05877	0.370234	0.431524
A0A087WY75	Nuclear envelope pore membrane protein POM 121;Nuclear envelope pore membrane protein POM 121C;Putative nuclear envelope pore membrane protein POM 121B	POM121C;POM121;POM121B	3	1.0583	0.427766	0.368793
Q8N3F8	MICAL-like protein 1	MICALL1	16	-1.05623	0.419625	0.377139
O00160	Unconventional myosin-If	MYO1F	3	1.05601	0.0669797	1.17406
D3VVH9	Ataxin-3	ATXN3	7	-1.05548	0.12749	0.894524
Q9NVJ2	ADP-ribosylation factor-like protein 8B	ARL8B	3	-1.05232	0.242556	0.615187
Q9ULJ7-2	Ankyrin repeat domain-containing protein 50	ANKRD50	7	-1.05214	0.15006	0.823735
Q9H9Y6-5	DNA-directed RNA polymerase I subunit RPA2	POLR1B	4	-1.05213	0.131747	0.88026
P07951-2	Tropomyosin beta chain	TPM2	0	-1.05156	0.388218	0.410925
Q15036	Sorting nexin-17	SNX17	16	-1.05042	0.0832205	1.07977
A0A0A0MRV0	Ribosome-binding protein 1	RRBP1	64	-1.04873	0.220443	0.656703
Q04760	Lactoylglutathione lyase	GLO1	10	1.04862	0.441269	0.355297
P10301	Ras-related protein R-Ras	RRAS	7	-1.04657	0.383605	0.416115
P04920-2	Anion exchange protein 2	SLC4A2	17	1.04631	0.368634	0.433404
P42695	Condensin-2 complex subunit D3	NCAPD3	2	-1.04496	0.313976	0.503104
A0A0A0MS69	Calcium/calmodulin-dependent 3,5-cyclic nucleotide phosphodiesterase 1C	PDE1C	9	1.04394	0.10351	0.985019
Q92945	Far upstream element-binding protein 2	KHSRP	39	-1.04298	0.197644	0.704117
Q9H2U2	Inorganic pyrophosphatase 2, mitochondrial	PPA2	16	1.04121	0.323058	0.49072
Q7Z6E9-4	E3 ubiquitin-protein ligase RBBP6	RBBP6	7	1.04097	0.229062	0.640048
Q6NZI2	Polymerase I and transcript release factor	PTRF	14	-1.04092	0.320796	0.493771
A0A0A0MRP2	Fucose-1-phosphate guanylyltransferase	FPGT	13	1.04039	0.0690154	1.16105
Q9Y478	5-AMP-activated protein kinase subunit beta-1	PRKAB1	5	-1.03879	0.00159968	2.79597
F5H8H2	Mevalonate kinase	MVK	11	-1.03809	0.113842	0.943699
Q6PII3	Coiled-coil domain-containing protein 174	CCDC174	4	-1.03805	0.214683	0.668202
P29692-3	Elongation factor 1-delta	EEF1D	1	1.03638	0.33438	0.47576
P23497	Nuclear autoantigen Sp-100	SP100	10	-1.03383	0.220926	0.655753
Q96HQ2	CDKN2AIP N-terminal-like protein	CDKN2AIPNL	5	1.0332	0.457952	0.33918
Q13895	Bystin	BYSL	13	-1.03294	0.0319488	1.49555
Q96BP3	Peptidylprolyl isomerase domain and WD repeat-containing protein 1	PPWD1	23	-1.03046	0.114554	0.940991
P15408	Fos-related antigen 2	FOSL2	5	-1.02998	0.164235	0.784534
P11908	Ribose-phosphate pyrophosphokinase 2	PRPS2	7	1.0287	0.361153	0.442309
Q6NYC1	Bifunctional arginine demethylase and lysyl-hydroxylase JMJD6	JMJD6	12	-1.02714	0.031408	1.50296
E9PJM3	F-box only protein 3	FBXO3	9	1.02646	0.0981019	1.00832
P17707	S-adenosylmethionine decarboxylase proenzyme;S-adenosylmethionine decarboxylase alpha chain;S-adenosylmethionine decarboxylase beta chain	AMD1	9	-1.02536	0.0937945	1.02782
O60218	Aldo-keto reductase family 1 member B10	AKR1B10	19	1.02516	0.201806	0.695066
O00204-2	Sulfotransferase family cytosolic 2B member 1	SULT2B1	7	-1.02501	0.0765889	1.11583
R4GND1	Ubiquitin-conjugating enzyme E2 E3	UBE2E3;UBE2E2	2	1.02433	0.0118361	1.92679
K7EIY6	E3 ubiquitin-protein ligase RNF126	RNF126	6	-1.02414	0.0433781	1.36273
Q8IVL6-2	Prolyl 3-hydroxylase 3	LEPREL2	2	1.0237	0.275088	0.560528
K7ELY9	Beclin-1	BECN1	3	1.02352	0.219596	0.658375
Q00839	Heterogeneous nuclear ribonucleoprotein U	HNRNPU	4	-1.02289	0.0833096	1.0793
Q9Y2X7	ARF GTPase-activating protein GIT1	GIT1	12	1.02144	0.129624	0.887315
Q9Y5S2	Serine/threonine-protein kinase MRCK beta	CDC42BPB	30	-1.02131	0.00424363	2.37226
Q13144	Translation initiation factor eIF-2B subunit epsilon	EIF2B5	9	-1.02112	0.0998463	1.00067
P17535	Transcription factor jun-D	JUND	3	-1.01996	0.224761	0.648279
Q5VY60	HAUS augmin-like complex subunit 6	HAUS6	8	-1.0195	0.170225	0.768977
C9IYN7	Elongator complex protein 6	ELP6	6	-1.01793	0.340372	0.468046
O75915	PRA1 family protein 3	ARL6IP5	5	-1.01428	0.308339	0.510971
Q9UKN8	General transcription factor 3C polypeptide 4	GTF3C4	11	-1.01387	0.216059	0.665428
K7EIG1	NA	CLUH	0	-1.01178	0.012223	1.91282
Q9Y230	RuvB-like 2	RUVBL2	25	1.01135	0.429846	0.366687
A0A087WWM4	GMP reductase;GMP reductase 2	GMPR2	16	-1.00959	0.280614	0.551891
Q96EA4	Protein Spindly	SPDL1	8	1.00896	0.173711	0.760172
Q9NXR7	BRCA1-A complex subunit BRE	BRE	10	1.00778	0.345868	0.46109
P05026-2	Sodium/potassium-transporting ATPase subunit beta-1	ATP1B1	6	-1.00771	0.428784	0.367762
P38159	RNA-binding motif protein, X chromosome;RNA-binding motif protein, X chromosome, N-terminally processed;RNA binding motif protein, X-linked-like-1	RBMX;RBMXL1	12	-1.00654	0.319364	0.495714
Q9BXB4	Oxysterol-binding protein-related protein 11	OSBPL11	11	-1.00652	0.0735458	1.13344
P62258	14-3-3 protein epsilon	YWHAE	19	1.00618	0.363066	0.440014
REV_O95714	NA	NA	2	1.00373	0.101963	0.991558
Q9NY27	Serine/threonine-protein phosphatase 4 regulatory subunit 2	PPP4R2	20	-1.00284	0.00500834	2.30031
O75175	CCR4-NOT transcription complex subunit 3	CNOT3	8	-0.998935	0.0689567	1.16142
Q9UNN8	Endothelial protein C receptor	PROCR	5	0.998424	0.439978	0.356569
C9JVN9	L-2-hydroxyglutarate dehydrogenase, mitochondrial	L2HGDH	7	0.99816	0.275161	0.560414
Q8TEA8	D-tyrosyl-tRNA(Tyr) deacylase 1;D-tyrosyl-tRNA(Tyr) deacylase	DTD1	10	-0.997202	0.338423	0.47054
REV_P42345	NA	NA	1	-0.996534	0.428421	0.368129
Q9Y3D9	28S ribosomal protein S23, mitochondrial	MRPS23	4	-0.995369	0.131187	0.88211
Q9P016	Thymocyte nuclear protein 1	THYN1	7	-0.995009	0.0131415	1.88135
P51800-2	Chloride channel protein ClC-Ka	CLCNKA	1	0.994812	0.404892	0.39266
P23381	Tryptophan--tRNA ligase, cytoplasmic;T1-TrpRS;T2-TrpRS	WARS	24	-0.994316	0.263468	0.579273
Q8TF01	Arginine/serine-rich protein PNISR	PNISR	9	-0.991237	0.155078	0.80945
Q9NQ50	39S ribosomal protein L40, mitochondrial	MRPL40	4	-0.99045	0.133732	0.873765
Q8IZ21-3	Phosphatase and actin regulator 4	PHACTR4	19	-0.989563	0.0234541	1.62978
Q5T2E6	UPF0668 protein C10orf76	C10orf76	4	-0.989553	0.279219	0.554055
Q15714	TSC22 domain family protein 1	TSC22D1	5	-0.989262	0.151691	0.81904
A0A087WVI1	PDZ and LIM domain protein 2	PDLIM2	8	-0.988264	0.157051	0.80396
A0A088AWN2	WD repeat-containing protein 20	WDR20	3	0.986646	0.419638	0.377125
E7EPP7	Syntaxin-binding protein 4	STXBP4	3	-0.984919	0.176515	0.753217
Q9C0C2	182 kDa tankyrase-1-binding protein	TNKS1BP1	74	-0.984903	0.175726	0.755164
P22692	Insulin-like growth factor-binding protein 4	IGFBP4	15	0.9825	0.264565	0.577467
Q5XPI4	E3 ubiquitin-protein ligase RNF123	RNF123	3	-0.981656	0.0956858	1.01915
Q9P2X3-2	Protein IMPACT	IMPACT	3	-0.979582	0.261146	0.583117
P31937	3-hydroxyisobutyrate dehydrogenase, mitochondrial	HIBADH	9	-0.978437	0.4483	0.348431
Q9NUB1-2	Acetyl-coenzyme A synthetase 2-like, mitochondrial	ACSS1	9	-0.978299	0.0643408	1.19151
O14497	AT-rich interactive domain-containing protein 1A	ARID1A	27	-0.9755	0.147081	0.832443
Q9Y3D2	Methionine-R-sulfoxide reductase B2, mitochondrial	MSRB2	4	-0.975065	0.280685	0.55178
Q4G0J3	La-related protein 7	LARP7	10	0.973733	0.197226	0.705035
Q14032	Bile acid-CoA:amino acid N-acyltransferase	BAAT	4	-0.973381	0.088272	1.05418
Q8NEC7	Glutathione S-transferase C-terminal domain-containing protein	GSTCD	5	0.973358	0.139505	0.855409
Q9HA64	Ketosamine-3-kinase	FN3KRP	13	-0.971686	0.450119	0.346672
F8W9X7	Coiled-coil domain-containing protein 93	CCDC93	19	-0.970795	0.0332167	1.47864
A8MT72	Reticulon;Reticulon-1	RTN1	2	0.967646	0.429165	0.367376
Q9H773	dCTP pyrophosphatase 1	DCTPP1	13	-0.967289	0.208743	0.680388
Q99729-3	Heterogeneous nuclear ribonucleoprotein A/B	HNRNPAB	16	-0.967184	0.279156	0.554153
P00387-2	NADH-cytochrome b5 reductase 3;NADH-cytochrome b5 reductase 3 membrane-bound form;NADH-cytochrome b5 reductase 3 soluble form	CYB5R3	5	-0.96703	0.408265	0.389058
E9PQC4	Kinetochore protein Nuf2	NUF2	3	0.966918	0.20977	0.678256
Q13573	SNW domain-containing protein 1	SNW1	21	-0.965879	0.0370463	1.43126
Q9BQ15	SOSS complex subunit B1;SOSS complex subunit B2	NABP2;NABP1	2	0.96562	0.149995	0.823925
B7Z2L0	B-cell receptor-associated protein 29	BCAP29	4	0.962296	0.39953	0.39845
Q71U36-2	Tubulin alpha-1A chain;Tubulin alpha-3C/D chain;Tubulin alpha-3E chain	TUBA1A;TUBA3C;TUBA3E	1	0.962096	0.161662	0.791393
P17544-4	Cyclic AMP-dependent transcription factor ATF-7	ATF7	4	0.960018	0.260841	0.583624
P01137	Transforming growth factor beta-1;Latency-associated peptide	TGFB1	7	-0.95959	0.391606	0.40715
A0A1B0GVY1	E3 ubiquitin-protein ligase NEDD4-like	NEDD4L	6	0.958586	0.152025	0.818084
O43570-2	Carbonic anhydrase 12	CA12	7	0.958461	0.367934	0.43423
O95149	Snurportin-1	SNUPN	7	0.9581	0.0226133	1.64564
O15066	Kinesin-like protein KIF3B;Kinesin-like protein KIF3B, N-terminally processed	KIF3B	6	-0.955308	0.148105	0.82943
Q9H814	Phosphorylated adapter RNA export protein	PHAX	14	-0.954777	0.0711559	1.14779
P10155-3	60 kDa SS-A/Ro ribonucleoprotein	TROVE2	23	0.952669	0.443133	0.353466
Q7L273	BTB/POZ domain-containing protein KCTD9	KCTD9	6	-0.951651	0.118962	0.924592
A6NML8	Protein diaphanous homolog 2	DIAPH2	10	-0.951261	0.0995097	1.00213
P32320	Cytidine deaminase	CDA	5	0.947531	0.337766	0.471385
O60942	mRNA-capping enzyme;Polynucleotide 5-triphosphatase;mRNA guanylyltransferase	RNGTT	11	-0.947522	0.00436587	2.35993
Q9UHL4	Dipeptidyl peptidase 2	DPP7	12	0.946852	0.333416	0.477014
Q13330-3	Metastasis-associated protein MTA1	MTA1	17	0.945807	0.144781	0.839287
P50579	Methionine aminopeptidase 2	METAP2	2	-0.945477	0.378751	0.421646
C9IYD3	Anoctamin-10	ANO10	1	0.943878	0.160847	0.793587
E7EQT4	Apoptotic chromatin condensation inducer in the nucleus	ACIN1	30	0.943466	0.206724	0.684608
P52815	39S ribosomal protein L12, mitochondrial	MRPL12	5	-0.94345	0.277761	0.556328
Q12974-4	Protein tyrosine phosphatase type IVA 2	PTP4A2	4	-0.94284	0.371959	0.429504
P63173	60S ribosomal protein L38	RPL38	3	0.94265	0.382157	0.417758
Q9BWJ5	Splicing factor 3B subunit 5	SF3B5	4	0.941543	0.134988	0.869705
Q9Y5J5	Pleckstrin homology-like domain family A member 3	PHLDA3	2	-0.941459	0.287989	0.540624
Q12841	Follistatin-related protein 1	FSTL1	14	0.941324	0.260546	0.584116
O60934	Nibrin	NBN	18	-0.938679	0.01092	1.96178
C9J0J7	Profilin;Profilin-2	PFN2	4	-0.936493	0.0641244	1.19298
Q9Y244	Proteasome maturation protein	POMP	5	-0.936413	0.159292	0.797807
E9PPN3	N-terminal kinase-like protein	SCYL1	8	-0.93626	0.041687	1.38
Q13547	Histone deacetylase 1	HDAC1	11	-0.935558	0.0313134	1.50427
A0A0A0MRR7	U1 small nuclear ribonucleoprotein C	SNRPC	3	0.935525	0.103524	0.984958
Q14686	Nuclear receptor coactivator 6	NCOA6	5	0.931545	0.356835	0.447533
Q96G74-3	OTU domain-containing protein 5	OTUD5	8	-0.931377	0.0473813	1.32439
Q96RE7	Nucleus accumbens-associated protein 1	NACC1	6	-0.926706	0.275753	0.55948
Q96FK6	WD repeat-containing protein 89	WDR89	7	0.926285	0.421091	0.375624
P60520	Gamma-aminobutyric acid receptor-associated protein-like 2	GABARAPL2	4	-0.926276	0.156398	0.805768
I3L2J0	NA	CIC	2	-0.923814	0.30927	0.509663
A0A0B4J220	NA	C11orf98	5	0.923762	0.424694	0.371924
Q7Z434	Mitochondrial antiviral-signaling protein	MAVS	15	0.923417	0.336354	0.473204
J3QQY1	CDK5 regulatory subunit-associated protein 3	CDK5RAP3	7	-0.923101	0.169552	0.770697
A0A0C4DG98	THO complex subunit 2	THOC2	11	-0.921831	0.149224	0.826162
Q71RC2-3	La-related protein 4	LARP4	11	0.921729	0.0556007	1.25492
Q9UPT8	Zinc finger CCCH domain-containing protein 4	ZC3H4	23	0.921339	0.457288	0.339811
Q7L7V1-2	Putative pre-mRNA-splicing factor ATP-dependent RNA helicase DHX32	DHX32	6	0.921265	0.114001	0.94309
Q6P1K8	General transcription factor IIH subunit 2-like protein;General transcription factor IIH subunit 2	GTF2H2C;GTF2H2	5	-0.920923	0.136408	0.865161
Q9BRR6-2	ADP-dependent glucokinase	ADPGK	8	-0.920014	0.371863	0.429617
P20810-6	Calpastatin	CAST	54	-0.918972	0.292849	0.533357
O00442	RNA 3-terminal phosphate cyclase	RTCA	10	0.91825	0.222448	0.652772
P19838	Nuclear factor NF-kappa-B p105 subunit;Nuclear factor NF-kappa-B p50 subunit	NFKB1	11	-0.917935	0.0291189	1.53582
P42677	40S ribosomal protein S27	RPS27	1	0.91745	0.360922	0.442587
P33764	Protein S100-A3	S100A3	6	0.916913	0.345366	0.46172
Q9UPY8-2	Microtubule-associated protein RP/EB family member 3	MAPRE3	1	0.916502	0.0696199	1.15727
O60504-2	Vinexin	SORBS3	14	0.914205	0.0634179	1.19779
H0YHE2	Intraflagellar transport protein 81 homolog	IFT81	6	-0.913895	0.0146148	1.83521
Q8NBS9	Thioredoxin domain-containing protein 5	TXNDC5	21	0.913576	0.189418	0.722578
O75792	Ribonuclease H2 subunit A	RNASEH2A	11	0.913345	0.0123529	1.90823
Q08AM6	Protein VAC14 homolog	VAC14	14	-0.913218	0.333437	0.476986
P52888	Thimet oligopeptidase	THOP1	35	0.912111	0.391468	0.407304
P21399	Cytoplasmic aconitate hydratase	ACO1	38	-0.91154	0.0713849	1.14639
Q9H832	Ubiquitin-conjugating enzyme E2 Z	UBE2Z	12	-0.909585	0.314204	0.502789
A4UGR9-2	Xin actin-binding repeat-containing protein 2	XIRP2	2	-0.907518	0.0269442	1.56954
Q9H840	Gem-associated protein 7	GEMIN7	4	0.907024	0.155467	0.808362
REV_P11532-3	NA	NA	2	0.905238	0.373425	0.427796
Q8TCF1	AN1-type zinc finger protein 1	ZFAND1	9	-0.903962	0.0372723	1.42861
Q9Y6D5	Brefeldin A-inhibited guanine nucleotide-exchange protein 2	ARFGEF2	22	-0.903304	0.0116481	1.93375
Q9NZM3-4	Intersectin-2	ITSN2	1	0.902363	0.17022	0.768989
E9PF18	Hydroxyacyl-coenzyme A dehydrogenase, mitochondrial	HADH	10	0.902256	0.161047	0.793047
Q14738	Serine/threonine-protein phosphatase 2A 56 kDa regulatory subunit delta isoform	PPP2R5D	14	-0.902168	0.0170673	1.76784
H7C0G7	Non-homologous end-joining factor 1	NHEJ1	5	-0.901839	0.197811	0.703751
Q9NZB2	Constitutive coactivator of PPAR-gamma-like protein 1	FAM120A	26	-0.901821	0.248907	0.603963
Q86YL5	Testis development-related protein	TDRP	2	-0.901664	0.200177	0.698585
Q96IK1	Biorientation of chromosomes in cell division protein 1	BOD1	6	-0.900969	0.214354	0.668868
Q969T7-2	7-methylguanosine phosphate-specific 5-nucleotidase	NT5C3B	7	0.900705	0.112031	0.950663
Q9Y697-2	Cysteine desulfurase, mitochondrial	NFS1	9	0.89926	0.23113	0.636144
Q9H078-2	Caseinolytic peptidase B protein homolog	CLPB	6	-0.898639	0.178027	0.749515
P09493-7	Tropomyosin alpha-1 chain	TPM1	0	0.897381	0.27698	0.557552
Q14847	LIM and SH3 domain protein 1	LASP1	23	-0.897296	0.308948	0.510115
P35250	Replication factor C subunit 2	RFC2	8	-0.89728	0.165349	0.781598
Q96JB2	Conserved oligomeric Golgi complex subunit 3	COG3	8	-0.897031	0.0732628	1.13512
P33552	Cyclin-dependent kinases regulatory subunit 2	CKS2	2	0.896984	0.075234	1.12359
A0A087WXN9	MTSS1-like protein	MTSS1L	7	-0.896329	0.267778	0.572225
P26374	Rab proteins geranylgeranyltransferase component A 2	CHML	11	0.896322	0.101268	0.994528
D6RBS9	RNA-binding protein 47	RBM47	6	-0.892666	0.334034	0.476209
J3KNF4	Copper chaperone for superoxide dismutase;Superoxide dismutase [Cu-Zn]	CCS	11	0.892157	0.0807383	1.09292
Q9GZT8-2	NIF3-like protein 1	NIF3L1	15	-0.891743	0.401948	0.395831
F8W057	Actin-related protein 6	ACTR6	2	0.89158	0.352358	0.453016
G3XAN1	Integrator complex subunit 9	INTS9	8	0.890979	0.236104	0.626897
P61326	Protein mago nashi homolog;Protein mago nashi homolog 2	MAGOH;MAGOHB	6	0.889837	0.164385	0.784138
Q13740-2	CD166 antigen	ALCAM	17	-0.889566	0.431363	0.365158
G3V3G9	DDB1- and CUL4-associated factor 8	DCAF8	12	-0.889447	0.0440139	1.35641
P19623	Spermidine synthase	SRM	12	0.885713	0.176843	0.752411
H7C1E4	AP-1 complex subunit sigma-1A	AP1S1	4	-0.885425	0.0340025	1.46849
P50583	Bis(5-nucleosyl)-tetraphosphatase [asymmetrical]	NUDT2	5	0.885301	0.117036	0.931679
Q99661	Kinesin-like protein KIF2C	KIF2C	10	-0.883315	0.0478861	1.31979
Q9NWY4	UPF0609 protein C4orf27	C4orf27	11	-0.881212	0.0343315	1.46431
Q5SQP8	C-terminal-binding protein 2	CTBP2	11	0.880983	0.214031	0.669524
Q8NHP8	Putative phospholipase B-like 2;Putative phospholipase B-like 2 32 kDa form;Putative phospholipase B-like 2 45 kDa form	PLBD2	14	-0.879948	0.337187	0.472129
E7EWE1	Ubiquitin-like modifier-activating enzyme 5	UBA5	9	-0.879905	0.18638	0.729602
Q71UI9	Histone H2A.V;Histone H2A.Z;Histone H2A	H2AFV;H2AFZ	2	-0.879396	0.357717	0.44646
Q13045	Protein flightless-1 homolog	FLII	1	-0.879266	0.0337272	1.47202
Q86UV5	Ubiquitin carboxyl-terminal hydrolase 48	USP48	8	0.87792	0.0658257	1.1816
E9PEC3	Propionyl-CoA carboxylase beta chain, mitochondrial	PCCB	8	0.877594	0.393626	0.404916
Q9UJM3	ERBB receptor feedback inhibitor 1	ERRFI1	10	-0.877184	0.111137	0.95414
Q9H6U6-7	Breast carcinoma-amplified sequence 3	BCAS3	8	0.87615	0.304598	0.516273
H7C1Z9	Peptidyl-prolyl cis-trans isomerase;Peptidyl-prolyl cis-trans isomerase FKBP14	FKBP14	3	-0.87538	0.148216	0.829104
Q8WUM0	Nuclear pore complex protein Nup133	NUP133	22	0.874668	0.220621	0.656352
P46934-4	E3 ubiquitin-protein ligase NEDD4	NEDD4	20	-0.874188	0.0439649	1.35689
P50747	Biotin--protein ligase;Biotin--[methylmalonyl-CoA-carboxytransferase] ligase;Biotin--[propionyl-CoA-carboxylase [ATP-hydrolyzing]] ligase;Biotin--[methylcrotonoyl-CoA-carboxylase] ligase;Biotin--[acetyl-CoA-carboxylase] ligase	HLCS	4	-0.874082	0.211888	0.673894
Q6ULP2-5	Aftiphilin	AFTPH	10	-0.873611	0.278451	0.555251
Q9H0L4	Cleavage stimulation factor subunit 2 tau variant	CSTF2T	7	0.871964	0.15181	0.8187
Q96EQ0	Small glutamine-rich tetratricopeptide repeat-containing protein beta	SGTB	6	-0.870989	0.197885	0.703586
Q9UKJ3-2	G patch domain-containing protein 8	GPATCH8	6	-0.870361	0.392486	0.406176
O75190-4	DnaJ homolog subfamily B member 6;DnaJ homolog subfamily B member 8	DNAJB6;DNAJB8	3	0.870306	0.268329	0.571333
P28838-2	Cytosol aminopeptidase	LAP3	28	0.870193	0.170684	0.767807
Q7RTP6	Protein-methionine sulfoxide oxidase MICAL3	MICAL3	19	-0.869138	0.0408768	1.38852
Q9P035	Very-long-chain (3R)-3-hydroxyacyl-CoA dehydratase 3	HACD3	8	0.867451	0.311958	0.505904
P68371	Tubulin beta-4B chain	TUBB4B	2	0.867263	0.179844	0.745104
B7ZL14	Formin-binding protein 1	FNBP1	10	-0.867131	0.0630505	1.20031
B5MC79	Calmodulin-lysine N-methyltransferase	CAMKMT	3	-0.866864	0.1843	0.734474
P56277	Cx9C motif-containing protein 4	CMC4	6	0.866732	0.349988	0.455947
Q9Y3Z3	Deoxynucleoside triphosphate triphosphohydrolase SAMHD1	SAMHD1	17	-0.866505	0.230793	0.636777
P05783	Keratin, type I cytoskeletal 18	KRT18	23	0.866349	0.193907	0.712407
O60488-2	Long-chain-fatty-acid--CoA ligase 4	ACSL4	8	-0.865579	0.0608812	1.21552
P98155-2	Very low-density lipoprotein receptor	VLDLR	9	-0.863931	0.372424	0.428962
O95239	Chromosome-associated kinesin KIF4A;Chromosome-associated kinesin KIF4B	KIF4A;KIF4B	30	-0.860267	0.116933	0.932063
Q8NBF6	Late secretory pathway protein AVL9 homolog	AVL9	9	-0.858244	0.109798	0.959406
O00115-2	Deoxyribonuclease-2-alpha	DNASE2	6	-0.858041	0.336317	0.473251
A0A087WU65	Vacuolar protein sorting-associated protein 45	VPS45	10	-0.857645	0.148144	0.829315
O00194	Ras-related protein Rab-27B	RAB27B	6	0.857256	0.451938	0.344922
H0YIE9	F-box only protein 21	FBXO21	7	0.85709	0.178468	0.748439
Q9BUT1-3	3-hydroxybutyrate dehydrogenase type 2	BDH2;SLC9B2	6	0.856559	0.125103	0.902732
Q6P1N0-2	Coiled-coil and C2 domain-containing protein 1A	CC2D1A	13	-0.856404	0.0271079	1.5669
Q96CN7	Isochorismatase domain-containing protein 1	ISOC1	8	-0.855985	0.264563	0.577471
R4GMU8	Ragulator complex protein LAMTOR5	LAMTOR5	3	-0.855629	0.246476	0.608226
B4DUA7	Mediator of RNA polymerase II transcription subunit 29	IXL;MED29	4	0.854443	0.156352	0.805898
Q9UBI1	COMM domain-containing protein 3	COMMD3;COMMD3-BMI1	2	0.853874	0.137561	0.861504
Q92859-3	Neogenin	NEO1	9	0.853551	0.365505	0.437107
Q15437	Protein transport protein Sec23B	SEC23B	22	-0.852648	0.154698	0.810516
P20700	Lamin-B1	LMNB1	19	0.852447	0.255533	0.592554
P08708	40S ribosomal protein S17	RPS17	7	0.852275	0.229894	0.638472
Q96AT9	Ribulose-phosphate 3-epimerase	RPE	8	0.850821	0.283676	0.547178
P08651-4	Nuclear factor 1 C-type	NFIC	7	-0.849394	0.331255	0.479838
P84103-2	Serine/arginine-rich splicing factor 3	SRSF3	8	0.849004	0.414383	0.382598
E9PMR4	Tetraspanin;CD151 antigen	CD151	7	-0.847847	0.365716	0.436856
P45877	Peptidyl-prolyl cis-trans isomerase C	PPIC	3	0.847643	0.225298	0.647242
P22830	Ferrochelatase, mitochondrial	FECH	18	-0.847539	0.239054	0.621504
F6U1T9	Calcineurin subunit B type 1	PPP3R1	7	-0.84734	0.281665	0.550267
Q9NZ63	Uncharacterized protein C9orf78	C9orf78	13	-0.846322	0.209282	0.679268
Q14980-2	Nuclear mitotic apparatus protein 1	NUMA1	35	-0.846152	0.149997	0.823917
Q9H2P9	Diphthine synthase	DPH5	9	0.845233	0.340884	0.467393
Q10570	Cleavage and polyadenylation specificity factor subunit 1	CPSF1	10	-0.844557	0.186341	0.729691
B3KRD8	SEC14-like protein 2	SEC14L2	6	-0.843962	0.0569872	1.24422
CON_Q0IIK2	NA	NA	36	-0.843377	0.294163	0.531411
P35790	Choline kinase alpha	CHKA	5	0.841836	0.23758	0.624189
Q99611	Selenide, water dikinase 2	SEPHS2	5	0.841394	0.442067	0.354512
Q15717	ELAV-like protein 1	ELAVL1	6	-0.841191	0.0434793	1.36172
Q9NS87	Kinesin-like protein KIF15;Kinesin-like protein	KIF15	16	-0.84048	0.174475	0.758266
H3BSW6	Cytoplasmic tRNA 2-thiolation protein 2	CTU2	7	0.84027	0.0307423	1.51226
Q13363-2	C-terminal-binding protein 1	CTBP1	9	-0.838073	0.292945	0.533214
Q969E4	Transcription elongation factor A protein-like 3;Transcription elongation factor A protein-like 5;Transcription elongation factor A protein-like 6	TCEAL3;TCEAL5;TCEAL6	10	-0.837348	0.30087	0.521621
Q9Y2G5	GDP-fucose protein O-fucosyltransferase 2	POFUT2	5	-0.836097	0.268012	0.571846
Q8IVL5	Prolyl 3-hydroxylase 2	LEPREL1	8	-0.835017	0.187902	0.726068
Q13112	Chromatin assembly factor 1 subunit B	CHAF1B	10	0.834402	0.302247	0.519638
J3KPF9	Kinesin-like protein;Kinesin-like protein KIF3A	KIF3A	15	0.833896	0.0302302	1.51956
O75717	WD repeat and HMG-box DNA-binding protein 1	WDHD1	34	0.830653	0.0396849	1.40137
Q96ST3	Paired amphipathic helix protein Sin3a	SIN3A	10	-0.830379	0.158803	0.799141
J3KP75	Phosphatase and actin regulator;Phosphatase and actin regulator 2	PHACTR2	8	-0.830338	0.370471	0.431246
Q8WUH6	Transmembrane protein 263	TMEM263	4	-0.830005	0.165517	0.781157
P50613	Cyclin-dependent kinase 7	CDK7	12	-0.829122	0.0328823	1.48304
Q9NRR5	Ubiquilin-4	UBQLN4	11	0.828502	0.379402	0.420901
B8ZZN6	Small ubiquitin-related modifier 1	SUMO1	6	0.828067	0.241515	0.617055
P18615	Negative elongation factor E	NELFE	9	-0.827624	0.0436974	1.35954
F8W1A4	Adenylate kinase 2, mitochondrial;Adenylate kinase 2, mitochondrial;Adenylate kinase 2, mitochondrial, N-terminally processed	AK2	16	0.827517	0.441033	0.355529
A0A087WXM8	Basal cell adhesion molecule	BCAM	22	-0.827101	0.35397	0.451034
Q9BW04	Specifically androgen-regulated gene protein	SARG	18	-0.82445	0.265601	0.575769
H0YBA3	Pro-neuregulin-1, membrane-bound isoform;Neuregulin-1	NRG1	6	-0.823796	0.298576	0.524945
Q14247	Src substrate cortactin	CTTN	37	-0.822724	0.274145	0.56202
Q86UU0-4	B-cell CLL/lymphoma 9-like protein	BCL9L	24	-0.821305	0.116896	0.932202
Q5W0H4	Translationally-controlled tumor protein	TPT1	10	0.821239	0.195877	0.708017
Q9BUQ8	Probable ATP-dependent RNA helicase DDX23	DDX23	8	0.82029	0.336873	0.472534
Q8N3X1	Formin-binding protein 4	FNBP4	16	-0.819112	0.358224	0.445846
Q8WVC2	40S ribosomal protein S21	RPS21	4	0.81856	0.41298	0.384072
Q7Z5L9	Interferon regulatory factor 2-binding protein 2	IRF2BP2	2	0.81787	0.100306	0.998671
O75348	V-type proton ATPase subunit G 1	ATP6V1G1	5	0.817307	0.137822	0.860681
Q6GMV3	Putative peptidyl-tRNA hydrolase PTRHD1	PTRHD1	7	0.817037	0.438603	0.357928
B1AUU8	Epidermal growth factor receptor substrate 15	EPS15	18	-0.815555	0.0161378	1.79216
Q8IUR0	Trafficking protein particle complex subunit 5	TRAPPC5	6	0.815337	0.128131	0.892346
Q99575	Ribonucleases P/MRP protein subunit POP1	POP1	32	-0.814596	0.115067	0.939048
P62829	60S ribosomal protein L23	RPL23	9	-0.814162	0.387287	0.411967
H0Y6K2	Bromodomain-containing protein 2	BRD2	13	-0.813697	0.162542	0.789035
Q7Z422-2	SUZ domain-containing protein 1	SZRD1	9	-0.812955	0.396431	0.401833
P17706-3	Tyrosine-protein phosphatase non-receptor type 2;Tyrosine-protein phosphatase non-receptor type	PTPN2	11	0.81289	0.0345886	1.46107
O43290	U4/U6.U5 tri-snRNP-associated protein 1	SART1	11	-0.812095	0.329319	0.482383
P47895	Aldehyde dehydrogenase family 1 member A3	ALDH1A3	16	-0.809265	0.215368	0.666819
O60256	Phosphoribosyl pyrophosphate synthase-associated protein 2	PRPSAP2	16	0.809086	0.424833	0.371782
P36873	Serine/threonine-protein phosphatase PP1-gamma catalytic subunit;Serine/threonine-protein phosphatase	PPP1CC	4	0.808748	0.200583	0.697707
Q9UIV1	CCR4-NOT transcription complex subunit 7	CNOT7	4	-0.807628	0.180068	0.744563
P55795	Heterogeneous nuclear ribonucleoprotein H2	HNRNPH2	5	0.80736	0.297363	0.526713
O94822	E3 ubiquitin-protein ligase listerin	LTN1	21	-0.805983	0.175456	0.755831
Q9H2J4	Phosducin-like protein 3	PDCL3	10	0.805302	0.128284	0.891827
P10109	Adrenodoxin, mitochondrial	FDX1	6	0.80524	0.392854	0.405769
M0QYH2	Bifunctional polynucleotide phosphatase/kinase;Polynucleotide 3-phosphatase;Polynucleotide 5-hydroxyl-kinase	PNKP	5	0.805015	0.149201	0.826229
O94819	Kelch repeat and BTB domain-containing protein 11	KBTBD11	9	0.804648	0.237279	0.624741
P13807	Glycogen [starch] synthase, muscle	GYS1	18	0.804358	0.218772	0.660008
Q8N5L8	Ribonuclease P protein subunit p25-like protein	RPP25L	4	0.801312	0.422145	0.374538
CON_P02777	NA	NA	2	-0.801107	0.396905	0.401313
Q9UHY1	Nuclear receptor-binding protein	NRBP1	8	-0.801103	0.072542	1.13941
Q99538-3	Legumain	LGMN	5	0.801081	0.261061	0.583258
Q86VW0	SEC14 domain and spectrin repeat-containing protein 1	SESTD1	3	-0.799568	0.379374	0.420932
Q96B36	Proline-rich AKT1 substrate 1	AKT1S1	9	-0.799184	0.0853141	1.06898
F5GZ97	WASH complex subunit CCDC53	CCDC53	4	-0.798648	0.133096	0.875834
E9PGC0	Ras GTPase-activating protein 1	RASA1	12	-0.798589	0.0289821	1.53787
Q9NTM9	Copper homeostasis protein cutC homolog	CUTC	9	-0.798055	0.206367	0.685359
P0C7T5	Ataxin-1-like	ATXN1L	4	0.796763	0.394986	0.403418
Q2M2I8-2	AP2-associated protein kinase 1	AAK1	13	-0.796095	0.0704665	1.15202
J3KMZ9	Low-density lipoprotein receptor	LDLR	9	0.795506	0.364453	0.438358
P68366-2	Tubulin alpha-4A chain	TUBA4A	4	0.793202	0.201064	0.696665
Q3ZCM7	Tubulin beta-8 chain	TUBB8	2	0.792794	0.367115	0.435198
P19174	1-phosphatidylinositol 4,5-bisphosphate phosphodiesterase gamma-1	PLCG1	23	0.792668	0.030111	1.52127
Q13042-3	Cell division cycle protein 16 homolog	CDC16	9	-0.792395	0.220794	0.656013
P61106	Ras-related protein Rab-14	RAB14	15	0.792286	0.461322	0.335995
P23588	Eukaryotic translation initiation factor 4B	EIF4B	34	-0.791944	0.295763	0.529057
Q9Y315	Deoxyribose-phosphate aldolase	DERA	19	-0.790816	0.442526	0.354062
Q9BRP4	Proteasomal ATPase-associated factor 1	PAAF1	15	-0.790405	0.319755	0.495182
Q00796	Sorbitol dehydrogenase	SORD	19	-0.790187	0.439392	0.357148
P61289	Proteasome activator complex subunit 3	PSME3	15	-0.790003	0.229206	0.639774
Q15555-4	Microtubule-associated protein RP/EB family member 2	MAPRE2	5	-0.789349	0.240669	0.61858
Q96D71-2	RalBP1-associated Eps domain-containing protein 1	REPS1	11	-0.789187	0.135804	0.867088
Q5JSZ5	Protein PRRC2B	PRRC2B	19	-0.7885	0.440172	0.356377
Q9UP83-3	Conserved oligomeric Golgi complex subunit 5	COG5	12	-0.788121	0.0747809	1.12621
Q9HCN8	Stromal cell-derived factor 2-like protein 1	SDF2L1	11	-0.787988	0.358353	0.445689
A6NMA8	Quinone oxidoreductase-like protein 1	CRYZL1	8	-0.787479	0.415777	0.381139
D6RJ90	COMM domain-containing protein 10	COMMD10	6	0.786585	0.145913	0.835907
Q16831	Uridine phosphorylase 1	UPP1	15	0.785513	0.456332	0.340719
Q9NPA8-2	Transcription and mRNA export factor ENY2	ENY2	6	-0.783437	0.243151	0.614124
Q9UBN7	Histone deacetylase 6	HDAC6	8	-0.782527	0.134044	0.872752
Q9NV70-2	Exocyst complex component 1	EXOC1	10	-0.782523	0.0510076	1.29236
Q13217	DnaJ homolog subfamily C member 3	DNAJC3	14	0.782262	0.132824	0.876723
A0A087WVI0	Conserved oligomeric Golgi complex subunit 1	COG1	11	-0.781129	0.17787	0.749898
O94817	Ubiquitin-like protein ATG12	ATG12	3	0.780302	0.295738	0.529093
Q53EZ4-2	Centrosomal protein of 55 kDa	CEP55	6	0.780155	0.339837	0.468729
Q96AX1	Vacuolar protein sorting-associated protein 33A	VPS33A	9	-0.779514	0.14958	0.825125
H8Y6P7	DNA-directed RNA polymerase II subunit GRINL1A;Putative GRINL1B complex locus protein 2	GCOM1;POLR2M;GCOM2	6	-0.779049	0.363839	0.439091
Q86VN1	Vacuolar protein-sorting-associated protein 36	VPS36	15	-0.77795	0.0731963	1.13551
Q14C86-4	GTPase-activating protein and VPS9 domain-containing protein 1	GAPVD1	33	-0.777569	0.0781494	1.10707
P43490	Nicotinamide phosphoribosyltransferase	NAMPT	26	0.777072	0.326212	0.4865
Q9UNI6	Dual specificity protein phosphatase 12	DUSP12	9	-0.776808	0.117308	0.930672
O14908	PDZ domain-containing protein GIPC1	GIPC1	9	0.776702	0.0494227	1.30607
Q86X76-2	Nitrilase homolog 1	NIT1	13	-0.776161	0.393682	0.404855
O15294	UDP-N-acetylglucosamine--peptide N-acetylglucosaminyltransferase 110 kDa subunit	OGT	28	-0.774858	0.0182951	1.73766
P09211	Glutathione S-transferase P	GSTP1	12	0.774542	0.208513	0.680867
Q9P2R3	Rabankyrin-5	ANKFY1	33	-0.773441	0.0970788	1.01288
Q4KMP7	TBC1 domain family member 10B	TBC1D10B	8	-0.772747	0.339406	0.469281
Q8NFQ8	Torsin-1A-interacting protein 2	TOR1AIP2	12	-0.772622	0.381822	0.418139
P23258	Tubulin gamma-1 chain;Tubulin gamma-2 chain	TUBG1;TUBG2	11	-0.772553	0.12936	0.8882
Q9H7D0	Dedicator of cytokinesis protein 5	DOCK5	19	-0.771281	0.0363042	1.44004
Q9NPF4	Probable tRNA N6-adenosine threonylcarbamoyltransferase	OSGEP	13	0.770845	0.340026	0.468487
Q9P253	Vacuolar protein sorting-associated protein 18 homolog	VPS18	10	0.770688	0.0552007	1.25806
Q03252	Lamin-B2	LMNB2	11	0.770617	0.206928	0.684181
P52594-2	Arf-GAP domain and FG repeat-containing protein 1	AGFG1	17	0.76995	0.0998232	1.00077
K7EK07	Histone H3;Histone H3.3;Histone H3.3C	H3F3B;H3F3A;H3F3C	1	-0.769627	0.343039	0.464656
P53634	Dipeptidyl peptidase 1;Dipeptidyl peptidase 1 exclusion domain chain;Dipeptidyl peptidase 1 heavy chain;Dipeptidyl peptidase 1 light chain	CTSC	10	-0.76942	0.475598	0.32276
Q6NYC8	Phostensin	PPP1R18	13	-0.768804	0.0947159	1.02358
Q9NV35	Probable 8-oxo-dGTP diphosphatase NUDT15	NUDT15	7	0.76687	0.0346209	1.46066
O15460-2	Prolyl 4-hydroxylase subunit alpha-2	P4HA2	19	-0.766171	0.149483	0.82541
E7EVX8	U4/U6 small nuclear ribonucleoprotein Prp31	PRPF31	9	-0.766022	0.213835	0.66992
S4R3W9	39S ribosomal protein L19, mitochondrial	MRPL19	3	-0.765745	0.330872	0.48034
E9PP13	DNA-directed RNA polymerase II subunit GRINL1A, isoforms 4/5	POLR2M	3	-0.764846	0.260262	0.584589
B7Z879	Vacuolar protein sorting-associated protein 11 homolog	VPS11	3	0.764791	0.0640422	1.19353
Q86X83-2	COMM domain-containing protein 2	COMMD2	5	-0.764574	0.262786	0.580398
P61769	Beta-2-microglobulin;Beta-2-microglobulin form pI 5.3	B2M	3	-0.763724	0.367363	0.434905
P14678-2	Small nuclear ribonucleoprotein-associated proteins B and B;Small nuclear ribonucleoprotein-associated protein N	SNRPB;SNRPN	8	-0.763271	0.421292	0.375417
Q99543	DnaJ homolog subfamily C member 2;DnaJ homolog subfamily C member 2, N-terminally processed	DNAJC2	21	-0.763072	0.116027	0.935443
G3V5T9	Cyclin-dependent kinase 2	CDK2	13	0.762894	0.100519	0.997753
B3KNS4	NA	hCG_2043597	10	-0.762879	0.391101	0.407711
Q8TBE9	N-acylneuraminate-9-phosphatase	NANP	4	0.762848	0.0996089	1.0017
Q9P0L0	Vesicle-associated membrane protein-associated protein A	VAPA	13	-0.761138	0.262334	0.581146
Q15628	Tumor necrosis factor receptor type 1-associated DEATH domain protein	TRADD	3	-0.761088	0.192684	0.715155
Q5W0V3	Protein FAM160B1	FAM160B1	10	-0.760428	0.10424	0.981964
Q9UEW8-2	STE20/SPS1-related proline-alanine-rich protein kinase	STK39	6	-0.75897	0.0885741	1.05269
P09936	Ubiquitin carboxyl-terminal hydrolase isozyme L1;Ubiquitin carboxyl-terminal hydrolase	UCHL1	14	0.758026	0.142778	0.845337
E9PEQ6	Peptidyl-prolyl cis-trans isomerase;Peptidyl-prolyl cis-trans isomerase E	PPIE	11	0.757999	0.250676	0.600886
Q9Y6W5	Wiskott-Aldrich syndrome protein family member 2	WASF2	14	-0.757921	0.0813819	1.08947
Q96HE7	ERO1-like protein alpha	ERO1L	20	0.757673	0.155144	0.809265
Q8N8N7	Prostaglandin reductase 2	PTGR2	9	0.756911	0.0606793	1.21696
C9JHF5	Mitochondrial fission factor	MFF	4	-0.755612	0.291618	0.535185
Q96FX2	DPH3 homolog	DPH3	2	-0.753606	0.325246	0.487788
Q96FJ0	AMSH-like protease	STAMBPL1	11	-0.753562	0.054644	1.26246
Q16270-2	Insulin-like growth factor-binding protein 7	IGFBP7	8	-0.753283	0.429104	0.367437
O14657	Torsin-1B	TOR1B	8	-0.753029	0.112221	0.949925
Q9ULT8	E3 ubiquitin-protein ligase HECTD1	HECTD1	58	-0.751733	0.106036	0.974546
P50851	Lipopolysaccharide-responsive and beige-like anchor protein	LRBA	0	0.751324	0.166547	0.778464
Q9NZM1-6	Myoferlin	MYOF	23	0.751255	0.398973	0.399056
Q9NVM9	Protein asunder homolog	ASUN	21	0.751017	0.249224	0.603411
Q8N488	RING1 and YY1-binding protein	RYBP	3	-0.748023	0.263099	0.579881
Q15796-2	Mothers against decapentaplegic homolog 2;Mothers against decapentaplegic homolog	SMAD2	5	-0.747914	0.0595474	1.22514
P53004	Biliverdin reductase A	BLVRA	13	0.74789	0.311583	0.506426
Q8WZ82	Ovarian cancer-associated gene 2 protein	OVCA2	6	0.747159	0.1968	0.705975
Q9UBS4	DnaJ homolog subfamily B member 11	DNAJB11	12	0.745946	0.418799	0.377994
Q8IY22	C-Maf-inducing protein	CMIP	6	-0.744827	0.356664	0.44774
Q6VMQ6-5	Activating transcription factor 7-interacting protein 1	ATF7IP	9	-0.744812	0.0300795	1.52173
P02545-2	Prelamin-A/C;Lamin-A/C	LMNA	1	-0.743923	0.288287	0.540176
P29590-4	Protein PML	PML	7	-0.74314	0.302997	0.518562
Q96AG4	Leucine-rich repeat-containing protein 59	LRRC59	9	0.743115	0.360375	0.443246
O60563	Cyclin-T1	CCNT1	8	0.743087	0.194093	0.711991
P68402	Platelet-activating factor acetylhydrolase IB subunit beta	PAFAH1B2	7	0.743082	0.136873	0.863682
Q9NRG1	Phosphoribosyltransferase domain-containing protein 1	PRTFDC1	4	0.742596	0.312029	0.505804
I3L4X3	NF-kappa-B inhibitor beta	NFKBIB	8	-0.742589	0.0277301	1.55705
Q96DI7	U5 small nuclear ribonucleoprotein 40 kDa protein	SNRNP40	11	0.74232	0.336428	0.473108
P19338	Nucleolin	NCL	41	-0.741824	0.106421	0.972972
P51553-2	Isocitrate dehydrogenase [NAD] subunit gamma, mitochondrial;Isocitrate dehydrogenase [NAD] subunit, mitochondrial	IDH3G	12	0.740331	0.219367	0.65883
Q9UPN9-2	E3 ubiquitin-protein ligase TRIM33	TRIM33	17	-0.738748	0.136969	0.863379
Q13426	DNA repair protein XRCC4	XRCC4	14	0.737678	0.397901	0.400225
Q06481-3	Amyloid-like protein 2	APLP2	7	-0.73767	0.418088	0.378733
Q96BR5	Cytochrome c oxidase assembly factor 7	COA7	11	-0.737649	0.270831	0.567302
Q96GX9	Methylthioribulose-1-phosphate dehydratase	APIP	4	0.737322	0.385441	0.414042
Q92600	Cell differentiation protein RCD1 homolog	RQCD1	7	0.736572	0.0688723	1.16196
P68363	Tubulin alpha-1B chain	TUBA1B	0	0.736093	0.157439	0.802886
Q5HYI5	Ras-related protein Rab-2B	DKFZp313C1541;RAB2B	2	0.735826	0.401839	0.395948
P42830	C-X-C motif chemokine 5;ENA-78(8-78);ENA-78(9-78)	CXCL5	4	-0.735395	0.350968	0.454733
Q0JRZ9	F-BAR domain only protein 2	FCHO2	18	-0.735299	0.0899611	1.04595
C9JA08	60S ribosomal export protein NMD3	NMD3	24	0.734583	0.101306	0.994364
Q9Y3F4	Serine-threonine kinase receptor-associated protein	STRAP	20	0.734384	0.44055	0.356005
REV_Q8TC59-2	NA	NA	2	-0.734083	0.452812	0.344082
O14974-5	Protein phosphatase 1 regulatory subunit 12A	PPP1R12A	31	-0.733726	0.0861758	1.06461
Q96CT7	Coiled-coil domain-containing protein 124	CCDC124	15	-0.733301	0.377104	0.423539
Q9UKY7	Protein CDV3 homolog	CDV3	16	-0.73221	0.360374	0.443246
E9PK91	Bcl-2-associated transcription factor 1	BCLAF1	15	-0.731447	0.422969	0.373691
A0A0A0MSH9	NA	CHD1L	1	-0.730676	0.354839	0.449968
P09382	Galectin-1	LGALS1	10	0.730499	0.383491	0.416245
Q96CW6	Probable RNA polymerase II nuclear localization protein SLC7A6OS	SLC7A6OS	4	-0.729193	0.215463	0.666626
Q12972	Nuclear inhibitor of protein phosphatase 1;Activator of RNA decay	PPP1R8	8	-0.72896	0.148441	0.828447
P67936	Tropomyosin alpha-4 chain	TPM4	6	-0.72851	0.405157	0.392377
Q9BPX3	Condensin complex subunit 3	NCAPG	32	-0.728363	0.0350547	1.45525
E7EW84	Exocyst complex component 6	EXOC6	4	-0.728314	0.238633	0.62227
Q5T5Y3	Calmodulin-regulated spectrin-associated protein 1	CAMSAP1	12	0.728314	0.3759	0.424928
Q96S19	UPF0585 protein C16orf13	C16orf13	5	0.727633	0.122942	0.910299
A0A0D9SFE4	NA	DNM1	3	-0.727624	0.0174408	1.75843
P06132	Uroporphyrinogen decarboxylase	UROD	10	0.726828	0.463474	0.333975
Q9BXW9	Fanconi anemia group D2 protein	FANCD2	21	0.726693	0.0817997	1.08725
P60953	Cell division control protein 42 homolog	CDC42	9	-0.726411	0.175438	0.755876
P06396-2	Gelsolin	GSN	23	0.726233	0.227903	0.642249
P62166-2	Neuronal calcium sensor 1	NCS1	3	0.725788	0.215728	0.666093
Q9Y6A4	Cilia- and flagella-associated protein 20	CFAP20	5	-0.725718	0.221897	0.653848
Q01804	OTU domain-containing protein 4	OTUD4	10	0.724467	0.154868	0.81004
O14841	5-oxoprolinase	OPLAH	14	0.724458	0.123932	0.906816
Q96T76	MMS19 nucleotide excision repair protein homolog	MMS19	27	-0.723981	0.1132	0.946155
Q86UP2	Kinectin	KTN1	32	0.723499	0.327179	0.485214
Q5JRX3	Presequence protease, mitochondrial	PITRM1	46	-0.722814	0.00179794	2.74523
REV_O95347-2	NA	NA	2	0.721097	0.173143	0.761596
Q9Y618-5	Nuclear receptor corepressor 2	NCOR2	39	-0.720551	0.181649	0.740767
Q5H8X8	Urotensin-2	UTS2	1	-0.719912	0.444302	0.352321
Q86WR7	Proline and serine-rich protein 2	PROSER2;C10orf47	10	0.719697	0.050115	1.30003
P54687-4	Branched-chain-amino-acid aminotransferase, cytosolic	BCAT1	14	-0.718948	0.432508	0.364006
H3BUP2	Nucleolar protein 3	NOL3	5	-0.718651	0.319652	0.495322
Q9BTE6	Alanyl-tRNA editing protein Aarsd1	AARSD1;PTGES3L-AARSD1	16	-0.717668	0.019896	1.70123
P50897	Palmitoyl-protein thioesterase 1	PPT1	8	-0.716764	0.349717	0.456283
Q92615	La-related protein 4B	LARP4B	12	-0.716359	0.100328	0.998579
Q14914	Prostaglandin reductase 1	PTGR1	17	0.715918	0.271723	0.565873
Q9C0I1	Myotubularin-related protein 12	MTMR12	14	-0.715758	0.376792	0.423899
P62318-2	Small nuclear ribonucleoprotein Sm D3	SNRPD3	4	0.714862	0.377598	0.422971
Q86WR0	Coiled-coil domain-containing protein 25	CCDC25	14	0.714699	0.0713569	1.14656
P15848	Arylsulfatase B	ARSB	10	0.714648	0.264996	0.57676
Q9BRP8-2	Partner of Y14 and mago	WIBG	8	0.713984	0.438865	0.357669
O75131	Copine-3	CPNE3	19	0.713729	0.0334572	1.47551
Q9Y450	HBS1-like protein	HBS1L	17	0.713255	0.0733778	1.13444
Q9NVR0	Kelch-like protein 11	KLHL11	2	-0.712898	0.176938	0.752178
Q15582	Transforming growth factor-beta-induced protein ig-h3	TGFBI	9	-0.712268	0.370944	0.430691
Q00765	Receptor expression-enhancing protein 5;Receptor expression-enhancing protein	REEP5	5	0.712256	0.370348	0.431389
Q6IBS0	Twinfilin-2	TWF2	10	0.711828	0.163894	0.785436
Q6PJT7-5	Zinc finger CCCH domain-containing protein 14	ZC3H14	11	0.711368	0.121373	0.915876
Q8NCA5-2	Protein FAM98A	FAM98A	7	-0.710101	0.183725	0.735832
H0Y8R1	G-rich sequence factor 1	GRSF1	5	-0.709791	0.0945326	1.02442
Q99614	Tetratricopeptide repeat protein 1	TTC1	19	-0.709646	0.315239	0.50136
Q15084-3	Protein disulfide-isomerase A6	PDIA6	19	0.708891	0.405841	0.391644
E7EQG2	Eukaryotic initiation factor 4A-II;Eukaryotic initiation factor 4A-II, N-terminally processed	EIF4A2	5	-0.708541	0.182239	0.739358
Q15014	Mortality factor 4-like protein 2	MORF4L2	7	-0.707577	0.293427	0.532499
REV_Q96MR7-2	NA	NA	1	-0.707535	0.324705	0.488511
Q9P2D3-3	HEAT repeat-containing protein 5B	HEATR5B	13	-0.706887	0.133728	0.873779
E9PIE3	Protein kinase C delta-binding protein	PRKCDBP	2	-0.706039	0.403016	0.394677
P12931	Proto-oncogene tyrosine-protein kinase Src	SRC	14	0.705679	0.144334	0.840633
Q9NWZ5	Uridine-cytidine kinase-like 1	UCKL1	11	-0.704421	0.150331	0.822952
P29218	Inositol monophosphatase 1	IMPA1	18	-0.70383	0.360511	0.443081
Q6P1L8	39S ribosomal protein L14, mitochondrial	MRPL14	5	-0.703491	0.174381	0.7585
P02794	Ferritin heavy chain;Ferritin heavy chain, N-terminally processed;Ferritin	FTH1	10	0.701023	0.318251	0.497231
P23528	Cofilin-1	CFL1	18	0.700989	0.287684	0.541084
Q96L92-3	Sorting nexin-27	SNX27	13	-0.700712	0.0803959	1.09477
B3KTM8	Mortality factor 4-like protein 1	MORF4L1	5	0.700183	0.287968	0.540655
O00471	Exocyst complex component 5	EXOC5	18	-0.700042	0.0541099	1.26672
Q13501	Sequestosome-1	SQSTM1	16	0.699941	0.115682	0.936733
Q9UJW0	Dynactin subunit 4	DCTN4	16	0.699825	0.21542	0.666714
Q9UQ35	Serine/arginine repetitive matrix protein 2	SRRM2	42	-0.699597	0.21202	0.673623
C9J381	Inosine-5-monophosphate dehydrogenase;Inosine-5-monophosphate dehydrogenase 1	IMPDH1	12	-0.698878	0.189942	0.721379
P62937-2	Peptidyl-prolyl cis-trans isomerase A;Peptidyl-prolyl cis-trans isomerase A, N-terminally processed	PPIA	2	0.698199	0.0592733	1.22714
Q9Y265	RuvB-like 1	RUVBL1	25	-0.697255	0.449033	0.347721
G3V5T0	Maleylacetoacetate isomerase	GSTZ1	9	0.697082	0.41903	0.377754
J3KTL2	Serine/arginine-rich splicing factor 1	SRSF1	13	-0.696434	0.381955	0.417988
P13196	5-aminolevulinate synthase, nonspecific, mitochondrial	ALAS1	7	0.696401	0.203941	0.690496
Q5T321	Neurobeachin	NBEA	10	-0.696261	0.349131	0.457012
M0R300	Unconventional myosin-IXb	MYO9B	6	-0.69616	0.201516	0.695691
F5GWT4	Serine/threonine-protein kinase WNK1	WNK1	38	-0.694985	0.133367	0.874951
P51151	Ras-related protein Rab-9A	RAB9A	4	0.694339	0.351936	0.453537
Q9H1A4	Anaphase-promoting complex subunit 1	ANAPC1	14	-0.694111	0.176245	0.753883
Q14318-2	Peptidyl-prolyl cis-trans isomerase FKBP8;Peptidyl-prolyl cis-trans isomerase	FKBP8	7	0.694077	0.259692	0.585541
Q8NEM2	SHC SH2 domain-binding protein 1	SHCBP1	14	-0.693617	0.205182	0.687861
Q6P4I2	WD repeat-containing protein 73	WDR73	12	-0.692597	0.205642	0.686888
Q9UM22	Mammalian ependymin-related protein 1	EPDR1	7	-0.692114	0.43903	0.357505
B4DL54	Protein farnesyltransferase subunit beta	CHURC1-FNTB;FNTB	0	-0.690798	0.293945	0.531734
O95999	B-cell lymphoma/leukemia 10	BCL10	4	-0.690737	0.0869798	1.06058
Q14011	Cold-inducible RNA-binding protein	CIRBP	6	-0.689617	0.240542	0.618808
P48059	LIM and senescent cell antigen-like-containing domain protein 1	LIMS1	17	-0.689109	0.37584	0.424997
Q8IU81	Interferon regulatory factor 2-binding protein 1	IRF2BP1	15	-0.689008	0.227405	0.6432
Q13952-3	Nuclear transcription factor Y subunit gamma	NFYC	7	0.688368	0.232012	0.634489
Q9UL15	BAG family molecular chaperone regulator 5	BAG5	7	-0.687466	0.128973	0.8895
Q9H2K8	Serine/threonine-protein kinase TAO3	TAOK3	6	0.687014	0.42746	0.369105
Q96A65	Exocyst complex component 4	EXOC4	21	-0.686525	0.173385	0.760989
I3L0A0	Ubiquitin-conjugating enzyme E2 variant 1	TMEM189-UBE2V1;UBE2V1	4	0.68619	0.273057	0.563747
Q13492-3	Phosphatidylinositol-binding clathrin assembly protein	PICALM	10	0.683408	0.153019	0.815255
O96013	Serine/threonine-protein kinase PAK 4	PAK4	6	0.683172	0.159982	0.795928
Q86UX6	Serine/threonine-protein kinase 32C	STK32C	6	0.682345	0.134926	0.869904
Q96HR8-2	H/ACA ribonucleoprotein complex non-core subunit NAF1	NAF1	2	0.681052	0.452866	0.34403
P06280	Alpha-galactosidase A	GLA	12	0.681031	0.434745	0.361766
Q92576-2	PHD finger protein 3	PHF3	13	-0.681006	0.377546	0.42303
P86791	Vacuolar fusion protein CCZ1 homolog;Vacuolar fusion protein CCZ1 homolog B	CCZ1;CCZ1B	8	-0.680601	0.164827	0.782971
O60524-4	Nuclear export mediator factor NEMF	NEMF	12	-0.680432	0.0550334	1.25937
E5RJR5	S-phase kinase-associated protein 1	SKP1	12	0.680392	0.399299	0.398702
Q9H425-3	Uncharacterized protein C1orf198	C1orf198	4	-0.680378	0.302109	0.519836
Q9Y4L1	Hypoxia up-regulated protein 1	HYOU1	36	-0.680085	0.213379	0.670848
Q9NYL9	Tropomodulin-3	TMOD3	15	-0.679988	0.122204	0.912914
Q9Y4X5	E3 ubiquitin-protein ligase ARIH1	ARIH1	25	0.678816	0.211262	0.675179
Q8TB03	Uncharacterized protein CXorf38	CXorf38	11	0.677881	0.215044	0.667474
P23368	NAD-dependent malic enzyme, mitochondrial	ME2	18	-0.6769	0.134909	0.86996
Q53S33	BolA-like protein 3	BOLA3	4	0.676475	0.305723	0.514671
Q8NFC6	Biorientation of chromosomes in cell division protein 1-like 1	BOD1L1	77	-0.676326	0.341659	0.466407
Q08209-2	Serine/threonine-protein phosphatase 2B catalytic subunit alpha isoform;Serine/threonine-protein phosphatase	PPP3CA	11	-0.675884	0.255843	0.592026
H3BM14	NEDD8 ultimate buster 1	NUB1	17	-0.675465	0.113515	0.944948
A0A0G2JQ41	Active breakpoint cluster region-related protein	ABR	20	-0.675188	0.107649	0.96799
E7EMN6	Protein phosphatase inhibitor 2;Protein phosphatase inhibitor 2-like protein 3	PPP1R2;PPP1R2P3	7	-0.674379	0.381476	0.418533
REV_Q5VX52	NA	NA	1	-0.673354	0.0671082	1.17322
Q03111	Protein ENL	MLLT1	6	-0.672164	0.281393	0.550687
Q6NZY4	Zinc finger CCHC domain-containing protein 8	ZCCHC8	23	0.671852	0.193116	0.714182
P62820	Ras-related protein Rab-1A	RAB1A	7	0.671637	0.43199	0.364526
O15145	Actin-related protein 2/3 complex subunit 3	ARPC3	10	0.671109	0.314817	0.501942
P46976-2	Glycogenin-1	GYG1	8	0.670796	0.108916	0.96291
C9J0I9	Nuclear-interacting partner of ALK	ZC3HC1	17	-0.670267	0.146292	0.83478
P16278-3	Beta-galactosidase	GLB1	16	0.669074	0.438283	0.358246
Q7Z3U7-6	Protein MON2 homolog	MON2	33	-0.668925	0.0604955	1.21828
Q13885	Tubulin beta-2A chain;Tubulin beta-2B chain	TUBB2A;TUBB2B	5	0.667881	0.261491	0.582543
Q9Y6K9	NF-kappa-B essential modulator	IKBKG	18	-0.665525	0.0977661	1.00981
Q86TU7	Histone-lysine N-methyltransferase setd3	SETD3	24	0.665119	0.021449	1.66859
P09874	Poly [ADP-ribose] polymerase 1	PARP1	36	-0.664923	0.0581499	1.23545
A0A024R216	Hepatoma-derived growth factor-related protein 3	HDGFRP3	6	0.664743	0.407383	0.389997
P53602	Diphosphomevalonate decarboxylase	MVD	11	0.663227	0.146315	0.834711
P31749	RAC-alpha serine/threonine-protein kinase	AKT1	12	-0.661515	0.242865	0.614635
Q13242	Serine/arginine-rich splicing factor 9	SRSF9	5	-0.66123	0.356214	0.448289
Q9NUG6	p53 and DNA damage-regulated protein 1	PDRG1	3	0.66076	0.403253	0.394423
Q6QNY1	Biogenesis of lysosome-related organelles complex 1 subunit 2	BLOC1S2	4	-0.660671	0.346974	0.459703
A0A087WVZ9	DNA-directed RNA polymerases I, II, and III subunit RPABC1	POLR2E	6	-0.659677	0.2552	0.59312
Q9H1P3-2	Oxysterol-binding protein-related protein 2;Oxysterol-binding protein	OSBPL2	3	0.65913	0.257581	0.589085
E5KLK1	Dynamin-like 120 kDa protein, mitochondrial;Dynamin-like 120 kDa protein, form S1	OPA1	18	-0.657541	0.0444621	1.35201
Q9H8Y8	Golgi reassembly-stacking protein 2	GORASP2	12	-0.65632	0.0462309	1.33507
Q92785	Zinc finger protein ubi-d4	DPF2	11	-0.655802	0.182181	0.739498
Q9NVX2	Notchless protein homolog 1	NLE1	11	0.65506	0.367975	0.434182
Q8IYS1	Peptidase M20 domain-containing protein 2	PM20D2	17	-0.654907	0.078213	1.10672
A0A0A6YYL4	Coronin;Coronin-7	CORO7-PAM16;CORO7	7	-0.65465	0.229281	0.639632
Q13572	Inositol-tetrakisphosphate 1-kinase	ITPK1	10	0.653098	0.0889843	1.05069
P51452	Dual specificity protein phosphatase 3	DUSP3	8	0.652666	0.145091	0.838359
Q8N122	Regulatory-associated protein of mTOR	RPTOR	11	0.651841	0.157777	0.801957
P46821	Microtubule-associated protein 1B;MAP1B heavy chain;MAP1 light chain LC1	MAP1B	114	-0.651636	0.426969	0.369603
P68036-2	Ubiquitin-conjugating enzyme E2 L3	UBE2L3	8	0.651582	0.337532	0.471685
I3L3Z2	N-alpha-acetyltransferase 38, NatC auxiliary subunit	NAA38	4	0.651567	0.160891	0.793469
P52701	DNA mismatch repair protein Msh6	MSH6	48	-0.651346	0.035082	1.45492
P63092	Guanine nucleotide-binding protein G(s) subunit alpha isoforms short;Guanine nucleotide-binding protein G(s) subunit alpha isoforms XLas	GNAS	1	-0.651335	0.414054	0.382943
Q13158	FAS-associated death domain protein	FADD	3	-0.651009	0.144435	0.840327
Q9UMZ2-5	Synergin gamma	SYNRG	25	-0.650888	0.0715918	1.14514
P15559-2	NAD(P)H dehydrogenase [quinone] 1	NQO1	15	0.650313	0.124023	0.906496
Q9UKG1	DCC-interacting protein 13-alpha	APPL1	16	0.650071	0.120328	0.919633
E9PKP7	Nucleolar transcription factor 1	UBTF	4	-0.649404	0.238032	0.623364
A0A1B0GUA3	KIF1-binding protein	KIAA1279	14	-0.649366	0.0738291	1.13177
Q9UPQ9-1	Trinucleotide repeat-containing gene 6B protein	TNRC6B	22	0.648558	0.128243	0.891966
P32322	Pyrroline-5-carboxylate reductase 1, mitochondrial;Pyrroline-5-carboxylate reductase	PYCR1	12	0.648539	0.395745	0.402584
B7Z4W5	Kynurenine--oxoglutarate transaminase 1	CCBL1	7	-0.645553	0.451815	0.34504
A0A0C4DGJ7	Protein Churchill	CHURC1;CHURC1-FNTB	1	0.644431	0.40933	0.387927
Q9H089	Large subunit GTPase 1 homolog	LSG1	7	-0.644414	0.166907	0.777526
Q9NXV6	CDKN2A-interacting protein	CDKN2AIP	19	0.644324	0.182681	0.738307
Q16531	DNA damage-binding protein 1	DDB1	55	-0.643886	0.472836	0.32529
Q13907	Isopentenyl-diphosphate Delta-isomerase 1	IDI1	11	-0.643661	0.395929	0.402383
Q9BXW7-2	Cat eye syndrome critical region protein 5	CECR5	11	0.643632	0.156925	0.804307
A0A0D9SEU5	Ran-binding protein 10	RANBP10	4	0.643499	0.271824	0.565711
O95674	Phosphatidate cytidylyltransferase 2	CDS2	3	0.643473	0.394482	0.403972
O95347	Structural maintenance of chromosomes protein 2	SMC2	54	-0.641775	0.0304452	1.51648
Q9BTE7	DCN1-like protein 5;DCN1-like protein	DCUN1D5	2	0.641352	0.151262	0.820271
REV_R4GNH1	NA	NA	1	0.641307	0.4461	0.350568
P20339	Ras-related protein Rab-5A	RAB5A	7	0.640824	0.40251	0.395223
H0YMT9	Annexin	ANXA2	1	-0.640795	0.377585	0.422985
R4GNF3	Cyclin-Y;Cyclin-Y-like protein 1	CCNY;CCNYL1	2	0.64026	0.358998	0.444908
Q6P582	Mitotic-spindle organizing protein 2A;Mitotic-spindle organizing protein 2B	MZT2A;MZT2B	2	-0.640105	0.138834	0.857505
Q96MG7	Melanoma-associated antigen G1	NDNL2	9	-0.639485	0.165314	0.78169
Q9NX08	COMM domain-containing protein 8	COMMD8	4	0.63835	0.130184	0.885441
Q86W56	Poly(ADP-ribose) glycohydrolase	PARG	18	-0.638287	0.113591	0.944657
P07384	Calpain-1 catalytic subunit	CAPN1	31	-0.637384	0.434093	0.362417
B7Z9C2	Nucleosome assembly protein 1-like 1	NAP1L1	1	-0.636549	0.266425	0.574425
Q9UKF6	Cleavage and polyadenylation specificity factor subunit 3	CPSF3	21	-0.635948	0.0257424	1.58935
Q86YS7-2	C2 domain-containing protein 5	C2CD5	11	-0.635051	0.285371	0.54459
P82094	TATA element modulatory factor	TMF1	6	-0.63505	0.394388	0.404076
Q15003	Condensin complex subunit 2	NCAPH	7	-0.634121	0.0488685	1.31097
A0A087WTB8	Ubiquitin carboxyl-terminal hydrolase;Ubiquitin carboxyl-terminal hydrolase isozyme L3	UCHL3	1	0.634049	0.111003	0.954667
H0YGR4	Oligoribonuclease, mitochondrial	REXO2	10	-0.633002	0.390891	0.407944
Q5VTR2	E3 ubiquitin-protein ligase BRE1A	RNF20	21	-0.632955	0.115765	0.936422
O95801	Tetratricopeptide repeat protein 4	TTC4	10	-0.63267	0.250217	0.601683
Q9BW83	Intraflagellar transport protein 27 homolog	IFT27	11	0.632148	0.246779	0.607692
Q9UNW1	Multiple inositol polyphosphate phosphatase 1	MINPP1	12	-0.631674	0.196588	0.706443
P49790	Nuclear pore complex protein Nup153	NUP153	44	0.630847	0.236989	0.625273
Q96PK6	RNA-binding protein 14	RBM14	12	-0.629912	0.364439	0.438375
P13804	Electron transfer flavoprotein subunit alpha, mitochondrial	ETFA	18	0.629659	0.371319	0.430253
A0A087WXZ7	HEAT repeat-containing protein 6	HEATR6	6	-0.629199	0.400578	0.397313
Q8IWR0	Zinc finger CCCH domain-containing protein 7A	ZC3H7A	5	0.628932	0.338713	0.470168
Q03169	Tumor necrosis factor alpha-induced protein 2	TNFAIP2	25	-0.628424	0.0830663	1.08058
P15121	Aldose reductase	AKR1B1	24	0.628419	0.328561	0.483384
Q5T457	Ankyrin repeat domain-containing protein 2	ANKRD2	5	0.628073	0.321405	0.492948
Q70Z53-2	Protein FRA10AC1	FRA10AC1	9	-0.626578	0.120205	0.920078
I3L448	ATP synthase mitochondrial F1 complex assembly factor 1	ATPAF1	8	-0.626568	0.169038	0.772017
P37198	Nuclear pore glycoprotein p62	NUP62	9	-0.626373	0.0508449	1.29375
F5H5D3	Tubulin alpha-1C chain	TUBA1C	3	0.626226	0.220764	0.656073
P31939	Bifunctional purine biosynthesis protein PURH;Phosphoribosylaminoimidazolecarboxamide formyltransferase;IMP cyclohydrolase	ATIC	40	0.625538	0.354806	0.450009
Q9Y2Q5	Ragulator complex protein LAMTOR2	LAMTOR2	6	0.625431	0.424527	0.372094
E7EW77	Abl interactor 2	ABI2	5	-0.625015	0.201119	0.696548
P63272	Transcription elongation factor SPT4	SUPT4H1	4	-0.624878	0.201478	0.695773
A0A0U1RQK7	Eukaryotic translation initiation factor 4 gamma 3	EIF4G3	19	-0.624042	0.164478	0.783892
Q96C36	Pyrroline-5-carboxylate reductase 2;Pyrroline-5-carboxylate reductase	PYCR2	10	-0.624012	0.412077	0.385022
Q9HB71	Calcyclin-binding protein	CACYBP	19	0.623518	0.129554	0.887549
A0A087WXK8	Protein FAM83D	FAM83D	4	0.622974	0.145613	0.8368
A0A087WY71	AP-2 complex subunit mu	AP2M1	19	-0.622325	0.104477	0.980981
Q9BWF3	RNA-binding protein 4	RBM4	1	0.621834	0.226935	0.644098
Q9NWT6	Hypoxia-inducible factor 1-alpha inhibitor	HIF1AN	9	0.621438	0.335338	0.474517
O15371-2	Eukaryotic translation initiation factor 3 subunit D	EIF3D	22	-0.621416	0.0333225	1.47726
Q9BUI4	DNA-directed RNA polymerase III subunit RPC3	POLR3C	6	0.620645	0.39386	0.404658
Q92506	Estradiol 17-beta-dehydrogenase 8	HSD17B8	8	0.620326	0.466244	0.331386
Q5VW36	Focadhesin	FOCAD	8	-0.620218	0.153071	0.815106
Q66K14-2	TBC1 domain family member 9B	TBC1D9B	8	0.619986	0.345983	0.460946
Q96LD4	Tripartite motif-containing protein 47	TRIM47	22	-0.618883	0.263979	0.578431
P17858	ATP-dependent 6-phosphofructokinase, liver type	PFKL	22	-0.618714	0.39422	0.404261
Q9Y3C6	Peptidyl-prolyl cis-trans isomerase-like 1	PPIL1	7	0.618678	0.0676039	1.17003
Q13057	Bifunctional coenzyme A synthase;Phosphopantetheine adenylyltransferase;Dephospho-CoA kinase	COASY	12	-0.617983	0.12979	0.886759
J3KQ34	COP9 signalosome complex subunit 7b	COPS7B	7	-0.617237	0.370727	0.430946
Q5SW79	Centrosomal protein of 170 kDa	CEP170	24	-0.616979	0.140895	0.851106
Q96QU6	1-aminocyclopropane-1-carboxylate synthase-like protein 1	ACCS	6	-0.616671	0.450634	0.346176
Q9NVP2	Histone chaperone ASF1B	ASF1B	3	-0.616559	0.26929	0.56978
Q2TAL8	Glutamine-rich protein 1	QRICH1	6	0.616391	0.240186	0.619452
Q15435	Protein phosphatase 1 regulatory subunit 7	PPP1R7	20	0.616385	0.225972	0.645946
Q9Y2V2	Calcium-regulated heat stable protein 1	CARHSP1	7	0.616376	0.158219	0.800741
Q9NUJ1	Mycophenolic acid acyl-glucuronide esterase, mitochondrial	ABHD10	10	0.615991	0.45577	0.341255
Q9C0J8	pre-mRNA 3 end processing protein WDR33	WDR33	3	-0.615693	0.352379	0.45299
P49959	Double-strand break repair protein MRE11A	MRE11A	23	-0.615337	0.159392	0.797534
P46527	Cyclin-dependent kinase inhibitor 1B	CDKN1B	5	-0.615286	0.460513	0.336758
P49770	Translation initiation factor eIF-2B subunit beta	EIF2B2	9	-0.614908	0.156073	0.806672
Q12802-4	A-kinase anchor protein 13	AKAP13	27	-0.614579	0.242261	0.615716
P16949	Stathmin	STMN1	7	-0.614415	0.411389	0.385747
P50443	Sulfate transporter	SLC26A2	7	-0.612954	0.441073	0.35549
Q96PU8-5	Protein quaking	QKI	5	-0.612186	0.144057	0.841467
Q6IA86-3	Elongator complex protein 2	ELP2	22	-0.610805	0.273118	0.563649
Q9NRY4	Rho GTPase-activating protein 35	ARHGAP35;GRLF1	29	-0.610573	0.161148	0.792775
P35914	Hydroxymethylglutaryl-CoA lyase, mitochondrial	HMGCL	11	0.610492	0.26115	0.58311
Q96G46	tRNA-dihydrouridine(47) synthase [NAD(P)(+)]-like	DUS3L	11	-0.608778	0.273582	0.562912
Q08945	FACT complex subunit SSRP1	SSRP1	18	-0.608455	0.354223	0.450723
O15111	Inhibitor of nuclear factor kappa-B kinase subunit alpha	CHUK	6	0.608333	0.141534	0.84914
J3KQJ1	Sulfatase-modifying factor 2	SUMF2	8	-0.608001	0.156072	0.806675
Q8NBF2	NHL repeat-containing protein 2	NHLRC2	19	0.607909	0.118203	0.927373
Q15654	Thyroid receptor-interacting protein 6	TRIP6	16	-0.607179	0.186526	0.72926
Q9UNF1	Melanoma-associated antigen D2	MAGED2	19	-0.607084	0.229396	0.639413
Q14152	Eukaryotic translation initiation factor 3 subunit A	EIF3A	88	-0.606696	0.0712709	1.14709
Q5QP56	Bcl-2-like protein 1	BCL2L1	3	-0.605772	0.150688	0.821922
K7EJE8	Lon protease homolog, mitochondrial	LONP1	26	0.605609	0.285984	0.543659
Q9NX46	Poly(ADP-ribose) glycohydrolase ARH3	ADPRHL2	10	0.605345	0.33786	0.471264
Q9NRH1	Yae1 domain-containing protein 1	YAE1D1	5	-0.604124	0.299334	0.523844
A5YKK6	CCR4-NOT transcription complex subunit 1	CNOT1	42	-0.603682	0.0482496	1.31651
Q9GZN8	UPF0687 protein C20orf27	C20orf27	9	0.603525	0.324389	0.488934
B7ZVY7	Cyclin-dependent kinase 11B;Cyclin-dependent kinase 11A	CDC2L1;CDK11B;CDK11A	23	-0.603515	0.167033	0.777199
Q9BXV9	Uncharacterized protein C14orf142	C14orf142	3	-0.602951	0.297733	0.526173
Q9BZ67-2	FERM domain-containing protein 8	FRMD8	8	-0.601729	0.362494	0.440699
Q16576	Histone-binding protein RBBP7	RBBP7	12	0.601033	0.320971	0.493534
Q14558-2	Phosphoribosyl pyrophosphate synthase-associated protein 1	PRPSAP1	14	-0.600464	0.379326	0.420987
G3V4K3	Spermatogenesis-defective protein 39 homolog	VIPAS39	13	0.600003	0.0973101	1.01184
Q9H9A5-2	CCR4-NOT transcription complex subunit 10	CNOT10	13	-0.59977	0.144553	0.839973
P30419	Glycylpeptide N-tetradecanoyltransferase 1	NMT1	12	0.599555	0.232771	0.633071
P13639	Elongation factor 2	EEF2	72	0.599396	0.4118	0.385313
Q96K76-4	Ubiquitin carboxyl-terminal hydrolase 47	USP47	30	-0.599211	0.132674	0.877215
Q7Z4Q2	HEAT repeat-containing protein 3	HEATR3	15	-0.599039	0.135069	0.869445
Q92844	TRAF family member-associated NF-kappa-B activator	TANK	7	0.59862	0.397304	0.400877
Q9NVS9-3	Pyridoxine-5-phosphate oxidase	PNPO	10	0.598499	0.108396	0.964987
P40925	Malate dehydrogenase, cytoplasmic	MDH1	11	0.598431	0.401869	0.395915
F8WBJ6	RNA-binding protein PNO1	PNO1	2	0.597859	0.357445	0.446791
Q7L2H7	Eukaryotic translation initiation factor 3 subunit M	EIF3M	14	-0.597741	0.0432001	1.36452
B4DQA8	Golgi SNAP receptor complex member 1	GOSR1	1	0.597123	0.397374	0.400801
O75874	Isocitrate dehydrogenase [NADP] cytoplasmic	IDH1	26	0.596991	0.417312	0.379539
Q16864	V-type proton ATPase subunit F	ATP6V1F	6	0.596845	0.386922	0.412377
Q15008	26S proteasome non-ATPase regulatory subunit 6	PSMD6	27	0.595499	0.315257	0.501336
Q8WU10-2	Pyridine nucleotide-disulfide oxidoreductase domain-containing protein 1	PYROXD1	3	-0.594429	0.279565	0.553517
P07738	Bisphosphoglycerate mutase	BPGM	10	-0.594337	0.354531	0.450346
A0A087X020	Ribosome maturation protein SBDS	SBDS	18	0.594248	0.0964159	1.01585
Q9UNS2	COP9 signalosome complex subunit 3	COPS3	20	0.5942	0.246654	0.607911
Q15366-6	Poly(rC)-binding protein 2	PCBP2	0	0.594191	0.0652237	1.18559
Q7L014	Probable ATP-dependent RNA helicase DDX46	DDX46	49	-0.593915	0.0706873	1.15066
P14209	CD99 antigen	CD99	2	0.593142	0.444502	0.352126
Q14157	Ubiquitin-associated protein 2-like	UBAP2L	3	-0.593079	0.223269	0.651171
Q9Y6Q9-2	Nuclear receptor coactivator 3	NCOA3	11	-0.592965	0.259921	0.585158
Q96DB5	Regulator of microtubule dynamics protein 1	RMDN1	9	-0.592903	0.297845	0.526009
P26885	Peptidyl-prolyl cis-trans isomerase FKBP2;Peptidyl-prolyl cis-trans isomerase	FKBP2	5	-0.591867	0.245425	0.610082
Q9Y446	Plakophilin-3	PKP3	3	-0.591491	0.328756	0.483127
P53999	Activated RNA polymerase II transcriptional coactivator p15	SUB1	9	-0.590041	0.236298	0.62654
Q92609	TBC1 domain family member 5	TBC1D5	22	-0.589057	0.101768	0.992389
O00299	Chloride intracellular channel protein 1	CLIC1	14	0.588933	0.173798	0.759956
P36639-4	7,8-dihydro-8-oxoguanine triphosphatase	NUDT1	5	0.588875	0.261763	0.582091
Q6Y288	Beta-1,3-glucosyltransferase	B3GALTL	7	0.587959	0.347006	0.459663
O75323	Protein NipSnap homolog 2	GBAS	6	0.587916	0.167574	0.775794
Q9H2M9	Rab3 GTPase-activating protein non-catalytic subunit	RAB3GAP2	23	-0.586846	0.155685	0.807754
Q16740	ATP-dependent Clp protease proteolytic subunit, mitochondrial;ATP-dependent Clp protease proteolytic subunit	CLPP	9	0.585697	0.42381	0.372829
P62308	Small nuclear ribonucleoprotein G;Putative small nuclear ribonucleoprotein G-like protein 15	SNRPG;SNRPGP15	5	-0.585636	0.436144	0.36037
O60343-2	TBC1 domain family member 4	TBC1D4	17	0.585185	0.191708	0.717361
P61019	Ras-related protein Rab-2A	RAB2A	7	-0.585152	0.450565	0.346243
O15164-2	Transcription intermediary factor 1-alpha	TRIM24	11	0.584431	0.181026	0.74226
Q9UQ13-2	Leucine-rich repeat protein SHOC-2	SHOC2	5	0.583417	0.243412	0.613658
Q9UKL6-2	Phosphatidylcholine transfer protein	PCTP	4	0.582791	0.216298	0.664948
Q9BYB4	Guanine nucleotide-binding protein subunit beta-like protein 1	GNB1L	8	0.58227	0.345644	0.461371
O95059	Ribonuclease P protein subunit p14	RPP14	4	-0.582024	0.389927	0.409017
Q9Y3D0	Mitotic spindle-associated MMXD complex subunit MIP18	FAM96B	5	0.581754	0.139551	0.855266
Q9Y3X0	Coiled-coil domain-containing protein 9	CCDC9	15	-0.581082	0.339899	0.468651
A0A087WTY9	MORF4 family-associated protein 1	MRFAP1	2	0.580475	0.26676	0.573879
P42858	Huntingtin	HTT	25	-0.580182	0.132759	0.876937
Q9Y3C8	Ubiquitin-fold modifier-conjugating enzyme 1	UFC1	6	0.57921	0.400928	0.396934
Q9UDT6-2	CAP-Gly domain-containing linker protein 2	CLIP2	7	0.578532	0.172805	0.762444
P00441	Superoxide dismutase [Cu-Zn]	SOD1	3	0.578208	0.425165	0.371443
Q01581	Hydroxymethylglutaryl-CoA synthase, cytoplasmic	HMGCS1	22	0.578186	0.272016	0.565406
Q9H8S9	MOB kinase activator 1A;MOB kinase activator 1B	MOB1A;MOB1B	6	0.578112	0.220006	0.657565
Q9NZT2-2	Opioid growth factor receptor	OGFR	17	-0.578009	0.142658	0.845702
O95400	CD2 antigen cytoplasmic tail-binding protein 2	CD2BP2	4	0.577026	0.379253	0.421071
B7ZM99	Monofunctional C1-tetrahydrofolate synthase, mitochondrial	MTHFD1L	25	-0.576994	0.125137	0.902613
Q96MW1	Coiled-coil domain-containing protein 43	CCDC43	10	0.576828	0.175132	0.756634
Q6V1X1-4	Dipeptidyl peptidase 8	DPP8	10	-0.576628	0.308195	0.511174
P30041	Peroxiredoxin-6	PRDX6	19	0.576609	0.287109	0.541953
Q9UBQ7	Glyoxylate reductase/hydroxypyruvate reductase	GRHPR	16	0.576499	0.240507	0.618872
Q5HYI7-4	Metaxin-3	MTX3	3	-0.575837	0.253069	0.596762
Q8IYD1	Eukaryotic peptide chain release factor GTP-binding subunit ERF3B	GSPT2	7	0.575698	0.109527	0.960478
P83876	Thioredoxin-like protein 4A	TXNL4A	6	-0.575208	0.284357	0.546136
Q12933-3	TNF receptor-associated factor 2	TRAF2	25	-0.574977	0.0597169	1.2239
Q9BZE1	39S ribosomal protein L37, mitochondrial	MRPL37	5	0.574759	0.328938	0.482886
Q13616	Cullin-1	CUL1	45	0.574164	0.446499	0.35018
Q9NUQ8	ATP-binding cassette sub-family F member 3	ABCF3	12	-0.574088	0.207977	0.681984
J3KNI1	Conserved oligomeric Golgi complex subunit 4	COG4	10	-0.573889	0.165141	0.782146
Q8IVD9	NudC domain-containing protein 3	NUDCD3	12	-0.573691	0.12403	0.906472
Q92990	Glomulin	GLMN	12	-0.57306	0.123268	0.90915
Q9BUP3	Oxidoreductase HTATIP2	HTATIP2	13	-0.572794	0.0465777	1.33182
Q9UQB8-2	Brain-specific angiogenesis inhibitor 1-associated protein 2	BAIAP2	15	-0.57274	0.143671	0.84263
Q96C86	m7GpppX diphosphatase	DCPS	14	0.57213	0.424578	0.372042
Q8IZ83	Aldehyde dehydrogenase family 16 member A1	ALDH16A1	17	-0.571399	0.465881	0.331725
Q9NRX4	14 kDa phosphohistidine phosphatase	PHPT1	9	0.571356	0.177522	0.750749
G8JLA2	Myosin light polypeptide 6	MYL6	1	-0.571204	0.279275	0.553968
K7EIU8	Mothers against decapentaplegic homolog;Mothers against decapentaplegic homolog 4	SMAD4	14	-0.570371	0.144	0.841637
Q92947-2	Glutaryl-CoA dehydrogenase, mitochondrial	GCDH	7	0.570303	0.455838	0.341189
Q9P2B4	CTTNBP2 N-terminal-like protein	CTTNBP2NL	15	-0.570215	0.202484	0.693608
O60869	Endothelial differentiation-related factor 1	EDF1	1	-0.569583	0.386348	0.413021
O95810	Serum deprivation-response protein	SDPR	9	0.569107	0.418514	0.37829
Q12846	Syntaxin-4	STX4	7	0.56908	0.161352	0.792227
P63261	Actin, cytoplasmic 2;Actin, cytoplasmic 2, N-terminally processed	ACTG1	0	0.566658	0.34764	0.45887
P04183	Thymidine kinase, cytosolic;Thymidine kinase	TK1	13	-0.566208	0.386241	0.413142
P53609	Geranylgeranyl transferase type-1 subunit beta	PGGT1B	10	0.566034	0.103359	0.98565
P49590-2	Probable histidine--tRNA ligase, mitochondrial	HARS2	9	-0.565726	0.410857	0.386309
Q08495-2	Dematin	DMTN	6	0.565447	0.27238	0.564824
Q9HAB8	Phosphopantothenate--cysteine ligase	PPCS	13	0.565434	0.140077	0.853634
Q9BRR8	G patch domain-containing protein 1	GPATCH1	6	0.565099	0.359836	0.443896
Q5W015	6-phosphofructo-2-kinase/fructose-2,6-bisphosphatase 3;6-phosphofructo-2-kinase;Fructose-2,6-bisphosphatase	PFKFB3	23	0.564726	0.128578	0.890833
O00170	AH receptor-interacting protein	AIP	12	-0.564055	0.0385637	1.41382
O43390	Heterogeneous nuclear ribonucleoprotein R	HNRNPR	16	-0.563993	0.275272	0.560237
Q96DX5	Ankyrin repeat and SOCS box protein 9	ASB9	6	-0.563152	0.312152	0.505634
P48163	NADP-dependent malic enzyme	ME1	23	-0.562243	0.422273	0.374406
G5EA36	Cell division cycle protein 27 homolog	CDC20	10	-0.562232	0.255209	0.593104
P01034	Cystatin-C	CST3	3	-0.561533	0.419636	0.377128
Q8TF74	WAS/WASL-interacting protein family member 2	WIPF2	25	-0.561326	0.339252	0.469478
Q08623	Pseudouridine-5-phosphatase	HDHD1	7	0.561151	0.410746	0.386426
Q96M27	Protein PRRC1	PRRC1	8	-0.559887	0.434598	0.361912
Q9Y314	Nitric oxide synthase-interacting protein	NOSIP	13	0.559623	0.124889	0.903477
Q9BVS4-2	Serine/threonine-protein kinase RIO2	RIOK2	5	0.55947	0.288425	0.539967
Q9NZL9	Methionine adenosyltransferase 2 subunit beta	MAT2B	3	-0.559345	0.402017	0.395756
Q5TA45-2	Integrator complex subunit 11	CPSF3L	5	-0.558402	0.293287	0.532708
H7BY36	NA	EWSR1	2	-0.558155	0.427393	0.369173
Q49AR2	UPF0489 protein C5orf22	C5orf22	6	0.558011	0.237398	0.624523
P61011	Signal recognition particle 54 kDa protein	SRP54	20	-0.555558	0.144413	0.840395
Q96GG9	DCN1-like protein 1;DCN1-like protein	DCUN1D1	11	0.555327	0.144109	0.84131
C9JLM6	WW domain-binding protein 1	WBP1	1	-0.555022	0.431906	0.36461
O43665-2	Regulator of G-protein signaling 10	RGS10	5	0.554244	0.182637	0.738411
Q9BTC0	Death-inducer obliterator 1	DIDO1	23	-0.55391	0.271839	0.565689
Q68EM7-2	Rho GTPase-activating protein 17	ARHGAP17	19	-0.553568	0.188112	0.725584
Q86W92-2	Liprin-beta-1	PPFIBP1	6	-0.553134	0.216863	0.663815
Q7Z417	Nuclear fragile X mental retardation-interacting protein 2	NUFIP2	20	-0.552417	0.328233	0.483817
Q92890	Ubiquitin fusion degradation protein 1 homolog	UFD1L	16	0.552218	0.321861	0.492332
A0A0A6YYC7	E3 ubiquitin-protein ligase ZFP91	ZFP91-CNTF;ZFP91	15	-0.55163	0.317866	0.497756
Q96PZ0	Pseudouridylate synthase 7 homolog	PUS7	31	0.550573	0.180396	0.743773
Q9HBL8	NmrA-like family domain-containing protein 1	NMRAL1	9	0.550499	0.287621	0.54118
O15400-2	Syntaxin-7	STX7	5	0.550124	0.473171	0.324982
F5H0U5	Glycolipid transfer protein	GLTP	7	-0.549953	0.197955	0.703434
Q9HBH1	Peptide deformylase, mitochondrial	PDF	7	0.549564	0.444999	0.351641
O43318-2	Mitogen-activated protein kinase kinase kinase 7	MAP3K7	12	-0.549521	0.136408	0.86516
E9PL57	NA	NEDD8-MDP1	0	0.54859	0.414684	0.382283
O43809	Cleavage and polyadenylation specificity factor subunit 5	NUDT21	12	0.548551	0.202376	0.69384
Q99757	Thioredoxin, mitochondrial	TXN2	5	-0.548422	0.260475	0.584233
Q9UK41	Vacuolar protein sorting-associated protein 28 homolog	VPS28	6	-0.548249	0.00292303	2.53417
P09960	Leukotriene A-4 hydrolase	LTA4H	35	0.547597	0.318963	0.496259
D6RBN5	OCIA domain-containing protein 1	OCIAD1	5	0.547492	0.4382	0.358328
Q9Y305-2	Acyl-coenzyme A thioesterase 9, mitochondrial	ACOT9	16	0.547268	0.26048	0.584225
O14737	Programmed cell death protein 5	PDCD5	12	-0.546592	0.402845	0.394862
P62253	Ubiquitin-conjugating enzyme E2 G1;Ubiquitin-conjugating enzyme E2 G1, N-terminally processed	UBE2G1	8	0.546571	0.1915	0.717831
Q9BRF8	Serine/threonine-protein phosphatase CPPED1	CPPED1	14	-0.546394	0.394585	0.403859
O43324	Eukaryotic translation elongation factor 1 epsilon-1	EEF1E1;EEF1E1-BLOC1S5	8	-0.546378	0.0903936	1.04386
Q15907	Ras-related protein Rab-11B	RAB11B	2	-0.5463	0.425598	0.371
Q8N7H5	RNA polymerase II-associated factor 1 homolog	PAF1	19	-0.546256	0.0740263	1.13061
Q8N4J0	UPF0586 protein C9orf41	C9orf41	11	0.545611	0.258649	0.587288
Q9Y6A5	Transforming acidic coiled-coil-containing protein 3	TACC3	19	-0.544488	0.173041	0.761851
CON_Q9NSB4	Keratin, type II cuticular Hb2	KRT82	2	0.54416	0.434596	0.361914
Q13686	Alkylated DNA repair protein alkB homolog 1	ALKBH1	5	-0.543676	0.274882	0.560854
B8ZZF2	WD repeat, SAM and U-box domain-containing protein 1	WDSUB1	5	0.542989	0.303962	0.517181
O94763	Unconventional prefoldin RPB5 interactor 1	URI1	13	0.542655	0.360446	0.44316
CON_P05787	Keratin, type II cytoskeletal 8	KRT8	32	0.542535	0.293388	0.532558
Q9NSI2-2	Protein FAM207A	FAM207A	8	0.542168	0.219374	0.658814
A0A096LP25	Uncharacterized protein FLJ45252	AAK1	7	-0.541712	0.1914	0.718059
O60502-4	Protein O-GlcNAcase	MGEA5	35	-0.541599	0.316662	0.499403
O75340	Programmed cell death protein 6	PDCD6	8	0.541493	0.373724	0.427449
Q9BZX2	Uridine-cytidine kinase 2	UCK2	11	0.540013	0.213089	0.671439
Q8NDI1-3	EH domain-binding protein 1	EHBP1	27	-0.539692	0.188461	0.72478
P41214	Eukaryotic translation initiation factor 2D	EIF2D	14	-0.539668	0.146108	0.835327
P51970	NADH dehydrogenase [ubiquinone] 1 alpha subcomplex subunit 8	NDUFA8	4	-0.539295	0.41967	0.377092
P62310	U6 snRNA-associated Sm-like protein LSm3	LSM3	2	-0.539168	0.321697	0.492553
P38936	Cyclin-dependent kinase inhibitor 1	CDKN1A	6	-0.539052	0.218811	0.659931
Q9NRY5	Protein FAM114A2	FAM114A2	13	-0.538999	0.174956	0.757071
Q13177	Serine/threonine-protein kinase PAK 2;PAK-2p27;PAK-2p34	PAK2	16	0.53897	0.285205	0.544842
P52788	Spermine synthase	SMS	19	0.538233	0.44017	0.356379
Q13496-2	Myotubularin	MTM1	9	0.5379	0.331207	0.479901
Q12824-2	SWI/SNF-related matrix-associated actin-dependent regulator of chromatin subfamily B member 1	SMARCB1	7	-0.5375	0.384665	0.414917
Q14155-1	Rho guanine nucleotide exchange factor 7	ARHGEF7	15	-0.536949	0.178495	0.748374
Q00688	Peptidyl-prolyl cis-trans isomerase FKBP3	FKBP3	13	0.535519	0.329339	0.482356
A0A0A0MRM9	Nucleolar and coiled-body phosphoprotein 1	NOLC1	48	0.535389	0.344501	0.462809
Q9NW82	WD repeat-containing protein 70	WDR70	19	0.534229	0.133947	0.873067
O95816	BAG family molecular chaperone regulator 2	BAG2	13	-0.534193	0.400455	0.397446
A6PVN5	Serine/threonine-protein phosphatase 2A activator	PPP2R4	0	0.533747	0.296149	0.52849
P39748	Flap endonuclease 1	FEN1	17	0.533335	0.033629	1.47329
O15355	Protein phosphatase 1G	PPM1G	25	0.533124	0.0831601	1.08008
Q15785	Mitochondrial import receptor subunit TOM34	TOMM34	16	0.533124	0.0611211	1.21381
P55039	Developmentally-regulated GTP-binding protein 2	DRG2	14	-0.532763	0.105914	0.975047
Q96EB6	NAD-dependent protein deacetylase sirtuin-1;SirtT1 75 kDa fragment	SIRT1	17	-0.53203	0.0682199	1.16609
Q9H7E9	UPF0488 protein C8orf33	C8orf33	4	0.53105	0.418653	0.378146
Q12769	Nuclear pore complex protein Nup160	NUP160	18	0.530921	0.252052	0.598509
F8W717	Echinoderm microtubule-associated protein-like 1	EML1	23	-0.530735	0.0664915	1.17723
P98179	RNA-binding protein 3	RBM3	6	-0.529479	0.266618	0.57411
Q96Q15	Serine/threonine-protein kinase SMG1	SMG1	21	-0.529052	0.223868	0.650008
Q9Y2Z0-2	Suppressor of G2 allele of SKP1 homolog	SUGT1	1	0.528489	0.183695	0.735904
Q08554-2	Desmocollin-1	DSC1	1	0.528382	0.313979	0.5031
P48739	Phosphatidylinositol transfer protein beta isoform	PITPNB	18	0.528303	0.235821	0.627418
Q05209	Tyrosine-protein phosphatase non-receptor type 12	PTPN12	18	-0.527933	0.112908	0.947274
Q9UHY7	Enolase-phosphatase E1	ENOPH1	10	0.527121	0.157778	0.801953
Q9NWM3	CUE domain-containing protein 1	CUEDC1	4	0.526646	0.255438	0.592714
P50570-3	Dynamin-2	DNM2	20	-0.526411	0.0438139	1.35839
O14530	Thioredoxin domain-containing protein 9	TXNDC9	10	0.526096	0.181147	0.74197
O14579	Coatomer subunit epsilon	COPE	11	-0.525631	0.241382	0.617295
Q5JSH3-2	WD repeat-containing protein 44	WDR44	33	0.52535	0.307002	0.512859
Q9Y5X2	Sorting nexin-8	SNX8	12	-0.524829	0.228653	0.640824
Q9NQW6	Actin-binding protein anillin	ANLN	39	-0.524175	0.110006	0.958583
O43865	Putative adenosylhomocysteinase 2	AHCYL1	13	0.523313	0.426798	0.369777
C9JLU1	DNA-directed RNA polymerases I, II, and III subunit RPABC3	POLR2H	6	-0.523156	0.317049	0.498873
O75391	Sperm-associated antigen 7	SPAG7	3	-0.522885	0.300915	0.521556
H0Y614	Ubiquitin-fold modifier 1	UFM1	3	0.522143	0.333525	0.476872
A0A024RCR6	Large proline-rich protein BAG6	BAT3;BAG6	27	-0.52103	0.108779	0.963453
Q9H307	Pinin	PNN	10	0.520326	0.381914	0.418034
F6QDS0	ATP-dependent RNA helicase DDX19B;ATP-dependent RNA helicase DDX19A	DDX19A;DDX19B	2	-0.520125	0.164363	0.784196
P62857	40S ribosomal protein S28	RPS28	5	-0.519973	0.460728	0.336555
Q9UIC8	Leucine carboxyl methyltransferase 1	LCMT1	12	0.519654	0.232713	0.63318
P04424-3	Argininosuccinate lyase	ASL	9	-0.51944	0.33861	0.4703
O43396	Thioredoxin-like protein 1	TXNL1	15	0.519382	0.010623	1.97375
R4GNB2	DENN domain-containing protein 4C	DENND4C	1	-0.519222	0.382003	0.417933
Q8N5I9	Uncharacterized protein C12orf45	C12orf45	10	0.518882	0.294523	0.530881
Q5TDF0	Cancer-related nucleoside-triphosphatase	NTPCR	6	-0.518573	0.306896	0.513009
Q9BV57	1,2-dihydroxy-3-keto-5-methylthiopentene dioxygenase	ADI1	11	-0.517429	0.127087	0.895899
I3L2N2	Segment polarity protein dishevelled homolog DVL-2;Segment polarity protein dishevelled homolog DVL-3	DVL2;DVL3	3	-0.517248	0.307288	0.512455
Q8NB37	Parkinson disease 7 domain-containing protein 1	PDDC1	7	0.517139	0.318007	0.497563
Q96LB3	Intraflagellar transport protein 74 homolog	IFT74	4	-0.517087	0.183408	0.736582
P58546	Myotrophin	MTPN	6	0.517045	0.289225	0.538764
F8VV52	CCR4-NOT transcription complex subunit 2	CNOT2	16	-0.516693	0.0975547	1.01075
Q9BQ67	Glutamate-rich WD repeat-containing protein 1	GRWD1	8	-0.515835	0.414078	0.382918
M0QZR4	Rho guanine nucleotide exchange factor 1	ARHGEF1	34	-0.515834	0.119079	0.924163
A0A0J9YY01	NA	NA	2	-0.515474	0.125615	0.900959
P11047	Laminin subunit gamma-1	LAMC1	49	-0.515354	0.338181	0.470851
O00203	AP-3 complex subunit beta-1	AP3B1	33	-0.514711	0.0368184	1.43393
Q96I24	Far upstream element-binding protein 3	FUBP3	14	0.514631	0.159892	0.796174
Q96T51	RUN and FYVE domain-containing protein 1	RUFY1	21	-0.514288	0.0770347	1.11331
Q06210-2	Glutamine--fructose-6-phosphate aminotransferase [isomerizing] 1	GFPT1	33	0.513953	0.35538	0.449307
Q5SRE5	Nucleoporin NUP188 homolog	NUP188	20	-0.51368	0.245466	0.610008
Q9NTJ3	Structural maintenance of chromosomes protein 4;Structural maintenance of chromosomes protein	SMC4	54	-0.512781	0.0567281	1.2462
P62081	40S ribosomal protein S7	RPS7	11	0.512688	0.450051	0.346739
Q96I51	Williams-Beuren syndrome chromosomal region 16 protein	WBSCR16	10	0.512618	0.361413	0.441996
Q8N392	Rho GTPase-activating protein 18	ARHGAP18	8	0.512366	0.0873188	1.05889
O95721	Synaptosomal-associated protein 29;Synaptosomal-associated protein	SNAP29	14	0.51198	0.341188	0.467006
P07108	Acyl-CoA-binding protein	DBI	8	-0.511791	0.449282	0.347481
P63151	Serine/threonine-protein phosphatase 2A 55 kDa regulatory subunit B alpha isoform	PPP2R2A	11	0.511775	0.327945	0.484199
Q96PM5-2	RING finger and CHY zinc finger domain-containing protein 1	RCHY1	5	-0.511676	0.373756	0.427412
Q8TBB5-3	Kelch domain-containing protein 4	KLHDC4	9	-0.510845	0.208899	0.680064
P98170	E3 ubiquitin-protein ligase XIAP	XIAP	18	-0.510751	0.167664	0.775561
Q9H4L7	SWI/SNF-related matrix-associated actin-dependent regulator of chromatin subfamily A containing DEAD/H box 1	SMARCAD1	7	-0.510292	0.0634874	1.19731
A0A0D9SEI0	Uncharacterized protein C6orf203	C6orf203	1	0.50943	0.269387	0.569623
Q16512	Serine/threonine-protein kinase N1	PKN1	17	0.509354	0.232778	0.633058
Q8WUX9	Charged multivesicular body protein 7	CHMP7	10	-0.509266	0.187465	0.72708
O95777	U6 snRNA-associated Sm-like protein LSm8	LSM8	5	0.508764	0.330695	0.480572
P46063	ATP-dependent DNA helicase Q1	RECQL	33	0.5073	0.291402	0.535507
O43427-2	Acidic fibroblast growth factor intracellular-binding protein	FIBP	8	-0.507225	0.352805	0.452466
G5E948	Mitogen-activated protein kinase kinase kinase kinase 4	MAP4K4	1	0.506537	0.216319	0.664906
X6RLT1	Negative elongation factor C/D	NELFCD;TH1L	3	-0.506208	0.226273	0.645367
P55884	Eukaryotic translation initiation factor 3 subunit B	EIF3B	33	-0.505827	0.0259839	1.5853
P23246	Splicing factor, proline- and glutamine-rich	SFPQ	27	0.505821	0.164579	0.783625
P0DN79	Cystathionine beta-synthase	CBS	16	-0.505768	0.367692	0.434516
P52306-4	Rap1 GTPase-GDP dissociation stimulator 1	RAP1GDS1	16	0.504996	0.0920477	1.03599
F5H199	Methionine-R-sulfoxide reductase B3	MSRB3	6	0.504805	0.328115	0.483974
Q96EL3	39S ribosomal protein L53, mitochondrial	MRPL53	5	-0.504639	0.152896	0.815604
J3KQE5	GTP-binding nuclear protein Ran	RAN	14	0.504593	0.439346	0.357193
P41252	Isoleucine--tRNA ligase, cytoplasmic	IARS	46	-0.504344	0.208281	0.68135
P49257	Protein ERGIC-53	LMAN1	6	-0.50382	0.411686	0.385434
P12004	Proliferating cell nuclear antigen	PCNA	16	0.503653	0.360022	0.443671
P51665	26S proteasome non-ATPase regulatory subunit 7	PSMD7	12	-0.50335	0.289234	0.53875
A0A087WZT3	BolA-like protein 2	BOLA2;BOLA2B	4	0.503319	0.183551	0.736243
U3KQC1	WD repeat-containing protein 18	WDR18	7	-0.502968	0.384105	0.41555
B8ZZD4	Tax1-binding protein 1	TAX1BP1	9	-0.502599	0.178117	0.749294
Q96F86	Enhancer of mRNA-decapping protein 3	EDC3	9	-0.50255	0.242346	0.615564
Q09472	Histone acetyltransferase p300	EP300	21	0.502454	0.168818	0.772581
Q5T3J3-2	Ligand-dependent nuclear receptor-interacting factor 1	LRIF1	2	0.502343	0.415613	0.381311
P42025	Beta-centractin	ACTR1B	4	-0.502173	0.388182	0.410965
P43155-2	Carnitine O-acetyltransferase	CRAT	12	-0.502024	0.154308	0.811613
H0YM23	Ankyrin repeat domain-containing protein 17	ANKRD17	9	-0.501651	0.275223	0.560316
P00533	Epidermal growth factor receptor;Receptor protein-tyrosine kinase	EGFR	25	-0.500696	0.390426	0.408461
A0A087X2B2	Baculoviral IAP repeat-containing protein 2	BIRC2	7	-0.500461	0.335653	0.474109
Q96KR1	Zinc finger RNA-binding protein	ZFR	25	-0.500256	0.364666	0.438105
Q9Y2U8	Inner nuclear membrane protein Man1	LEMD3	6	0.499088	0.382372	0.417514
Q9BV36-2	Melanophilin	MLPH	5	0.49881	0.251937	0.598707
Q8NGC4	Olfactory receptor 10G3	OR10G3	1	-0.498619	0.393854	0.404665
H3BM91	COMM domain-containing protein 4	COMMD4	7	0.498616	0.131179	0.882135
Q9BYT8	Neurolysin, mitochondrial	NLN	33	0.498315	0.401361	0.396465
Q9BWT6	Meiotic nuclear division protein 1 homolog	MND1	3	-0.497978	0.269818	0.568929
Q01082-3	Spectrin beta chain, non-erythrocytic 1	SPTBN1	1	0.497711	0.317448	0.498328
Q14790-2	Caspase-8;Caspase-8 subunit p18;Caspase-8 subunit p10	CASP8	2	-0.4971	0.141432	0.849453
Q9BR76	Coronin-1B;Coronin	CORO1B	14	0.497025	0.178831	0.747556
Q5SRQ6	Casein kinase II subunit beta	CSNK2B;CSNK2B-LY6G5B-1181;CSNK2B-LY6G5B--991	7	0.496904	0.332395	0.478346
Q99613-2	Eukaryotic translation initiation factor 3 subunit C;Eukaryotic translation initiation factor 3 subunit C-like protein	EIF3C;EIF3CL	41	-0.496676	0.12681	0.896848
Q14653	Interferon regulatory factor 3	IRF3	10	-0.496276	0.167714	0.775431
H3BPE7	RNA-binding protein FUS	FUS	9	0.495412	0.407699	0.38966
Q8IY33	MICAL-like protein 2	MICALL2	7	0.495299	0.296906	0.527382
Q4LDG9	Dynein light chain 1, axonemal	DNAL1	5	-0.495003	0.313783	0.503371
Q68E01-2	Integrator complex subunit 3	INTS3	10	-0.494617	0.326026	0.486747
Q9Y5B9	FACT complex subunit SPT16	SUPT16H	31	-0.494469	0.23377	0.631211
Q9UHB9	Signal recognition particle subunit SRP68	SRP68	25	-0.494452	0.133604	0.87418
P60866	40S ribosomal protein S20	RPS20	6	0.494165	0.417981	0.378844
C9JCC6	Dr1-associated corepressor	DRAP1	5	-0.49385	0.227374	0.64326
C9J4W5	Eukaryotic translation initiation factor 5A;Eukaryotic translation initiation factor 5A-2	EIF5A2	1	0.493281	0.0413151	1.38389
P25490	Transcriptional repressor protein YY1	YY1	9	-0.493134	0.280698	0.551761
P04792	Heat shock protein beta-1	HSPB1	17	-0.491562	0.226342	0.645234
F5GWX5	Chromodomain-helicase-DNA-binding protein 4	CHD4	30	-0.491432	0.165067	0.78234
Q08170	Serine/arginine-rich splicing factor 4	SRSF4	6	-0.491259	0.261664	0.582256
Q13287	N-myc-interactor	NMI	18	0.489906	0.358354	0.445688
C9J7M8	Transcription initiation factor TFIID subunit 8	TAF8	2	-0.489055	0.446129	0.350539
B4DR80	Serine/threonine-protein kinase 24;Serine/threonine-protein kinase 24 36 kDa subunit;Serine/threonine-protein kinase 24 12 kDa subunit	STK24	9	0.48903	0.164143	0.784777
Q01469	Fatty acid-binding protein, epidermal	FABP5	12	0.48896	0.366436	0.436002
X6RK58	Leucine-rich repeat-containing protein 20	LRRC20	9	-0.48818	0.308833	0.510277
P36543	V-type proton ATPase subunit E 1	ATP6V1E1	13	0.487658	0.2807	0.551757
Q9NWS0	PIH1 domain-containing protein 1	PIH1D1	6	-0.487539	0.117573	0.929693
Q9H1Z4-2	WD repeat-containing protein 13	WDR13	7	0.487067	0.381471	0.418539
Q9NXG2	THUMP domain-containing protein 1	THUMPD1	22	-0.486884	0.32967	0.48192
Q8NB90-2	Spermatogenesis-associated protein 5	SPATA5	3	0.48676	0.368855	0.433144
Q969G6	Riboflavin kinase	RFK	6	0.486709	0.260506	0.584182
Q9NR48-2	Histone-lysine N-methyltransferase ASH1L	ASH1L	1	0.486421	0.454781	0.342198
F5H669	Cleavage and polyadenylation specificity factor subunit 7	CPSF7	8	0.485393	0.234484	0.629886
O43765	Small glutamine-rich tetratricopeptide repeat-containing protein alpha	SGTA	11	0.485334	0.248579	0.604535
O43149-3	Zinc finger ZZ-type and EF-hand domain-containing protein 1	ZZEF1	1	-0.48502	0.347278	0.459323
Q9P260-2	LisH domain and HEAT repeat-containing protein KIAA1468	KIAA1468	2	-0.484891	0.251926	0.598727
O95340	Bifunctional 3-phosphoadenosine 5-phosphosulfate synthase 2;Sulfate adenylyltransferase;Adenylyl-sulfate kinase	PAPSS2	15	-0.48465	0.184696	0.733542
Q6GMV2	SET and MYND domain-containing protein 5	SMYD5	12	0.484524	0.207819	0.682314
O95749	Geranylgeranyl pyrophosphate synthase	GGPS1	10	-0.484158	0.439687	0.356856
Q99733-2	Nucleosome assembly protein 1-like 4	NAP1L4	15	-0.483309	0.126913	0.896493
Q8WUF8-3	Protein FAM172A	FAM172A	5	0.482907	0.28506	0.545064
Q6UW63	KDEL motif-containing protein 1	KDELC1	5	-0.482333	0.292628	0.533684
O76080	AN1-type zinc finger protein 5	ZFAND5	7	-0.481915	0.428627	0.367921
P43034	Platelet-activating factor acetylhydrolase IB subunit alpha	PAFAH1B1	18	0.481904	0.457876	0.339253
A8MUM1	Protein TSSC1	TSSC1	11	-0.481159	0.280835	0.551549
J3QRS3	Myosin regulatory light chain 12A;Myosin regulatory light chain 12B;Myosin regulatory light polypeptide 9	MYL12A;MYL12B;MYL9	12	-0.48086	0.256989	0.590085
Q6IQ22	Ras-related protein Rab-12	RAB12	10	0.480727	0.337813	0.471323
A0A0D9SG79	Ubiquitin-associated protein 1	UBAP1	4	0.479832	0.280353	0.552295
Q15404	Ras suppressor protein 1	RSU1	9	0.479599	0.299618	0.523433
P43686	26S protease regulatory subunit 6B	PSMC4	28	0.4786	0.345337	0.461757
J3KR44	Ubiquitin thioesterase OTUB1	OTUB1	12	0.477092	0.211907	0.673854
Q9BUE6	Iron-sulfur cluster assembly 1 homolog, mitochondrial	ISCA1	4	-0.476922	0.342728	0.465051
Q9Y237	Peptidyl-prolyl cis-trans isomerase NIMA-interacting 4	PIN4	8	0.476857	0.380346	0.419821
Q9Y5Y0	Feline leukemia virus subgroup C receptor-related protein 1	FLVCR1	3	-0.47672	0.470552	0.327392
I3L0N3	Vesicle-fusing ATPase	NSF	32	-0.476642	0.130541	0.884252
Q9H875	PRKR-interacting protein 1	PRKRIP1	7	0.476148	0.405637	0.391863
O43488	Aflatoxin B1 aldehyde reductase member 2	AKR7A2	11	0.476121	0.267014	0.573466
Q9NZ32	Actin-related protein 10	ACTR10	12	-0.475629	0.383246	0.416522
Q9UHD2	Serine/threonine-protein kinase TBK1	TBK1	9	-0.475506	0.322187	0.491891
P32121	Beta-arrestin-2	ARRB2	15	0.475309	0.0785242	1.105
Q01415	N-acetylgalactosamine kinase	GALK2	14	0.475063	0.365995	0.436525
Q9GZT9	Egl nine homolog 1	EGLN1	24	-0.474698	0.17778	0.750118
Q01995	Transgelin	TAGLN	18	0.474644	0.111572	0.952443
O43464	Serine protease HTRA2, mitochondrial	HTRA2	9	0.474586	0.36095	0.442553
P11802	Cyclin-dependent kinase 4	CDK4	9	-0.474316	0.288584	0.539728
A0A0A0MTH3	Integrin-linked protein kinase	ILK	17	-0.474098	0.0989681	1.0045
Q96L35	Receptor protein-tyrosine kinase;Ephrin type-B receptor 4	EPHB4	9	-0.47404	0.385085	0.414444
Q9Y5Y2	Cytosolic Fe-S cluster assembly factor NUBP2	NUBP2	4	-0.473784	0.369324	0.432593
Q8N6R0-4	Methyltransferase-like protein 13	METTL13	14	-0.473679	0.227461	0.643094
Q7L8J4	SH3 domain-binding protein 5-like	SH3BP5L	8	0.473672	0.282993	0.548224
Q93100-4	Phosphorylase b kinase regulatory subunit beta	PHKB	18	-0.473239	0.234436	0.629976
Q9Y4P1-6	Cysteine protease ATG4B	ATG4B	6	-0.473102	0.0857717	1.06666
Q15061	WD repeat-containing protein 43	WDR43	15	0.472868	0.424713	0.371904
P62495	Eukaryotic peptide chain release factor subunit 1	ETF1	19	0.47266	0.182527	0.738674
Q8N1G4	Leucine-rich repeat-containing protein 47	LRRC47	20	-0.470928	0.287092	0.541979
P30153	Serine/threonine-protein phosphatase 2A 65 kDa regulatory subunit A alpha isoform	PPP2R1A	23	0.470572	0.14367	0.842635
P49427	Ubiquitin-conjugating enzyme E2 R1	CDC34	5	-0.47051	0.305576	0.514881
O75886	Signal transducing adapter molecule 2	STAM2	13	0.470472	0.22936	0.639483
CON_P08727	Keratin, type I cytoskeletal 19	KRT19	9	0.470005	0.379488	0.420803
Q8N0X7	Spartin	SPG20	9	-0.469623	0.10585	0.975309
P27986	Phosphatidylinositol 3-kinase regulatory subunit alpha	PIK3R1	7	0.469621	0.269169	0.569975
Q969E8	Pre-rRNA-processing protein TSR2 homolog	TSR2	4	0.469318	0.214839	0.667888
P07237	Protein disulfide-isomerase	P4HB	45	0.469219	0.453139	0.343769
P49441	Inositol polyphosphate 1-phosphatase	INPP1	3	-0.468747	0.40243	0.39531
E7EQB3	tRNA-splicing endonuclease subunit Sen34	TSEN34	13	-0.468273	0.320807	0.493756
O43264	Centromere/kinetochore protein zw10 homolog	ZW10	15	-0.468059	0.152517	0.816681
Q9BZK7	F-box-like/WD repeat-containing protein TBL1XR1	TBL1XR1	12	-0.467933	0.381984	0.417955
O76031	ATP-dependent Clp protease ATP-binding subunit clpX-like, mitochondrial	CLPX	28	-0.467483	0.243278	0.613897
C9JAX1	Frataxin, mitochondrial;Frataxin intermediate form;Frataxin(56-210);Frataxin(78-210);Frataxin mature form	FXN	6	0.467326	0.302165	0.519756
Q96QU8-2	Exportin-6	XPO6	5	-0.467076	0.247485	0.606452
A6NMH6	Septin-8	2018-09-08	11	-0.466733	0.339859	0.468701
Q13625-2	Apoptosis-stimulating of p53 protein 2	TP53bp2	9	0.465987	0.322497	0.491474
Q99536	Synaptic vesicle membrane protein VAT-1 homolog	VAT1	15	0.465907	0.478574	0.320051
P49354	Protein farnesyltransferase/geranylgeranyltransferase type-1 subunit alpha	FNTA	15	0.465658	0.250571	0.601069
Q5JR08	Rho-related GTP-binding protein RhoC	RHOC;RHOA	1	-0.464868	0.346785	0.45994
P62875	DNA-directed RNA polymerases I, II, and III subunit RPABC5	POLR2L	2	-0.464043	0.330556	0.480755
Q9NP72	Ras-related protein Rab-18	RAB18	10	0.463066	0.436383	0.360132
O95486	Protein transport protein Sec24A	SEC24A	12	0.46274	0.278127	0.555756
Q9UK59	Lariat debranching enzyme	DBR1	17	0.461918	0.337496	0.471731
Q53FT3	Protein Hikeshi	C11orf73	5	0.4617	0.324209	0.489175
Q9NPQ8-4	Synembryn-A	RIC8A	13	-0.461651	0.0513966	1.28907
Q6DKJ4	Nucleoredoxin	NXN	9	0.461637	0.123978	0.906655
Q16822	Phosphoenolpyruvate carboxykinase [GTP], mitochondrial	PCK2	21	-0.461229	0.306598	0.51343
Q969S3	Zinc finger protein 622	ZNF622	14	0.461213	0.397473	0.400693
Q15208	Serine/threonine-protein kinase 38	STK38	6	-0.461181	0.21575	0.666048
C9J384	Protein CMSS1	CMSS1	4	-0.461137	0.332365	0.478384
Q15021	Condensin complex subunit 1	NCAPD2	50	-0.461079	0.145979	0.83571
Q15910-3	Histone-lysine N-methyltransferase EZH2	EZH2	5	-0.461071	0.388708	0.410376
P17252	Protein kinase C alpha type	PRKCA	19	0.460808	0.392133	0.406567
Q9BX40	Protein LSM14 homolog B	LSM14B	7	0.460321	0.192706	0.715104
A0A0B4J1V9	Lymphoid-specific helicase	HELLS	9	-0.459711	0.23724	0.624812
P78406	mRNA export factor	RAE1	14	-0.459239	0.141531	0.849148
O14976-2	Cyclin-G-associated kinase	GAK	11	-0.45909	0.2855	0.544393
Q9P215	Pogo transposable element with KRAB domain	POGK	3	0.458463	0.325445	0.487522
P48426-2	Phosphatidylinositol 5-phosphate 4-kinase type-2 alpha	PIP4K2A	6	0.458206	0.163716	0.785909
P10909-4	Clusterin;Clusterin beta chain;Clusterin alpha chain;Clusterin	CLU	3	-0.457884	0.320468	0.494216
Q7LBR1	Charged multivesicular body protein 1b	CHMP1B	7	-0.457798	0.340879	0.467399
Q9NW68-2	BSD domain-containing protein 1	BSDC1	5	-0.457646	0.325222	0.487819
Q9BTD8	RNA-binding protein 42	RBM42	10	0.456803	0.210197	0.677372
R4GNH3	26S protease regulatory subunit 6A	PSMC3	27	0.456613	0.324548	0.488721
B0QZ18	Copine-1	CPNE1	12	0.455874	0.189162	0.723166
A0A0D9SFK2	Unconventional myosin-XVIIIa	MYO18A	24	0.45508	0.263114	0.579857
Q9H1H9-3	Kinesin-like protein KIF13A	KIF13A	16	-0.454711	0.203531	0.691368
Q9Y2B0	Protein canopy homolog 2	CNPY2	2	0.453935	0.284337	0.546167
Q9HDC9-2	Adipocyte plasma membrane-associated protein	APMAP	6	0.453838	0.46192	0.335434
H0Y5C6	NA	FLNA	1	0.45333	0.298472	0.525097
Q5T123	SH3 domain-binding glutamic acid-rich-like protein 3	SH3BGRL3	5	0.452104	0.289351	0.538575
P51153	Ras-related protein Rab-13	RAB13	7	-0.451557	0.319582	0.495417
A0A0C4DGA2	Enoyl-CoA delta isomerase 2, mitochondrial	ECI2	11	-0.451283	0.35573	0.448879
P62942	Peptidyl-prolyl cis-trans isomerase FKBP1A;Peptidyl-prolyl cis-trans isomerase	FKBP1A	6	0.451232	0.332529	0.47817
Q13435	Splicing factor 3B subunit 2	SF3B2	36	-0.451097	0.176664	0.752851
Q9BRA2	Thioredoxin domain-containing protein 17	TXNDC17	9	0.450779	0.173238	0.761358
Q12792	Twinfilin-1	TWF1	19	0.450453	0.324495	0.488791
Q96J01	THO complex subunit 3	THOC3	11	0.45017	0.103719	0.984142
A0A087WWF6	DNA polymerase delta subunit 2	POLD2	17	-0.449736	0.270143	0.568406
B7Z9I1	Medium-chain specific acyl-CoA dehydrogenase, mitochondrial	ACADM	18	0.449535	0.418889	0.377901
E5RGX5	Stathmin;Stathmin-2	STMN2	1	-0.449433	0.464642	0.332882
O75884	Putative hydrolase RBBP9	RBBP9	8	0.449384	0.249368	0.603159
O43719	HIV Tat-specific factor 1	HTATSF1	45	-0.448864	0.0436378	1.36014
G5E9A6	Ubiquitin carboxyl-terminal hydrolase;Ubiquitin carboxyl-terminal hydrolase 11	USP11	17	0.448053	0.310345	0.508156
O00303	Eukaryotic translation initiation factor 3 subunit F	EIF3F	13	-0.448043	0.13578	0.867163
Q9UPU5	Ubiquitin carboxyl-terminal hydrolase 24	USP24	36	-0.44792	0.144793	0.839252
A3KN83-3	Protein strawberry notch homolog 1	SBNO1	23	-0.447735	0.19515	0.70963
Q8N335	Glycerol-3-phosphate dehydrogenase 1-like protein;Glycerol-3-phosphate dehydrogenase [NAD(+)]	GPD1L	14	0.44612	0.230905	0.636567
Q96BW5-2	Phosphotriesterase-related protein	PTER	15	0.445965	0.475714	0.322654
H3BNT2	Ubiquinone biosynthesis protein COQ9, mitochondrial	COQ9	4	0.445774	0.331552	0.479448
B9A018	U4/U6.U5 tri-snRNP-associated protein 2	USP39	16	0.445186	0.198925	0.701311
Q9NR19	Acetyl-coenzyme A synthetase, cytoplasmic	ACSS2	13	0.444905	0.21614	0.665265
Q86U44	N6-adenosine-methyltransferase 70 kDa subunit	METTL3	18	-0.444824	0.287232	0.541767
P40926	Malate dehydrogenase, mitochondrial;Malate dehydrogenase	MDH2	18	0.444759	0.443741	0.35287
Q92733	Proline-rich protein PRCC	PRCC	15	-0.444505	0.205463	0.687267
Q9C0B0	RING finger protein unkempt homolog	UNK	7	-0.444319	0.255766	0.592157
P61981	14-3-3 protein gamma;14-3-3 protein gamma, N-terminally processed	YWHAG	15	0.444127	0.406703	0.390723
O60716-5	Catenin delta-1	CTNND1	41	-0.443837	0.22466	0.648474
Q13155	Aminoacyl tRNA synthase complex-interacting multifunctional protein 2	AIMP2	12	-0.44367	0.34327	0.464364
Q9NT62	Ubiquitin-like-conjugating enzyme ATG3	ATG3	9	-0.443422	0.353862	0.451166
F5H5P2	2-oxoisovalerate dehydrogenase subunit alpha, mitochondrial	BCKDHA	5	-0.443292	0.310804	0.507514
Q96DG6	Carboxymethylenebutenolidase homolog	CMBL	16	0.443238	0.23946	0.620768
E9PJ81	UBX domain-containing protein 1	UBXN1	15	0.443215	0.0975916	1.01059
Q9HBR0	Putative sodium-coupled neutral amino acid transporter 10	SLC38A10	12	-0.443181	0.428681	0.367866
Q15814	Tubulin-specific chaperone C	TBCC	9	0.443181	0.215912	0.665724
O75083	WD repeat-containing protein 1	WDR1	32	0.442784	0.309997	0.508642
Q9Y383	Putative RNA-binding protein Luc7-like 2	LUC7L2	1	-0.442705	0.149885	0.824242
Q96SZ5	2-aminoethanethiol dioxygenase	ADO	10	-0.442239	0.379617	0.420654
Q14019	Coactosin-like protein	COTL1	12	0.442212	0.257886	0.588572
Q15833-2	Syntaxin-binding protein 2	STXBP2	11	-0.442023	0.169444	0.770975
Q9UHR4	Brain-specific angiogenesis inhibitor 1-associated protein 2-like protein 1	BAIAP2L1	22	0.441492	0.371043	0.430576
O15305	Phosphomannomutase 2;Phosphomannomutase	PMM2	14	0.441295	0.243345	0.613778
Q13619	Cullin-4A	CUL4A	26	0.441082	0.0810748	1.09111
Q14181	DNA polymerase alpha subunit B	POLA2	10	-0.441004	0.0812758	1.09004
Q9NZZ3	Charged multivesicular body protein 5	CHMP5	6	-0.440916	0.382011	0.417924
P41743	Protein kinase C iota type	PRKCI	10	0.440846	0.250315	0.601514
P40616-2	ADP-ribosylation factor-like protein 1	ARL1	7	0.440683	0.270271	0.568201
H3BQQ9	SUMO-conjugating enzyme UBC9	UBE2I	9	0.439049	0.221516	0.654594
Q9BTT0-3	Acidic leucine-rich nuclear phosphoprotein 32 family member E	ANP32E	5	0.438099	0.202609	0.693342
P05091	Aldehyde dehydrogenase, mitochondrial	ALDH2	19	0.437806	0.130408	0.884697
Q96BS2-3	Calcineurin B homologous protein 3	TESC	7	-0.437738	0.126341	0.898455
Q96SU4-7	Oxysterol-binding protein-related protein 9	OSBPL9	9	-0.435955	0.164397	0.784106
Q9NQW7-3	Xaa-Pro aminopeptidase 1	XPNPEP1	29	0.43593	0.128654	0.890576
Q6P9B6	TLD domain-containing protein 1	TLDC1	8	-0.435888	0.154227	0.811839
Q8TDX7	Serine/threonine-protein kinase Nek7	NEK7	6	-0.434563	0.343222	0.464425
Q8NBJ5	Procollagen galactosyltransferase 1	COLGALT1	18	-0.434443	0.207364	0.683267
H3BRY6	von Willebrand factor A domain-containing protein 9	VWA9	9	0.434103	0.21467	0.668229
P46013	Antigen KI-67	MKI67	30	-0.433569	0.382657	0.41719
Q15286	Ras-related protein Rab-35	RAB35	9	-0.433401	0.454459	0.342506
Q9Y6D6	Brefeldin A-inhibited guanine nucleotide-exchange protein 1	ARFGEF1	28	-0.4331	0.10162	0.993023
Q16658	Fascin	FSCN1	33	0.433074	0.188282	0.725192
G3XAN8	Mitochondrial import inner membrane translocase subunit Tim8 B	TIMM8B	5	-0.432788	0.413317	0.383717
Q9Y696	Chloride intracellular channel protein 4	CLIC4	11	0.432616	0.186136	0.73017
A9UHW6	MIF4G domain-containing protein	MIF4GD	9	0.432364	0.252552	0.597649
P07814	Bifunctional glutamate/proline--tRNA ligase;Glutamate--tRNA ligase;Proline--tRNA ligase	EPRS	64	-0.4321	0.193488	0.713347
O95865	N(G),N(G)-dimethylarginine dimethylaminohydrolase 2	DDAH2	8	-0.431878	0.313302	0.504036
Q9UBF8-2	Phosphatidylinositol 4-kinase beta	PI4KB	7	-0.431189	0.243498	0.613505
P11172	Uridine 5-monophosphate synthase;Orotate phosphoribosyltransferase;Orotidine 5-phosphate decarboxylase	UMPS	25	0.430822	0.340294	0.468146
Q96EV8	Dysbindin	DTNBP1	8	-0.430205	0.262398	0.581039
Q9Y657	Spindlin-1	SPIN1	3	0.429234	0.349208	0.456915
Q93052	Lipoma-preferred partner	LPP	29	0.429186	0.289119	0.538923
P63167	Dynein light chain 1, cytoplasmic	DYNLL1	3	0.428486	0.182066	0.739771
Q8TD16	Protein bicaudal D homolog 2	BICD2	18	0.427983	0.203225	0.692022
Q6VY07	Phosphofurin acidic cluster sorting protein 1	PACS1	23	0.427937	0.271043	0.566962
P78346	Ribonuclease P protein subunit p30	RPP30	11	0.427598	0.36412	0.438756
Q00577	Transcriptional activator protein Pur-alpha	PURA	7	0.427417	0.416387	0.380503
Q15691	Microtubule-associated protein RP/EB family member 1	MAPRE1	15	0.427394	0.244391	0.611914
O14531	Dihydropyrimidinase-related protein 4	DPYSL4	14	0.427325	0.222531	0.652609
Q16630	Cleavage and polyadenylation specificity factor subunit 6	CPSF6	15	0.426791	0.402539	0.395192
P49189	4-trimethylaminobutyraldehyde dehydrogenase	ALDH9A1	22	0.426746	0.432992	0.36352
P13797	Plastin-3	PLS3	3	0.426591	0.379257	0.421067
Q92769	Histone deacetylase 2	HDAC2	10	-0.426422	0.339079	0.469698
Q9NY93-2	Probable ATP-dependent RNA helicase DDX56	DDX56	6	-0.426214	0.338843	0.470001
Q9Y2Q9	28S ribosomal protein S28, mitochondrial	MRPS28	3	0.426155	0.292381	0.534051
Q9BUL9	Ribonuclease P protein subunit p25	RPP25	4	0.426113	0.432185	0.36433
Q8NB16	Mixed lineage kinase domain-like protein	MLKL	13	0.425993	0.111786	0.951613
Q04917	14-3-3 protein eta	YWHAH	11	0.425512	0.125265	0.902169
P17655	Calpain-2 catalytic subunit	CAPN2	28	0.425137	0.383614	0.416106
O94826	Mitochondrial import receptor subunit TOM70	TOMM70A	12	0.424396	0.309323	0.509588
Q9NXR1-2	Nuclear distribution protein nudE homolog 1	NDE1	9	0.424358	0.34135	0.466801
Q9Y6W3	Calpain-7	CAPN7	17	0.424306	0.136169	0.865923
Q9NUP7	tRNA:m(4)X modification enzyme TRM13 homolog	TRMT13	9	-0.424196	0.248488	0.604694
P30040	Endoplasmic reticulum resident protein 29	ERP29	11	0.423718	0.30997	0.50868
CON_Q14533	Keratin, type II cuticular Hb6;Keratin, type II cuticular Hb1	KRT81;KRT86;KRT85	2	0.423498	0.252777	0.597262
Q9BTM9	Ubiquitin-related modifier 1	URM1	3	0.422973	0.265555	0.575846
A0A024QZX5	Serpin B6	SERPINB6	15	0.422728	0.416735	0.38014
P00966	Argininosuccinate synthase	ASS1	8	0.422541	0.333068	0.477467
J3KPJ3	Calcium/calmodulin-dependent protein kinase kinase 1	CAMKK1	4	-0.422076	0.199436	0.700196
Q01085-2	Nucleolysin TIAR	TIAL1	10	0.421666	0.18842	0.724872
O75396	Vesicle-trafficking protein SEC22b	SEC22B	8	0.421453	0.299533	0.523555
C9J0K6	Sorcin	SRI	13	0.421089	0.287356	0.54158
K7ER00	Phenylalanine--tRNA ligase alpha subunit	FARSA	21	0.420862	0.244902	0.611008
A0A087X0R6	Sorting nexin-12	SNX12	7	0.420796	0.171711	0.765202
Q5VZE5	N-alpha-acetyltransferase 35, NatC auxiliary subunit	NAA35	21	-0.420245	0.194034	0.712122
A0A0A0MR88	WASH complex subunit FAM21C	FAM21C	6	-0.419968	0.186175	0.730078
P18206-2	Vinculin	VCL	86	0.419917	0.468712	0.329093
Q9NS86	LanC-like protein 2	LANCL2	11	0.419708	0.477138	0.321356
Q9H993	Protein-glutamate O-methyltransferase	ARMT1	10	0.418977	0.149492	0.825381
A0A0D9SFB3	ATP-dependent RNA helicase DDX3X	DDX3X	9	-0.418914	0.165247	0.781867
P24752	Acetyl-CoA acetyltransferase, mitochondrial	ACAT1	23	0.418433	0.370289	0.431459
O43252	Bifunctional 3-phosphoadenosine 5-phosphosulfate synthase 1;Sulfate adenylyltransferase;Adenylyl-sulfate kinase	PAPSS1	20	-0.418389	0.199339	0.700407
Q9NUP9	Protein lin-7 homolog C	LIN7C	9	-0.417033	0.307438	0.512242
Q8TBX8	Phosphatidylinositol 5-phosphate 4-kinase type-2 gamma	PIP4K2C	14	-0.416812	0.137053	0.863111
P68133	Actin, alpha skeletal muscle;Actin, alpha cardiac muscle 1;Actin, aortic smooth muscle;Actin, gamma-enteric smooth muscle	ACTA1;ACTC1;ACTA2;ACTG2	5	0.416746	0.412	0.385103
A0A087WUF6	Fibroblast growth factor;Fibroblast growth factor 2	FGF2	7	0.416642	0.441753	0.35482
O94776	Metastasis-associated protein MTA2	MTA2	25	-0.416432	0.167513	0.77595
[truncated: 1,770 more rows]
